# Supplementary material for: Adapting (4,4) Networks through Substituent Effects and Conformationally Flexible 3,2’:6’,3”-Terpyridines
Source: Molecules. 2021 Oct 20;26(21):6337. doi: 10.3390/molecules26216337 (PMC8587907; doi:10.3390/molecules26216337)
Supplement: Supplementary file 1 [file molecules-26-06337-s001.zip]

Archive with 24 entries (22 files):
- supporting information-1434316-proof/
- supporting information-1434316-proof/ROD140_150K_.cif
- supporting information-1434316-proof/ROD140_150K__cifreport.pdf
- supporting information-1434316-proof/ROD144B_150K_0m.cif
- supporting information-1434316-proof/ROD144B_150K_checkcif.pdf
- supporting information-1434316-proof/ROD145_0m.cif
- supporting information-1434316-proof/ROD145_0m_cifreport.pdf
- supporting information-1434316-proof/ROD148A_150K.cif
- supporting information-1434316-proof/ROD148A_150K_cifreport.pdf
- supporting information-1434316-proof/ROD149C_0m.cif
- supporting information-1434316-proof/ROD149C_0m_cifreport.pdf
- supporting information-1434316-proof/Supporting Information 08Oct.pdf
- supporting information-1434316-proof/__MACOSX/
- supporting information-1434316-proof/__MACOSX/._ROD140_150K_.cif
- supporting information-1434316-proof/__MACOSX/._ROD140_150K__cifreport.pdf
- supporting information-1434316-proof/__MACOSX/._ROD144B_150K_0m.cif
- supporting information-1434316-proof/__MACOSX/._ROD144B_150K_checkcif.pdf
- supporting information-1434316-proof/__MACOSX/._ROD145_0m.cif
- supporting information-1434316-proof/__MACOSX/._ROD145_0m_cifreport.pdf
- supporting information-1434316-proof/__MACOSX/._ROD148A_150K.cif
- supporting information-1434316-proof/__MACOSX/._ROD148A_150K_cifreport.pdf
- supporting information-1434316-proof/__MACOSX/._ROD149C_0m.cif
- supporting information-1434316-proof/__MACOSX/._ROD149C_0m_cifreport.pdf
- supporting information-1434316-proof/__MACOSX/._Supporting Information 08Oct.docx
