# Supplementary material for: Adapting (4,4) Networks through Substituent Effects and Conformationally Flexible 3,2’:6’,3”-Terpyridines
Source: Molecules. 2021 Oct 20;26(21):6337. doi: 10.3390/molecules26216337 (PMC8587907; doi:10.3390/molecules26216337)
Supplement: Supplementary file 1 [file molecules-26-06337-s001.zip › supporting information-1434316-proof/ROD140_150K_.cif]

data_rod140_150k_
_audit_creation_date               2020-08-31
_audit_creation_method
;
Olex2 1.3
(compiled 2020.07.31 svn.rc2a77460 for OlexSys, GUI svn.r6145)
;
_shelx_SHELXL_version_number       '2018/3'
loop_
  _audit_author_name
  _audit_author_email
  _audit_author_address
 'Rocco, D.' dalila.rocco@unibas.ch
;
University of Basel
Department of Chemistry
Basel
Switzerland
;
 'Prescimone, A.' alessandro.prescimone@unibas.ch
;
University of Basel
Department of Chemistry
Basel
Switzerland
;

_audit_contact_author_address
;
University of Basel
Department of Chemistry
Basel
Switzerland
;
_audit_contact_author_email        alessandro.prescimone@unibas.ch
_audit_contact_author_name         'Prescimone, A.'
_audit_contact_author_phone        ''
_publ_contact_author_id_orcid      https://orcid.org/0000-0002-3631-5210
_publ_section_references
;
Dolomanov, O.V., Bourhis, L.J., Gildea, R.J, Howard, J.A.K. & Puschmann, H.
 (2009), J. Appl. Cryst. 42, 339-341.

Sheldrick, G.M. (2015). Acta Cryst. A71, 3-8.

Sheldrick, G.M. (2015). Acta Cryst. C71, 3-8.
;
_chemical_name_common              ?
_chemical_name_systematic          ?
_chemical_formula_moiety           'C56 H36 Cl2 Co N8 S2'
_chemical_formula_sum              'C56 H36 Cl2 Co N8 S2'
_chemical_formula_weight           1014.88
_chemical_melting_point            ?
_chemical_oxdiff_formula           'C60 H60 Co1 S2 N8 Cl2'
loop_
  _atom_type_symbol
  _atom_type_description
  _atom_type_scat_dispersion_real
  _atom_type_scat_dispersion_imag
  _atom_type_scat_source
 'C' 'C' 0.0147 0.0070 'International Tables Vol C Tables 4.2.6.8 and 6.1.1.4'
 'H' 'H' 0.0000 0.0000 'International Tables Vol C Tables 4.2.6.8 and 6.1.1.4'
 'Cl' 'Cl' 0.3292 0.5397 'International Tables Vol C Tables 4.2.6.8 and 6.1.1.4'
 'Co' 'Co' -0.6628 2.8797
 'International Tables Vol C Tables 4.2.6.8 and 6.1.1.4'
 'N' 'N' 0.0253 0.0135 'International Tables Vol C Tables 4.2.6.8 and 6.1.1.4'
 'S' 'S' 0.2922 0.4242 'International Tables Vol C Tables 4.2.6.8 and 6.1.1.4'

_shelx_space_group_comment
;
The symmetry employed for this shelxl refinement is uniquely defined
by the following loop, which should always be used as a source of
symmetry information in preference to the above space-group names.
They are only intended as comments.
;
_space_group_crystal_system        'monoclinic'
_space_group_IT_number             14
_space_group_name_H-M_alt          'P 1 21/n 1'
_space_group_name_Hall             '-P 2yn'
loop_
  _space_group_symop_operation_xyz
 'x, y, z'
 '-x+1/2, y+1/2, -z+1/2'
 '-x, -y, -z'
 'x-1/2, -y-1/2, z-1/2'

_cell_length_a                     9.96970(10)
_cell_length_b                     17.2090(2)
_cell_length_c                     14.3819(2)
_cell_angle_alpha                  90
_cell_angle_beta                   105.999(2)
_cell_angle_gamma                  90
_cell_volume                       2371.91(5)
_cell_formula_units_Z              2
_cell_measurement_reflns_used      32492
_cell_measurement_temperature      150
_cell_measurement_theta_max        58.0410
_cell_measurement_theta_min        3.5500
_shelx_estimated_absorpt_T_max     0.595
_shelx_estimated_absorpt_T_min     0.471
_exptl_absorpt_coefficient_mu      3.411
_exptl_absorpt_correction_T_max    1.00000
_exptl_absorpt_correction_T_min    0.45380
_exptl_absorpt_correction_type     multi-scan
_exptl_absorpt_process_details
;
CrysAlisPro 1.171.40.75a (Rigaku Oxford Diffraction, 2020)
Empirical absorption correction using spherical harmonics,
 implemented in SCALE3 ABSPACK scaling algorithm.
;
_exptl_absorpt_special_details     ?
_exptl_crystal_colour              pink
_exptl_crystal_colour_primary      pink
_exptl_crystal_density_diffrn      1.421
_exptl_crystal_density_meas        ?
_exptl_crystal_density_method      ?
_exptl_crystal_description         block
_exptl_crystal_F_000               1042
_exptl_crystal_size_max            0.26
_exptl_crystal_size_mid            0.22
_exptl_crystal_size_min            0.17
_exptl_transmission_factor_max     ?
_exptl_transmission_factor_min     ?
_diffrn_reflns_av_R_equivalents    0.1144
_diffrn_reflns_av_unetI/netI       0.0338
_diffrn_reflns_Laue_measured_fraction_full  1.000
_diffrn_reflns_Laue_measured_fraction_max  0.993
_diffrn_reflns_limit_h_max         12
_diffrn_reflns_limit_h_min         -12
_diffrn_reflns_limit_k_max         21
_diffrn_reflns_limit_k_min         -19
_diffrn_reflns_limit_l_max         18
_diffrn_reflns_limit_l_min         -13
_diffrn_reflns_number              46926
_diffrn_reflns_point_group_measured_fraction_full  1.000
_diffrn_reflns_point_group_measured_fraction_max  0.993
_diffrn_reflns_theta_full          53.543
_diffrn_reflns_theta_max           58.159
_diffrn_reflns_theta_min           3.565
_diffrn_ambient_temperature        150
_diffrn_detector                   Pilatus300K
_diffrn_detector_area_resol_mean   5.81
_diffrn_detector_type              'DECTRIS PILATUS 300K'
_diffrn_measured_fraction_theta_full  1.000
_diffrn_measured_fraction_theta_max  0.993
_diffrn_measurement_details
;
List of Runs (angles in degrees, time in seconds):

  # Type    Start    End  Width  t~exp~   \w     \q     \k     \f   Frames
--------------------------------------------------------------------------
  1  \w   -152.44-149.44   0.50    2.50    --   27.00  30.00   5.00    6
  2  \w   -153.44-149.44   0.50    2.50    --   27.00  55.00 -45.00    8
  3  \w   -185.84 -88.84   0.50   15.00    --   81.10  34.00 135.00  194
  4  \w   -185.84 -88.84   0.50   15.00    --   81.10  59.00  85.00  194
  5  \w   -182.84 -86.34   0.50   15.00    --   81.10  31.00-100.00  193
  6  \w   -182.84 -86.34   0.50   15.00    --   81.10  56.00 -50.00  193
  7  \w   -182.34 -91.84   0.50   15.00    --   81.10  35.00-130.00  181
  8  \w   -182.34 -91.84   0.50   15.00    --   81.10  60.00 -80.00  181
  9  \w   -187.84-102.84   0.50   15.00    --   81.10  35.00  60.00  170
 10  \w   -187.84-102.84   0.50   15.00    --   81.10  60.00 110.00  170
 11  \w   -176.34 -94.84   0.50   15.00    --   81.10  10.00 -25.00  163
 12  \w   -176.34 -94.84   0.50   15.00    --   81.10  35.00 -75.00  163
 13  \w   -176.34 -96.84   0.50   15.00    --   81.10  41.00-165.00  159
 14  \w   -176.34 -96.84   0.50   15.00    --   81.10  16.00-115.00  159
 15  \w   -163.84 -92.84   0.50   15.00    --   81.10  35.00  -5.00  142
 16  \w   -163.84 -92.84   0.50   15.00    --   81.10  10.00  45.00  142
 17  \w   -177.84-124.84   0.50   15.00    --   81.10  18.00 180.00  106
 18  \w   -177.84-124.84   0.50   15.00    --   81.10  43.00 130.00  106
 19  \w   -132.84 -93.84   0.50   15.00    --   81.10  35.00 -35.00   78
 20  \w   -132.84 -93.84   0.50   15.00    --   81.10  60.00  15.00   78
 21  \w   -152.34-117.84   0.50   15.00    --   81.10  60.00-155.00   69
 22  \w   -152.34-117.84   0.50   15.00    --   81.10  35.00 155.00   69
 23  \w   -167.84-135.84   0.50   15.00    --   81.10  16.00 -45.00   64
 24  \w   -148.34-120.84   0.50   15.00    --   81.10  38.00  30.00   55
 25  \w   -148.34-122.34   0.50   15.00    --   81.10  13.00 -20.00   52
 26  \w   -125.84-115.34   0.50   15.00    --   81.10  35.00 130.00   21
 27  \w   -125.84-115.34   0.50   15.00    --   81.10  60.00 180.00   21
 28  \w    -92.34 -88.84   0.50   15.00    --   81.10  31.00 -10.00    7
 29  \w    -92.34 -88.84   0.50   15.00    --   81.10  56.00  40.00    7
 30  \w    -40.19  54.81   0.50    2.50    --  -27.00  48.00 -85.00  190
 31  \w    -39.69  54.81   0.50    2.50    --  -27.00  32.00 175.00  189
 32  \w    -40.19  53.31   0.50    2.50    --  -27.00  23.00-135.00  187
 33  \w    -38.69  54.81   0.50    2.50    --  -27.00  57.00 125.00  187
 34  \w    -35.19  37.81   0.50    2.50    --  -27.00  55.00  25.00  146
 35  \w    -35.19  37.81   0.50    2.50    --  -27.00  30.00  75.00  146
 36  \w    -86.69  49.81   0.50   15.00    --  -73.75  35.00-140.00  273
 37  \w    -83.19  53.31   0.50   15.00    --  -73.75  40.00 125.00  273
 38  \w    -83.19  53.31   0.50   15.00    --  -73.75  15.00  75.00  273
 39  \w    -86.69  49.81   0.50   15.00    --  -73.75  10.00 -90.00  273
;
_diffrn_measurement_device         'Eulerian 4-circle diffractometer'
_diffrn_measurement_device_type    Basel-Ga-Metaljet
_diffrn_measurement_method         'rotation method, \w scans'
_diffrn_orient_matrix_type        
 'CrysAlisPro convention (1999,Acta A55,543-557)'
_diffrn_orient_matrix_UB_11        0.0962632000
_diffrn_orient_matrix_UB_12        0.0377236000
_diffrn_orient_matrix_UB_13        -0.0317786000
_diffrn_orient_matrix_UB_21        -0.0987655000
_diffrn_orient_matrix_UB_22        0.0477620000
_diffrn_orient_matrix_UB_23        -0.0516098000
_diffrn_orient_matrix_UB_31        0.0224914000
_diffrn_orient_matrix_UB_32        0.0485305000
_diffrn_orient_matrix_UB_33        0.0755486000
_diffrn_radiation_collimation      '1.2 0.6 mm diameter'
_diffrn_radiation_monochromator    'Graded multilayer mirror'
_diffrn_radiation_polarisn_norm    0
_diffrn_radiation_probe            x-ray
_diffrn_radiation_type             GaK\a
_diffrn_radiation_wavelength       1.3405
_diffrn_source                     'Metaljet D2'
_diffrn_source_current             3.570
_diffrn_source_power               0.250
_diffrn_source_voltage             70
_reflns_Friedel_coverage           0.000
_reflns_Friedel_fraction_full      .
_reflns_Friedel_fraction_max       .
_reflns_number_gt                  4752
_reflns_number_total               5023
_reflns_odcompleteness_completeness  99.31
_reflns_odcompleteness_iscentric   1
_reflns_odcompleteness_theta       58.07
_reflns_special_details
;
 Reflections were merged by SHELXL according to the crystal
 class for the calculation of statistics and refinement.
 
 _reflns_Friedel_fraction is defined as the number of unique
 Friedel pairs measured divided by the number that would be
 possible theoretically, ignoring centric projections and
 systematic absences.
;
_reflns_threshold_expression       'I > 2\s(I)'
_computing_cell_refinement
;
X-Area Recipe 1.34.0.0 (STOE, 2019)
;
_computing_data_collection
;
X-Area Pilatus3_SV 1.31.154.0 (STOE, 2019)
;
_computing_data_reduction
;
X-Area Integrate 1.77.0.0 (STOE, 2019)
X-Area LANA 1.77.1.0 (STOE, 2019)
X-Area X-Red32 1.65.0.0 (STOE, 2018)
;
_computing_molecular_graphics      'Olex2 1.3 (Dolomanov et al., 2009)'
_computing_publication_material
;
STOE & Cie GmbH, X-Area, software package for collecting single-crystal or
multi-domain crystal data on STOE area-detector diffractometers, for image 
processing, for the correction and scaling of reflection intensities and 
for outlier rejection, version 1.88, Darmstadt 2019
;
_computing_structure_refinement    'SHELXL 2018/3 (Sheldrick, 2015)'
_computing_structure_solution      'SHELXT 2018/2 (Sheldrick, 2018)'
_refine_diff_density_max           0.829
_refine_diff_density_min           -1.118
_refine_diff_density_rms           0.086
_refine_ls_extinction_coef         .
_refine_ls_extinction_method       none
_refine_ls_goodness_of_fit_ref     1.050
_refine_ls_hydrogen_treatment      constr
_refine_ls_matrix_type             full
_refine_ls_number_parameters       313
_refine_ls_number_reflns           5023
_refine_ls_number_restraints       0
_refine_ls_R_factor_all            0.0527
_refine_ls_R_factor_gt             0.0507
_refine_ls_restrained_S_all        1.050
_refine_ls_shift/su_max            0.000
_refine_ls_shift/su_mean           0.000
_refine_ls_structure_factor_coef   Fsqd
_refine_ls_weighting_details      
 'w=1/[\s^2^(Fo^2^)+(0.0903P)^2^+1.6350P] where P=(Fo^2^+2Fc^2^)/3'
_refine_ls_weighting_scheme        calc
_refine_ls_wR_factor_gt            0.1383
_refine_ls_wR_factor_ref           0.1399
_refine_special_details            ?
_olex2_refinement_description
;
1. Fixed Uiso
 At 1.2 times of:
  All C(H) groups
2.a Aromatic/amide H refined with riding coordinates:
 C8(H8), C11(H11), C6(H6), C14(H14), C27(H27), C17(H17), C16(H16), C1(H1),
 C25(H25), C3(H3), C21(H21), C20(H20), C12(H12), C26(H26), C2(H2), C13(H13),
 C24(H24), C23(H23)
;
_atom_sites_solution_hydrogens     geom
_atom_sites_solution_primary       dual
_atom_sites_solution_secondary     ?
loop_
  _atom_site_label
  _atom_site_type_symbol
  _atom_site_fract_x
  _atom_site_fract_y
  _atom_site_fract_z
  _atom_site_U_iso_or_equiv
  _atom_site_adp_type
  _atom_site_occupancy
  _atom_site_site_symmetry_order
  _atom_site_calc_flag
  _atom_site_refinement_flags_posn
  _atom_site_refinement_flags_adp
  _atom_site_refinement_flags_occupancy
  _atom_site_disorder_assembly
  _atom_site_disorder_group
 Co1 Co 0.000000 0.000000 0.500000 0.01751(14) Uani 1 2 d S . P . .
 S1 S 0.07341(7) 0.12192(3) 0.80958(4) 0.03411(17) Uani 1 1 d . . . . .
 Cl1 Cl 0.51079(7) 0.96065(4) 0.26657(6) 0.0475(2) Uani 1 1 d . . . . .
 N3 N 0.32202(18) 0.43029(10) 0.91113(12) 0.0199(3) Uani 1 1 d . . . . .
 N2 N 0.17663(18) 0.30704(10) 0.60493(12) 0.0207(3) Uani 1 1 d . . . . .
 N1 N 0.12978(19) 0.09150(10) 0.46589(13) 0.0222(4) Uani 1 1 d . . . . .
 N4 N -0.01039(19) 0.06168(10) 0.62200(13) 0.0228(4) Uani 1 1 d . . . . .
 C9 C 0.1906(2) 0.37650(11) 0.64923(15) 0.0195(4) Uani 1 1 d . . . . .
 C10 C 0.2027(2) 0.37665(11) 0.75455(15) 0.0197(4) Uani 1 1 d . . . . .
 C4 C 0.1935(2) 0.22686(12) 0.47119(15) 0.0216(4) Uani 1 1 d . . . . .
 C5 C 0.1887(2) 0.30522(12) 0.51371(15) 0.0211(4) Uani 1 1 d . . . . .
 C8 C 0.2057(2) 0.44587(12) 0.60335(15) 0.0206(4) Uani 1 1 d . . . . .
 H8 H 0.209486 0.494015 0.636291 0.025 Uiso 1 1 calc R U . . .
 C11 C 0.2989(2) 0.42593(11) 0.81451(15) 0.0200(4) Uani 1 1 d . . . . .
 H11 H 0.352162 0.458896 0.785334 0.024 Uiso 1 1 calc R U . . .
 C6 C 0.2073(2) 0.37159(12) 0.46374(15) 0.0235(4) Uani 1 1 d . . . . .
 H6 H 0.214734 0.367728 0.399439 0.028 Uiso 1 1 calc R U . . .
 C18 C 0.3113(2) 0.65579(13) 0.38194(16) 0.0235(4) Uani 1 1 d . . . . .
 C7 C 0.2151(2) 0.44380(12) 0.50855(15) 0.0215(4) Uani 1 1 d . . . . .
 C19 C 0.3562(2) 0.73003(13) 0.34791(16) 0.0244(4) Uani 1 1 d . . . . .
 C14 C 0.2446(2) 0.38315(13) 0.95021(17) 0.0270(5) Uani 1 1 d . . . . .
 H14 H 0.255848 0.386078 1.017900 0.032 Uiso 1 1 calc R U . . .
 C27 C 0.1221(2) 0.16481(12) 0.49647(15) 0.0219(4) Uani 1 1 d . . . . .
 H27 H 0.064419 0.174641 0.537828 0.026 Uiso 1 1 calc R U . . .
 C17 C 0.3716(2) 0.58474(14) 0.36748(17) 0.0285(5) Uani 1 1 d . . . . .
 H17 H 0.437429 0.583716 0.330701 0.034 Uiso 1 1 calc R U . . .
 C15 C 0.2410(2) 0.51614(13) 0.46021(16) 0.0223(4) Uani 1 1 d . . . . .
 C16 C 0.3373(3) 0.51623(14) 0.40556(17) 0.0265(4) Uani 1 1 d . . . . .
 H16 H 0.379439 0.468872 0.394519 0.032 Uiso 1 1 calc R U . . .
 C1 C 0.2130(2) 0.07861(13) 0.40807(17) 0.0269(5) Uani 1 1 d . . . . .
 H1 H 0.220945 0.027026 0.386662 0.032 Uiso 1 1 calc R U . . .
 C25 C 0.2114(2) 0.65449(12) 0.43380(16) 0.0242(4) Uani 1 1 d . . . . .
 H25 H 0.165795 0.701377 0.442244 0.029 Uiso 1 1 calc R U . . .
 C3 C 0.2770(2) 0.21210(13) 0.40973(16) 0.0274(5) Uani 1 1 d . . . . .
 H3 H 0.326277 0.253149 0.389582 0.033 Uiso 1 1 calc R U . . .
 C21 C 0.3150(2) 0.86504(13) 0.30072(16) 0.0270(5) Uani 1 1 d . . . . .
 H21 H 0.254127 0.908576 0.286849 0.032 Uiso 1 1 calc R U . . .
 C20 C 0.2684(2) 0.79437(13) 0.32663(16) 0.0250(4) Uani 1 1 d . . . . .
 H20 H 0.174822 0.789856 0.329886 0.030 Uiso 1 1 calc R U . . .
 C12 C 0.1279(2) 0.32634(13) 0.79733(17) 0.0278(5) Uani 1 1 d . . . . .
 H12 H 0.063723 0.290039 0.759576 0.033 Uiso 1 1 calc R U . . .
 C26 C 0.1775(2) 0.58594(12) 0.47321(16) 0.0242(4) Uani 1 1 d . . . . .
 H26 H 0.110617 0.586642 0.509206 0.029 Uiso 1 1 calc R U . . .
 C28 C 0.0239(2) 0.08806(11) 0.69989(15) 0.0211(4) Uani 1 1 d . . . . .
 C22 C 0.4512(3) 0.87132(14) 0.29534(18) 0.0308(5) Uani 1 1 d . . . . .
 C2 C 0.2872(3) 0.13655(14) 0.37836(19) 0.0313(5) Uani 1 1 d . . . . .
 H2 H 0.344378 0.125025 0.337113 0.038 Uiso 1 1 calc R U . . .
 C13 C 0.1496(3) 0.33077(14) 0.89655(17) 0.0321(5) Uani 1 1 d . . . . .
 H13 H 0.099049 0.297700 0.927668 0.038 Uiso 1 1 calc R U . . .
 C24 C 0.4910(2) 0.73793(15) 0.3381(2) 0.0359(6) Uani 1 1 d . . . . .
 H24 H 0.551426 0.694158 0.349850 0.043 Uiso 1 1 calc R U . . .
 C23 C 0.5392(3) 0.80773(17) 0.3118(2) 0.0392(6) Uani 1 1 d . . . . .
 H23 H 0.631134 0.811821 0.305153 0.047 Uiso 1 1 calc R U . . .

loop_
  _atom_site_aniso_label
  _atom_site_aniso_U_11
  _atom_site_aniso_U_22
  _atom_site_aniso_U_33
  _atom_site_aniso_U_23
  _atom_site_aniso_U_13
  _atom_site_aniso_U_12
 Co1 0.0257(2) 0.0123(2) 0.0177(2) -0.00151(13) 0.01131(17) 0.00042(14)
 S1 0.0484(4) 0.0285(3) 0.0236(3) -0.0073(2) 0.0070(2) 0.0032(2)
 Cl1 0.0492(4) 0.0366(4) 0.0562(4) 0.0143(3) 0.0135(3) -0.0192(3)
 N3 0.0251(8) 0.0179(8) 0.0193(8) 0.0011(6) 0.0107(6) 0.0014(6)
 N2 0.0253(8) 0.0170(8) 0.0220(8) -0.0015(6) 0.0104(7) -0.0020(6)
 N1 0.0287(9) 0.0171(8) 0.0251(9) -0.0020(7) 0.0143(7) -0.0010(7)
 N4 0.0322(9) 0.0159(8) 0.0230(9) -0.0022(7) 0.0120(7) 0.0022(7)
 C9 0.0210(9) 0.0181(9) 0.0210(10) -0.0004(7) 0.0085(8) -0.0004(7)
 C10 0.0245(9) 0.0139(9) 0.0240(10) 0.0016(7) 0.0123(8) 0.0022(7)
 C4 0.0293(10) 0.0175(9) 0.0201(9) -0.0023(7) 0.0105(8) -0.0007(8)
 C5 0.0259(10) 0.0179(9) 0.0216(9) -0.0028(8) 0.0099(8) -0.0017(7)
 C8 0.0254(10) 0.0156(9) 0.0229(10) -0.0018(7) 0.0102(8) -0.0013(7)
 C11 0.0271(10) 0.0149(9) 0.0221(10) 0.0004(7) 0.0138(8) -0.0008(7)
 C6 0.0332(11) 0.0196(10) 0.0197(9) -0.0021(8) 0.0109(8) -0.0012(8)
 C18 0.0253(10) 0.0223(10) 0.0252(10) 0.0036(8) 0.0108(8) -0.0010(8)
 C7 0.0259(10) 0.0186(10) 0.0219(10) -0.0005(8) 0.0096(8) -0.0007(8)
 C19 0.0268(10) 0.0233(10) 0.0253(10) 0.0012(8) 0.0112(8) -0.0022(8)
 C14 0.0312(11) 0.0295(11) 0.0243(10) 0.0040(9) 0.0145(9) -0.0022(9)
 C27 0.0294(10) 0.0176(9) 0.0218(9) -0.0022(8) 0.0126(8) -0.0001(8)
 C17 0.0331(11) 0.0275(11) 0.0302(11) 0.0019(9) 0.0178(9) 0.0014(9)
 C15 0.0285(10) 0.0194(9) 0.0209(10) -0.0005(8) 0.0100(8) -0.0024(8)
 C16 0.0349(12) 0.0197(9) 0.0294(11) 0.0007(9) 0.0166(9) 0.0034(9)
 C1 0.0359(12) 0.0191(10) 0.0319(11) -0.0075(9) 0.0196(9) -0.0018(8)
 C25 0.0279(10) 0.0182(9) 0.0299(11) 0.0016(8) 0.0135(9) 0.0008(8)
 C3 0.0378(12) 0.0231(10) 0.0275(11) -0.0033(8) 0.0192(9) -0.0063(9)
 C21 0.0357(12) 0.0217(10) 0.0278(11) 0.0007(8) 0.0158(9) -0.0013(9)
 C20 0.0294(10) 0.0217(10) 0.0282(10) -0.0001(8) 0.0152(9) -0.0016(8)
 C12 0.0309(11) 0.0258(11) 0.0284(11) 0.0024(9) 0.0112(9) -0.0083(9)
 C26 0.0267(10) 0.0217(10) 0.0272(10) 0.0017(8) 0.0128(8) -0.0013(8)
 C28 0.0273(10) 0.0140(9) 0.0248(10) 0.0015(8) 0.0123(8) 0.0022(7)
 C22 0.0343(12) 0.0285(11) 0.0300(11) 0.0056(9) 0.0094(9) -0.0135(9)
 C2 0.0391(12) 0.0275(11) 0.0363(12) -0.0075(10) 0.0253(10) -0.0049(9)
 C13 0.0364(12) 0.0344(12) 0.0292(11) 0.0066(10) 0.0155(10) -0.0121(10)
 C24 0.0263(11) 0.0339(13) 0.0496(15) 0.0128(11) 0.0139(10) 0.0021(9)
 C23 0.0265(11) 0.0424(14) 0.0497(15) 0.0132(12) 0.0122(11) -0.0053(10)

_geom_special_details
;
 All esds (except the esd in the dihedral angle between two l.s. planes)
 are estimated using the full covariance matrix.  The cell esds are taken
 into account individually in the estimation of esds in distances, angles
 and torsion angles; correlations between esds in cell parameters are only
 used when they are defined by crystal symmetry.  An approximate (isotropic)
 treatment of cell esds is used for estimating esds involving l.s. planes.
;
loop_
  _geom_bond_atom_site_label_1
  _geom_bond_atom_site_label_2
  _geom_bond_distance
  _geom_bond_site_symmetry_2
  _geom_bond_publ_flag
 Co1 N3 2.2295(18) 2_546 ?
 Co1 N3 2.2295(18) 4_565 ?
 Co1 N1 2.1781(17) . ?
 Co1 N1 2.1781(17) 3_556 ?
 Co1 N4 2.0776(17) 3_556 ?
 Co1 N4 2.0776(17) . ?
 S1 C28 1.626(2) . ?
 Cl1 C22 1.739(2) . ?
 N3 C11 1.347(3) . ?
 N3 C14 1.345(3) . ?
 N2 C9 1.344(3) . ?
 N2 C5 1.350(3) . ?
 N1 C27 1.345(3) . ?
 N1 C1 1.345(3) . ?
 N4 C28 1.169(3) . ?
 C9 C10 1.486(3) . ?
 C9 C8 1.392(3) . ?
 C10 C11 1.388(3) . ?
 C10 C12 1.392(3) . ?
 C4 C5 1.487(3) . ?
 C4 C27 1.386(3) . ?
 C4 C3 1.395(3) . ?
 C5 C6 1.389(3) . ?
 C8 H8 0.9500 . ?
 C8 C7 1.393(3) . ?
 C11 H11 0.9500 . ?
 C6 H6 0.9500 . ?
 C6 C7 1.392(3) . ?
 C18 C19 1.481(3) . ?
 C18 C17 1.403(3) . ?
 C18 C25 1.399(3) . ?
 C7 C15 1.483(3) . ?
 C19 C20 1.392(3) . ?
 C19 C24 1.396(3) . ?
 C14 H14 0.9500 . ?
 C14 C13 1.379(3) . ?
 C27 H27 0.9500 . ?
 C17 H17 0.9500 . ?
 C17 C16 1.382(3) . ?
 C15 C16 1.398(3) . ?
 C15 C26 1.395(3) . ?
 C16 H16 0.9500 . ?
 C1 H1 0.9500 . ?
 C1 C2 1.378(3) . ?
 C25 H25 0.9500 . ?
 C25 C26 1.390(3) . ?
 C3 H3 0.9500 . ?
 C3 C2 1.389(3) . ?
 C21 H21 0.9500 . ?
 C21 C20 1.389(3) . ?
 C21 C22 1.386(3) . ?
 C20 H20 0.9500 . ?
 C12 H12 0.9500 . ?
 C12 C13 1.385(3) . ?
 C26 H26 0.9500 . ?
 C22 C23 1.382(4) . ?
 C2 H2 0.9500 . ?
 C13 H13 0.9500 . ?
 C24 H24 0.9500 . ?
 C24 C23 1.385(4) . ?
 C23 H23 0.9500 . ?

loop_
  _geom_angle_atom_site_label_1
  _geom_angle_atom_site_label_2
  _geom_angle_atom_site_label_3
  _geom_angle
  _geom_angle_site_symmetry_1
  _geom_angle_site_symmetry_3
  _geom_angle_publ_flag
 N3 Co1 N3 180.00(8) 2_546 4_565 ?
 N1 Co1 N3 95.15(6) 3_556 4_565 ?
 N1 Co1 N3 95.15(6) . 2_546 ?
 N1 Co1 N3 84.85(6) 3_556 2_546 ?
 N1 Co1 N3 84.85(6) . 4_565 ?
 N1 Co1 N1 180.0 . 3_556 ?
 N4 Co1 N3 90.45(7) . 2_546 ?
 N4 Co1 N3 89.55(7) . 4_565 ?
 N4 Co1 N3 89.55(7) 3_556 2_546 ?
 N4 Co1 N3 90.45(7) 3_556 4_565 ?
 N4 Co1 N1 90.46(7) . 3_556 ?
 N4 Co1 N1 89.53(7) . . ?
 N4 Co1 N1 90.46(7) 3_556 . ?
 N4 Co1 N1 89.54(7) 3_556 3_556 ?
 N4 Co1 N4 180.0 3_556 . ?
 C11 N3 Co1 120.29(13) . 2_556 ?
 C14 N3 Co1 122.86(14) . 2_556 ?
 C14 N3 C11 116.29(18) . . ?
 C9 N2 C5 117.13(17) . . ?
 C27 N1 Co1 120.91(13) . . ?
 C1 N1 Co1 121.73(14) . . ?
 C1 N1 C27 117.19(18) . . ?
 C28 N4 Co1 159.74(17) . . ?
 N2 C9 C10 116.98(17) . . ?
 N2 C9 C8 123.28(18) . . ?
 C8 C9 C10 119.51(17) . . ?
 C11 C10 C9 118.86(17) . . ?
 C11 C10 C12 117.91(19) . . ?
 C12 C10 C9 123.12(19) . . ?
 C27 C4 C5 120.91(18) . . ?
 C27 C4 C3 117.72(19) . . ?
 C3 C4 C5 121.24(19) . . ?
 N2 C5 C4 116.25(18) . . ?
 N2 C5 C6 122.96(19) . . ?
 C6 C5 C4 120.58(18) . . ?
 C9 C8 H8 120.4 . . ?
 C9 C8 C7 119.17(18) . . ?
 C7 C8 H8 120.4 . . ?
 N3 C11 C10 124.58(18) . . ?
 N3 C11 H11 117.7 . . ?
 C10 C11 H11 117.7 . . ?
 C5 C6 H6 120.2 . . ?
 C5 C6 C7 119.52(19) . . ?
 C7 C6 H6 120.2 . . ?
 C17 C18 C19 121.44(19) . . ?
 C25 C18 C19 120.96(19) . . ?
 C25 C18 C17 117.5(2) . . ?
 C8 C7 C15 120.34(19) . . ?
 C6 C7 C8 117.76(19) . . ?
 C6 C7 C15 121.81(18) . . ?
 C20 C19 C18 121.99(19) . . ?
 C20 C19 C24 117.7(2) . . ?
 C24 C19 C18 120.3(2) . . ?
 N3 C14 H14 118.5 . . ?
 N3 C14 C13 123.0(2) . . ?
 C13 C14 H14 118.5 . . ?
 N1 C27 C4 123.88(19) . . ?
 N1 C27 H27 118.1 . . ?
 C4 C27 H27 118.1 . . ?
 C18 C17 H17 119.3 . . ?
 C16 C17 C18 121.5(2) . . ?
 C16 C17 H17 119.3 . . ?
 C16 C15 C7 120.0(2) . . ?
 C26 C15 C7 121.06(19) . . ?
 C26 C15 C16 118.8(2) . . ?
 C17 C16 C15 120.4(2) . . ?
 C17 C16 H16 119.8 . . ?
 C15 C16 H16 119.8 . . ?
 N1 C1 H1 118.4 . . ?
 N1 C1 C2 123.2(2) . . ?
 C2 C1 H1 118.4 . . ?
 C18 C25 H25 119.3 . . ?
 C26 C25 C18 121.3(2) . . ?
 C26 C25 H25 119.3 . . ?
 C4 C3 H3 120.5 . . ?
 C2 C3 C4 119.1(2) . . ?
 C2 C3 H3 120.5 . . ?
 C20 C21 H21 120.4 . . ?
 C22 C21 H21 120.4 . . ?
 C22 C21 C20 119.3(2) . . ?
 C19 C20 H20 119.4 . . ?
 C21 C20 C19 121.3(2) . . ?
 C21 C20 H20 119.4 . . ?
 C10 C12 H12 121.0 . . ?
 C13 C12 C10 118.1(2) . . ?
 C13 C12 H12 121.0 . . ?
 C15 C26 H26 119.8 . . ?
 C25 C26 C15 120.38(19) . . ?
 C25 C26 H26 119.8 . . ?
 N4 C28 S1 178.10(19) . . ?
 C21 C22 Cl1 119.14(19) . . ?
 C23 C22 Cl1 119.90(19) . . ?
 C23 C22 C21 121.0(2) . . ?
 C1 C2 C3 118.9(2) . . ?
 C1 C2 H2 120.6 . . ?
 C3 C2 H2 120.6 . . ?
 C14 C13 C12 120.1(2) . . ?
 C14 C13 H13 120.0 . . ?
 C12 C13 H13 120.0 . . ?
 C19 C24 H24 119.1 . . ?
 C23 C24 C19 121.9(2) . . ?
 C23 C24 H24 119.1 . . ?
 C22 C23 C24 118.8(2) . . ?
 C22 C23 H23 120.6 . . ?
 C24 C23 H23 120.6 . . ?

loop_
  _geom_torsion_atom_site_label_1
  _geom_torsion_atom_site_label_2
  _geom_torsion_atom_site_label_3
  _geom_torsion_atom_site_label_4
  _geom_torsion
  _geom_torsion_site_symmetry_1
  _geom_torsion_site_symmetry_2
  _geom_torsion_site_symmetry_3
  _geom_torsion_site_symmetry_4
  _geom_torsion_publ_flag
 Co1 N3 C11 C10 171.45(15) 2_556 . . . ?
 Co1 N3 C14 C13 -169.27(18) 2_556 . . . ?
 Co1 N1 C27 C4 -174.83(16) . . . . ?
 Co1 N1 C1 C2 174.27(19) . . . . ?
 Cl1 C22 C23 C24 177.6(2) . . . . ?
 N3 C14 C13 C12 -1.7(4) . . . . ?
 N2 C9 C10 C11 138.30(19) . . . . ?
 N2 C9 C10 C12 -37.8(3) . . . . ?
 N2 C9 C8 C7 -3.9(3) . . . . ?
 N2 C5 C6 C7 0.4(3) . . . . ?
 N1 C1 C2 C3 0.4(4) . . . . ?
 C9 N2 C5 C4 171.44(18) . . . . ?
 C9 N2 C5 C6 -3.4(3) . . . . ?
 C9 C10 C11 N3 -178.48(18) . . . . ?
 C9 C10 C12 C13 178.8(2) . . . . ?
 C9 C8 C7 C6 0.7(3) . . . . ?
 C9 C8 C7 C15 -175.76(19) . . . . ?
 C10 C9 C8 C7 170.44(18) . . . . ?
 C10 C12 C13 C14 -0.9(4) . . . . ?
 C4 C5 C6 C7 -174.2(2) . . . . ?
 C4 C3 C2 C1 0.8(4) . . . . ?
 C5 N2 C9 C10 -169.35(18) . . . . ?
 C5 N2 C9 C8 5.1(3) . . . . ?
 C5 C4 C27 N1 -175.3(2) . . . . ?
 C5 C4 C3 C2 174.6(2) . . . . ?
 C5 C6 C7 C8 0.9(3) . . . . ?
 C5 C6 C7 C15 177.3(2) . . . . ?
 C8 C9 C10 C11 -36.4(3) . . . . ?
 C8 C9 C10 C12 147.5(2) . . . . ?
 C8 C7 C15 C16 136.3(2) . . . . ?
 C8 C7 C15 C26 -39.6(3) . . . . ?
 C11 N3 C14 C13 2.2(3) . . . . ?
 C11 C10 C12 C13 2.6(3) . . . . ?
 C6 C7 C15 C16 -40.1(3) . . . . ?
 C6 C7 C15 C26 144.1(2) . . . . ?
 C18 C19 C20 C21 175.8(2) . . . . ?
 C18 C19 C24 C23 -176.3(2) . . . . ?
 C18 C17 C16 C15 -0.2(4) . . . . ?
 C18 C25 C26 C15 -1.2(3) . . . . ?
 C7 C15 C16 C17 -174.1(2) . . . . ?
 C7 C15 C26 C25 174.8(2) . . . . ?
 C19 C18 C17 C16 175.0(2) . . . . ?
 C19 C18 C25 C26 -174.3(2) . . . . ?
 C19 C24 C23 C22 0.4(4) . . . . ?
 C14 N3 C11 C10 -0.3(3) . . . . ?
 C27 N1 C1 C2 -1.1(4) . . . . ?
 C27 C4 C5 N2 31.9(3) . . . . ?
 C27 C4 C5 C6 -153.2(2) . . . . ?
 C27 C4 C3 C2 -1.2(3) . . . . ?
 C17 C18 C19 C20 154.5(2) . . . . ?
 C17 C18 C19 C24 -26.8(3) . . . . ?
 C17 C18 C25 C26 2.8(3) . . . . ?
 C16 C15 C26 C25 -1.1(3) . . . . ?
 C1 N1 C27 C4 0.6(3) . . . . ?
 C25 C18 C19 C20 -28.5(3) . . . . ?
 C25 C18 C19 C24 150.2(2) . . . . ?
 C25 C18 C17 C16 -2.1(3) . . . . ?
 C3 C4 C5 N2 -143.9(2) . . . . ?
 C3 C4 C5 C6 31.1(3) . . . . ?
 C3 C4 C27 N1 0.6(3) . . . . ?
 C21 C22 C23 C24 -2.8(4) . . . . ?
 C20 C19 C24 C23 2.4(4) . . . . ?
 C20 C21 C22 Cl1 -178.01(17) . . . . ?
 C20 C21 C22 C23 2.4(4) . . . . ?
 C12 C10 C11 N3 -2.2(3) . . . . ?
 C26 C15 C16 C17 1.8(4) . . . . ?
 C22 C21 C20 C19 0.5(3) . . . . ?
 C24 C19 C20 C21 -2.8(3) . . . . ?

_shelx_res_file
;
TITL rod140_150k__a.res in P2(1)/n
    rod140_150k_.res
    created by SHELXL-2018/3 at 10:58:52 on 31-Aug-2020
REM Old TITL ROD140_150K_ in P21/n #14
REM SHELXT solution in P2(1)/n: R1 0.142, Rweak 0.009, Alpha 0.030
REM <I/s> 1.132 for 178 systematic absences, Orientation as input
REM Formula found by SHELXT: C56 N8 Cl4 Co
CELL 1.3405 9.9697 17.209 14.3819 90 105.999 90
ZERR 2 0.0001 0.0002 0.0002 0 0.002 0
LATT 1
SYMM 0.5-X,0.5+Y,0.5-Z
SFAC C H Cl Co N S
DISP C 0.0147 0.007 57.608
DISP Cl 0.3292 0.5397 4076.816
DISP Co -0.6628 2.8797 21698.5025
DISP H -0 0 0.6481
DISP N 0.0253 0.0135 110.2408
DISP S 0.2922 0.4242 3234.2499
UNIT 112 72 4 2 16 4

L.S. 10
PLAN  5
SIZE 0.17 0.22 0.26
TEMP -123.15
CONF
BOND
list 4
fmap 2
MORE -1
ACTA
BOND $H
OMIT -4 1 9
REM <olex2.extras>
REM <HklSrc "%./ROD140_150K_.hkl">
REM </olex2.extras>

WGHT    0.090300    1.635000
FVAR       0.33151
CO1   4    0.000000    0.000000    0.500000    10.50000    0.02566    0.01231 =
         0.01775   -0.00151    0.01131    0.00042
S1    6    0.073409    0.121923    0.809580    11.00000    0.04844    0.02854 =
         0.02362   -0.00727    0.00704    0.00317
CL1   3    0.510791    0.960652    0.266567    11.00000    0.04920    0.03656 =
         0.05624    0.01433    0.01351   -0.01921
N3    5    0.322023    0.430292    0.911128    11.00000    0.02506    0.01793 =
         0.01934    0.00112    0.01073    0.00137
N2    5    0.176627    0.307042    0.604930    11.00000    0.02531    0.01698 =
         0.02199   -0.00148    0.01040   -0.00199
N1    5    0.129785    0.091497    0.465889    11.00000    0.02870    0.01705 =
         0.02507   -0.00202    0.01426   -0.00103
N4    5   -0.010390    0.061680    0.622002    11.00000    0.03222    0.01587 =
         0.02298   -0.00216    0.01198    0.00221
C9    1    0.190577    0.376502    0.649231    11.00000    0.02102    0.01813 =
         0.02098   -0.00041    0.00848   -0.00043
C10   1    0.202726    0.376653    0.754548    11.00000    0.02452    0.01389 =
         0.02397    0.00156    0.01232    0.00225
C4    1    0.193529    0.226860    0.471194    11.00000    0.02929    0.01752 =
         0.02012   -0.00230    0.01051   -0.00073
C5    1    0.188690    0.305219    0.513709    11.00000    0.02594    0.01785 =
         0.02157   -0.00280    0.00988   -0.00168
C8    1    0.205677    0.445867    0.603351    11.00000    0.02545    0.01560 =
         0.02294   -0.00185    0.01021   -0.00127
AFIX  43
H8    2    0.209486    0.494015    0.636291    11.00000   -1.20000
AFIX   0
C11   1    0.298907    0.425932    0.814507    11.00000    0.02714    0.01489 =
         0.02214    0.00045    0.01383   -0.00075
AFIX  43
H11   2    0.352162    0.458896    0.785334    11.00000   -1.20000
AFIX   0
C6    1    0.207343    0.371586    0.463737    11.00000    0.03322    0.01962 =
         0.01973   -0.00206    0.01087   -0.00125
AFIX  43
H6    2    0.214734    0.367728    0.399439    11.00000   -1.20000
AFIX   0
C18   1    0.311253    0.655793    0.381944    11.00000    0.02526    0.02231 =
         0.02518    0.00361    0.01080   -0.00099
C7    1    0.215130    0.443801    0.508549    11.00000    0.02589    0.01862 =
         0.02190   -0.00047    0.00961   -0.00069
C19   1    0.356180    0.730033    0.347912    11.00000    0.02684    0.02333 =
         0.02529    0.00124    0.01122   -0.00221
C14   1    0.244590    0.383155    0.950215    11.00000    0.03118    0.02954 =
         0.02425    0.00402    0.01451   -0.00219
AFIX  43
H14   2    0.255848    0.386078    1.017900    11.00000   -1.20000
AFIX   0
C27   1    0.122149    0.164809    0.496466    11.00000    0.02941    0.01762 =
         0.02181   -0.00225    0.01256   -0.00011
AFIX  43
H27   2    0.064419    0.174641    0.537828    11.00000   -1.20000
AFIX   0
C17   1    0.371579    0.584744    0.367479    11.00000    0.03312    0.02754 =
         0.03019    0.00191    0.01778    0.00137
AFIX  43
H17   2    0.437429    0.583716    0.330701    11.00000   -1.20000
AFIX   0
C15   1    0.241046    0.516135    0.460213    11.00000    0.02853    0.01938 =
         0.02093   -0.00046    0.01004   -0.00238
C16   1    0.337306    0.516227    0.405557    11.00000    0.03492    0.01974 =
         0.02936    0.00072    0.01656    0.00344
AFIX  43
H16   2    0.379439    0.468872    0.394519    11.00000   -1.20000
AFIX   0
C1    1    0.212967    0.078605    0.408071    11.00000    0.03590    0.01913 =
         0.03189   -0.00751    0.01962   -0.00179
AFIX  43
H1    2    0.220945    0.027026    0.386662    11.00000   -1.20000
AFIX   0
C25   1    0.211357    0.654491    0.433802    11.00000    0.02786    0.01819 =
         0.02989    0.00159    0.01352    0.00084
AFIX  43
H25   2    0.165795    0.701377    0.442244    11.00000   -1.20000
AFIX   0
C3    1    0.277028    0.212097    0.409725    11.00000    0.03778    0.02313 =
         0.02748   -0.00325    0.01925   -0.00634
AFIX  43
H3    2    0.326277    0.253149    0.389582    11.00000   -1.20000
AFIX   0
C21   1    0.314971    0.865035    0.300722    11.00000    0.03571    0.02175 =
         0.02784    0.00074    0.01578   -0.00132
AFIX  43
H21   2    0.254127    0.908576    0.286849    11.00000   -1.20000
AFIX   0
C20   1    0.268387    0.794375    0.326627    11.00000    0.02942    0.02171 =
         0.02823   -0.00007    0.01518   -0.00163
AFIX  43
H20   2    0.174822    0.789856    0.329886    11.00000   -1.20000
AFIX   0
C12   1    0.127850    0.326341    0.797331    11.00000    0.03087    0.02581 =
         0.02842    0.00239    0.01115   -0.00833
AFIX  43
H12   2    0.063723    0.290039    0.759576    11.00000   -1.20000
AFIX   0
C26   1    0.177469    0.585935    0.473212    11.00000    0.02670    0.02173 =
         0.02723    0.00174    0.01277   -0.00130
AFIX  43
H26   2    0.110617    0.586642    0.509206    11.00000   -1.20000
AFIX   0
C28   1    0.023908    0.088063    0.699887    11.00000    0.02733    0.01402 =
         0.02482    0.00146    0.01225    0.00220
C22   1    0.451181    0.871322    0.295337    11.00000    0.03433    0.02847 =
         0.03001    0.00560    0.00938   -0.01349
C2    1    0.287205    0.136555    0.378357    11.00000    0.03912    0.02746 =
         0.03633   -0.00750    0.02534   -0.00487
AFIX  43
H2    2    0.344378    0.125025    0.337113    11.00000   -1.20000
AFIX   0
C13   1    0.149602    0.330772    0.896552    11.00000    0.03642    0.03441 =
         0.02923    0.00663    0.01551   -0.01206
AFIX  43
H13   2    0.099049    0.297700    0.927668    11.00000   -1.20000
AFIX   0
C24   1    0.491019    0.737927    0.338116    11.00000    0.02630    0.03386 =
         0.04959    0.01279    0.01388    0.00206
AFIX  43
H24   2    0.551426    0.694158    0.349850    11.00000   -1.20000
AFIX   0
C23   1    0.539193    0.807727    0.311788    11.00000    0.02652    0.04235 =
         0.04974    0.01321    0.01217   -0.00534
AFIX  43
H23   2    0.631134    0.811821    0.305153    11.00000   -1.20000
AFIX   0
HKLF 4


REM  rod140_150k__a.res in P2(1)/n
REM wR2 = 0.1399, GooF = S = 1.050, Restrained GooF = 1.050 for all data
REM R1 = 0.0507 for 4752 Fo > 4sig(Fo) and 0.0527 for all 5023 data
REM 313 parameters refined using 0 restraints

END

WGHT      0.0903      1.6348

REM Highest difference peak  0.829,  deepest hole -1.118,  1-sigma level  0.086
Q1    1   0.1129  0.1521  0.7828  11.00000  0.05    0.83
Q2    1  -0.0593  0.0031  0.5834  11.00000  0.05    0.56
Q3    1  -0.0930 -0.0009  0.5602  11.00000  0.05    0.46
Q4    1  -0.0042  0.1469  0.7983  11.00000  0.05    0.43
Q5    1   0.6140  0.8701  0.2420  11.00000  0.05    0.38
;
_shelx_res_checksum                22107
_shelx_hkl_file
;
   0   0  -1    0.05    0.22
   0   0   1    0.42    0.23
   0   0  -2  157.96    3.09
   0   0   2  159.91    3.33
   0   0   3    0.32    0.73
   0   0   4  115.61    3.12
   0   0   5    0.54    0.30
   0   0   5    0.52    0.81
   0   0   5    0.18    1.15
   0   0   5   -0.25    0.17
   0   0   6  305.69    6.75
   0   0   6  251.62    7.14
   0   0   7    0.39    1.05
   0   0   7   -0.40    1.39
   0   0   8  137.46    2.27
   0   0   8  134.05    2.25
   0   0   9    0.24    1.24
   0   0   9    0.22    0.17
   0   0   9    0.05    0.18
   0   0   9   -0.19    0.53
   0   0   9    0.02    0.36
   0   0  10  907.35   19.45
   0   0  10  948.88   15.24
   0   0  10  925.74   15.21
   0   0  11    0.38    0.74
   0   0  11    0.05    0.28
   0   0  11    0.70    0.26
   0   0  11   -0.37    0.61
   0   0  12    7.07    0.69
   0   0  12    4.85    1.02
   0   0  12    6.66    0.43
   0   0  12    5.68    0.37
   0   0  13   -0.48    0.67
   0   0  13    1.25    0.38
   0   0  13    0.03    0.45
   0   0  13   -0.75    0.99
   0   0  14   44.19    1.08
   0   0  14   41.97    1.15
   0   0  15    0.08    0.68
   0   0  15    0.07    0.69
   0   0  15    0.31    0.61
   0   0  15    0.00    0.49
   0   0  15   -0.19    1.30
   0   0  16   34.30    1.35
   0   0  16   32.63    1.24
   0   0  16   37.02    1.27
   0   0  17    0.05    0.70
   0   0  17    0.21    0.70
   0   0  17    0.21    0.76
   0   0  17    0.01    0.55
   0   1   0    0.10    0.27
   0   1   0    0.16    0.25
   0   1   1  100.92    1.83
   0   1   1   94.83    1.71
   0  -1  -1   98.95    1.81
   0  -1  -1   88.24    1.74
   0  -1  -1   92.07    1.95
   0  -1   1   86.67    2.03
   0   1   1   84.67    1.87
   0   1  -1   77.30    1.76
   0  -1  -1   74.29    1.99
   0  -1  -1   87.80    1.75
   0   1   1   96.46    1.79
   0   1   1   84.20    2.00
   0  -1   1   81.49    2.14
   0  -1  -2  357.42    6.35
   0  -1   2  325.13    6.52
   0   1   2  326.58    6.51
   0   1   2  353.57    6.39
   0   1   2  384.37    6.17
   0  -1   2  340.40    6.88
   0   1   2  342.41    6.46
   0   1   2  335.50    6.20
   0  -1  -2  329.22    6.60
   0  -1  -2  360.07    6.30
   0   1   3   32.76    1.30
   0   1   3   35.59    1.06
   0   1   3   32.41    1.38
   0  -1   4  672.78   12.96
   0   1   4  674.30   12.46
   0   1  -4  700.08   11.92
   0  -1   5  508.10   10.04
   0   1  -5  475.85    8.84
   0   1   5  502.71    9.60
   0   1   6  170.86    4.91
   0   1   6  179.73    4.68
   0   1  -6  170.86    3.73
   0  -1   7  102.90    4.61
   0   1   7  107.57    3.52
   0   1   7  102.46    3.71
   0   1   8   66.81    1.18
   0   1   8   69.69    1.16
   0  -1   8   64.61    1.16
   0  -1   8   62.83    1.18
   0   1   8   57.11    2.90
   0  -1   8   61.93    3.13
   0  -1   9   -0.20    1.71
   0   1   9  418.58    2.91
   0  -1   9  393.75    7.73
   0  -1   9    0.07    1.85
   0  -1   9  432.74    5.01
   0  -1   9  340.14    2.94
   0   1   9  428.53    2.11
   0  -1   9  421.72    2.14
   0  -1   9  411.61    2.04
   0   1   9  409.39    2.04
   0  -1  10    5.20    0.89
   0   1  10    4.53    0.55
   0   1  10    3.87    0.67
   0  -1  10    3.53    0.71
   0  -1  10    5.39    0.30
   0   1  10    4.21    0.25
   0   1  10    4.08    0.27
   0  -1  10    5.38    0.27
   0  -1  10    4.08    1.66
   0   1  10    5.67    1.88
   0   1  11    8.29    0.74
   0   1  11   13.15    0.73
   0  -1  11    8.38    0.82
   0  -1  11   12.61    0.46
   0  -1  11   13.52    0.41
   0   1  11   12.29    0.44
   0   1  11   11.88    0.41
   0  -1  11    9.24    1.06
   0   1  12   74.37    2.03
   0  -1  12   87.49    2.40
   0   1  12   71.59    1.68
   0  -1  12   62.67    1.31
   0  -1  12   64.26    1.25
   0   1  12   63.61    1.29
   0   1  12   54.90    1.24
   0  -1  12   52.13    2.11
   0  -1  13   92.60    3.21
   0   1  13   89.50    3.10
   0  -1  13   98.04    3.18
   0   1  13  120.83    2.27
   0  -1  13  128.23    2.29
   0   1  13  121.44    2.30
   0  -1  13  111.91    2.32
   0   1  14    9.85    0.80
   0  -1  14    9.21    0.85
   0  -1  14    8.62    0.72
   0   1  14    7.82    0.51
   0  -1  14    8.61    0.55
   0   1  14    7.20    0.55
   0   1  14    5.68    1.21
   0  -1  14    6.51    1.37
   0   1  15   11.58    0.92
   0  -1  15   12.94    0.89
   0   1  15    8.06    1.48
   0   1  15   13.25    0.87
   0  -1  15   12.13    0.95
   0  -1  15   11.71    0.83
   0   1  15   11.61    0.61
   0  -1  15    9.85    0.59
   0   1  15   12.14    0.73
   0  -1  15    5.91    1.52
   0  -1  16    0.24    0.72
   0   1  16    0.29    0.81
   0  -1  16    0.76    0.71
   0   1  16    0.12    0.68
   0  -1  16    0.21    0.81
   0  -1  16    0.07    0.59
   0   1  16    0.52    0.51
   0   1  16    0.84    0.65
   0  -1  16   -0.08    1.27
   0  -1  17   25.54    1.21
   0   1  17   23.95    1.13
   0  -1  17   20.42    1.14
   0   1  17   22.52    0.91
   0  -1  17   19.33    0.86
   0  -1  17   26.09    1.18
   0   1  17   27.77    1.22
   0   2   0  529.02    9.21
   0   2   0  453.59    8.85
   0   2  -1   31.54    1.21
   0  -2  -1   38.20    1.42
   0  -2  -1   44.60    1.07
   0   2   1   30.96    1.39
   0   2   1   42.08    1.41
   0   2   1   37.71    1.40
   0  -2   1   32.39    1.16
   0  -2  -1   44.74    1.39
   0   2   1   39.24    1.19
   0   2   1   47.33    1.28
   0  -2  -1   35.91    1.55
   0  -2  -1   38.22    1.15
   0   2   2  169.26    3.29
   0   2  -2  136.44    3.15
   0  -2   2  132.03    3.95
   0   2   2  136.88    3.56
   0   2   2  134.38    3.32
   0  -2  -2  156.94    3.55
   0   2   2  178.90    3.33
   0   2   2  180.13    3.08
   0  -2  -2  156.70    3.22
   0   2   2  163.10    3.28
   0  -2  -3 4874.03   81.92
   0   2   3 5019.41   81.47
   0   2   3 5106.28   81.86
   0  -2   3 4973.94   82.84
   0  -2   4  751.71   13.81
   0   2   4  761.26   12.38
   0   2   4  727.58   12.85
   0   2   4  740.40   12.83
   0   2  -5   74.96    1.81
   0   2   5   68.23    2.35
   0   2   5   72.56    2.36
   0   2  -5   71.58    1.73
   0   2   5   74.87    2.00
   0  -2   5   78.51    3.01
   0   2  -6   65.03    1.54
   0  -2   6   91.30    3.35
   0   2   6   93.51    2.90
   0   2   6   83.76    2.68
   0   2  -6   70.91    1.59
   0  -2   7  441.89    9.64
   0   2   7  365.10    8.44
   0  -2   8  307.30    6.60
   0  -2   8  364.18    9.24
   0  -2   8  292.50   10.14
   0   2   8  359.04    6.21
   0  -2   8  402.22    6.25
   0  -2   8  384.37    6.21
   0   2   8  341.02    6.19
   0  -2   8  387.75    6.52
   0  -2   9  287.89    3.71
   0  -2   9  265.16    3.64
   0  -2   9   -0.03    2.73
   0  -2   9  297.50    4.62
   0  -2   9  333.50    5.05
   0  -2   9  337.20    7.67
   0   2   9  312.57    7.04
   0  -2   9    0.08    2.87
   0  -2   9  336.17    2.98
   0   2   9  364.71    2.95
   0   2   9  342.01    2.90
   0  -2   9  336.77    2.90
   0   2   9  352.36    3.45
   0  -2   9  314.60    3.63
   0  -2  10   60.14    2.05
   0  -2  10   57.17    1.68
   0   2  10   52.57    1.24
   0   2  10   58.11    3.50
   0  -2  10   74.29    2.50
   0  -2  10   71.29    3.87
   0   2  10   74.17    0.98
   0  -2  10   65.05    1.00
   0   2  10   73.18    0.95
   0  -2  10   69.13    0.95
   0   2  10   75.39    1.38
   0   2  10   61.54    1.37
   0  -2  10   62.16    1.55
   0  -2  11   12.62    1.29
   0  -2  11    9.58    1.13
   0  -2  11   14.42    0.50
   0   2  11   13.83    0.43
   0  -2  11   13.94    0.43
   0   2  11   12.84    0.41
   0   2  11   15.30    0.72
   0   2  11    9.75    0.75
   0  -2  11    9.14    0.98
   0  -2  12   14.56    1.37
   0  -2  12   11.72    1.30
   0   2  12   19.40    0.86
   0   2  12   23.35    1.27
   0   2  12   16.33    0.55
   0   2  12   15.96    0.52
   0  -2  12   17.09    0.64
   0  -2  12   17.91    0.56
   0  -2  13   35.62    1.99
   0   2  13   29.74    1.68
   0  -2  13   28.69    1.80
   0   2  13   50.53    1.34
   0  -2  13   40.55    1.34
   0  -2  13   40.05    0.96
   0   2  13   44.51    0.99
   0  -2  13   37.26    1.06
   0   2  13   41.56    0.95
   0  -2  13   31.51    1.88
   0   2  14   10.24    1.44
   0   2  14   12.60    0.85
   0  -2  14    9.85    1.50
   0   2  14   11.22    0.56
   0  -2  14   12.53    0.58
   0  -2  14   11.66    0.73
   0   2  14   13.21    0.64
   0  -2  15   21.14    2.03
   0   2  15   28.69    1.28
   0  -2  15   29.29    1.23
   0  -2  15   39.23    1.01
   0   2  15   28.96    0.91
   0   2  15   28.70    0.94
   0   2  15   36.05    1.27
   0  -2  15   31.04    1.21
   0   2  16   17.63    1.18
   0  -2  16   13.81    1.76
   0  -2  16   23.58    1.05
   0   2  16   23.33    0.97
   0  -2  16   17.56    0.80
   0   2  16   22.70    0.80
   0  -2  16   17.02    1.14
   0   2  16   22.28    1.13
   0  -2  17   17.42    0.99
   0   2  17   13.77    0.77
   0   2  17   13.29    0.85
   0  -2  17   17.42    1.04
   0   3   0    0.85    0.95
   0   3   0    0.06    0.96
   0   3   1   10.58    1.11
   0   3   1    9.60    1.29
   0  -3  -1   11.89    0.85
   0   3  -1   12.31    1.33
   0   3  -1   10.37    1.12
   0   3   1   13.74    1.51
   0   3   1   10.73    1.01
   0   3   2   86.12    2.99
   0   3   2   91.78    2.81
   0  -3   2   89.35    3.46
   0   3   2  105.29    2.79
   0   3  -2   86.80    2.64
   0  -3  -2  131.39    3.01
   0   3   2  131.03    2.52
   0   3   2  111.90    2.66
   0   3  -3   34.26    1.38
   0  -3   3   45.54    2.40
   0  -3  -3   36.55    1.42
   0   3   3   41.71    1.54
   0   3   3   39.60    1.37
   0   3   3   34.80    1.93
   0   3   3   44.19    1.25
   0   3   4   17.90    0.99
   0  -3   4   23.10    1.85
   0   3  -4   19.68    1.02
   0   3   4   24.80    1.06
   0   3   4   26.85    1.00
   0  -3   5   57.34    2.83
   0   3   5   50.99    2.25
   0   3   5   54.53    1.76
   0   3  -5   49.74    1.53
   0   3   5   60.50    1.72
   0   3   6   57.01    1.87
   0   3   6   58.86    2.40
   0  -3   6   54.41    2.79
   0  -3   7  143.89    2.78
   0   3   7  154.74    4.47
   0  -3   8   81.31    2.03
   0   3  -8   69.79    2.09
   0  -3   8   85.66    4.02
   0   3   8   73.69    3.36
   0   3   8   90.78    1.51
   0  -3   8   83.45    1.51
   0   3   8   89.86    1.52
   0  -3   8   78.17    1.54
   0  -3   8   78.27    1.79
   0  -3   9   59.26    1.66
   0  -3   9   76.47    1.82
   0   3  -9   66.55    1.85
   0  -3   9    0.01    1.02
   0  -3   9   70.06    2.24
   0  -3   9   -0.38    1.39
   0   3   9   67.79    3.46
   0  -3   9   74.32    2.49
   0  -3   9   85.38    4.05
   0   3   9   87.36    1.13
   0  -3   9   78.25    1.19
   0   3   9   81.73    1.11
   0  -3   9   66.75    1.55
   0   3   9   88.76    1.49
   0   3   9   82.40    1.44
   0  -3  10  320.13    3.51
   0   3  10  310.12    2.49
   0  -3  10   -0.10    1.44
   0  -3  10   -0.11    1.45
   0  -3  10  364.15    4.70
   0  -3  10  405.88    8.86
   0  -3  10    0.32    1.71
   0   3  10  355.60    8.21
   0  -3  10  407.60    5.42
   0   3  10  390.58    1.92
   0  -3  10  360.83    2.07
   0   3  10  381.63    1.86
   0   3  10  374.21    2.75
   0  -3  10  328.21    3.25
   0   3  10  336.10    2.82
   0  -3  11    7.10    1.10
   0  -3  11    5.48    1.16
   0   3  11    6.12    0.32
   0  -3  11    6.52    0.44
   0   3  11    6.38    0.34
   0   3  11    3.83    0.61
   0  -3  11    6.80    0.95
   0  -3  12   45.93    2.04
   0   3  12   57.07    1.24
   0  -3  12   40.81    1.75
   0   3  12   60.53    1.76
   0   3  12   48.21    0.81
   0   3  12   50.24    0.85
   0  -3  12   48.35    0.98
   0  -3  12   39.59    1.94
   0  -3  13   74.32    1.94
   0   3  13   77.80    1.86
   0  -3  13   71.55    2.78
   0  -3  13   70.55    2.73
   0  -3  13   68.74    1.65
   0   3  13   76.40    1.52
   0   3  13   70.73    1.50
   0  -3  14    2.00    0.74
   0   3  14    2.50    0.72
   0   3  14    2.38    0.65
   0   3  14    2.52    0.44
   0  -3  14    2.48    0.72
   0   3  14    2.57    0.46
   0  -3  14    2.89    1.28
   0  -3  15   40.35    1.33
   0  -3  15   21.38    2.02
   0   3  15   32.48    1.24
   0  -3  15   32.21    1.19
   0   3  15   28.74    0.88
   0   3  15   28.19    0.91
   0  -3  15   24.81    1.14
   0  -3  16   10.26    0.86
   0   3  16    8.90    0.60
   0  -3  16    8.90    0.72
   0  -3  16    7.23    0.98
   0   3  16    8.97    0.65
   0  -3  16    7.15    1.60
   0   3  17   28.00    0.98
   0   3  17   29.23    1.09
   0  -3  17   29.79    1.20
   0   4   0  927.48   17.41
   0   4   0  961.69   17.93
   0   4   1  184.68    4.76
   0   4  -1  184.79    4.58
   0   4   1  180.15    4.83
   0   4   1  171.30    5.12
   0   4   1  189.54    4.24
   0   4   2  414.82    9.72
   0   4  -2  439.34    9.43
   0   4   2  437.09    9.68
   0  -4   3   99.03    3.86
   0   4   3   91.63    3.36
   0   4   3   94.37    3.04
   0   4  -3   94.88    2.91
   0   4   4   53.30    2.43
   0  -4   4   57.38    2.90
   0   4   4   62.66    1.64
   0  -4  -4   39.90    1.62
   0   4  -4   51.91    1.89
   0   4   4   59.92    2.22
   0   4   4   46.81    1.87
   0   4   4   61.25    2.07
   0   4   5   18.13    1.44
   0   4  -5   15.64    1.04
   0   4   5   14.66    1.57
   0  -4   5   15.81    1.80
   0   4   6    5.63    1.33
   0   4   6    8.17    1.23
   0  -4   6    8.95    1.71
   0   4  -6    6.38    0.63
   0   4   7  377.20    8.95
   0   4  -7  374.18    7.10
   0  -4   8  474.55   10.01
   0   4  -8  476.66   10.24
   0  -4   8  550.95   10.15
   0  -4   8  604.05   13.46
   0   4   8  515.59   12.48
   0  -4   8  586.97   10.99
   0  -4   8  599.47    9.58
   0  -4   8  539.59    9.97
   0   4   9   32.53    0.92
   0  -4   9   35.30    1.33
   0   4  -9   36.50    1.50
   0  -4   9   -0.08    0.63
   0  -4   9   39.29    1.75
   0   4   9   43.07    2.97
   0  -4   9   38.97    3.01
   0  -4   9   14.03    2.61
   0  -4   9   42.75    0.69
   0  -4   9   46.47    0.80
   0   4   9   51.87    1.00
   0  -4   9   39.94    1.21
   0   4  10    3.54    0.58
   0   4 -10    3.71    0.98
   0  -4  10    4.47    0.81
   0  -4  10   -0.12    0.41
   0  -4  10    4.36    1.14
   0  -4  10    3.66    0.78
   0  -4  10    6.47    2.05
   0   4  10   -0.27    0.77
   0  -4  10   -0.73    1.20
   0  -4  10    5.01    0.41
   0  -4  10    3.97    0.27
   0   4  10    4.27    0.25
   0   4  10    5.92    0.51
   0  -4  11   -0.07    0.36
   0  -4  11    1.82    1.14
   0  -4  11    1.97    1.11
   0  -4  11    1.84    0.44
   0  -4  11    2.09    0.30
   0   4  11    2.50    0.29
   0  -4  11    4.14    1.06
   0   4  11    2.54    0.52
   0  -4  12  299.26    4.85
   0  -4  12  266.68    4.28
   0   4  12  354.03    3.08
   0  -4  12  328.19    2.14
   0   4  12  332.46    2.07
   0  -4  12  330.47    2.46
   0  -4  12  266.42    4.30
   0  -4  13   11.60    1.59
   0   4  13   13.41    0.89
   0  -4  13   13.99    0.91
   0  -4  13   11.30    1.55
   0  -4  13   12.75    1.49
   0   4  13   15.23    0.56
   0  -4  13   13.20    0.86
   0  -4  13   13.01    0.55
   0  -4  14   45.43    2.35
   0  -4  14   40.78    2.47
   0  -4  14   41.90    1.46
   0  -4  14   42.16    1.46
   0   4  14   50.25    1.11
   0  -4  14   47.24    2.34
   0  -4  15    2.12    0.75
   0   4  15    1.02    0.49
   0  -4  15    0.32    0.52
   0  -4  15    1.31    0.85
   0  -4  15    2.05    0.73
   0  -4  16   21.18    2.07
   0  -4  16   34.89    1.21
   0   4  16   26.56    0.83
   0  -4  16   13.62    1.04
   0  -4  16   22.14    0.90
   0  -4  16   31.49    1.19
   0   4  17    0.12    0.65
   0   4  17   -0.12    0.54
   0  -4  17    0.16    0.64
   0   5   0    0.33    1.27
   0   5   0    0.23    1.36
   0   5   1   14.97    1.64
   0   5   1   14.33    1.68
   0   5  -1   15.23    1.58
   0   5   1   14.88    1.34
   0   5   1   11.05    2.04
   0   5   2  245.66    6.44
   0   5   2  259.46    6.41
   0   5  -3    3.32    1.09
   0   5   3    4.10    0.98
   0   5   3    3.00    1.32
   0   5   3    2.17    1.06
   0  -5   3    3.83    1.48
   0   5   3    4.92    1.01
   0   5   4  174.07    4.83
   0  -5   4  213.19    6.18
   0   5   4  175.73    5.32
   0   5  -4  198.99    4.81
   0   5   4  185.08    5.43
   0   5   4  225.18    4.88
   0   5   5 1106.01   18.25
   0   5   5  962.15   19.67
   0   5  -5  930.42   18.54
   0  -5   5 1097.73   20.80
   0  -5   6    6.27    0.75
   0   5  -6    6.31    0.86
   0   5   6    4.82    1.46
   0  -5   6    7.72    1.82
   0   5   6    7.19    0.85
   0   5   6    5.82    1.31
   0  -5   7  198.81    4.57
   0  -5   7  199.87    4.07
   0  -5   7  224.86    6.79
   0  -5   7  221.15    4.77
   0   5   7  217.67    4.89
   0   5   7  180.83    5.87
   0  -5   7  186.07    4.01
   0   5  -7  187.27    4.19
   0  -5   7  224.55    3.99
   0   5  -8    1.50    0.87
   0  -5   8    2.08    0.55
   0  -5   8    3.26    0.97
   0   5   8    2.39    1.23
   0  -5   8    1.48    1.49
   0   5   8    1.40    0.17
   0  -5   8    3.19    0.21
   0  -5   8    3.47    0.31
   0   5   8    1.35    0.17
   0  -5   8    2.95    1.09
   0  -5   8    2.88    0.79
   0  -5   9   38.90    1.60
   0   5   9   39.68    1.11
   0   5  -9   36.70    1.66
   0  -5   9   39.50    1.55
   0  -5   9   44.61    2.16
   0  -5   9   46.07    3.43
   0   5   9   46.28    0.86
   0  -5   9   48.15    0.89
   0   5   9   45.35    0.86
   0  -5   9   36.29    1.44
   0   5  10  112.52    1.90
   0  -5  10  107.98    2.77
   0   5 -10  113.50    2.73
   0  -5  10  128.86    2.67
   0  -5  10    0.04    1.44
   0  -5  10  113.03    3.15
   0  -5  10  144.77    5.93
   0  -5  10  132.54    3.63
   0  -5  10   -0.14    1.86
   0   5  10   -0.08    1.52
   0  -5  10  127.21    1.62
   0   5  10  141.66    1.61
   0   5  10  128.65    1.57
   0  -5  10  152.00    2.74
   0  -5  11   -0.03    0.83
   0   5 -11  129.22    2.70
   0  -5  11   -0.21    0.84
   0  -5  11   99.26    2.92
   0   5  11  110.48    1.07
   0  -5  11  115.08    1.15
   0  -5  11   78.49    2.21
   0  -5  12    0.04    1.32
   0   5  12    0.74    0.32
   0  -5  12    0.97    0.35
   0  -5  12    0.35    1.26
   0  -5  12    0.44    1.10
   0  -5  12    0.01    0.45
   0  -5  13   33.77    2.03
   0  -5  13   28.08    1.97
   0  -5  13   38.59    1.25
   0   5  13   38.81    0.75
   0  -5  13   32.97    0.78
   0  -5  14    1.01    1.37
   0  -5  14    0.06    1.47
   0  -5  14    0.40    1.27
   0  -5  14    0.46    0.68
   0  -5  14   -0.03    0.46
   0   5  14    0.35    0.39
   0  -5  15   43.01    1.43
   0  -5  15   51.52    1.50
   0   5  15   48.32    1.14
   0  -5  15   42.03    1.24
   0  -5  15   43.53    2.32
   0  -5  16   15.49    0.87
   0  -5  16   15.57    0.94
   0   5  16   15.22    0.69
   0  -5  17   17.33    1.03
   0   6   0    3.07    1.34
   0   6   0    3.25    1.20
   0   6   1   20.27    1.96
   0   6  -1   21.85    1.90
   0   6   1   17.43    1.83
   0   6   1   19.98    1.53
   0   6   2  122.42    4.32
   0   6   2  125.48    4.43
   0   6   3  314.92    8.31
   0   6   3  283.29    8.41
   0   6  -3  352.50    8.22
   0   6   3  387.56    8.01
   0   6   4  200.92    6.41
   0   6  -4  223.34    5.97
   0   6   5    1.98    0.66
   0   6  -5    1.18    1.01
   0   6   5    1.13    1.15
   0  -6   5    1.40    1.64
   0   6  -5    0.77    0.70
   0  -6   5    0.65    0.65
   0   6   5    1.41    0.93
   0  -6   6    4.80    0.75
   0   6  -6    5.25    0.86
   0   6   6    4.33    1.42
   0   6  -6    4.84    1.01
   0   6   6    4.13    1.49
   0  -6   6    6.49    1.71
   0   6   6    5.73    0.83
   0  -6   7  340.11    6.69
   0  -6   7  329.58    6.16
   0  -6   7  346.74    9.20
   0   6   7  367.90    7.03
   0  -6   7  375.92    6.95
   0   6   7  270.68    7.99
   0  -6   7  316.41    6.03
   0   6  -7  296.23    6.19
   0  -6   7  347.65    6.03
   0  -6   8  144.29    2.60
   0   6   8  162.21    2.44
   0   6   8  147.37    2.42
   0  -6   8  121.35    2.43
   0   6  -8  119.19    3.26
   0  -6   8  119.98    3.08
   0  -6   8  126.19    3.62
   0   6   8  136.00    2.95
   0   6   8  120.46    2.61
   0  -6   8  117.32    3.15
   0  -6   8  138.09    5.65
   0  -6   8  133.93    3.79
   0   6   8  187.44    2.56
   0  -6   8  117.70    2.98
   0   6   9  533.67    8.03
   0  -6   9  456.80    8.04
   0   6   9  519.02    8.02
   0  -6   9  500.61    8.22
   0  -6   9  421.39    8.97
   0   6   9  438.76    8.23
   0   6  -9  453.92    9.04
   0  -6   9  433.61    9.43
   0   6   9  500.29    8.65
   0  -6   9  519.28   12.78
   0  -6   9  486.20    9.88
   0   6   9  621.14    8.15
   0  -6   9  641.72    9.31
   0  -6  10  161.79    3.61
   0   6  10  188.12    2.61
   0   6 -10  209.10    3.82
   0  -6  10  191.27    3.50
   0  -6  10    0.28    2.10
   0   6  10   -0.09    2.17
   0  -6  10   -0.15    2.53
   0  -6  10  211.30    4.71
   0  -6  10  179.70    2.54
   0   6  10  198.91    2.27
   0   6  10  209.43    2.27
   0  -6  10  208.34    2.35
   0  -6  10  178.20    3.51
   0  -6  11  274.70    5.00
   0   6  11  346.05    3.69
   0  -6  11  284.06    4.48
   0   6 -11  347.78    5.15
   0  -6  11  306.00    5.65
   0   6  11  360.26    3.25
   0  -6  11  316.51    3.74
   0   6  11  355.40    3.24
   0  -6  11  327.08    3.29
   0  -6  11  243.93    4.83
   0  -6  12   27.42    2.02
   0   6  12   32.77    0.70
   0  -6  12   26.25    1.15
   0  -6  12   25.58    0.72
   0   6  12   30.43    0.65
   0  -6  12   21.27    1.84
   0  -6  13   40.29    2.27
   0  -6  13   33.11    1.25
   0   6  13   43.70    0.85
   0   6  13   47.43    0.89
   0  -6  13   38.06    0.92
   0  -6  13   30.87    2.25
   0  -6  13   45.43    1.37
   0  -6  14   66.34    2.71
   0  -6  14   64.19    2.72
   0  -6  14   61.81    1.58
   0  -6  14   53.11    2.79
   0  -6  14   40.90    1.47
   0  -6  14   54.55    1.16
   0   6  14   66.64    1.07
   0   6  14   74.32    1.13
   0  -6  15   11.10    0.87
   0  -6  15   13.20    1.59
   0  -6  15    7.89    1.85
   0  -6  15   13.95    1.61
   0  -6  15   13.38    0.91
   0   6  15   18.49    0.72
   0  -6  15   10.52    0.77
   0   6  15   12.77    0.60
   0  -6  16   33.43    1.16
   0  -6  16   37.03    2.02
   0  -6  16   32.96    1.23
   0   6  16   32.00    0.93
   0   6  16   39.29    1.00
   0   7   0    0.09    1.12
   0   7   0   -0.56    1.50
   0   7   1   17.84    2.52
   0   7   1   18.82    2.09
   0   7  -1   19.25    2.05
   0   7   2  310.00    7.16
   0   7   2  348.00    7.38
   0   7  -2  288.10    7.53
   0   7   2  260.63    7.64
   0  -7   2  305.74    8.05
   0   7   3  484.43   10.37
   0   7  -3  458.79   10.65
   0  -7   3  449.99   11.40
   0   7  -4  143.81    4.61
   0  -7   4  154.51    5.52
   0   7   4  153.99    4.41
   0   7  -4  144.30    3.19
   0  -7   4  140.63    2.96
   0  -7   5  235.63    7.19
   0   7  -5  227.98    5.97
   0   7  -5  232.85    4.66
   0   7   5  244.35    6.00
   0  -7   6  290.05    4.90
   0   7   6  208.20    6.32
   0   7   6  279.18    4.82
   0  -7   6  267.38    4.25
   0  -7   6  262.38    4.64
   0  -7   6  257.97    3.92
   0   7  -6  233.37    4.11
   0  -7   7  667.26   11.08
   0   7   7  772.94   10.81
   0  -7   7  664.63   11.53
   0  -7   7  717.48   12.33
   0   7   7  722.64   11.44
   0   7   7  705.39   11.02
   0  -7   7  703.57   11.82
   0  -7   7  797.24   12.66
   0   7   7  552.51   14.08
   0   7   7  791.02   12.73
   0   7   7  959.28   10.99
   0  -7   7 1019.13   12.06
   0   7   8   15.97    0.38
   0  -7   8   11.39    0.65
   0  -7   8   13.69    0.42
   0   7   8   17.17    0.39
   0   7  -8   11.22    1.21
   0  -7   8   13.04    1.16
   0  -7   8   12.01    1.34
   0   7   8   14.48    1.02
   0  -7   8   12.60    1.19
   0   7   8   13.80    0.67
   0  -7   8   15.78    1.57
   0   7   8   21.58    0.52
   0  -7   8   17.57    1.11
   0  -7   9  291.45    5.61
   0   7   9  334.80    5.58
   0   7   9  342.09    5.59
   0  -7   9  308.55    5.90
   0   7  -9  272.85    6.58
   0  -7   9  301.71    6.45
   0   7   9  331.43    6.29
   0  -7   9  294.90    7.05
   0   7   9  302.90    5.81
   0  -7   9  272.85    6.61
   0  -7   9  326.85    7.45
   0   7   9  437.47    5.74
   0  -7   9  219.02    6.24
   0   7  10   27.41    0.98
   0  -7  10   22.73    1.74
   0   7 -10   29.02    1.73
   0  -7  10   25.41    1.87
   0   7  10   31.55    1.48
   0  -7  10   30.44    2.23
   0  -7  10   27.26    0.71
   0   7  10   31.24    0.65
   0  -7  10   25.28    1.03
   0   7  10   28.78    0.64
   0  -7  10   22.22    1.54
   0   7 -11    3.08    1.35
   0  -7  11    3.89    1.25
   0  -7  11    2.69    1.26
   0   7  11    4.74    0.32
   0  -7  11    5.60    0.44
   0  -7  11    2.58    0.65
   0   7  11    4.69    0.33
   0   7  11    4.16    0.66
   0  -7  12   -0.13    0.76
   0   7 -12   53.05    2.22
   0  -7  12   46.13    2.45
   0  -7  12   -0.08    0.76
   0  -7  12   40.76    0.90
   0  -7  12   32.08    1.29
   0   7  12   53.07    0.84
   0   7  12   56.43    0.89
   0  -7  12   38.38    2.34
   0  -7  13  160.01    4.08
   0   7  13  163.42    1.76
   0   7  13  177.11    1.82
   0  -7  13  128.24    1.87
   0  -7  13  179.73    2.60
   0  -7  13  125.37    3.94
   0  -7  14    0.59    1.34
   0  -7  14    0.36    1.56
   0  -7  14   -0.20    0.46
   0  -7  14   -0.14    1.44
   0  -7  14    0.46    0.67
   0  -7  14    0.21    0.59
   0   7  14    0.38    0.37
   0   7  14    0.37    0.45
   0  -7  15   52.39    1.52
   0  -7  15   33.53    2.47
   0  -7  15   50.55    2.51
   0  -7  15   51.53    2.47
   0  -7  15   51.57    1.53
   0   7  15   59.19    1.24
   0   7  15   53.28    1.18
   0  -7  15   29.39    1.36
   0  -7  16   59.82    1.70
   0  -7  16   59.10    2.54
   0  -7  16   56.78    1.77
   0   8   0   33.25    2.76
   0   8   0   33.18    2.34
   0   8   1   93.63    4.18
   0   8  -1   94.93    4.10
   0   8   1   84.20    4.47
   0   8  -1   96.03    3.94
   0   8   2    5.65    1.35
   0  -8   2    4.56    1.76
   0   8  -2    3.93    1.68
   0   8   2    3.16    1.74
   0   8   2    3.05    1.27
   0   8   3   11.55    2.11
   0  -8   3   12.57    2.13
   0   8  -3   11.67    1.88
   0   8  -3   11.44    0.92
   0   8   3   15.67    1.30
   0   8   3   12.20    1.55
   0   8   4  204.31    6.91
   0  -8   4  255.24    7.49
   0   8  -4  235.06    6.64
   0   8   4  252.56    6.34
   0   8  -4  227.98    4.73
   0  -8   4  223.30    4.47
   0   8  -5  156.12    2.67
   0   8   5  145.27    2.50
   0  -8   5  185.23    3.41
   0   8   5  180.07    3.46
   0  -8   5  167.45    5.57
   0   8  -5  148.48    4.47
   0   8   5  124.74    4.99
   0  -8   5  163.44    3.03
   0  -8   5  142.84    2.49
   0   8  -5  140.45    2.77
   0  -8   6  345.73    4.67
   0   8  -6  353.13    5.04
   0   8  -6  358.14    4.74
   0  -8   6  468.52    6.18
   0  -8   6  433.70    9.42
   0   8   6  316.84    8.10
   0   8   6  457.81    6.08
   0  -8   6  398.86    5.32
   0   8   6  371.28    3.99
   0   8   6  409.04    4.71
   0  -8   6  410.48    5.81
   0  -8   6  367.65    5.11
   0  -8   7    0.02    0.87
   0   8  -7    0.30    0.92
   0   8   7    1.17    0.85
   0  -8   7    0.61    1.03
   0  -8   7    0.58    0.98
   0   8   7    0.32    0.47
   0   8   7   -0.60    1.64
   0   8   7   -0.18    0.43
   0  -8   7    0.44    1.58
   0  -8   7   -0.02    1.14
   0   8   7    1.05    0.15
   0   8   7    1.01    0.15
   0  -8   7   -0.68    0.46
   0   8   8   53.53    0.88
   0   8   8   53.41    0.87
   0  -8   8   25.43    1.10
   0  -8   8   47.20    1.77
   0  -8   8   47.93    2.15
   0   8   8   47.78    1.65
   0   8   8   44.33    1.16
   0  -8   8   39.93    1.91
   0  -8   8   51.54    3.65
   0  -8   8   53.06    2.43
   0   8   8   66.02    1.06
   0  -8   8   36.55    1.71
   0   8   9  184.74    3.04
   0   8   9  185.56    3.04
   0  -8   9   94.10    3.25
   0   8  -9  165.64    4.24
   0  -8   9  163.88    3.97
   0   8   9  174.18    3.87
   0  -8   9  161.18    4.54
   0  -8   9  145.84    4.17
   0   8   9  155.64    3.28
   0  -8   9  181.13    4.96
   0   8   9  232.28    3.22
   0  -8   9  117.43    3.92
   0   8  10   19.71    0.84
   0   8 -10   26.34    1.79
   0  -8  10   23.40    1.60
   0   8  10   20.59    1.53
   0  -8  10   21.02    1.86
   0   8  10   23.74    0.56
   0   8  10   22.64    0.53
   0  -8  10   17.76    1.59
   0  -8  11   -0.21    0.63
   0   8 -11    6.01    1.48
   0  -8  11    3.32    1.40
   0  -8  11    4.80    1.51
   0  -8  11   -0.13    0.72
   0   8  11    7.10    0.38
   0   8  11    6.05    0.32
   0   8  11    5.37    0.71
   0   8  12   12.19    0.50
   0   8  12   11.30    0.42
   0   8 -12   12.42    1.68
   0  -8  12   12.40    1.47
   0  -8  13   12.11    1.78
   0  -8  13    9.69    0.84
   0   8  13   11.57    0.54
   0   8  13   10.81    0.46
   0   8  14   15.71    0.55
   0   8  14   19.85    0.64
   0  -8  14   15.29    1.81
   0  -8  14   17.00    1.89
   0  -8  14   19.42    0.97
   0  -8  14   11.14    1.92
   0  -8  14   13.57    0.88
   0   8  15   30.50    0.86
   0   8  15   29.95    0.75
   0  -8  15   26.64    1.96
   0  -8  15   24.89    1.98
   0  -8  15   29.79    1.15
   0  -8  15   32.15    1.12
   0  -8  16   18.72    0.99
   0  -8  16   20.94    0.96
   0   9   0    0.31    0.70
   0   9   0   -0.42    1.45
   0   9   0   -0.26    1.87
   0   9   1   31.73    2.79
   0   9  -1   38.76    2.81
   0   9  -1   44.98    1.47
   0   9  -1   38.11    1.69
   0   9   1   32.74    3.04
   0   9   1   32.72    2.46
   0   9   1   33.74    1.36
   0   9  -1   44.26    1.36
   0   9   2    1.49    1.22
   0  -9   2    3.50    1.56
   0   9   2    2.59    1.87
   0   9  -2    2.12    1.75
   0   9   2    2.79    0.78
   0   9   2    1.49    1.24
   0   9  -2    1.49    0.76
   0   9  -2    1.74    0.73
   0  -9   3  879.01   18.51
   0   9  -3  836.10   18.05
   0   9  -3  834.32   15.29
   0   9  -3  852.60   15.30
   0   9   3  876.56   17.60
   0   9  -4   34.10    1.31
   0   9   4   11.55    1.42
   0   9   4   17.35    1.07
   0   9   4   34.52    1.66
   0   9   4   26.67    1.16
   0   9  -4   26.66    2.46
   0   9   4   22.52    2.75
   0  -9   4   21.92    2.39
   0   9  -4   26.49    1.28
   0  -9   4   22.09    1.05
   0   9   4   38.15    0.81
   0   9  -5    5.94    0.97
   0  -9   5    4.66    0.80
   0   9   5    6.86    0.77
   0   9  -5    6.10    0.88
   0   9   5    8.16    0.92
   0  -9   5    7.22    1.07
   0  -9   5   10.49    1.21
   0  -9   5    6.60    1.88
   0   9   5    6.12    1.99
   0   9  -5    6.11    1.63
   0   9   5    6.05    0.75
   0   9   5    7.28    0.79
   0   9  -5    5.29    0.69
   0   9  -6    5.55    0.64
   0   9   6   10.69    0.57
   0   9  -6    5.99    1.07
   0  -9   6    7.23    0.92
   0   9  -6    6.63    0.92
   0   9   6   -0.06    0.33
   0  -9   6    7.15    1.21
   0   9   6    4.66    1.94
   0  -9   6    7.04    1.26
   0   9   6   -0.04    0.22
   0  -9   6   11.41    2.07
   0   9   6    8.80    0.95
   0  -9   6    6.11    0.93
   0  -9   7   63.87    1.93
   0   9  -7   62.61    2.08
   0   9   7   70.85    1.91
   0  -9   7   72.86    2.50
   0   9   7   61.77    1.26
   0   9   7   47.77    3.61
   0  -9   7   78.33    2.71
   0  -9   7   73.35    4.10
   0  -9   7   60.25    2.10
   0   9   7   74.22    0.99
   0   9   8   98.80    1.39
   0   9  -8   91.17    2.71
   0  -9   8   90.29    2.47
   0   9   8   94.39    2.46
   0  -9   8   92.78    3.02
   0   9   8   77.36    1.65
   0  -9   8   99.76    4.98
   0  -9   8  104.29    3.35
   0   9   8  119.14    1.63
   0  -9   8   67.42    2.49
   0   9   9   49.07    1.41
   0   9   9   54.98    2.11
   0  -9   9   53.46    2.54
   0   9  -9   59.92    2.48
   0  -9   9   59.12    2.24
   0  -9   9   63.53    2.99
   0   9   9   67.20    1.19
   0   9   9   56.11    1.16
   0  -9  10    8.50    1.50
   0   9 -10    5.78    1.45
   0   9  10   13.09    0.76
   0  -9  10    6.41    1.46
   0   9  10   10.75    1.49
   0  -9  10    8.67    1.65
   0   9 -10    7.51    0.94
   0   9  10   10.23    0.36
   0   9  10   10.67    0.42
   0   9 -11   10.00    1.67
   0  -9  11    8.49    1.54
   0  -9  11    6.47    1.62
   0  -9  11    8.71    1.71
   0   9  11    9.77    0.39
   0   9  11   11.10    0.47
   0   9  11    8.77    0.73
   0   9 -12   95.59    3.10
   0   9  12   99.11    1.54
   0   9  12   92.62    1.46
   0   9 -13   36.01    2.11
   0  -9  13   -0.29    0.75
   0  -9  13    0.11    0.71
   0  -9  13   27.01    2.15
   0   9  13   30.54    0.67
   0   9  13   33.73    0.78
   0  -9  13   25.11    1.10
   0  -9  13   19.51    2.17
   0  -9  14   48.27    2.51
   0   9  14   52.23    0.92
   0   9  14   49.00    0.99
   0  -9  15   11.46    0.83
   0  -9  15   10.45    1.57
   0  -9  15    9.02    1.57
   0   9  15    7.50    2.91
   0   9  15   10.69    0.57
   0   9  15    8.69    0.63
   0  10   0   50.79    1.57
   0  10   0   53.94    1.94
   0  10   0   47.87    1.73
   0  10   0   51.26    3.55
   0  10   0   56.40    1.52
   0  10   0   54.60    1.40
   0  10   0   61.45    1.36
   0  10  -1  253.58    5.22
   0  10   1  257.31    7.44
   0  10   1  269.72    5.55
   0  10  -1  251.97    5.36
   0  10   1  265.39    8.43
   0  10   1  262.01    5.35
   0  10  -1  262.90    7.83
   0  10   1  269.40    5.31
   0  10   1  252.12    8.16
   0 -10   1  248.28    7.37
   0  10  -1  266.71    5.06
   0  10   1  282.44    5.07
   0  10   1  280.04    4.97
   0  10  -1  267.83    4.95
   0  10   1  253.34    4.80
   0 -10   2  278.12    5.62
   0  10   2  310.55    6.09
   0  10   2  301.61    8.20
   0  10  -2  284.19    8.59
   0  10   2  280.82    5.95
   0  10  -2  304.41    6.02
   0  10   2  350.20    7.92
   0  10   2  317.49    5.96
   0 -10   2  290.14    8.36
   0  10  -2  311.33    8.90
   0  10   2  288.25    8.97
   0  10   2  345.49    5.76
   0  10  -2  313.57    5.73
   0  10   2  310.66    5.42
   0  10  -2  310.06    5.58
   0 -10   3   41.06    1.30
   0  10  -3   44.31    1.53
   0  10   3   37.33    1.38
   0  10  -3   43.78    3.27
   0  10   3   46.89    2.79
   0  10   3   46.93    1.57
   0  10  -3   45.50    3.21
   0  10   3   41.27    3.25
   0 -10   3   46.07    3.12
   0  10  -3   42.71    1.36
   0  10  -3   51.25    1.67
   0  10  -3   43.14    1.21
   0  10   3   49.95    1.27
   0  10   3   54.55    1.06
   0  10  -4   79.12    1.57
   0  10   4  117.30    1.42
   0  10   4  100.62    1.67
   0  10  -4   93.56    2.15
   0  10   4   82.52    1.95
   0  10   4    0.04    1.07
   0  10  -4   85.52    2.11
   0 -10   4  107.80    2.61
   0  10   4   96.23    2.02
   0  10  -4   89.41    4.12
   0  10   4    0.02    0.94
   0 -10   4  124.47    2.86
   0 -10   4   93.73    4.33
   0  10   4   72.87    4.22
   0  10   4  100.12    1.84
   0  10  -4   80.73    1.75
   0  10   4  101.22    2.54
   0  10  -5   18.32    0.89
   0  10   5   24.36    0.97
   0  10  -5   23.82    1.36
   0 -10   5   19.65    1.08
   0  10  -5   23.16    1.23
   0  10   5   19.08    1.03
   0  10   5   21.47    1.27
   0  10  -5   24.15    2.48
   0  10   5   16.81    2.70
   0 -10   5   27.32    1.71
   0 -10   5   18.59    2.33
   0  10   5   22.66    1.13
   0  10  -5   19.50    1.03
   0  10   5   24.40    2.12
   0  10   5   18.94    1.34
   0 -10   5   20.70    1.40
   0  10   6  409.13    2.13
   0  10  -6  290.31    2.37
   0 -10   6  298.91    3.18
   0  10  -6  324.07    3.84
   0  10  -6  342.24    3.63
   0 -10   6  353.88    4.72
   0  10   6  249.94    7.51
   0 -10   6  341.73    7.99
   0  10   6  302.39    4.47
   0  10   6  339.14    3.10
   0 -10   6  265.74    4.12
   0 -10   7   30.54    1.50
   0  10  -7   26.64    1.65
   0 -10   7   30.74    1.86
   0  10   7   26.06    1.54
   0  10  -7   24.55    1.03
   0  10   7   28.73    0.85
   0  10   7   23.08    3.01
   0 -10   7   33.42    3.06
   0  10  -7   24.35    1.31
   0 -10   7   32.07    2.05
   0  10   7   26.11    2.48
   0  10   7   29.75    1.40
   0 -10   7   22.29    1.53
   0 -10   8   17.52    1.50
   0  10  -8   25.48    1.82
   0 -10   8   20.56    1.73
   0  10   8   18.00    1.59
   0  10   8   20.71    0.83
   0 -10   8   22.55    2.01
   0  10   8   21.68    0.66
   0 -10   8   15.06    1.61
   0  10   9  282.83    4.99
   0  10   9  264.66    5.22
   0 -10   9  276.46    6.07
   0  10   9  263.45    6.00
   0 -10   9  254.61    6.64
   0 -10  10   68.86    2.49
   0  10 -10   68.01    2.71
   0  10  10   76.16    1.58
   0  10  10   60.12    2.48
   0 -10  10   59.69    2.85
   0  10 -10   52.37    1.90
   0  10  10   64.04    1.23
   0  10 -11  175.12    4.01
   0 -10  11  207.59    3.73
   0  10  11  170.76    2.32
   0 -10  11  152.06    4.21
   0  10  11  168.94    3.71
   0  10 -11  140.21    2.88
   0  10  11  185.91    1.96
   0  10 -12   21.65    1.98
   0  10  12   22.05    0.55
   0 -10  13    6.19    1.69
   0 -10  13    7.07    1.72
   0  10 -13    7.16    1.64
   0 -10  13    8.08    1.43
   0  10  13    4.59    2.94
   0 -10  13    6.80    0.71
   0 -10  14    1.39    1.50
   0  10  14    2.96    2.78
   0 -10  14    2.52    0.67
   0 -10  14    0.64    0.54
   0 -10  15    2.10    1.29
   0 -10  15    0.68    1.30
   0 -10  15    1.91    0.62
   0 -10  15    1.05    0.62
   0  11   0    0.21    0.66
   0  11   0   -0.07    0.90
   0  11   0    1.35    0.87
   0  11   0   -0.50    1.43
   0  11   0   -0.47    1.13
   0  11   0   -0.07    1.83
   0  11   0    0.25    0.99
   0  11   0   -0.46    0.80
   0  11   0   -0.96    0.67
   0  11   0   -0.04    0.68
   0  11   1  139.28    3.17
   0 -11   1  148.27    2.97
   0  11  -1  165.42    3.38
   0  11  -1  153.31    5.86
   0  11   1  154.08    3.47
   0  11   1  158.68    3.64
   0  11  -1  164.39    3.57
   0  11   1  148.51    5.54
   0  11   1  159.93    3.50
   0  11  -1  157.01    3.62
   0  11   1  145.59    6.16
   0 -11   1  130.27    4.99
   0  11  -1  149.66    6.05
   0  11   1  164.40    3.20
   0  11  -1  159.46    3.17
   0  11  -1  173.38    3.09
   0  11   1  161.51    3.05
   0  11  -1  161.39    3.04
   0 -11   2    0.73    0.61
   0  11   2   -0.09    0.29
   0  11  -2   -0.48    0.91
   0  11   2    0.32    1.37
   0  11  -2    1.19    1.75
   0  11   2    0.40    0.87
   0  11   2    0.71    0.76
   0  11  -2    0.01    1.28
   0  11   2    0.61    1.02
   0 -11   2    0.35    1.30
   0  11   2    0.27    0.45
   0  11  -2    0.20    1.89
   0  11   2    0.28    1.97
   0  11   2    0.80    0.85
   0  11  -2    0.32    1.01
   0  11   2    0.18    0.56
   0  11  -2    1.02    0.72
   0  11  -3   13.66    1.13
   0 -11   3   16.50    0.93
   0  11   3    0.08    0.39
   0  11   3    0.41    0.73
   0  11  -3   12.84    2.26
   0  11  -3   15.51    1.54
   0  11   3   15.12    1.24
   0 -11   3   17.57    1.32
   0 -11   3   16.85    2.15
   0  11   3    0.03    0.33
   0 -11   3   21.16    1.49
   0  11   3   13.13    2.69
   0  11  -3   14.58    2.43
   0  11   3   18.07    1.09
   0  11  -3   14.84    1.02
   0  11   3   16.51    0.93
   0  11  -3   13.48    0.84
   0  11  -3   17.16    1.38
   0  11   3   15.66    0.67
   0  11   4    4.73    0.56
   0  11  -4    3.15    0.74
   0  11   4    4.53    0.85
   0 -11   4    4.36    0.83
   0  11  -4    4.90    1.06
   0  11   4   -0.15    0.61
   0  11  -4    4.19    1.02
   0  11  -4    1.45    1.73
   0  11   4    4.63    0.89
   0  11  -4    3.41    1.46
   0 -11   4    4.75    1.06
   0  11   4    4.56    1.18
   0  11   4    2.69    2.07
   0  11   4   -0.05    0.25
   0 -11   4    4.74    1.57
   0  11  -4    4.50    1.98
   0  11   4    3.91    0.99
   0 -11   4    4.83    1.20
   0  11  -4    3.43    0.89
   0  11   4    4.49    1.17
   0  11   5  215.88    2.57
   0  11  -5  199.15    2.46
   0  11  -5  235.79    3.53
   0 -11   5  193.56    2.84
   0  11   5  184.26    2.93
   0  11  -5  223.82    3.39
   0  11  -5  185.52    6.85
   0  11   5  194.03    3.10
   0 -11   5  238.27    4.07
   0 -11   5  275.64    4.59
   0 -11   5  211.97    6.32
   0  11   5  171.02    6.62
   0  11  -5  180.90    2.64
   0  11   5  217.60    2.94
   0  11   5  196.22    3.62
   0  11  -6    3.72    1.29
   0 -11   6    2.40    1.01
   0  11  -6    2.22    1.00
   0  11   6    0.01    0.35
   0 -11   6    2.75    1.38
   0  11   6    3.04    1.24
   0 -11   6    3.03    1.18
   0 -11   6    1.87    1.71
   0 -11   6    4.63    1.39
   0  11   6    2.90    1.07
   0  11   6    2.62    2.20
   0  11   6    3.47    0.59
   0  11  -6    2.57    0.79
   0  11   7   67.60    1.21
   0  11  -7   58.14    1.43
   0 -11   7   68.93    1.98
   0  11  -7   65.66    2.29
   0  11  -7   56.27    1.83
   0 -11   7   76.97    4.17
   0  11   7   72.30    1.91
   0  11   7   60.54    3.16
   0  11   7   64.92    2.16
   0 -11   7   70.58    2.57
   0 -11   7   47.42    2.24
   0  11   8   35.70    1.08
   0 -11   8   34.17    2.15
   0  11   8   35.75    2.04
   0  11  -8   32.47    1.99
   0 -11   8   33.63    1.81
   0  11   8   30.72    2.85
   0  11   8   36.40    0.90
   0 -11   9    4.77    1.40
   0  11  -9    6.54    1.62
   0  11   9    6.52    0.48
   0  11   9    4.04    2.63
   0  11   9    4.96    0.71
   0  11   9    4.71    1.54
   0 -11   9    4.88    1.66
   0 -11   9    3.59    1.46
   0  11 -10   -0.72    1.68
   0 -11  10    1.26    1.38
   0 -11  10    0.06    1.42
   0 -11  10    0.18    1.65
   0  11  10    0.12    1.71
   0  11 -10    1.03    0.93
   0  11  10    0.80    2.65
   0  11  10    0.69    0.67
   0  11  11  228.58    2.42
   0  11 -11  253.02    4.57
   0 -11  11  249.83    3.97
   0  11  11  228.54    4.20
   0 -11  11  212.96    4.78
   0  11 -11  193.12    3.13
   0  11  11  189.46    4.95
   0 -11  11  142.42    4.13
   0  11 -12    1.53    1.61
   0 -11  12    1.55    1.42
   0 -11  12   -0.35    0.70
   0 -11  12    0.88    1.56
   0 -11  12    0.79    0.62
   0  11  12    0.22    2.75
   0 -11  12    0.88    0.61
   0  11 -13    5.06    1.54
   0 -11  13   -0.09    0.64
   0 -11  13    2.68    1.55
   0 -11  13    3.58    1.67
   0 -11  13    3.36    0.70
   0  11  13    2.95    2.80
   0 -11  13    2.20    0.63
   0 -11  14   77.05    3.07
   0 -11  14   72.75    1.80
   0  12   0   28.92    1.25
   0  12   0   27.70    2.82
   0  12   0   27.39    1.48
   0  12   0   28.85    1.30
   0  12   0   29.53    1.16
   0  12   0   29.58    1.16
   0  12   1    0.03    0.50
   0 -12   1   35.90    1.06
   0  12  -1   40.68    1.43
   0  12   1   33.57    2.87
   0  12   1   38.22    1.56
   0  12  -1   41.03    1.65
   0  12   1   34.98    1.72
   0  12  -1   39.24    1.87
   0  12   1   35.99    3.40
   0  12  -1   -0.29    1.06
   0  12   1    0.06    0.67
   0  12  -1   40.82    3.61
   0  12   1   38.71    1.40
   0  12  -1   38.44    1.40
   0  12  -1   40.08    1.20
   0  12   1   39.76    1.22
   0  12  -1   41.21    1.40
   0  12   1   43.45    1.11
   0  12  -2  780.43    5.45
   0 -12   2  771.30    4.33
   0  12   2  163.58    5.62
   0  12  -2  845.32    6.06
   0  12  -2  729.72   12.18
   0  12   2  711.33    5.45
   0  12  -2  761.95    6.02
   0  12   2  780.69    5.65
   0 -12   2 1020.41    7.20
   0  12   2  709.92   12.76
   0  12  -2  780.63   12.97
   0  12   2  972.29    5.67
   0  12   2  808.99    4.87
   0  12   2 1112.36    3.94
   0  12  -2  808.61    4.84
   0  12  -2  764.77    4.11
   0  12  -3    2.56    0.98
   0 -12   3    2.70    0.79
   0  12   3   -0.18    0.71
   0  12  -3    2.57    2.08
   0  12   3   -0.09    0.32
   0  12   3    1.56    1.22
   0 -12   3    2.94    1.00
   0  12  -3    2.78    1.57
   0  12   3   -0.32    2.31
   0  12  -3    0.93    1.96
   0  12   3   -0.11    0.32
   0  12  -3    1.92    0.92
   0  12   3    2.60    1.07
   0  12  -3    1.59    0.77
   0  12   3    1.62    0.63
   0  12  -3    1.16    1.43
   0  12   3    2.52    0.89
   0  12   4    3.11    0.92
   0  12   4    2.64    0.63
   0 -12   4    2.49    0.87
   0  12  -4    3.19    1.11
   0  12  -4    1.86    2.19
   0  12  -4    2.90    1.13
   0  12   4    1.43    0.95
   0  12   4    3.50    1.33
   0 -12   4    3.45    1.06
   0  12  -4    1.44    1.73
   0  12  -4    3.26    2.08
   0  12   4    3.32    2.20
   0  12   4    2.94    1.14
   0  12  -4    3.29    0.99
   0  12   4    2.60    1.23
   0  12  -5   34.88    1.36
   0  12   5   43.40    1.42
   0  12  -5   37.02    1.77
   0  12   5   24.04    1.39
   0  12  -5   32.64    1.80
   0  12   5   34.96    1.85
   0 -12   5   41.47    2.08
   0  12  -5   32.82    1.50
   0  12   5   44.00    1.99
   0  12   5   38.68    1.68
   0  12   5   41.36    1.99
   0  12  -6   88.64    2.48
   0 -12   6   85.76    2.11
   0  12  -6  102.72    2.45
   0  12   6   86.19    2.47
   0  12   6   99.62    2.56
   0  12   6   97.92    2.18
   0  12  -6   87.38    1.68
   0  12   6   97.57    1.41
   0 -12   7    7.16    1.30
   0  12  -7    8.57    1.53
   0  12  -7    7.74    1.26
   0  12  -7    7.28    1.13
   0  12  -7    7.45    1.16
   0  12   7    7.37    1.37
   0  12  -7    7.09    0.92
   0  12   7    7.63    0.77
   0 -12   7    8.61    1.57
   0  12  -8   85.28    3.07
   0 -12   8   90.42    2.82
   0  12   8   99.87    1.92
   0  12   8   90.35    2.04
   0  12   8   91.81    3.10
   0 -12   8   92.48    3.41
   0 -12   9   33.47    1.94
   0  12  -9   28.92    2.07
   0  12  -9   25.83    1.47
   0  12   9   30.33    1.12
   0  12   9   28.73    2.20
   0 -12   9   26.96    2.21
   0 -12  10   73.08    2.51
   0  12  10   58.70    2.80
   0 -12  10   59.81    2.86
   0  12 -10   54.27    2.03
   0 -12  10   73.10    1.64
   0  12  10   55.08    1.53
   0 -12  11   20.67    1.74
   0  12 -11   24.11    2.07
   0 -12  11   17.57    2.03
   0  12  11   19.82    2.23
   0 -12  11   20.78    0.90
   0  12 -11   16.01    1.19
   0  12  11   22.24    0.99
   0  12 -12   14.82    1.93
   0 -12  12   16.27    1.63
   0 -12  12   12.22    1.82
   0 -12  12   11.84    1.77
   0 -12  12   13.40    0.83
   0 -12  12   11.77    0.79
   0 -12  13    8.35    1.71
   0 -12  13    7.28    0.75
   0 -12  13    5.60    0.66
   0 -12  13    8.51    1.74
   0 -12  14   54.97    2.59
   0 -12  14   56.72    2.59
   0 -12  14   58.62    1.46
   0  13   0   -0.19    0.40
   0  13   0   -0.48    1.08
   0  13   0   -1.06    1.76
   0  13   0    1.10    2.24
   0  13   0   -0.25    1.06
   0  13   0    0.16    1.01
   0  13   0    0.77    0.92
   0  13   1   -0.12    1.14
   0 -13   1  201.46    2.32
   0  13  -1  226.08    3.19
   0  13   1  188.05    3.23
   0  13  -1  225.24    3.50
   0  13  -1  216.35    7.00
   0  13   1  197.64    6.48
   0  13  -1  228.96    3.65
   0  13   1  206.57    3.51
   0  13  -1  215.97    7.57
   0  13   1  189.41    7.21
   0  13  -1   -0.10    1.45
   0  13   1  250.05    3.20
   0  13  -1  221.78    2.94
   0  13   1  219.00    2.89
   0  13   1  226.23    2.58
   0  13  -1  224.57    2.87
   0  13   1  192.19    2.29
   0  13  -1  223.61    2.56
   0  13  -2    5.75    1.07
   0 -13   2    4.35    0.76
   0  13   2   -0.49    0.86
   0  13   2    4.14    1.15
   0  13  -2    6.31    1.29
   0  13   2    5.72    1.60
   0  13  -2    5.09    1.84
   0  13  -2    4.55    2.44
   0  13   2    6.82    2.71
   0  13   2    5.44    0.93
   0  13   2    4.37    1.15
   0  13  -2    4.87    0.98
   0  13  -2    4.33    1.42
   0  13   2    6.81    0.92
   0 -13   3   93.62    2.31
   0  13   3   86.07    2.88
   0  13  -3   84.09    3.22
   0 -13   3  108.20    3.08
   0  13  -3   87.65    5.24
   0  13  -3   78.11    2.38
   0  13   3  100.92    2.62
   0  13  -3  114.59    2.99
   0  13   3  132.32    2.18
   0  13   3  104.05    2.36
   0  13  -3   91.28    2.31
   0  13   4   13.61    1.20
   0  13   4   11.07    0.85
   0  13  -4   11.62    1.41
   0  13   4   12.40    1.27
   0 -13   4   12.38    1.06
   0  13  -4   13.21    1.39
   0 -13   4   14.68    1.49
   0  13   4   12.81    1.77
   0  13  -4   10.09    1.27
   0  13   4   13.96    1.62
   0  13   5   87.35    2.04
   0  13  -5   67.35    1.86
   0  13   5   98.70    1.75
   0  13  -5   80.86    2.61
   0 -13   5   71.72    2.12
   0  13  -5   81.18    2.54
   0 -13   5   82.49    2.80
   0  13   5   67.06    2.53
   0  13   5   84.41    2.74
   0  13  -5   74.59    2.14
   0  13   5   73.29    2.29
   0  13   5   72.34    2.66
   0  13  -6   14.75    1.62
   0  13  -6   15.51    1.48
   0  13   6   14.18    1.77
   0 -13   6   14.30    1.66
   0  13  -6   15.83    1.53
   0  13   6   13.09    1.55
   0  13   6   16.41    1.51
   0  13  -6   12.51    0.99
   0  13   6   15.93    1.20
   0 -13   7   72.44    2.12
   0  13  -7   67.54    2.50
   0  13  -7   81.59    2.32
   0  13  -7   66.38    2.10
   0  13   7   70.48    2.13
   0  13  -7   61.61    2.04
   0  13   7   57.40    1.30
   0  13  -7   64.57    1.61
   0 -13   8    0.86    1.34
   0  13  -8    0.23    1.52
   0  13   8    1.43    0.41
   0  13   8   -0.17    0.76
   0 -13   8    0.82    1.54
   0  13   8    1.88    1.92
   0 -13   9   64.27    2.46
   0  13  -9   68.39    2.81
   0  13  -9   55.50    2.12
   0  13   9   53.25    1.59
   0 -13   9   60.66    2.91
   0  13   9   60.04    2.92
   0 -13  10    6.21    1.46
   0  13 -10    4.51    1.79
   0 -13  10    5.17    1.65
   0  13  10    4.69    2.03
   0  13 -10    4.77    1.05
   0  13  10    3.88    0.85
   0  13  11  348.53    6.26
   0  13 -11  432.86    8.01
   0 -13  11  444.94    7.42
   0 -13  11  311.15    7.45
   0 -13  11  351.29    8.08
   0  13  11  372.40    7.75
   0  13 -11  305.07    6.79
   0 -13  11  311.26    6.31
   0 -13  12    0.44    0.74
   0 -13  12    1.17    1.48
   0  13 -12    0.60    1.63
   0 -13  12    0.33    1.28
   0 -13  12   -0.01    0.56
   0 -13  12    0.76    1.54
   0 -13  13    8.67    1.64
   0 -13  13    9.77    0.70
   0 -13  13    7.69    1.53
   0 -13  14    1.00    1.31
   0 -13  14   -0.10    1.26
   0  14   0  143.43    2.93
   0  14   0  150.19    2.55
   0  14   0  151.50    2.36
   0  14   0  146.80    2.19
   0  14   1  230.31    3.58
   0  14   1    0.24    1.16
   0  14  -1  243.42    3.68
   0  14  -1  255.10    4.10
   0  14   1  239.85    3.86
   0  14   1  279.98    3.42
   0  14  -1  210.75    2.92
   0  14   1  242.51    3.18
   0  14   1  239.65    2.64
   0  14  -1  248.79    2.69
   0  14   1  250.54    2.71
   0  14  -1  264.19    3.09
   0  14   2  262.99    5.12
   0  14  -2  255.94    5.21
   0  14  -2  248.44    4.94
   0 -14   2  247.73    4.38
   0  14   2  238.18    5.18
   0  14  -2  247.07    5.48
   0  14   2  242.02    4.73
   0  14  -2  211.19    4.59
   0  14   2  300.00    4.99
   0  14  -2  262.88    4.90
   0  14  -2  237.80    4.42
   0  14   2  199.36    4.22
   0  14  -3    7.08    1.11
   0  14   3    7.71    1.19
   0  14   3    7.40    1.01
   0  14  -3    5.09    1.85
   0  14   3    5.23    1.35
   0 -14   3    7.62    0.91
   0  14  -3    4.99    1.28
   0  14  -3    6.93    2.18
   0 -14   3    7.35    1.23
   0  14   3    7.36    1.86
   0  14  -3    5.73    1.29
   0  14   3    8.19    1.37
   0  14   3    8.05    1.62
   0  14   4   22.45    1.04
   0  14   4   20.16    1.30
   0  14  -4   16.35    1.62
   0  14   4   15.35    1.46
   0 -14   4   15.34    1.20
   0  14  -4   16.52    1.53
   0  14   4   15.99    2.01
   0 -14   4   19.36    1.62
   0  14  -4   12.38    1.38
   0  14   4   21.93    1.86
   0  14   4   17.65    1.76
   0  14   5    0.43    1.10
   0  14  -5   -0.28    1.03
   0  14   5   -0.46    0.83
   0  14  -5    0.46    1.36
   0 -14   5    0.17    1.06
   0  14   5   -0.24    0.57
   0  14  -5    0.72    1.32
   0 -14   5    0.66    1.22
   0  14   5   -0.09    1.87
   0  14   5    1.12    1.38
   0  14   5    0.90    1.46
   0  14   5    0.32    1.33
   0 -14   6   48.56    1.79
   0  14  -6   47.07    2.26
   0  14  -6   55.02    2.16
   0  14   6   44.83    2.44
   0 -14   6   51.36    2.41
   0  14  -6   43.40    1.89
   0  14  -6   44.35    1.96
   0  14   6   44.59    2.03
   0  14   6   51.68    2.21
   0  14   6   51.89    1.67
   0  14  -6   45.49    1.55
   0  14  -7  171.89    3.67
   0  14  -7  165.76    3.29
   0  14  -7  148.30    3.05
   0  14  -7  154.67    2.90
   0  14   7  159.14    3.05
   0  14  -7  139.61    2.91
   0  14   7  165.86    3.76
   0 -14   7  170.89    4.05
   0  14   7  153.79    2.07
   0  14  -7  153.31    2.38
   0  14   8   12.41    2.20
   0  14  -8   14.90    1.87
   0 -14   8   15.13    1.54
   0  14  -8   11.57    1.36
   0  14   8   14.57    0.62
   0  14   8   11.97    0.97
   0  14   9    3.00    2.02
   0 -14   9    4.00    1.62
   0 -14   9    4.69    1.38
   0  14  -9    3.28    1.71
   0  14  -9    2.48    1.11
   0  14   9    3.55    0.48
   0  14   9    1.21    0.85
   0  14  10   70.59    1.92
   0 -14  10  100.48    2.84
   0  14 -10  104.49    3.34
   0 -14  10   88.16    3.40
   0  14  10   85.13    3.37
   0  14 -10   74.14    2.42
   0 -14  10   77.55    1.87
   0  14  11   43.49    1.26
   0 -14  11   37.90    1.91
   0 -14  11   15.30    2.22
   0  14  11   34.85    2.56
   0 -14  11   31.37    2.26
   0 -14  11   28.49    2.11
   0  14 -11   25.89    1.46
   0 -14  11   26.05    0.99
   0 -14  12   14.61    1.83
   0 -14  12   22.69    1.60
   0  14 -12   20.65    1.92
   0 -14  12   16.96    0.77
   0 -14  12   13.72    1.79
   0 -14  13   -0.07    1.27
   0 -14  13    0.15    1.32
   0  15   0   -0.06    1.32
   0  15   0   -0.08    0.37
   0  15   0   -0.60    1.38
   0  15   0    0.68    1.04
   0  15   0   -1.35    1.57
   0  15   0   -0.41    1.16
   0  15  -1   11.66    1.55
   0  15   1   13.46    1.57
   0  15   1   11.58    2.15
   0  15  -1   10.79    2.24
   0  15   1   10.64    1.49
   0  15   1   14.47    1.23
   0  15  -1   11.82    1.29
   0  15  -1   10.04    1.46
   0  15   1   12.02    1.31
   0  15   1   11.95    1.50
   0  15  -1   12.10    1.78
   0  15  -1   12.18    1.30
   0  15   2    3.01    1.33
   0  15  -2    7.43    1.53
   0  15  -2    6.20    2.22
   0  15   2    7.32    2.07
   0  15  -2    5.08    1.46
   0  15   2    5.59    1.03
   0  15   2    4.59    1.39
   0  15  -2    7.68    1.98
   0  15  -2    7.43    1.22
   0  15   2    8.56    1.35
   0  15  -3    9.15    1.96
   0  15   3   10.29    1.19
   0  15  -3   14.58    1.30
   0  15   3   15.64    1.31
   0  15   3   12.67    1.55
   0  15  -3   16.88    1.57
   0 -15   3   13.28    1.06
   0  15  -3   12.95    2.32
   0  15   3   12.45    2.06
   0  15   3   16.28    1.93
   0  15  -3   12.37    1.50
   0  15   3   12.15    1.61
   0  15  -3   16.51    1.46
   0  15   3   18.09    1.86
   0  15   4   19.72    1.20
   0  15   4   26.16    1.53
   0 -15   4   22.90    1.33
   0  15   4   21.61    1.69
   0  15  -4   26.37    1.87
   0 -15   4   26.93    1.84
   0  15   4   20.12    2.33
   0  15   4   24.15    1.97
   0  15  -4   25.81    1.68
   0  15  -4   26.82    1.61
   0  15   4   24.95    2.00
   0  15   5   15.76    1.32
   0  15  -5   12.61    1.27
   0  15   5   14.76    1.14
   0  15  -5   14.15    1.73
   0 -15   5   17.83    1.24
   0  15  -5   15.63    1.65
   0 -15   5   13.67    1.54
   0  15   5   14.03    2.28
   0  15  -5   13.36    1.62
   0  15  -5   12.88    1.37
   0  15  -5   12.90    1.61
   0  15   5   14.13    1.70
   0  15   5   16.99    1.71
   0  15   5   14.49    1.80
   0 -15   6   60.71    1.98
   0  15  -6   61.47    2.51
   0  15  -6   56.58    2.34
   0 -15   6   64.04    2.60
   0  15   6   55.35    2.89
   0  15  -6   54.79    2.17
   0  15  -6   56.40    2.20
   0  15  -6   59.78    2.11
   0  15   6   64.34    2.43
   0  15   6   54.27    2.19
   0  15   6   70.54    1.87
   0  15  -6   57.99    1.72
   0  15  -7   46.70    2.37
   0 -15   7   55.62    1.94
   0  15  -7   49.16    2.10
   0  15  -7   41.16    1.93
   0  15   7   46.61    2.12
   0  15  -7   41.49    1.90
   0  15  -7   46.04    1.93
   0  15   7   58.00    1.41
   0  15  -7   46.06    1.55
   0 -15   7   43.63    2.36
   0  15   7   46.09    2.71
   0  15  -8    5.54    1.69
   0  15  -8    4.59    1.23
   0  15   8    6.14    0.49
   0  15   8    8.79    0.96
   0 -15   8    5.09    1.56
   0  15  -9    4.02    1.74
   0 -15   9    4.36    1.37
   0  15   9    4.50    0.49
   0  15  -9    0.75    1.11
   0  15   9    4.13    0.92
   0  15   9    2.24    2.20
   0 -15  10    8.29    1.40
   0  15 -10    9.52    1.80
   0 -15  10    8.16    1.70
   0  15  10    7.84    2.33
   0  15 -10    6.07    1.08
   0  15  10    9.00    1.02
   0 -15  11   59.23    2.04
   0  15  11   55.87    2.98
   0 -15  11   46.64    2.45
   0  15 -11   42.47    1.70
   0  15  11   32.82    1.34
   0 -15  11   45.38    2.45
   0 -15  12    1.10    1.31
   0 -15  12    0.59    1.39
   0  16   0  191.48    3.60
   0  16   0  216.44    4.49
   0  16   0  243.36    3.48
   0  16   0  194.29    3.22
   0  16   0  226.45    2.90
   0  16   0  180.31    3.10
   0  16  -1    6.23    1.57
   0  16   1    8.40    1.56
   0  16  -1    0.13    0.51
   0  16   1    7.08    2.31
   0  16  -1    7.94    2.35
   0  16   1    8.94    1.75
   0  16  -1    7.74    1.28
   0  16  -1    6.15    1.58
   0  16   1    7.48    1.16
   0  16   1    5.80    1.58
   0  16   1    6.58    1.65
   0  16  -1    7.25    1.32
   0  16   1    8.41    1.35
   0  16  -1    6.70    1.92
   0  16  -2    5.18    1.22
   0  16  -2    5.84    1.93
   0  16   2    4.48    1.52
   0  16   2    4.29    1.42
   0  16  -2    5.29    1.54
   0  16  -2   -0.07    0.57
   0  16   2    3.35    2.27
   0  16  -2    4.57    2.42
   0  16   2    2.35    1.52
   0  16   2    3.64    1.70
   0  16   3   24.03    1.53
   0  16  -3   10.60    2.02
   0  16  -3   21.48    1.47
   0  16   3   17.00    1.45
   0  16   3   21.15    1.78
   0  16  -3   16.18    1.38
   0 -16   3   22.17    1.17
   0  16   3   19.39    2.46
   0  16  -3   20.83    1.57
   0  16  -3   23.56    1.75
   0  16  -3   22.30    1.88
   0  16   3   18.24    1.75
   0  16   3   23.45    2.05
   0  16   3   23.24    2.09
   0  16   4    5.50    1.29
   0  16   4    5.41    1.25
   0  16  -4    3.85    1.49
   0 -16   4    6.57    0.98
   0  16  -4    3.53    1.48
   0  16   4    3.53    1.43
   0  16   4    4.26    2.16
   0  16   4    6.85    1.70
   0  16  -4    5.79    1.31
   0  16   4    5.60    1.70
   0  16   5   18.44    1.35
   0  16  -5   23.51    1.42
   0  16   5   31.05    1.55
   0  16  -5   22.44    1.85
   0 -16   5   27.85    1.40
   0  16  -5   30.29    1.97
   0  16   5   24.60    2.63
   0 -16   5   25.27    1.83
   0  16  -5   21.42    1.82
   0  16   5   24.44    1.92
   0  16  -5   20.79    1.75
   0  16  -5   20.52    1.54
   0  16   5   27.56    1.95
   0  16   5   29.87    2.12
   0  16  -6  104.47    3.08
   0 -16   6  112.63    2.43
   0  16  -6  108.32    2.96
   0 -16   6   98.26    3.19
   0  16   6   93.99    3.50
   0  16  -6   96.56    2.77
   0  16   6  110.09    3.03
   0  16  -6   87.24    2.66
   0  16  -6   95.44    2.54
   0  16   6  109.50    3.06
   0  16   6   96.85    2.75
   0  16  -6   97.11    2.14
   0 -16   7   53.72    1.86
   0  16  -7   55.16    2.41
   0 -16   7   48.87    2.39
   0  16   7   42.09    2.88
   0  16   7   57.74    2.25
   0  16  -7   42.41    1.87
   0  16  -7   45.28    1.89
   0  16   7   31.60    1.35
   0  16  -7   53.17    1.58
   0  16  -8    4.29    1.71
   0 -16   8    2.89    1.25
   0 -16   8    3.51    1.41
   0 -16   8    3.58    1.51
   0  16  -8    2.93    1.17
   0  16   8    7.00    0.52
   0  16   8    1.20    1.03
   0  16  -9    3.83    1.64
   0 -16   9    1.84    1.49
   0  16   9    2.92    2.49
   0 -16   9    2.95    1.38
   0  16   9    2.76    0.45
   0  16   9   -0.25    1.12
   0  16 -10  119.92    3.42
   0 -16  10  120.31    2.83
   0  16  10   98.09    3.77
   0  16 -10   92.14    2.64
   0  16  10   92.26    2.31
   0 -16  10   97.00    3.32
   0 -16  11    2.86    1.33
   0  16 -11    1.72    0.88
   0  16  11    0.36    2.23
   0 -16  11   -0.20    1.39
   0  17   0    0.92    2.42
   0  17   0   -0.14    1.93
   0  17   0   -0.09    1.31
   0  17   0    0.40    1.72
   0  17   0   -0.21    1.08
   0  17   0   -0.06    1.54
   0  17   0   -0.25    1.48
   0  17   1   22.55    1.87
   0  17  -1   24.23    1.95
   0  17  -1   23.28    2.62
   0  17   1   19.82    2.63
   0  17  -1   21.05    1.78
   0  17   1   23.62    1.50
   0  17  -1   23.76    2.12
   0  17  -1   23.45    1.54
   0  17   1   22.38    2.09
   0  17   1   21.10    1.90
   0  17   1   20.27    1.98
   0  17   1   22.25    1.57
   0  17  -1   24.04    1.58
   0  17  -1   25.57    2.26
   0  17   2   -1.72    1.73
   0  17  -2   -3.00    2.05
   0  17  -2    0.72    1.26
   0  17  -2    3.31    1.54
   0  17   2    2.32    1.50
   0  17   2    0.87    2.34
   0  17  -2   -1.91    2.43
   0  17  -2    0.26    0.56
   0  17  -2    0.77    1.19
   0  17  -2    0.93    1.60
   0  17   2    0.95    1.60
   0  17   2    0.91    1.61
   0  17   3  235.46    3.24
   0  17  -3  233.42    3.14
   0  17   3  267.95    3.37
   0  17   3  234.05    4.86
   0  17  -3  247.19    3.79
   0  17   3  259.08    4.61
   0  17   3  239.94    3.85
   0  17  -3  228.48    4.14
   0  17   3  272.57    4.90
   0  17   4    6.11    1.31
   0  17   4    5.32    1.50
   0  17  -4    5.91    1.51
   0 -17   4    7.77    1.01
   0  17   4    5.25    1.48
   0  17  -4    5.99    1.58
   0  17   4    4.17    2.39
   0  17  -4    6.27    1.36
   0  17   4    7.99    1.64
   0  17   4    4.67    1.71
   0  17   5   15.91    1.35
   0  17   5   10.46    1.43
   0  17  -5   12.38    1.28
   0 -17   5   15.12    1.20
   0  17  -5   12.57    1.67
   0  17   5   10.03    2.51
   0  17  -5   11.05    1.57
   0  17   5   15.72    1.83
   0  17  -5   10.44    1.53
   0  17   5   14.03    1.70
   0  17  -5   12.87    1.45
   0  17   5   11.46    1.76
   0  17   5   13.53    1.78
   0  17  -6    0.71    1.49
   0 -17   6    0.74    1.04
   0  17  -6    0.42    1.38
   0  17   6   -0.18    0.56
   0  17   6    1.00    1.44
   0  17  -6   -0.08    1.30
   0 -17   6   -0.64    1.32
   0  17   6    0.60    2.43
   0  17  -6   -0.33    1.25
   0  17   6    1.71    1.64
   0  17  -6    1.02    1.09
   0  17  -6    0.47    1.05
   0 -17   7   61.15    2.02
   0  17  -7   60.71    2.59
   0 -17   7   57.84    2.52
   0 -17   7   55.77    2.57
   0  17   7   52.90    3.17
   0  17  -7   50.49    2.12
   0  17  -7   48.63    2.07
   0  17   7   52.71    1.92
   0  17  -7   57.78    1.81
   0 -17   8   22.89    1.44
   0  17  -8   18.55    1.85
   0 -17   8   17.95    1.72
   0 -17   8   18.54    1.76
   0  17  -8   15.31    1.37
   0  17   8   25.30    0.77
   0  17   8   16.12    1.47
   0 -17   9   59.71    2.01
   0  17  -9   49.55    2.47
   0 -17   9   44.84    2.43
   0  17   9   51.76    3.22
   0  17   9   62.49    1.27
   0  17   9   43.35    1.81
   0 -17   9   47.03    2.37
   0 -17  10    4.59    1.37
   0  17  10    4.02    2.34
   0 -17  10    5.15    1.29
   0  17 -10    4.50    0.98
   0  17  10    5.07    1.25
   0  18   0    8.98    1.67
   0  18   0    6.58    1.76
   0  18   0    4.17    2.56
   0  18   0    5.99    1.79
   0  18   0    8.52    1.71
   0  18   0    7.68    1.21
   0  18   0    9.34    2.13
   0  18   0    6.56    1.38
   0  18   1   38.39    2.13
   0  18  -1   31.97    2.05
   0  18  -1   33.96    2.91
   0  18  -1   34.39    2.23
   0  18  -1   39.73    1.97
   0  18  -1   35.97    1.75
   0  18   1   30.75    2.01
   0  18   1   34.49    2.20
   0  18   1   41.06    1.71
   0  18  -1   38.52    2.37
   0  18   1   33.99    2.29
   0  18  -1   33.90    1.70
   0  18   1   38.21    1.71
   0  18  -2   78.87    2.11
   0  18   2   66.28    2.44
   0  18   2   61.97    2.52
   0  18  -2   72.05    2.65
   0  18  -2   79.51    2.80
   0  18   2   78.59    3.02
   0  18  -2   70.78    2.68
   0  18   2   67.73    2.41
   0  18  -2   74.59    2.30
   0  18   2   74.64    3.36
   0  18  -3   11.70    1.36
   0  18   3   11.94    1.71
   0  18   3   12.10    1.41
   0  18   3    9.85    2.71
   0  18  -3   10.79    1.74
   0  18   3   12.80    1.75
   0  18   3    9.69    1.77
   0  18  -3   11.83    1.64
   0  18   3   13.86    1.93
   0  18   4   25.64    1.47
   0  18   4   18.79    1.80
   0  18  -4   22.45    1.87
   0  18   4   24.27    1.82
   0  18   4   20.73    2.66
   0  18   4   26.71    2.02
   0  18   4   27.09    1.92
   0  18  -4   19.60    1.49
   0  18   4   30.05    2.07
   0  18  -5    3.73    1.14
   0  18   5    5.01    1.48
   0  18   5    4.19    1.13
   0 -18   5    4.08    0.93
   0  18  -5    5.18    1.50
   0  18  -5    5.52    1.52
   0  18   5   -0.39    0.65
   0  18   5    4.70    2.49
   0  18  -5    4.46    1.44
   0  18   5    3.69    1.57
   0  18   5    6.40    1.64
   0  18  -5    3.32    1.34
   0  18   5    4.13    1.41
   0  18  -5    3.66    1.17
   0  18   5    5.98    1.55
   0 -18   6   32.92    1.38
   0  18   6   32.50    2.80
   0  18  -6   33.66    1.91
   0  18  -6   28.69    1.64
   0  18  -6   31.26    1.75
   0  18  -6   32.36    1.36
   0  18   7   20.48    2.71
   0 -18   7   22.56    1.78
   0  18  -7   26.88    1.97
   0 -18   7   25.94    1.36
   0  18  -7   20.81    1.49
   0  18   7   27.78    0.81
   0  18  -7   20.44    1.48
   0  18   7   20.40    1.62
   0  18  -7   24.67    1.27
   0 -18   8   40.71    2.21
   0  18  -8   44.53    2.28
   0 -18   8   36.73    2.03
   0  18  -8   37.51    1.78
   0  18   8   39.52    1.87
   0  18  -9   12.14    1.32
   0  18   9   19.08    2.72
   0 -18   9   16.93    1.60
   0 -18   9   18.69    1.52
   0  18  -9   16.22    1.27
   0  18   9   16.11    1.52
   0  19   0    0.79    1.48
   0  19   0   -1.87    1.55
   0  19   0   -0.26    2.36
   0  19   0    1.32    1.63
   0  19   0   -0.69    1.54
   0  19   0    1.11    1.04
   0  19   0    0.49    1.23
   0  19   0    1.96    1.88
   0  19  -1   32.31    2.21
   0  19   1   34.82    2.36
   0  19   1   32.51    2.08
   0  19  -1   32.98    2.13
   0  19  -1   34.59    2.21
   0  19   1   34.80    2.25
   0  19  -1   33.97    1.74
   0  19   1   33.32    2.18
   0  19  -1   30.73    2.12
   0  19   1   37.15    2.32
   0  19  -1   34.61    1.67
   0  19   1   36.30    1.72
   0  19   2   48.54    2.29
   0  19  -2   50.02    1.77
   0  19  -2   46.61    2.25
   0  19   2   58.50    2.41
   0  19  -2   47.40    2.30
   0  19  -2   42.72    2.38
   0  19   2   55.68    2.53
   0  19  -2   43.67    2.20
   0  19  -2   46.37    1.88
   0  19   2   54.69    3.25
   0  19   3   35.01    2.17
   0  19  -3   37.91    1.60
   0  19   3   41.98    1.66
   0  19   3   37.29    3.02
   0  19  -3   37.89    2.11
   0  19   3   40.00    2.26
   0  19  -3   35.55    2.04
   0  19   3   41.58    2.19
   0  19  -3   34.50    1.70
   0  19   3   43.30    2.26
   0  19   4   24.41    1.92
   0  19   4   31.45    1.48
   0  19  -4   28.68    1.94
   0  19   4   30.37    1.81
   0  19   4   30.49    2.97
   0  19   4   34.26    2.05
   0  19   4   35.70    2.07
   0  19  -4   28.68    1.63
   0  19   4   35.98    2.15
   0  19  -5   35.73    1.86
   0  19  -5   34.24    1.96
   0  19   5   34.23    2.92
   0  19   5   35.54    1.97
   0  19  -5   32.60    1.66
   0  19  -5   34.86    1.84
   0  19   5   38.10    1.98
   0  19  -5   34.06    1.47
   0  19   5   34.01    2.02
   0  19  -6   98.29    2.70
   0  19   6   94.45    3.54
   0  19  -6   85.22    2.29
   0  19  -6   88.91    2.41
   0  19  -6   93.03    1.96
   0  19   7   94.11    3.93
   0  19  -7   89.27    2.81
   0  19  -7   92.66    2.87
   0  19  -7   91.21    2.52
   0  19   7   94.52    2.80
   0  19  -8   26.14    1.39
   0  19   8   25.62    1.72
   0  20   0   25.73    2.09
   0  20   0   30.78    2.03
   0  20   0   28.88    1.99
   0  20   0   31.15    1.54
   0  20   0   26.21    1.93
   0  20   0   28.80    1.48
   0  20  -1   13.26    1.70
   0  20   1   15.40    1.82
   0  20   1   15.77    1.72
   0  20  -1   15.70    1.76
   0  20   1   14.51    2.56
   0  20  -1   15.55    1.73
   0  20   1   15.88    1.78
   0  20  -1   14.39    1.67
   0  20  -1   14.98    1.29
   0  20   1   14.96    1.70
   0  20   1   16.59    1.37
   0  20  -1   16.33    1.31
   0  20   1    9.99    1.96
   0  20   2   94.89    3.24
   0  20  -2   81.58    3.05
   0  20  -2   91.91    3.07
   0  20   2  104.46    3.22
   0  20  -2   88.34    3.05
   0  20  -2   84.35    2.97
   0  20  -2   96.13    2.73
   0  20   2   80.55    2.93
   0  20   2   90.36    2.52
   0  20  -2   92.52    2.51
   0  20  -3   12.91    1.23
   0  20   3   12.18    1.20
   0  20   3   11.23    1.90
   0  20  -3   11.66    1.69
   0  20   3    8.36    2.57
   0  20   3   11.04    1.56
   0  20  -3    9.32    1.52
   0  20   3   12.65    1.58
   0  20  -3   12.29    1.26
   0  20  -3   12.36    1.52
   0  20  -3    9.89    1.60
   0  20   3   12.29    1.63
   0  20   4   20.15    1.74
   0  20  -4   15.05    1.64
   0  20  -4   17.33    1.70
   0  20   4   16.13    1.51
   0  20   4   17.32    1.61
   0  20   4   18.78    1.62
   0  20   4   16.47    2.62
   0  20   4   14.47    1.87
   0  20   4   16.75    1.21
   0  20   5   69.68    3.43
   0  20  -5   66.21    2.38
   0  20  -5   68.09    2.24
   0  20   5   77.90    2.55
   0  20  -5   69.70    1.99
   0  20   5   61.06    2.47
   0  20  -5   60.07    2.47
   0  20   6    0.74    1.51
   0  20  -6    2.28    0.85
   0  20  -6    3.73    1.05
   0  20  -6    4.18    0.97
   0  20   6    3.44    0.43
   0  20   6    3.33    2.41
   0  21   0    0.04    1.27
   0  21   0    1.18    1.01
   0  21   0   -1.32    1.46
   0  21   1    1.22    1.38
   0  21  -1    1.76    1.35
   0  21  -1    3.11    0.93
   0  21  -1    1.46    1.24
   0  21   1    2.30    1.25
   0  21  -1    3.10    1.03
   0  21   1    1.93    0.99
   0  21   1    0.80    1.37
   0  21   2   40.03    2.06
   0  21  -2   33.55    1.99
   0  21  -2   37.06    1.59
   0  21   2   35.36    1.92
   0  21  -2   34.59    1.88
   0  21  -2   34.07    1.45
   0  21   2   33.06    1.46
   0  21  -3    3.23    1.28
   0  21   3    4.22    1.23
   0  21  -3    3.25    1.15
   0  21  -3    3.65    0.96
   0  21  -3    2.78    0.90
   0  21   3    2.38    0.95
   0  21   3    0.39    1.71
   0  21   3    1.51    2.31
   0  21  -4   46.03    2.09
   0  21  -4   48.99    1.78
   0  21   4   45.60    2.17
   0  21   4   45.66    2.93
  -1   0  17   39.41    1.31
  -1   0  17   39.69    1.02
  -1   0  16    0.25    0.70
  -1   0  16    1.65    0.71
  -1   0  16    0.29    1.17
  -1   0  16    0.04    0.61
  -1   0  16    0.30    0.46
  -1   0  15    1.34    1.10
  -1   0  15    2.40    0.50
  -1   0  15    2.73    0.46
  -1   0  14    2.19    0.90
  -1   0  14   -0.11    1.07
  -1   0  14    0.20    0.38
  -1   0  14    0.13    0.43
  -1   0  14    0.39    0.67
  -1   0  13   73.52    2.37
  -1   0  13   84.33    1.71
  -1   0  13   90.11    1.66
  -1   0  13   73.14    2.25
  -1   0  12    1.16    0.31
  -1   0  12    0.19    0.28
  -1   0  12    0.20    0.71
  -1   0  12   -0.17    0.64
  -1   0  11   21.95    0.85
  -1   0  11   25.42    1.67
  -1   0  11   22.16    2.75
  -1   0  11   27.98    0.61
  -1   0  11   24.28    0.56
  -1   0  11   20.95    0.93
  -1   0  10    0.30    0.20
  -1   0  10    0.15    0.18
  -1   0  10   -0.31    0.57
  -1   0  10   -0.03    0.38
  -1   0  10    0.66    1.57
  -1   0  10    0.33    0.87
  -1   0  10    0.28    0.40
  -1   0   9    0.72    0.44
  -1   0   9   15.86    0.50
  -1   0   9   14.76    0.34
  -1   0   9   15.85    0.36
  -1   0   9   14.88    1.88
  -1   0   9    0.21    0.80
  -1   0   8    0.61    1.13
  -1   0   8    0.36    1.50
  -1   0   7  362.85    7.63
  -1   0   7  385.78    8.51
  -1   0   7  360.26    9.61
  -1   0   6    0.34    0.58
  -1   0   6   -0.13    1.34
  -1   0   6    1.67    0.96
  -1   0   5  169.76    4.20
  -1   0   4    0.42    0.69
  -1   0   4    0.53    0.43
  -1   0   4    1.42    1.38
  -1   0   3 1449.77   24.33
  -1   0   3 1297.64   25.12
   1   0  -2    0.03    0.32
  -1   0   2    0.72    0.87
  -1   0   2    0.26    0.45
  -1   0   1  523.28    9.16
   1   0  -1  516.73    9.11
  -1   0   1  523.58    9.81
   1   0  -1  518.10    9.91
   1   0  -1  573.03    9.54
  -1   0   1  466.02    9.60
  -1   0   0    0.74    0.35
  -1   0   0    0.79    0.47
   1   0   0    1.44    0.53
   1   0   0    0.48    0.34
  -1   0   0    0.50    0.61
  -1   0   0    0.54    0.53
   1   0   1  621.88   10.91
  -1   0  -1  622.40   11.29
   1   0   2    0.43    1.24
  -1   0  -2    1.89    0.54
   1   0   2    0.46    0.38
   1   0   3 9999.00  164.48
   1   0   3 9900.04  165.92
  -1   0  -3 9612.21  164.34
   1   0   4    0.14    1.06
   1   0   4    0.29    0.45
   1   0   5    2.61    1.12
   1   0   6    0.71    1.15
   1   0   7 1552.35   22.04
   1   0   7  802.05   20.24
   1   0   8   -0.19    0.57
   1   0   8    0.37    0.18
   1   0   8    0.99    0.19
   1   0   8    0.35    0.51
   1   0   9  482.88    8.30
   1   0   9  421.69    8.89
   1   0   9  398.50    8.56
   1   0   9  473.38    8.00
   1   0   9  463.67    7.97
   1   0  10    1.11    1.62
   1   0  10    0.78    0.89
   1   0  10    0.12    0.73
   1   0  10    0.50    0.29
   1   0  10    0.53    0.30
   1   0  10   -0.28    0.70
   1   0  11   85.52    1.64
   1   0  11   82.57    1.59
   1   0  12   -0.14    0.65
   1   0  12    0.01    0.47
   1   0  12    0.23    0.41
   1   0  12   -0.22    0.84
   1   0  12    0.47    1.12
   1   0  13   18.49    0.99
   1   0  13   18.32    0.93
   1   0  13   16.55    0.67
   1   0  14    0.07    0.69
   1   0  14    0.08    0.68
   1   0  14    1.70    0.55
   1   0  14    0.63    0.71
   1   0  14   -0.30    1.26
   1   0  15   26.18    1.24
   1   0  15   25.00    1.11
   1   0  15   23.84    0.89
   1   0  16   -0.16    0.85
   1   0  16   -0.09    0.86
   1   0  16    0.58    0.68
   1   0  16    0.07    0.79
   1   0  17   -0.04    0.73
  -1  -1  17   33.88    1.25
  -1  -1  17   32.45    0.94
  -1   1  17   33.68    0.96
  -1   1  17   30.77    1.08
  -1   1  17   32.39    1.19
  -1  -1  17   34.86    1.28
  -1  -1  16   30.56    2.11
  -1   1  16   26.96    1.95
  -1   1  16   44.08    1.42
  -1  -1  16   47.28    1.37
  -1   1  16   48.60    1.40
  -1  -1  16   32.91    1.10
  -1  -1  16   35.73    0.97
  -1   1  16   37.32    0.99
  -1   1  16   36.78    1.05
  -1   1  15    2.06    0.71
  -1  -1  15    0.22    0.66
  -1  -1  15    0.67    1.20
  -1   1  15    0.85    0.49
  -1  -1  15    0.83    0.52
  -1  -1  15    1.31    0.44
  -1   1  15    0.70    0.42
  -1  -1  15    0.26    1.08
  -1   1  15    0.93    0.99
  -1  -1  14    7.81    1.24
  -1  -1  14    9.61    0.57
  -1  -1  14   10.32    0.53
  -1   1  14   11.67    0.50
  -1   1  14   10.89    0.54
  -1  -1  14   15.94    1.41
  -1  -1  14   10.84    0.88
  -1   1  14   10.38    0.82
  -1   1  14   13.72    1.11
  -1  -1  13    8.60    1.11
  -1   1  13    9.37    0.47
  -1   1  13    9.49    0.42
  -1  -1  13   10.01    0.49
  -1  -1  13    9.47    0.43
  -1   1  13    6.96    0.85
  -1   1  13   10.00    0.78
  -1  -1  13    7.17    0.91
  -1  -1  12    3.28    0.93
  -1   1  12    3.70    0.74
  -1   1  12    3.59    0.62
  -1  -1  12    3.45    1.36
  -1   1  12    3.51    0.35
  -1  -1  12    3.45    0.30
  -1  -1  12    3.39    0.36
  -1   1  12    3.43    0.31
  -1   1  11   27.32    0.92
  -1  -1  11   27.97    1.55
  -1  -1  11   31.58    1.85
  -1  -1  11   27.84    3.14
  -1  -1  11   34.08    0.64
  -1  -1  11   31.76    0.68
  -1   1  11   26.87    0.62
  -1   1  11   26.01    0.65
  -1  -1  11   23.98    1.01
  -1   1  11   23.99    0.88
  -1  -1  10    0.05    1.47
  -1  -1  10    0.15    1.50
  -1  -1  10  359.12    2.55
  -1  -1  10  336.58    4.25
  -1   1  10  358.50    2.39
  -1   1  10  339.27    7.96
  -1  -1  10  353.59    7.95
  -1  -1  10  359.72    4.69
  -1  -1  10   -0.26    1.70
  -1  -1  10  363.95    1.82
  -1   1  10  391.81    1.84
  -1   1  10  384.47    1.93
  -1  -1  10  389.02    1.94
  -1  -1  10  347.74    2.59
  -1   1  10  366.90    2.40
  -1  -1   9  360.66    7.59
  -1  -1   9  407.89    7.97
  -1  -1   9  504.68    7.50
  -1   1   9  502.81    7.44
  -1  -1   9  453.36    7.27
  -1   1   9  472.11    7.28
  -1   1   9  501.69    7.31
  -1  -1   9  507.77    7.31
  -1  -1   9  431.42    7.42
  -1   1   9  436.25   10.66
  -1  -1   9  458.89    8.53
  -1  -1   9   23.62    7.59
  -1  -1   9  431.75   10.53
  -1   1   9    0.12    7.22
  -1  -1   8    8.52    2.11
  -1   1   8    7.81    1.53
  -1  -1   8    8.03    1.46
  -1   1   8    9.76    1.49
  -1  -1   7  397.39    8.42
  -1   1   7  320.36    7.02
  -1   1   7  353.84    8.99
  -1  -1   7  357.50    9.76
  -1   1   7  386.95    8.36
  -1   1   6 1209.68   23.17
  -1  -1   6 1257.20   22.31
  -1   1   6 1135.20   21.57
  -1  -1   6 1181.06   23.89
  -1   1   6 1296.17   22.42
  -1   1   5  142.24    4.48
  -1   1   5  150.75    3.72
  -1   1   5  157.30    3.95
  -1  -1   5  136.66    4.84
  -1  -1   5  156.81    3.97
  -1   1   5  139.44    3.36
   1  -1  -5  156.85    3.16
  -1   1   4   24.38    1.18
  -1  -1   4   26.64    1.37
  -1   1   4   27.46    1.93
  -1   1   4   26.57    1.37
  -1  -1   3  794.97   15.22
  -1   1   3  791.94   14.31
  -1   1   3  852.41   14.49
  -1  -1   3  852.49   14.15
  -1   1   3  828.26   14.92
  -1  -1   2 1228.43   20.12
   1  -1  -2 1115.27   19.66
  -1   1   2 1092.67   20.23
  -1   1   2 1261.07   20.98
  -1   1   2 1270.32   20.70
  -1  -1   2 1176.02   21.05
  -1   1   2 1284.76   20.71
   1   1  -2 1168.66   20.16
  -1  -1   1  144.39    3.80
  -1   1   1  170.95    3.81
  -1  -1   1  180.96    3.33
  -1   1   1  186.86    4.08
   1   1  -1  173.32    3.20
  -1  -1   1  158.00    3.43
   1   1  -1  165.58    3.44
   1  -1   0  353.09    6.06
  -1  -1   0  362.34    6.79
  -1   1   0  391.00    7.02
   1   1   0  345.57    6.75
   1   1   0  374.23    6.69
   1  -1   1   40.14    0.94
   1  -1   1   40.10    1.45
  -1  -1  -1   53.05    1.36
  -1   1  -1   47.98    1.60
   1   1   1   40.37    1.47
   1   1   1   45.95    1.27
   1   1   2  628.23   12.27
  -1   1  -2  698.73   12.31
   1  -1   2  653.26   11.56
   1   1   2  686.23   11.68
   1  -1   3 1071.07   20.18
   1   1   3 1160.57   20.85
  -1   1  -3 1241.93   20.56
   1   1   3 1190.57   19.99
   1  -1   3 1102.80   21.75
   1  -1   4  806.12   15.25
   1   1   4  770.97   14.06
   1  -1   5   41.70    2.52
   1   1   5   42.98    1.37
   1   1   5   44.20    1.92
   1   1   6  221.31    5.79
   1  -1   6  303.66    7.30
   1   1   7   11.04    1.13
   1  -1   7   90.73    3.58
   1  -1   8    1.35    0.54
   1  -1   8   -0.29    0.56
   1  -1   8    2.05    1.40
   1   1   8    2.43    1.19
   1  -1   8   -0.06    0.70
   1   1   8    2.17    0.21
   1   1   8    1.67    0.19
   1  -1   8    1.47    0.21
   1  -1   8    1.44    0.20
   1   1   8    1.30    0.41
   1  -1   9    0.13    0.27
   1  -1   9    2.42    0.82
   1  -1   9    3.84    0.78
   1   1   9    2.52    0.47
   1   1   9    5.16    0.73
   1   1   9    1.58    1.33
   1  -1   9    2.24    1.44
   1  -1   9    2.28    0.80
   1  -1   9    2.36    0.28
   1   1   9    3.21    0.26
   1  -1   9    2.64    0.27
   1   1   9    2.74    0.24
   1  -1  10  268.35    6.00
   1   1  10  253.19    5.76
   1  -1  10  261.74    6.00
   1   1  10  307.51    8.66
   1   1  10  190.30    5.40
   1  -1  10  238.20    5.77
   1   1  10  305.58    5.28
   1  -1  10  287.93    5.29
   1  -1  10  232.40    5.69
   1  -1  10  290.65    4.92
   1   1  10  291.54    4.92
   1  -1  10  311.45    4.99
   1   1  10  291.68    4.93
   1  -1  11   36.51    1.83
   1   1  11   32.19    1.24
   1  -1  11   41.55    0.88
   1   1  11   37.47    0.88
   1   1  11   35.83    0.88
   1  -1  11   40.85    0.97
   1   1  11   25.04    1.60
   1   1  11   51.08    1.27
   1  -1  11   36.90    1.19
   1  -1  11   25.27    1.53
   1   1  12   44.38    1.47
   1   1  12   61.99    1.51
   1  -1  12   39.88    2.18
   1  -1  12   53.01    1.47
   1   1  12   37.46    2.04
   1   1  12   69.14    1.54
   1  -1  12   49.90    1.13
   1   1  12   49.72    1.14
   1   1  12   48.20    1.15
   1  -1  12   52.40    1.27
   1   1  13    5.99    0.74
   1   1  13    6.74    0.73
   1   1  13    6.02    0.53
   1  -1  13    6.85    0.79
   1   1  13    6.22    0.56
   1  -1  13    5.44    0.53
   1  -1  13    4.35    1.39
   1   1  13    3.81    1.30
   1  -1  14   10.70    1.65
   1   1  14   18.51    1.10
   1   1  14   11.58    1.52
   1  -1  14   19.00    1.06
   1  -1  14   14.76    0.72
   1   1  14   19.38    0.92
   1   1  14   22.44    0.80
   1   1  14   18.36    0.96
   1  -1  15   49.23    1.63
   1   1  15   41.95    1.58
   1  -1  15   40.66    1.48
   1   1  15   39.88    1.17
   1  -1  15   36.21    1.12
   1   1  15   44.76    1.41
   1  -1  15   47.64    1.55
   1   1  15   48.52    1.60
   1  -1  16   96.40    2.36
   1   1  16   94.40    2.52
   1   1  16   90.49    2.29
   1  -1  16   95.09    2.29
   1   1  16   71.51    1.82
   1  -1  16   62.08    2.02
   1   1  16   77.71    1.99
   1  -1  16   81.47    1.99
   1   1  17   -0.36    0.73
   1  -1  17    0.03    0.67
  -1  -2  17   10.39    0.82
  -1  -2  17    7.24    0.75
  -1   2  17    9.75    0.78
  -1   2  17    8.53    0.54
  -1  -2  17    8.16    0.93
  -1   2  17    8.05    0.67
  -1  -2  17    6.09    1.52
  -1   2  16   22.35    0.99
  -1  -2  16   27.27    1.13
  -1  -2  16   14.85    1.74
  -1   2  16   20.42    0.71
  -1   2  16   20.01    0.79
  -1  -2  16   16.53    0.94
  -1   2  15   84.08    1.88
  -1  -2  15   52.05    2.42
  -1   2  15   50.59    2.23
  -1  -2  15   79.44    1.95
  -1   2  15   66.71    1.46
  -1   2  15   65.90    1.41
  -1  -2  15   66.33    1.43
  -1  -2  15   69.65    1.61
  -1   2  14    7.35    0.76
  -1   2  14    7.12    1.11
  -1  -2  14    2.11    1.23
  -1   2  14    3.92    0.46
  -1  -2  14    3.92    0.43
  -1  -2  14    3.87    0.50
  -1   2  14    3.18    0.39
  -1   2  13    7.21    0.81
  -1   2  13    9.84    0.75
  -1  -2  13   10.06    0.44
  -1   2  13   10.55    0.47
  -1  -2  13    8.90    0.51
  -1   2  13   10.67    0.44
  -1  -2  13    6.17    1.18
  -1  -2  12   10.85    0.88
  -1   2  12   13.91    0.77
  -1   2  12   10.77    0.72
  -1  -2  12   10.63    1.29
  -1  -2  12   13.26    1.60
  -1   2  12   13.58    0.46
  -1  -2  12   12.82    0.42
  -1   2  12   12.38    0.42
  -1  -2  12   12.09    0.48
  -1  -2  12    8.73    1.05
  -1   2  11   56.40    1.17
  -1  -2  11   55.06    1.49
  -1  -2  11    0.09    0.73
  -1  -2  11    0.03    0.78
  -1  -2  11   58.68    2.17
  -1   2  11   59.15    4.21
  -1  -2  11   64.40    2.43
  -1   2  11   67.09    0.88
  -1   2  11   70.33    0.92
  -1  -2  11   70.30    0.96
  -1  -2  11   65.63    0.88
  -1   2  11   62.89    1.25
  -1  -2  11   63.21    1.41
  -1  -2  10   33.67    1.02
  -1   2  10   31.54    0.72
  -1  -2  10   -0.15    0.50
  -1  -2  10   -0.10    0.57
  -1  -2  10   33.73    1.62
  -1   2  10   34.71    0.78
  -1  -2  10    0.10    1.08
  -1  -2  10   35.59    1.77
  -1  -2  10   30.70    2.71
  -1  -2  10   35.86    0.93
  -1   2  10   34.95    0.60
  -1  -2  10   35.92    0.58
  -1  -2  10   34.44    0.62
  -1   2  10   33.69    0.56
  -1  -2   9    1.74    0.42
  -1  -2   9    2.56    0.61
  -1  -2   9    1.96    0.80
  -1   2   9    3.86    0.30
  -1  -2   9    2.51    0.33
  -1  -2   9    2.09    0.84
  -1  -2   9    0.92    1.25
  -1  -2   9    2.18    2.00
  -1  -2   9    2.88    0.99
  -1  -2   9    2.90    0.18
  -1   2   9    3.27    0.18
  -1   2   9    3.30    0.21
  -1  -2   9    2.55    0.20
  -1   2   8    2.22    1.35
  -1  -2   8    1.20    2.09
  -1   2   8    0.18    0.64
  -1  -2   8    1.00    1.20
  -1  -2   8    0.81    0.54
  -1  -2   8    0.69    0.75
  -1   2   7  417.49    9.51
  -1  -2   7  451.51    9.31
  -1   2   7  444.18    9.42
  -1  -2   7  409.63   10.96
  -1   2   6  729.90   14.47
  -1   2   6  804.87   15.69
  -1  -2   6  849.16   15.33
  -1   2   6  703.88   14.35
  -1   2   6  853.37   15.45
   1  -2  -6  800.76   13.69
  -1   2   5   13.02    1.25
  -1   2   5    9.04    0.90
  -1  -2   5   10.85    1.14
  -1   2   5    8.16    1.03
  -1   2   5   11.92    1.27
   1  -2  -5   11.64    0.51
  -1   2   4  478.86    9.62
  -1   2   4  497.20    9.77
  -1  -2   4  507.20    9.62
  -1   2   3   40.76    1.76
  -1  -2   3   33.93    1.49
  -1   2   3   44.32    2.00
  -1   2   3   35.33    1.73
  -1   2   3   47.82    1.96
  -1   2   2  504.00    8.37
  -1  -2   2  534.25    8.88
  -1   2   2  424.26    9.19
  -1   2   2  574.60    9.93
  -1   2   2  465.51    9.95
  -1   2   2  532.89    9.61
  -1  -2   2  479.55    8.77
   1   2  -2  467.18    9.14
   1  -2  -2  464.90    8.38
  -1   2   1 1253.08   23.08
  -1  -2   1 1339.87   22.35
   1   2  -1 1392.71   22.89
   1   2  -1 1230.71   22.42
  -1   2   1 1380.44   23.46
   1   2  -1 1239.40   22.89
  -1   2   0  156.61    3.88
   1   2   0  157.42    3.60
  -1   2   0  169.97    3.75
   1   2   0  160.20    3.51
   1   2   1  265.84    4.89
  -1  -2  -1  261.90    5.10
  -1   2  -1  280.06    6.04
   1   2   1  277.45    5.58
   1   2   2   34.22    1.17
  -1   2  -2   33.06    1.79
   1   2   2   37.69    1.34
   1   2   2   34.18    1.72
  -1  -2  -3    6.19    0.57
   1   2   3    6.70    0.63
   1   2   4   25.80    1.10
   1  -2   4   28.37    2.41
   1   2   5  268.01    5.64
   1   2   5  355.31    6.24
   1  -2   5  372.67    8.62
   1   2   5  305.29    5.71
   1   2   6  506.01    9.35
   1   2   6  506.76   10.06
   1  -2   7  185.84    5.97
   1   2   7  160.21    4.80
   1  -2   8   10.33    0.81
   1  -2   8   10.04    0.94
   1  -2   8   11.88    1.99
   1   2   8   10.40    1.49
   1  -2   8   12.29    0.40
   1   2   8   10.87    0.33
   1   2   8   11.62    0.32
   1  -2   8   13.63    0.37
   1   2   8   10.51    0.54
   1  -2   9   20.62    1.32
   1   2   9   19.58    1.27
   1   2   9   19.88    0.87
   1  -2   9   18.90    1.16
   1  -2   9   24.80    2.59
   1   2   9   21.25    2.06
   1  -2   9   25.64    0.54
   1  -2   9   28.36    0.61
   1   2   9   24.51    0.52
   1   2   9   26.92    0.54
   1   2   9   25.05    0.79
   1   2   9   30.49    1.13
   1  -2  10   15.05    1.26
   1  -2  10   11.67    1.20
   1   2  10   13.31    0.83
   1   2  10   16.23    2.14
   1  -2  10   14.45    1.30
   1  -2  10   16.65    2.55
   1   2  10   22.78    0.80
   1   2  10   11.54    0.99
   1  -2  10   19.46    0.82
   1  -2  10   16.99    0.57
   1   2  10   15.49    0.47
   1  -2  10   17.76    0.50
   1   2  10   16.65    0.46
   1  -2  11  251.72    5.85
   1   2  11  225.76    4.86
   1  -2  11  251.23    5.88
   1   2  11  198.91    5.44
   1  -2  11  274.16    5.00
   1   2  11  310.88    4.97
   1  -2  11  242.08    4.65
   1  -2  11  272.00    4.61
   1   2  11  277.24    4.61
   1   2  11  262.48    4.59
   1   2  12   72.03    2.89
   1   2  12  104.74    2.29
   1  -2  12   74.45    3.10
   1  -2  12   89.65    2.27
   1  -2  12   94.15    3.08
   1   2  12   93.17    2.24
   1  -2  12   92.80    3.11
   1   2  12  124.61    2.34
   1  -2  12  102.98    1.96
   1   2  12  101.92    1.94
   1  -2  12   91.81    2.03
   1   2  12  104.41    1.95
   1   2  13    1.50    0.67
   1  -2  13    4.10    0.80
   1  -2  13    2.42    1.18
   1  -2  13    2.74    0.71
   1   2  13    2.06    0.68
   1   2  13    1.88    0.50
   1   2  13    1.48    0.50
   1  -2  13    1.76    0.71
   1  -2  13    3.21    0.57
   1   2  13    0.84    1.07
   1  -2  13    1.79    1.42
   1  -2  14    1.49    0.76
   1   2  14    1.25    0.83
   1  -2  14    1.38    0.66
   1   2  14    0.79    0.68
   1  -2  14    1.23    0.79
   1  -2  14    0.61    0.58
   1   2  14    3.96    0.58
   1   2  14    0.95    0.55
   1  -2  14    1.17    1.42
   1   2  15   28.31    1.39
   1  -2  15   29.95    1.05
   1   2  15   31.23    1.05
   1   2  15   30.00    0.98
   1  -2  15   30.52    1.31
   1   2  15   33.23    1.32
   1   2  16    0.59    0.92
   1  -2  16    0.28    0.72
   1   2  16    0.58    0.75
   1  -2  16    0.10    0.61
   1   2  16   -0.65    0.84
   1   2  16    0.58    0.53
  -1  -3  17    9.38    0.83
  -1  -3  17    6.40    0.71
  -1   3  17    6.43    0.62
  -1   3  17    8.90    0.60
  -1  -3  17    4.84    0.81
  -1  -3  17    6.20    0.58
  -1  -3  17    6.36    1.57
  -1  -3  16   14.81    0.66
  -1   3  16   16.10    0.65
  -1   3  16   15.02    0.67
  -1  -3  16   16.95    1.00
  -1  -3  16   13.69    1.76
  -1   3  15    2.10    0.44
  -1  -3  15    2.15    0.74
  -1   3  15    1.95    0.44
  -1  -3  15    2.25    0.45
  -1  -3  14   74.09    1.66
  -1  -3  14   77.52    1.56
  -1   3  14   73.94    1.51
  -1   3  14   75.79    1.54
  -1  -3  14   66.46    2.70
  -1   3  14   98.76    2.56
  -1   3  14   91.20    1.95
  -1  -3  14   58.85    2.44
  -1  -3  13   40.34    2.11
  -1  -3  13   39.38    1.75
  -1   3  13   36.79    1.42
  -1   3  13   47.45    1.00
  -1  -3  13   43.29    1.08
  -1   3  13   44.02    0.96
  -1  -3  13   34.92    1.86
  -1  -3  12  139.36    2.73
  -1  -3  12  155.68    3.47
  -1  -3  12  167.07    3.99
  -1   3  12  170.92    1.48
  -1   3  12  160.87    1.41
  -1  -3  12  166.92    1.59
  -1   3  12  177.41    2.12
  -1   3  12  154.41    2.20
  -1  -3  12  149.47    2.55
  -1  -3  11   36.40    1.32
  -1  -3  11    0.18    0.63
  -1  -3  11   -0.09    0.70
  -1  -3  11   42.55    1.96
  -1  -3  11   46.19    2.21
  -1   3  11   44.95    3.89
  -1   3  11   52.22    0.79
  -1  -3  11   48.99    0.83
  -1   3  11   50.49    0.75
  -1  -3  11   50.29    0.76
  -1   3  11   54.73    1.18
  -1   3  11   49.16    1.08
  -1  -3  11   41.46    1.21
  -1  -3  10  125.22    2.67
  -1  -3  10    0.07    1.99
  -1   3  10  163.02    2.32
  -1  -3  10  144.54    3.51
  -1  -3  10  156.49    5.72
  -1  -3  10  161.07    3.80
  -1   3  10  141.28    5.77
  -1  -3  10   -0.45    2.28
  -1  -3  10  150.78    2.51
  -1   3  10  157.12    2.08
  -1  -3  10  162.08    2.09
  -1  -3  10  159.85    2.15
  -1   3  10  178.61    2.14
  -1  -3   9   20.30    0.79
   1   3  -9   20.72    1.08
  -1  -3   9   22.65    1.04
  -1  -3   9   21.30    1.28
  -1  -3   9   24.32    1.42
  -1  -3   9   23.58    0.75
  -1   3   9   25.85    0.64
  -1  -3   9   19.96    2.11
  -1  -3   9   22.42    1.47
  -1  -3   9   19.92    3.22
  -1   3   9   19.81    2.28
  -1   3   9   23.99    0.51
  -1   3   9   25.64    0.54
  -1  -3   9   23.72    0.51
  -1  -3   8   70.89    1.87
  -1  -3   8   66.82    1.99
  -1  -3   8   93.54    1.63
  -1  -3   8   70.34    3.36
  -1  -3   8   59.27    4.61
  -1  -3   8   82.93    1.63
  -1   3   8   82.56    1.41
  -1   3   8   87.11    1.43
  -1  -3   7    2.65    1.23
  -1   3   7    3.03    0.96
  -1   3   7    2.16    0.97
  -1   3   7    2.51    0.56
  -1   3   6   86.32    2.99
  -1   3   6   78.18    2.61
  -1   3   6   89.56    3.25
  -1  -3   6  104.05    3.40
  -1   3   6   95.80    3.43
  -1   3   5  270.82    6.39
  -1   3   5  234.29    5.65
  -1   3   5  233.93    5.85
  -1  -3   5  280.79    6.13
  -1   3   5  259.76    6.20
  -1   3   4  226.96    5.66
  -1  -3   4  246.64    5.31
  -1   3   4  238.80    5.74
  -1   3   4  215.99    5.30
  -1   3   3   11.68    1.56
  -1  -3   3   10.30    0.75
  -1   3   3   10.32    1.17
  -1   3   3   10.42    1.36
   1   3  -3   12.28    0.91
  -1  -3   3   12.13    1.00
  -1   3   3   14.55    0.64
  -1   3   2  830.35   17.31
  -1  -3   2  999.65   16.67
  -1   3   2 1087.76   17.94
   1   3  -2 1032.28   16.97
  -1   3   2 1040.68   17.70
   1   3  -2  889.90   17.16
   1  -3  -2  842.65   16.67
   1   3  -1  350.25    6.63
  -1   3   1  285.44    6.69
  -1   3   1  339.17    7.18
  -1  -3   1  321.37    5.85
   1   3  -1  297.62    6.58
   1   3   0  378.95    7.45
  -1   3   0  373.12    7.96
   1   3   0  363.92    7.28
   1   3   1   22.07    1.81
  -1   3  -1   26.27    1.84
  -1   3  -1   24.45    1.49
   1   3   1   24.91    2.16
   1   3   1   26.25    1.59
  -1   3  -2  129.39    3.57
   1   3   2  128.52    2.63
  -1   3  -2  128.67    4.06
   1   3   2  126.42    3.43
   1   3   3    1.49    0.45
   1   3   3    1.98    0.62
  -1   3  -3    1.85    0.98
   1  -3   3    0.49    1.85
   1   3   3    2.05    1.06
   1  -3   4   40.75    2.97
   1   3   4   42.49    1.43
  -1  -3  -4   38.72    1.37
   1   3   4   40.80    1.52
  -1   3  -4   44.02    2.03
   1   3   5  733.70   14.20
  -1   3  -5  749.16   14.63
   1   3   5  781.43   13.86
   1  -3   5  794.87   16.75
   1   3   6   19.03    1.23
   1   3   6   19.40    1.43
  -1   3  -6   15.31    1.34
   1   3   7  666.56   13.91
   1  -3   7  694.36   12.21
   1  -3   8   29.48    1.30
   1  -3   8   35.77    1.63
   1  -3   8   32.07    1.42
   1   3   8   32.59    1.04
   1   3   8   32.00    2.21
   1  -3   8   35.58    2.94
   1  -3   8   40.12    0.88
   1   3   8   40.78    0.78
   1   3   8   39.14    0.77
   1   3   8   51.38    1.08
   1  -3   8   45.29    1.49
   1  -3   9   27.75    1.26
   1  -3   9   40.75    1.82
   1  -3   9   35.50    1.65
   1   3   9   36.39    1.17
   1   3   9   44.75    2.77
   1  -3   9   51.78    3.60
   1   3   9   46.58    0.88
   1  -3   9   47.09    0.99
   1   3   9   54.18    1.19
   1   3   9   50.99    1.48
   1  -3   9   31.79    1.42
   1  -3  10   -0.01    0.98
  -1   3 -10  157.13    2.83
   1  -3  10  146.95    3.12
   1  -3  10  128.47    2.79
   1   3  10  138.25    1.86
   1   3  10    0.18    1.10
   1  -3  10  193.23    6.61
   1  -3  10  118.69    2.67
   1   3  10  126.75    2.40
   1   3  10  181.51    2.02
   1   3  10  162.41    1.35
   1  -3  10  160.72    1.61
   1  -3  11    0.27    0.50
   1   3  11    0.11    0.36
   1  -3  11   -0.20    0.35
   1  -3  11    0.30    1.08
   1  -3  11    0.81    1.12
   1   3  11   -0.08    0.69
   1  -3  11   -0.55    1.08
   1   3  11    0.66    0.54
   1   3  11   -0.25    0.57
   1  -3  11    1.10    0.58
   1   3  12    5.64    0.72
   1  -3  12    5.61    0.72
   1  -3  12    7.27    1.25
   1   3  12    6.25    0.79
   1  -3  12    5.84    1.28
   1   3  12    8.71    0.74
   1  -3  12    6.29    0.72
   1   3  12    7.07    0.49
   1  -3  13   30.84    1.18
   1   3  13   21.65    1.10
   1  -3  13   27.08    1.86
   1  -3  13   27.34    1.81
   1  -3  13   30.35    1.14
   1   3  13   27.66    1.16
   1  -3  13   21.49    1.10
   1   3  13   24.42    0.80
   1   3  14    8.03    1.01
   1  -3  14   11.18    0.88
   1  -3  14   10.13    1.46
   1  -3  14    8.89    0.82
   1   3  14    9.66    0.89
   1  -3  14    7.99    1.00
   1   3  14   13.84    0.70
   1  -3  14    6.28    1.64
   1   3  15   18.53    1.23
   1   3  15   18.98    0.80
   1  -3  15   20.66    1.11
   1   3  15   19.06    1.11
   1  -3  16    1.06    0.79
   1  -3  16    0.41    0.77
   1   3  16    0.96    0.77
   1   3  16    0.80    0.54
   1  -3  16    1.37    0.76
  -1  -4  17   10.74    1.03
  -1  -4  17   20.80    0.87
  -1   4  17   35.35    0.88
  -1   4  17   23.48    0.84
  -1  -4  17   24.25    1.03
  -1  -4  16   35.04    2.45
  -1  -4  16   39.78    1.33
  -1  -4  16   36.91    1.03
  -1   4  16   41.88    1.02
  -1   4  16   40.23    1.02
  -1  -4  15  164.91    4.64
  -1   4  15  172.08    3.11
  -1   4  15  177.19    3.10
  -1  -4  15  163.72    3.11
  -1  -4  15  156.13    3.54
  -1   4  14    8.85    0.49
  -1   4  14    7.91    0.44
  -1  -4  14    8.09    0.47
  -1  -4  14    7.42    1.46
  -1  -4  14    8.77    1.48
  -1  -4  14    8.48    1.55
  -1  -4  13   89.73    2.69
  -1  -4  13   92.03    2.94
  -1   4  13   95.04    1.14
  -1  -4  13  102.34    1.19
  -1   4  13  102.28    1.20
  -1  -4  12   48.08    1.84
  -1  -4  12   -0.08    0.68
  -1  -4  12   -0.09    0.75
  -1  -4  12   57.56    2.32
  -1  -4  12   64.69    2.78
  -1  -4  12   64.18    0.88
  -1   4  12   61.53    0.88
  -1   4  12   57.92    0.84
  -1  -4  12   49.83    1.62
  -1   4  12   55.38    1.36
  -1  -4  11  529.84    6.13
  -1  -4  11    0.98    2.17
  -1   4  11  453.21   11.23
  -1  -4  11  579.51    6.89
  -1   4  11  527.35    3.24
  -1  -4  11  502.40    3.98
  -1   4  11  585.71    2.42
  -1  -4  11  591.04    2.34
  -1   4  11  568.85    2.30
  -1  -4  10    0.37    0.71
  -1  -4  10    0.42    0.81
   1   4 -10   -0.02    0.83
  -1  -4  10    0.08    0.53
  -1  -4  10    0.22    0.49
  -1  -4  10    0.54    1.05
  -1   4  10    0.21    0.30
  -1   4  10    1.43    1.77
  -1  -4  10   -0.12    1.25
  -1  -4  10    1.39    1.77
  -1   4  10    0.40    0.30
  -1   4  10    0.25    0.19
  -1   4  10    0.17    0.22
  -1  -4  10    0.01    0.28
  -1  -4  10    0.73    0.19
  -1   4   9  195.91    3.46
  -1   4   9  213.92    3.49
  -1  -4   9  196.09    3.46
  -1  -4   9  201.38    3.52
  -1  -4   9  174.14    3.80
   1   4  -9  167.54    4.11
  -1  -4   9  182.00    4.03
  -1  -4   9  188.21    4.32
  -1  -4   9  187.61    4.64
  -1  -4   9  164.44    8.31
  -1  -4   9  195.36    6.50
  -1   4   9  167.78    6.52
  -1  -4   9  185.85    4.75
  -1  -4   9  194.75    3.77
   1   4  -8   17.74    1.04
  -1  -4   8   19.82    3.43
  -1  -4   8   19.83    1.36
  -1  -4   8   18.29    1.94
  -1  -4   8   19.09    0.63
  -1   4   8   21.46    0.44
  -1  -4   8   17.11    0.69
  -1   4   7    1.35    0.52
  -1   4   7    3.40    1.20
  -1   4   7    1.54    0.68
  -1  -4   7    2.74    1.26
  -1   4   7    2.43    1.33
  -1  -4   7    2.35    0.68
  -1   4   6  122.12    3.71
  -1   4   6  125.86    4.18
  -1   4   5  374.72    8.20
  -1   4   5  312.41    7.83
  -1   4   5  308.10    8.09
  -1  -4   5  399.52    8.31
  -1   4   5  414.61    7.05
  -1   4   4   30.34    1.79
  -1  -4   4   33.58    1.75
  -1   4   4   29.66    2.00
  -1   4   4   38.16    1.96
   1   4  -4   35.71    1.42
  -1   4   4   33.32    2.28
  -1   4   4   43.20    1.15
  -1   4   4   34.67    1.19
   1   4  -3   40.46    1.73
  -1  -4   3   40.77    1.72
  -1   4   3   38.51    2.22
  -1   4   3   29.21    2.39
  -1   4   3   40.72    2.12
  -1   4   3   52.84    1.19
  -1   4   3   48.16    1.49
  -1   4   2   12.10    1.58
  -1   4   2   11.08    1.39
  -1   4   2   15.85    0.62
   1   4  -2   15.07    1.43
   1   4  -1   21.54    1.63
  -1   4   1   18.07    1.73
  -1   4   1   22.78    1.85
   1   4  -1   18.81    1.53
   1   4   0    0.43    1.22
  -1   4   0    2.12    1.38
  -1   4   0    1.36    1.10
   1   4   0    0.97    0.99
   1   4   1  402.07    8.67
  -1   4  -1  457.58    9.62
  -1   4  -1  409.65    8.59
   1   4   1  432.42    8.51
   1   4   1  374.39    9.26
   1   4   2   22.26    1.77
  -1   4  -2   24.78    1.66
  -1  -4  -2   29.89    1.24
   1   4   2   26.67    1.06
  -1   4  -2   23.15    2.08
  -1  -4  -2   17.05    0.89
   1   4   2   27.35    1.59
   1   4   2   24.91    1.43
   1   4   3   10.18    1.48
   1  -4   3   11.70    2.28
  -1   4  -3   12.03    1.26
   1   4   3   12.88    0.80
   1   4   3   14.68    1.02
   1   4   4    1.27    0.57
   1  -4   4    0.71    1.93
  -1   4  -4    1.22    0.84
   1   4   4    1.04    0.57
   1   4   4    0.62    1.17
   1   4   4    1.12    0.99
   1   4   5  351.47    6.52
   1   4   5  328.48    6.77
  -1   4  -5  307.17    6.96
  -1  -4  -5  288.21    6.02
   1  -4   5  347.58    9.29
  -1   4  -6   30.59    1.70
   1   4   6   29.49    1.69
   1   4   6   33.32    1.56
   1  -4   7  100.37    2.43
   1  -4   7   91.68    2.59
   1   4   7  106.07    3.21
   1  -4   7  111.69    3.17
   1  -4   7  101.45    4.86
   1   4   7   95.61    3.59
   1  -4   7  114.41    2.05
   1  -4   8   17.56    1.07
   1  -4   8   16.26    1.26
   1   4   8   15.28    0.74
   1  -4   8   19.62    2.56
   1   4   8   17.73    0.65
   1  -4   8   17.67    0.57
   1   4   8   19.59    0.43
   1  -4   8   18.66    0.47
   1  -4   9   47.30    0.91
   1   4   9   43.01    0.85
   1  -4   9   44.51    1.00
   1  -4   9   37.95    1.53
   1  -4   9   37.67    1.83
   1   4   9   41.85    1.40
   1  -4   9   32.38    1.68
   1   4   9   33.84    1.15
   1  -4   9   45.48    3.53
   1   4   9   61.18    1.20
   1   4   9   42.62    1.16
   1  -4   9   30.21    1.57
   1   4  10    9.70    0.36
   1  -4  10    8.54    0.42
   1  -4  10   10.45    0.65
   1  -4  10   -0.47    0.44
  -1   4 -10    7.53    1.25
   1  -4  10    8.75    1.26
   1   4  10    8.55    0.79
   1   4  10    0.51    0.64
   1   4  10   11.71    0.63
   1   4  10    8.10    0.65
   1  -4  10    7.62    1.28
   1  -4  11   49.04    1.19
   1  -4  11   53.35    1.01
   1   4  11   53.52    0.97
   1   4  11   55.20    0.95
   1  -4  11   51.98    2.23
   1   4  11   49.25    1.32
   1  -4  11   52.11    2.26
   1   4  11   50.47    1.40
   1  -4  11   48.09    1.33
   1  -4  12    0.74    0.74
   1   4  12    0.96    0.36
   1   4  12    1.03    0.42
   1  -4  12    2.89    0.49
   1  -4  12    0.06    0.33
   1  -4  12    1.21    1.30
   1  -4  12    0.90    1.24
   1   4  12    0.90    0.74
   1  -4  12    1.24    1.20
   1   4  12    1.15    0.63
   1  -4  12    0.47    0.64
   1   4  12    1.09    0.69
   1   4  13    1.45    0.80
   1  -4  13    2.21    0.68
   1  -4  13    2.33    1.30
   1  -4  13    2.40    1.25
   1  -4  13    2.40    1.50
   1  -4  13    3.53    0.77
   1   4  13    2.06    0.73
   1  -4  13    1.45    0.85
   1   4  13    2.16    0.45
   1  -4  13    2.12    0.54
   1   4  13    2.71    0.44
   1  -4  14   89.43    2.07
   1  -4  14   75.06    2.01
   1   4  14   83.74    1.74
   1   4  14   95.50    1.76
   1  -4  14   54.51    1.99
   1  -4  14   69.06    1.80
   1  -4  14   79.71    2.99
   1  -4  15   80.14    1.96
   1   4  15   81.18    1.72
   1   4  15   75.37    1.67
   1  -4  15   78.82    2.09
   1  -4  16    0.03    0.72
   1  -4  16   -0.21    0.74
   1   4  16    0.12    0.62
   1  -4  16    0.04    0.71
   1   4  16    0.28    0.76
  -1  -5  17    4.62    0.66
  -1  -5  17    5.22    0.67
  -1  -5  17    4.04    1.48
  -1  -5  17    3.44    0.62
  -1  -5  16    1.87    0.70
  -1  -5  16    1.97    0.50
  -1  -5  16    1.28    0.80
  -1  -5  16    2.71    1.60
  -1  -5  15    5.77    1.43
  -1  -5  15    5.48    0.89
  -1  -5  15    6.45    0.49
  -1  -5  15    4.73    1.39
  -1  -5  15    6.03    1.72
  -1  -5  15    5.11    0.80
  -1  -5  14   21.00    1.87
  -1  -5  14   24.62    0.63
  -1  -5  14   26.11    1.06
  -1  -5  14   18.03    1.65
  -1  -5  14   20.89    1.83
  -1  -5  13    1.03    1.23
  -1  -5  13    1.68    1.23
  -1  -5  13    0.68    0.55
  -1  -5  13    0.06    0.37
  -1  -5  13    0.09    0.39
  -1  -5  12    0.12    0.86
  -1  -5  12    0.25    0.93
  -1  -5  12   91.71    2.95
  -1  -5  12  104.43    3.54
  -1   5  12  105.88    1.13
  -1  -5  12  107.31    1.15
  -1  -5  12  103.30    1.39
  -1  -5  12   85.66    2.18
  -1  -5  11    6.55    1.14
  -1  -5  11    5.86    0.92
  -1  -5  11   -0.09    0.53
  -1  -5  11    7.23    1.42
  -1  -5  11    0.92    1.46
  -1  -5  11    6.72    0.90
  -1  -5  11    8.44    0.49
  -1  -5  11    7.96    0.35
  -1  -5  10    9.01    0.32
  -1  -5  10    9.86    0.43
  -1  -5  10    6.62    0.96
  -1  -5  10    9.83    1.05
   1   5 -10    7.38    1.05
  -1  -5  10    9.23    1.17
  -1  -5  10    7.30    1.35
  -1   5  10    3.63    1.62
  -1  -5  10   10.68    2.15
  -1  -5  10    7.77    3.17
  -1  -5  10    8.38    1.51
  -1   5  10   14.91    0.49
  -1  -5  10    7.90    0.76
  -1   5   9   49.21    0.92
  -1  -5   9   44.40    0.99
  -1  -5   9   49.81    0.92
  -1  -5   9   40.02    1.39
   1   5  -9   40.67    1.64
  -1  -5   9   65.82    2.08
  -1  -5   9   45.41    3.09
  -1  -5   9   36.12    4.64
  -1   5   9   36.08    3.25
  -1  -5   9   50.33    2.16
  -1   5   9   60.53    1.09
  -1  -5   9   48.74    1.30
  -1  -5   8  201.19    3.83
  -1  -5   8  206.48    4.09
   1   5  -8  215.99    4.26
  -1  -5   8  242.77    4.94
  -1  -5   8  234.33    6.61
  -1  -5   8  210.33    4.70
  -1  -5   8  228.21    3.52
  -1   5   8  245.76    3.46
  -1  -5   8  236.76    3.80
   1   5  -7  185.41    2.36
  -1  -5   7  177.78    2.11
  -1   5   7   -0.03    0.71
  -1  -5   7  201.43    4.92
  -1   5   7  159.22    5.38
  -1   5   7  154.56    4.27
  -1   5   7   -0.25    0.73
  -1   5   6  113.71    3.79
  -1   5   6  119.25    4.81
  -1   5   6  114.21    4.25
  -1   5   6  118.43    3.82
  -1   5   5   45.78    2.30
  -1   5   5   59.82    1.62
   1   5  -5   56.60    1.83
  -1   5   5   49.47    2.30
  -1   5   5   44.67    3.06
  -1   5   5   46.54    2.66
   1   5  -4   12.87    1.17
  -1   5   4   12.57    1.36
  -1   5   4   10.26    1.72
  -1   5   4   14.81    0.95
   1   5  -3  102.00    3.24
  -1   5   3  105.45    2.89
  -1   5   2  794.39   16.73
  -1   5   2  764.36   15.53
   1   5  -2  763.29   16.15
  -1  -5   1  999.38   16.96
   1   5  -1 1021.95   18.10
  -1   5   1  973.78   18.39
  -1   5   1 1042.98   19.06
   1   5  -1  999.58   18.01
   1   5   0  224.66    5.64
  -1   5   0  232.01    5.79
  -1  -5   0  216.15    4.22
   1   5   0  237.31    5.53
  -1   5  -1  426.73    9.79
   1   5   1  390.41    8.74
  -1   5  -1  374.11    8.60
   1   5   1  421.51    8.56
   1   5   1  390.14    9.82
  -1  -5  -2  626.94   12.14
   1   5   2  694.10   13.94
  -1   5  -2  776.42   15.25
   1   5   2  776.23   13.60
   1   5   2  839.65   13.75
   1   5   3  151.56    4.87
  -1   5  -3  159.11    4.59
   1   5   3  163.84    4.16
   1   5   3  166.05    4.61
   1   5   4  389.41   10.16
   1   5   4  460.59    9.44
  -1   5  -4  441.32    9.85
   1  -5   4  483.38   12.25
   1   5   4  497.02   10.16
   1   5   4  549.08    9.37
   1   5   5   37.06    1.57
   1   5   5   37.48    1.85
   1  -5   5   36.91    3.31
  -1   5  -5   31.91    1.86
   1  -5   5   32.56    1.16
   1   5   6   98.47    3.38
   1  -5   6  102.43    5.22
   1   5   6  110.88    3.02
   1  -5   6  102.31    2.32
   1  -5   7  159.93    3.59
   1   5   7  146.99    2.61
   1  -5   7  158.77    3.33
   1  -5   7  194.30    6.75
   1  -5   7  194.78    4.06
   1   5   7  190.65    2.37
   1  -5   7  150.93    2.53
   1  -5   7  141.86    3.25
   1  -5   8  430.28    7.15
   1  -5   8  420.43    7.77
   1   5   8  463.25    7.00
   1  -5   8  402.50    7.40
   1   5   8  397.18    6.60
   1  -5   8  499.98   11.88
   1   5   8  515.94    6.36
   1   5   8  494.48    6.34
   1  -5   8  394.87    6.51
   1  -5   8  446.00    6.38
   1   5   8  382.62    6.68
   1  -5   8  343.93    7.27
  -1   5  -9   38.55    1.78
   1  -5   9   44.11    1.71
   1   5   9   48.38    1.52
   1   5   9   39.71    1.19
   1  -5   9   52.04    3.89
   1   5   9   45.38    0.87
   1  -5   9   47.68    1.18
   1   5   9   45.73    0.89
   1  -5   9   49.45    0.97
   1  -5   9   35.46    1.83
   1   5   9   35.48    1.17
   1  -5  10    0.58    0.76
  -1   5 -10    3.48    1.23
   1   5  10    2.91    0.71
   1  -5  10    0.97    1.08
   1  -5  10    1.67    1.12
   1  -5  10    2.77    0.64
   1   5  10    3.58    0.31
   1  -5  10    2.29    0.37
   1   5  10    4.37    0.30
   1   5  10    2.51    0.63
  -1   5 -11   83.23    2.50
   1  -5  11   71.46    2.68
   1   5  11   71.85    1.57
   1  -5  11   94.34    1.37
   1   5  11   75.37    1.19
   1   5  11   76.25    1.22
   1  -5  11   74.72    1.68
   1   5  11   62.36    1.75
   1  -5  11   77.78    1.66
   1  -5  11   59.89    2.63
   1  -5  12  124.99    3.45
   1   5  12  132.61    2.05
   1  -5  12  124.71    3.43
   1  -5  12  102.76    2.03
   1  -5  12   89.58    3.38
   1   5  12  126.36    1.57
   1   5  12  140.07    1.65
   1  -5  12  131.03    1.78
   1  -5  12  110.01    2.08
   1  -5  13   41.27    1.09
   1   5  13   42.52    0.87
   1  -5  13   30.96    1.34
   1  -5  13   44.41    2.21
   1  -5  13   46.39    2.35
   1  -5  13   52.32    1.37
   1  -5  13   38.45    1.25
   1  -5  13   31.53    2.39
   1  -5  14  133.84    4.00
   1  -5  14  137.66    2.89
   1  -5  14   91.65    3.99
   1  -5  14  134.75    2.99
   1   5  14  145.93    2.57
   1  -5  14  107.17    2.70
   1  -5  14  129.60    3.99
   1  -5  15    1.80    0.66
   1  -5  15    2.14    0.76
   1   5  15    1.06    0.63
   1   5  15    3.01    0.63
   1  -5  15    0.98    0.79
   1  -5  15    2.50    1.29
   1  -5  16    2.54    0.78
   1  -5  16    1.72    0.86
   1   5  16    2.69    0.61
   1   5  16    2.54    0.73
   1  -5  16    2.51    0.78
  -1  -6  17   27.04    1.03
  -1  -6  17   26.75    1.12
  -1   6  17   26.22    0.80
  -1  -6  16   93.26    3.79
  -1  -6  16  100.13    2.61
  -1  -6  16  117.54    3.71
  -1  -6  16  142.74    2.76
  -1   6  16  144.18    2.35
  -1  -6  16   94.65    2.35
  -1   6  16  118.45    2.27
  -1  -6  15   99.63    3.54
  -1   6  15  107.81    1.99
  -1  -6  15   72.66    2.35
  -1  -6  15   99.18    2.10
  -1   6  15  121.23    2.03
  -1  -6  15   84.44    3.53
  -1  -6  15   87.86    2.39
  -1  -6  15  101.11    3.52
  -1  -6  14   90.04    3.16
  -1  -6  14   92.55    1.40
  -1   6  14  104.57    1.38
  -1   6  14  112.67    1.39
  -1  -6  14   89.57    1.89
  -1  -6  14   84.19    3.05
  -1  -6  13  179.80    3.94
  -1  -6  13   -0.22    1.42
  -1  -6  13    0.19    1.44
  -1  -6  13  199.28    4.46
  -1   6  13  221.33    1.79
  -1   6  13  203.68    1.80
  -1  -6  13  217.11    1.89
  -1  -6  13  212.05    2.42
  -1  -6  13  166.67    3.77
  -1  -6  12   78.04    2.60
  -1  -6  12    0.25    1.03
  -1  -6  12   -0.29    1.07
  -1  -6  12   87.24    3.04
  -1  -6  12  102.21    3.62
  -1  -6  12  117.76    2.77
  -1   6  12   94.85    1.18
  -1   6  12   95.17    1.22
  -1  -6  12   84.18    1.50
  -1  -6  12   90.28    1.23
  -1  -6  11  117.59    1.98
  -1   6  11  135.67    1.97
  -1  -6  11  115.13    2.13
  -1   6  11  131.52    1.99
  -1  -6  11  100.82    2.99
  -1  -6  11  128.11    2.96
   1   6 -11  117.83    3.10
  -1  -6  11  108.78    3.57
  -1  -6  11  122.22    3.95
  -1  -6  11  103.21    2.78
  -1   6  10   39.94    0.80
  -1   6  10   39.11    0.82
  -1  -6  10   38.96    0.98
  -1  -6  10   40.82    0.82
  -1  -6  10   29.55    1.59
   1   6 -10   34.39    1.70
  -1  -6  10   32.84    1.81
  -1  -6  10   29.91    3.01
  -1  -6  10   37.96    2.20
  -1  -6  10   31.11    5.10
  -1   6  10   52.02    0.99
  -1  -6  10   33.58    1.36
  -1  -6   9  105.28    1.94
  -1  -6   9  110.01    2.05
  -1   6   9  119.91    1.96
  -1   6   9  112.53    1.94
   1   6  -9   90.53    2.75
  -1  -6   9  100.95    2.66
  -1  -6   9   97.97    3.20
  -1  -6   9   83.66    2.50
  -1  -6   9   87.29    6.89
  -1  -6   9  107.87    3.38
  -1   6   9  140.93    2.12
  -1  -6   9   96.02    2.38
  -1   6   8   76.67    1.28
  -1  -6   8   70.42    1.38
  -1   6   8   73.80    1.29
  -1  -6   8   53.99    1.69
  -1  -6   8   62.64    2.36
  -1  -6   8   72.14    2.52
  -1   6   8   44.95    3.66
  -1  -6   8   62.11    1.91
   1   6  -8   70.25    2.11
  -1   6   8   86.14    1.44
  -1  -6   8   66.94    1.61
  -1  -6   7  554.91    4.93
   1   6  -7  566.76    5.30
  -1  -6   7  622.98    4.72
  -1  -6   7  758.91    4.62
  -1   6   7  408.46    9.96
  -1  -6   7  685.26    6.62
  -1   6   7  457.50    8.44
  -1  -6   6   43.60    1.36
  -1   6   6   36.42    2.63
  -1   6   6   36.34    2.19
  -1   6   6   37.17    3.07
  -1  -6   5   74.15    2.99
  -1   6   5   68.83    1.91
   1   6  -5   71.63    2.46
  -1  -6   5   71.59    1.71
  -1   6   5   72.43    2.27
   1   6  -4  555.35   11.48
  -1  -6   4  593.86   11.87
  -1   6   4  491.82   12.28
  -1   6   4  472.97   12.11
  -1   6   4  646.28   10.49
  -1   6   4  571.28   11.10
   1   6  -3  255.74    6.49
  -1  -6   3  264.02    6.29
  -1   6   3  251.31    6.01
  -1   6   2   75.96    3.51
  -1  -6   2   72.63    2.43
  -1   6   2   72.50    3.39
   1   6  -2   80.26    3.24
  -1   6   2   75.25    2.63
   1   6  -1    3.95    1.37
  -1   6   1    3.18    1.48
  -1   6   1    1.46    1.32
  -1  -6   1    2.45    0.63
  -1   6   1    3.05    1.58
   1   6  -1    3.97    1.24
  -1  -6   0    2.91    0.55
   1   6   0    2.19    1.37
  -1   6   0    2.97    1.43
  -1   6   0    2.73    1.49
  -1  -6   0    1.95    0.64
   1   6   0    3.30    1.21
  -1  -6  -1   14.15    0.44
   1   6   1   14.17    1.71
  -1   6  -1   15.85    2.09
  -1   6  -1   14.21    1.72
   1   6   1   11.96    2.30
   1   6   1   14.60    1.60
   1   6   2   72.03    3.23
  -1  -6  -2   73.02    1.75
  -1   6  -2   86.02    4.04
   1   6   2   89.77    3.27
  -1   6  -3  303.37    7.83
   1   6   3  282.32    8.00
  -1  -6  -3  358.97    6.99
   1   6   3  390.85    7.50
   1   6   3  330.82    7.77
   1   6   4    1.76    0.89
   1   6   4    0.87    1.55
  -1   6  -4    0.81    1.13
   1  -6   4    0.07    2.06
   1   6   4    2.31    0.94
   1   6   4    1.47    1.08
  -1   6  -5  112.19    4.04
   1  -6   5  123.48    5.86
   1   6   5  116.98    4.08
   1   6   5  140.04    4.42
   1  -6   5  133.34    2.75
   1  -6   6   39.74    1.66
   1  -6   6   38.57    1.56
  -1   6  -6   35.39    2.12
   1  -6   6   40.23    1.86
   1  -6   6   47.57    3.69
   1  -6   6   43.67    1.32
   1  -6   6   34.76    1.48
   1  -6   7  342.30    5.57
   1   6   7  373.79    5.47
   1  -6   7  335.17    6.23
   1   6   7  304.18    5.02
   1   6   7  399.64    7.00
   1  -6   7  378.59   10.22
   1  -6   7  299.22    5.97
   1  -6   7  346.30    5.97
   1  -6   7  352.20    5.12
   1   6   7  435.02    4.80
   1   6   8    3.97    0.84
   1  -6   8    3.43    1.00
   1  -6   8    4.27    1.15
   1   6   8    2.71    0.57
   1   6   8    4.12    1.14
   1  -6   8    4.34    1.97
  -1   6  -8    3.78    0.63
   1   6   8    4.53    0.26
   1  -6   8    4.03    0.35
   1   6   8    4.45    0.22
  -1   6  -9   31.98    1.71
   1  -6   9   31.50    1.60
   1   6   9   34.79    1.40
   1  -6   9   29.57    1.80
   1   6   9   26.94    1.04
   1  -6   9   32.66    3.41
   1   6   9   30.86    0.69
   1  -6   9   40.75    0.84
   1   6   9   34.92    0.74
   1  -6   9   23.84    1.61
   1  -6  10  558.24    9.98
  -1   6 -10  526.63   10.27
   1   6  10  478.15    9.23
   1   6  10  616.45    9.81
   1   6  10  541.95    8.96
   1  -6  10  460.52    9.02
   1   6  10  582.62    9.01
   1  -6  10  395.60   10.31
  -1   6 -11   12.20    1.52
   1  -6  11   12.29    1.56
   1   6  11   11.47    0.82
   1  -6  11   10.52    0.59
   1   6  11   12.58    0.44
   1   6  11   12.77    0.47
   1  -6  11   13.86    0.81
   1  -6  12   16.68    1.74
   1   6  12   16.67    0.92
   1  -6  12   14.23    1.71
   1  -6  12   10.65    1.75
   1  -6  12   12.13    0.86
   1  -6  12   12.64    0.69
   1   6  12   14.40    0.55
   1   6  12   13.33    0.50
   1   6  13   92.03    1.35
   1  -6  13   82.68    1.71
   1   6  13  126.51    1.58
   1  -6  13   96.36    3.16
   1  -6  13  123.06    3.46
   1  -6  13  107.26    1.94
   1  -6  13   85.29    1.85
   1  -6  13   69.09    3.11
   1  -6  14   47.64    2.40
   1  -6  14   52.36    1.49
   1  -6  14   48.81    2.44
   1  -6  14   49.08    1.55
   1   6  14   52.22    1.27
   1   6  14   49.31    1.19
   1  -6  15    3.67    1.29
   1  -6  15    3.19    0.70
   1  -6  15    2.63    0.77
   1   6  15    2.62    0.57
   1  -6  15    1.72    0.90
   1   6  15    2.53    0.58
   1  -6  15    3.56    1.34
   1  -6  16    1.43    0.70
   1  -6  16    1.65    0.71
   1   6  16    0.77    0.54
  -1  -7  16    2.69    1.51
  -1  -7  16    3.22    1.33
  -1  -7  16    2.46    0.68
  -1  -7  16    3.64    1.39
  -1  -7  16    4.47    0.73
  -1   7  16    3.16    0.43
  -1   7  16    3.63    0.47
  -1  -7  15   -0.23    0.38
  -1  -7  15   -0.08    1.39
  -1   7  15    0.33    0.35
  -1   7  15    0.48    0.41
  -1  -7  15   -0.43    0.71
  -1  -7  15   -1.73    1.60
  -1  -7  15    0.92    1.38
  -1  -7  14   75.95    3.02
  -1   7  14   85.08    1.20
  -1  -7  14   69.01    1.24
  -1  -7  14   53.29    1.61
  -1   7  14   98.35    1.25
  -1  -7  14   64.11    2.93
  -1  -7  13   15.48    1.81
  -1  -7  13    0.21    0.54
  -1  -7  13    0.02    0.65
  -1  -7  13   18.35    1.95
  -1   7  13   15.21    0.49
  -1   7  13   19.08    0.52
  -1  -7  13   15.29    0.57
  -1  -7  13   14.24    0.92
  -1  -7  13   12.80    1.50
  -1  -7  12  220.12    4.82
  -1  -7  12  273.00    4.49
   1   7 -12  274.66    4.91
  -1  -7  12  235.83    5.43
  -1  -7  12  281.69    6.23
  -1  -7  12  179.44    4.27
  -1   7  12  277.78    3.16
  -1   7  12  256.78    3.15
  -1  -7  12  200.32    3.47
  -1  -7  12  251.30    3.20
  -1   7  11   15.00    0.43
  -1  -7  11   11.09    0.73
  -1  -7  11   12.07    0.45
  -1   7  11   14.84    0.44
  -1  -7  11   10.46    1.51
  -1  -7  11   11.94    1.39
   1   7 -11   12.96    1.47
  -1  -7  11   14.89    1.92
  -1   7  11   21.07    0.63
  -1  -7  11   20.42    1.50
  -1  -7  10  260.25    4.98
  -1   7  10  294.96    4.83
  -1  -7  10  265.72    4.81
  -1   7  10  285.80    4.80
  -1  -7  10  239.84    5.73
  -1  -7  10  278.39    5.70
   1   7 -10  265.41    5.92
   1   7 -10  207.96    8.70
  -1  -7  10  256.76    6.43
  -1  -7  10  279.99    6.75
  -1   7  10  361.64    5.02
  -1  -7  10  235.67    5.55
  -1  -7   9    0.37    1.06
   1   7  -9   -0.30    1.05
  -1  -7   9    0.91    0.64
  -1   7   9    0.66    0.99
  -1  -7   9    0.46    1.20
  -1   7   9   -0.15    0.47
  -1  -7   9   -0.18    0.88
  -1  -7   9    0.58    3.47
  -1  -7   9    0.55    1.58
  -1   7   9   -0.44    1.01
  -1   7   9    0.64    0.71
  -1   7   9    0.11    0.32
  -1  -7   9    0.17    1.24
  -1   7   9    0.11    0.18
  -1  -7   9    0.05    0.19
  -1   7   9    0.26    0.19
  -1  -7   9    0.77    0.40
  -1   7   8   84.10    1.41
  -1  -7   8   74.02    1.56
  -1   7   8   85.18    1.39
  -1  -7   8   60.94    2.04
   1   7  -8   63.49    2.20
  -1  -7   8   68.19    2.55
  -1   7   8   74.49    2.07
  -1   7   8   69.79    1.56
  -1  -7   8   67.37    2.10
  -1  -7   8   72.75    3.81
  -1  -7   8   75.75    2.69
  -1   7   8    0.50    1.49
  -1   7   8    0.19    1.63
  -1   7   8   96.42    1.58
  -1  -7   8   69.80    1.81
  -1  -7   7    7.98    0.82
  -1  -7   7    8.38    1.13
  -1  -7   7    7.84    1.18
  -1   7   7    7.90    1.86
  -1  -7   7   11.24    1.74
  -1  -7   7    9.15    0.94
  -1   7   7   14.23    0.46
  -1   7   7   14.28    0.32
  -1  -7   6  160.14    3.22
  -1  -7   6  178.34    5.28
  -1  -7   6  186.15    3.97
  -1   7   6  177.66    3.75
  -1  -7   6  150.38    3.23
   1   7  -6  160.29    3.44
  -1   7   5  313.48    5.65
  -1   7   5  232.53    7.17
  -1  -7   5  291.30    7.13
   1   7  -5  289.00    6.68
  -1   7   5  254.19    6.11
  -1  -7   5  264.11    5.20
   1   7  -5  292.73    5.45
  -1   7   4 2343.93   50.15
  -1  -7   4 2804.34   49.39
  -1   7   4 2277.45   49.98
  -1   7   4 3132.30   47.87
   1   7  -4 2577.29   49.20
  -1   7   4 2687.41   48.78
   1   7  -4 2880.87   47.62
   1   7  -3  433.75   11.24
  -1   7   3  475.04   10.44
  -1  -7   3  513.14   10.62
  -1   7   3  439.75   11.56
   1   7  -3  481.54   11.03
  -1   7   2  432.65    9.60
   1   7  -2  434.46   10.23
  -1  -7   2  418.08    9.08
  -1   7   2  430.35   10.91
  -1   7   2  417.09   10.58
   1   7  -2  453.45   10.15
  -1   7   1  228.29    6.73
   1   7  -1  238.31    6.39
  -1   7   1  251.08    7.47
  -1   7   1  249.18    6.95
  -1  -7   1  253.48    5.37
   1   7  -1  249.11    6.59
   1   7   0    4.67    1.47
  -1   7   0    5.47    1.82
  -1  -7   0    5.23    0.68
  -1   7   0    5.15    1.69
   1   7   0    4.65    1.50
   1   7   1  134.78    5.84
   1   7   1  151.65    4.62
  -1   7  -1  151.38    4.98
  -1  -7  -1  141.40    2.68
  -1   7  -1  161.69    5.85
   1   7   1  140.35    4.86
  -1  -7  -2   33.16    0.98
   1   7   2   36.79    2.66
  -1   7  -3  514.33   11.72
   1   7   3  492.21   11.87
   1  -7   4   53.92    4.16
  -1   7  -4   48.37    2.83
   1   7   4   49.07    3.13
   1   7   4   57.60    2.84
   1  -7   4   56.48    1.50
   1   7   5    7.38    0.99
  -1   7  -5    5.75    1.44
   1  -7   5   10.38    2.53
   1  -7   5    7.39    0.84
   1   7   5    8.75    1.51
   1   7   6   45.98    1.36
   1  -7   6   41.04    1.80
   1  -7   6   48.56    2.08
   1   7   6   51.63    2.03
   1  -7   6   44.39    3.77
   1  -7   6   46.70    1.47
   1  -7   6   38.80    1.73
   1  -7   7   10.96    1.04
   1   7   7   14.25    0.97
   1  -7   7   12.23    1.26
   1   7   7   10.69    0.65
   1  -7   7   18.39    2.85
   1   7   7   17.00    1.38
   1  -7   7   10.78    1.28
   1  -7   7    7.23    0.61
   1   7   7   13.10    0.32
   1   7   7   14.07    0.36
   1  -7   8   38.89    1.50
   1   7   8   81.52    1.32
   1  -7   8   60.63    1.37
   1   7   8   75.55    1.27
  -1   7  -8   65.84    2.32
   1  -7   8   73.64    2.15
   1   7   8   73.99    1.96
   1  -7   8   64.65    2.49
   1   7   8   59.84    1.55
   1  -7   8   81.02    4.97
   1   7   8   80.29    2.99
  -1   7  -8   59.04    1.76
   1  -7   8   55.10    2.41
   1   7   9  100.57    1.54
   1  -7   9   43.35    1.74
   1  -7   9   70.70    1.58
   1   7   9   85.40    1.46
   1   7   9   72.98    1.80
  -1   7  -9   72.89    2.62
   1  -7   9   72.41    2.78
   1   7   9   89.82    2.31
  -1   7  -9   64.72    1.95
   1  -7   9   57.71    2.67
   1  -7  10   77.40    2.40
  -1   7 -10   69.55    2.60
   1   7  10   60.87    1.61
   1   7  10   79.91    2.22
   1  -7  10   62.43    2.65
   1  -7  10   60.64    1.46
   1   7  10   74.18    1.33
   1   7  10   70.56    1.26
   1  -7  10   32.64    1.55
   1  -7  10   44.64    2.62
  -1   7 -11   53.50    2.28
   1  -7  11   40.00    1.77
   1   7  11   49.79    1.29
   1  -7  11   33.56    2.32
   1  -7  11   52.08    1.36
   1  -7  11   40.07    1.06
   1   7  11   51.87    0.96
   1   7  11   46.01    0.87
   1  -7  12   22.32    0.96
   1   7  12   34.03    0.75
   1   7  12   34.68    0.83
  -1   7 -12   37.74    2.12
   1  -7  12   36.84    2.23
   1   7  12   35.92    1.12
   1  -7  12   40.09    1.24
   1  -7  12   27.30    1.11
   1  -7  12   22.78    2.18
   1   7  13    0.58    0.48
   1  -7  13   -0.04    0.71
   1   7  13    0.42    0.37
   1  -7  13   -0.42    1.61
   1  -7  13    0.79    1.43
   1  -7  13   -0.20    0.53
   1  -7  13    1.28    1.51
   1  -7  13    0.38    0.69
   1  -7  13   -0.25    0.69
   1   7  14    8.68    0.57
   1   7  14    6.94    0.58
   1  -7  14    8.44    1.49
   1  -7  14    8.65    1.60
   1  -7  14    7.69    0.84
   1  -7  14    8.38    0.80
   1  -7  15   35.70    2.05
   1  -7  15   33.68    1.20
   1  -7  15   29.40    1.26
   1   7  15   41.45    1.15
   1   7  15   37.01    1.20
   1  -7  15   35.38    2.07
   1  -7  16   99.87    2.55
   1  -7  16  103.48    2.45
  -1  -8  16   34.53    2.09
  -1  -8  16   32.31    1.20
  -1  -8  16   35.74    2.15
  -1  -8  16   35.83    1.26
  -1   8  16   40.53    0.99
  -1   8  16   42.64    1.01
  -1  -8  15   -0.16    0.43
  -1  -8  15    3.17    1.45
  -1   8  15    5.12    0.43
  -1   8  15    5.52    0.51
  -1  -8  15    3.53    0.74
  -1  -8  15    1.14    1.57
  -1  -8  15    3.20    1.39
  -1  -8  14    7.81    1.75
  -1  -8  14    9.81    1.79
  -1   8  14   10.39    0.47
  -1   8  14   11.02    0.51
  -1  -8  13    0.02    0.94
  -1  -8  13   -0.07    0.82
  -1  -8  13   69.43    2.92
  -1   8  13   84.09    1.06
  -1   8  13   69.39    0.97
  -1  -8  13   30.25    1.31
  -1  -8  13   53.00    2.45
  -1  -8  12   45.44    2.37
   1   8 -12   58.98    2.41
  -1  -8  12   76.48    2.32
  -1  -8  12   37.12    2.08
  -1  -8  12   35.10    1.37
  -1   8  12   57.52    1.01
  -1   8  12   60.30    1.02
  -1   8  11  245.54    2.95
  -1   8  11  253.41    2.94
  -1  -8  11  158.50    3.23
  -1  -8  11  196.29    4.55
   1   8 -11  237.19    4.66
  -1  -8  11  209.00    5.12
  -1  -8  11  241.25    5.71
  -1   8  11  327.42    3.29
  -1  -8  11  194.45    4.41
  -1  -8  10    1.56    0.56
  -1   8  10    2.39    0.25
  -1   8  10    2.40    0.25
  -1  -8  10    1.54    1.25
  -1  -8  10    3.06    1.26
   1   8 -10    1.67    1.26
  -1  -8  10    2.59    1.39
  -1  -8  10    2.09    1.58
  -1   8  10    3.02    0.40
  -1  -8  10    3.76    1.10
  -1  -8   9   57.22    2.17
  -1   8   9   59.45    1.41
   1   8  -9   59.68    2.25
  -1  -8   9   61.20    2.12
   1   8  -9   53.46    4.08
  -1   8   9   59.08    2.13
  -1  -8   9   62.29    2.66
  -1  -8   9   64.37    3.84
  -1  -8   9   70.67    2.81
  -1   8   9   80.00    1.43
  -1   8   9   71.31    1.22
  -1   8   9   68.21    1.23
  -1  -8   9   50.56    1.45
  -1   8   8   45.08    0.80
  -1  -8   8   29.38    1.00
  -1   8   8   41.79    0.77
  -1  -8   8   33.95    1.54
  -1  -8   8   37.40    1.97
  -1   8   8   35.59    1.54
  -1   8   8   40.54    0.99
  -1  -8   8   34.60    1.60
  -1  -8   8   39.66    2.94
  -1  -8   8   41.92    2.12
  -1   8   8   44.76    0.96
  -1  -8   8   33.84    1.35
  -1  -8   7  188.64    4.48
  -1   8   7  215.95    3.98
   1   8  -7  190.75    4.63
  -1  -8   7  188.32    4.46
  -1   8   7  199.72    4.50
  -1  -8   7  216.08    5.14
  -1  -8   7  216.29    6.70
  -1   8   7  161.29    6.67
  -1  -8   7  236.74    5.32
  -1  -8   7  201.35    4.31
  -1   8   7  245.50    3.84
   1   8  -6    0.81    0.84
  -1  -8   6    0.64    0.72
  -1   8   6   -0.16    0.40
  -1  -8   6    1.34    0.50
  -1   8   6    0.68    0.85
  -1   8   6    0.19    0.57
  -1   8   6   -0.01    0.17
  -1   8   6    0.88    1.57
  -1  -8   6    1.78    1.18
  -1  -8   6    0.65    0.96
  -1  -8   6    0.90    0.72
  -1  -8   5    5.47    1.31
   1   8  -5    5.41    1.36
  -1   8   5    4.22    1.32
  -1   8   5    0.05    0.32
   1   8  -5    4.30    0.85
  -1  -8   5    5.08    0.75
  -1   8   5   -0.08    0.42
  -1   8   4  211.87    7.22
  -1   8   4  212.73    7.01
  -1  -8   4  260.24    6.36
  -1   8   4  280.26    5.10
   1   8  -4  250.08    6.62
  -1  -8   4  233.64    4.55
   1   8  -4  230.51    4.77
   1   8  -4  227.84    7.08
  -1   8   4  250.61    6.10
  -1  -8   3   48.97    2.32
   1   8  -3   54.29    2.95
  -1   8   3   52.04    3.43
   1   8  -3   54.45    1.62
   1   8  -3   56.12    3.24
  -1   8   3   54.98    2.56
  -1   8   2    1.29    1.93
  -1   8   2    0.94    0.87
  -1  -8   2   -0.16    0.79
  -1   8   2   -0.28    1.48
   1   8  -2    0.12    1.48
   1   8  -2    0.94    1.55
  -1   8   2    0.45    1.10
  -1   8   1  151.16    5.45
  -1  -8   1  144.42    3.67
  -1   8   1  147.82    5.72
   1   8  -1  143.64    4.84
  -1   8   1  146.06    4.67
  -1   8   1  141.35    5.16
  -1  -8   0    8.38    0.79
  -1   8   0    7.64    1.87
   1   8   0    6.50    1.85
  -1   8   0    6.76    1.94
   1   8   0    6.07    1.62
  -1   8  -1   15.19    2.19
   1   8   1   18.17    2.16
  -1   8  -1   16.74    2.48
  -1  -8  -1   13.09    0.74
   1   8   1   18.71    2.03
  -1   8  -2   13.01    2.01
   1   8   2   12.88    2.09
   1   8   2   16.64    1.92
   1   8   2   15.21    1.79
   1   8   2   15.04    0.91
  -1   8  -2   11.13    1.33
  -1   8  -3 1258.24   26.70
   1  -8   3 1311.44   28.66
   1  -8   3 1324.45   23.90
   1   8   3 1310.62   26.24
  -1   8  -3 1335.68   24.11
   1   8   4   80.35    4.16
  -1   8  -4   93.28    4.08
   1  -8   4  102.60    5.40
  -1   8  -4   87.12    2.26
   1   8   4   91.33    3.73
   1   8   4   85.23    2.18
   1  -8   4   98.39    2.17
   1  -8   5   81.20    1.88
   1   8   5   81.18    1.88
   1   8   5   86.35    2.71
  -1   8  -5   71.15    1.90
   1   8   5   77.05    1.81
   1  -8   5   79.40    2.39
   1   8   5   59.39    3.76
  -1   8  -5   72.50    3.45
   1   8   5   73.09    1.45
   1  -8   5   64.68    2.31
   1   8   6   30.25    1.62
   1  -8   6   26.41    1.49
  -1   8  -6   26.52    1.10
  -1   8  -7   52.71    2.17
   1  -8   7   54.96    1.98
   1  -8   7   58.14    2.38
   1   8   7   67.61    1.91
   1   8   7   57.38    1.49
   1   8   7   72.00    2.71
   1  -8   7   46.82    2.29
   1   8   7   73.67    1.26
   1   8   8   25.11    0.56
   1   8   8   21.67    0.49
   1  -8   8   18.71    1.40
   1  -8   8   21.54    1.65
   1   8   8   20.69    1.28
   1   8   8   18.57    0.86
   1   8   8   26.37    1.86
  -1   8  -8   16.06    1.05
   1  -8   8   15.44    1.58
   1   8   9    9.99    0.76
   1  -8   9   12.55    1.45
  -1   8  -9    8.80    1.55
   1  -8   9    7.47    1.47
   1  -8   9    8.92    1.43
   1   8   9    9.59    1.23
  -1   8  -9    8.46    0.88
   1   8   9   12.11    0.42
   1   8   9    9.51    0.34
   1   8  10   18.13    0.94
  -1   8 -10   19.23    1.78
   1  -8  10   13.25    1.71
   1   8  10   21.51    1.50
   1   8  10   22.84    0.54
   1   8  10   23.84    0.63
   1  -8  10   10.47    0.70
   1  -8  10   11.60    1.67
   1   8  11   79.86    1.67
  -1   8 -11   90.12    2.91
   1  -8  11   98.59    2.69
   1   8  11   97.98    2.53
   1  -8  11   76.64    3.03
   1   8  11   78.69    1.27
   1   8  11   95.89    1.41
   1  -8  11   49.00    1.60
   1  -8  11   74.53    1.76
   1  -8  11   55.69    2.93
   1  -8  12   -0.13    1.25
  -1   8 -12  116.28    3.22
   1   8  12   93.53    1.78
   1  -8  12   98.68    3.32
   1  -8  12   88.30    1.90
   1  -8  12   71.56    3.22
   1   8  12  100.66    1.42
   1   8  12  146.99    1.70
   1  -8  12   43.59    1.62
   1   8  13  233.01    2.11
   1   8  13  230.34    2.32
   1  -8  13  203.66    4.55
   1  -8  13  204.60    2.81
   1  -8  13  179.61    2.56
   1   8  14    0.87    0.46
   1   8  14    0.71    0.55
   1  -8  14   -0.03    1.33
   1  -8  14   -0.29    0.45
   1  -8  14    1.80    1.47
   1  -8  14    0.40    0.74
   1  -8  14    0.44    0.63
   1  -8  15    5.01    1.32
   1  -8  15    4.84    0.69
   1   8  15    6.43    2.84
   1  -8  15    4.94    0.81
   1  -8  15    4.91    1.38
   1   8  15    3.37    0.62
  -1  -9  16    3.96    1.37
  -1  -9  16    5.72    0.67
  -1  -9  15    4.48    1.63
  -1  -9  15    7.43    1.52
  -1  -9  15    6.13    1.61
  -1   9  15    8.99    0.51
  -1   9  15    7.84    0.44
  -1  -9  15    6.71    0.75
  -1  -9  14    7.32    1.72
  -1  -9  14    9.17    1.74
  -1  -9  14    0.28    0.66
  -1   9  14   12.42    0.54
  -1   9  14   10.48    0.45
  -1  -9  14    0.16    0.54
  -1  -9  13    0.06    1.54
  -1  -9  13   -0.32    0.74
  -1   9  13    0.58    0.34
  -1   9  13    0.83    0.39
  -1  -9  13    0.63    1.32
   1   9 -13    0.21    1.38
   1   9 -12   16.35    1.75
  -1  -9  12   13.28    1.92
  -1  -9  12   10.33    1.56
  -1   9  12   12.20    0.44
  -1   9  12   14.71    0.48
  -1  -9  11    3.68    1.60
   1   9 -11    6.83    1.60
  -1  -9  11    6.50    1.43
  -1  -9  11    5.23    1.53
  -1   9  11    4.83    0.32
  -1   9  11    6.61    0.34
  -1  -9  11    5.46    1.94
  -1   9  11    5.72    0.51
  -1  -9  11    5.69    1.59
  -1  -9  11    3.51    1.36
  -1  -9  10  143.66    4.58
  -1  -9  10  154.22    4.99
  -1   9  10  161.31    4.51
   1   9 -10  157.41    4.58
  -1  -9  10  188.95    4.48
  -1  -9  10  178.51    5.40
  -1   9  10  231.36    3.67
  -1   9  10  194.73    3.46
  -1   9  10  205.85    3.45
  -1  -9   9    1.08    1.18
  -1   9   9    1.00    0.52
   1   9  -9    1.64    1.32
  -1  -9   9    1.22    1.25
  -1  -9   9    1.27    1.31
  -1   9   9    0.81    1.33
  -1  -9   9   -0.01    0.86
  -1   9   9   -0.23    0.76
  -1   9   9    0.84    0.37
  -1  -9   9    1.15    1.46
  -1   9   9    0.98    0.21
  -1   9   9    2.21    0.21
  -1   9   8   41.10    0.74
  -1   9   8   37.83    0.75
  -1   9   8   34.41    0.97
  -1  -9   8   34.05    1.70
  -1  -9   8   31.65    1.57
   1   9  -8   25.27    3.27
  -1  -9   8   35.65    2.01
  -1   9   8   31.26    1.68
  -1  -9   8   37.70    2.17
  -1  -9   8   31.20    2.70
  -1   9   8   36.01    0.92
  -1  -9   8   46.36    1.62
  -1   9   7    9.10    0.26
  -1  -9   7    5.22    1.09
   1   9  -7    5.74    0.68
  -1   9   7    7.85    0.52
   1   9  -7    4.49    1.08
  -1  -9   7    6.53    1.00
  -1  -9   7    5.24    1.22
  -1   9   7    8.04    1.19
  -1   9   7    4.91    1.97
  -1  -9   7    8.23    1.62
  -1  -9   7    6.16    1.24
  -1  -9   7    9.82    0.92
  -1   9   6   85.33    0.80
  -1   9   6   80.01    1.10
   1   9  -6   66.14    1.28
   1   9  -6   65.55    1.88
  -1  -9   6   73.99    1.69
   1   9  -6   62.71    3.86
  -1   9   6    0.06    0.71
   1   9  -6   74.04    1.78
  -1  -9   6   78.18    2.30
  -1   9   6   74.17    1.85
  -1   9   6   -0.06    0.65
  -1  -9   6   73.72    3.21
  -1   9   6   58.51    3.79
  -1   9   6   73.13    1.66
  -1   9   6   70.96    2.04
  -1  -9   6  115.58    2.02
   1   9  -5   73.27    1.69
  -1   9   5   29.90    1.28
  -1   9   5   58.85    1.48
   1   9  -5   62.18    3.69
  -1  -9   5   92.81    2.29
  -1   9   5   48.15    3.04
  -1  -9   5   73.75    3.04
  -1   9   5   59.73    3.80
   1   9  -5   74.65    3.19
  -1   9   5    0.01    0.48
  -1  -9   5   64.61    1.44
   1   9  -5   64.54    1.71
  -1  -9   5   78.78    1.87
  -1   9   5   82.71    1.00
  -1   9   4  542.72    9.86
  -1  -9   4  651.16    7.90
  -1   9   4  528.00    9.59
   1   9  -4  616.56    8.77
  -1   9   4  624.18    4.15
  -1   9   4  498.28    3.88
  -1   9   4  652.24    5.12
   1   9  -4  564.62    9.54
   1   9  -4  613.62    4.23
   1   9  -4  597.69    4.20
  -1   9   3  107.23    4.63
  -1   9   3  112.77    4.79
   1   9  -3  118.19    4.22
  -1  -9   3  121.32    3.35
  -1   9   3  116.26    3.68
  -1   9   3  131.14    2.56
   1   9  -3  108.20    4.39
   1   9  -3  129.21    2.14
  -1  -9   3  111.43    1.71
   1   9  -2  176.19    5.90
  -1   9   2  169.18    6.27
  -1   9   2  165.35    6.44
  -1  -9   2  185.52    4.68
   1   9  -2  171.26    3.78
  -1   9   2  190.47    4.25
   1   9  -2  169.00    5.82
  -1   9   2  167.37    5.36
  -1   9   2  177.97    3.74
   1   9  -2  177.79    3.71
   1   9  -1    4.59    1.74
  -1   9   1    5.86    1.49
  -1   9   1    5.53    0.80
   1   9  -1    4.07    0.78
  -1   9   1    5.28    1.97
  -1   9   1    2.56    1.91
  -1  -9   1    3.97    0.80
  -1   9   1    4.04    1.68
  -1   9   0  542.78    9.78
   1   9   0  530.76   11.70
  -1   9   0  500.94    9.16
   1   9   0  507.05    9.18
  -1  -9   0  477.97    9.34
  -1   9   0  535.40   13.44
   1   9   0  509.97   12.10
  -1   9   0  527.66   12.48
   1   9   1  179.20    6.24
  -1   9  -1  185.53    3.93
   1   9   1  185.79    3.91
  -1   9  -1  186.09    3.86
  -1   9  -2   76.33    4.00
   1   9   2   64.94    3.82
   1  -9   2   82.62    1.83
  -1   9  -2   75.97    2.04
   1   9   2   84.42    3.73
   1   9   2   73.70    2.01
  -1   9  -2   88.57    2.60
  -1   9  -2   73.59    2.04
   1   9   2   79.11    3.61
   1   9   3    8.01    1.35
   1   9   3    6.49    1.54
   1   9   3    5.60    0.79
  -1   9  -3    5.01    1.79
   1   9   3    5.63    1.90
   1  -9   3    3.71    2.24
  -1   9  -3    4.77    0.85
   1   9   3    9.02    0.51
  -1   9  -3    2.22    1.18
   1  -9   4   47.34    1.41
  -1   9  -4   40.13    1.59
   1   9   4   39.93    1.42
  -1   9  -4   44.80    1.55
   1   9   4   39.79    2.64
   1   9   4   44.29    1.43
   1   9   4   38.29    3.16
  -1   9  -4   44.71    3.06
   1  -9   4   44.04    3.85
   1   9   4   50.21    1.33
   1   9   4   43.13    1.06
  -1   9  -4   40.17    1.20
   1   9   5   32.03    0.92
  -1   9  -5   32.36    1.08
  -1   9  -5   32.96    1.55
   1  -9   5   40.84    1.38
   1   9   5   45.51    2.04
   1   9   5   36.09    1.34
  -1   9  -5   39.30    1.42
   1   9   5   37.04    1.34
   1  -9   5   40.42    1.80
  -1   9  -5   31.73    1.39
   1   9   5   28.29    2.84
  -1   9  -5   35.85    2.76
   1  -9   5   39.11    3.71
   1   9   5   35.48    2.47
   1   9   5   41.37    1.23
  -1   9  -5   32.17    1.32
   1  -9   5   29.81    1.73
  -1   9  -6  134.76    1.72
  -1   9  -6  146.49    2.75
   1  -9   6  142.61    2.32
  -1   9  -6  152.53    2.45
   1   9   6  163.27    2.35
   1  -9   6  159.14    3.24
   1   9   6  178.60    3.71
  -1   9  -6  129.62    2.21
   1  -9   6  178.56    7.07
   1   9   6  171.91    2.10
  -1   9  -6  121.47    2.08
   1  -9   6  118.98    3.04
   1   9   7  266.57    6.05
   1  -9   7  277.10    9.34
   1   9   7  210.29    4.24
   1   9   7  259.60    4.83
   1  -9   7  248.91    5.59
  -1   9  -7  230.77    5.21
   1  -9   7  237.62    4.89
   1  -9   8   10.99    1.51
   1   9   8   11.65    1.25
   1   9   8    9.06    0.74
  -1   9  -8    8.73    0.92
   1  -9   8   10.44    1.33
  -1   9  -8   11.03    1.51
   1   9   9   63.27    1.19
   1   9   9   52.25    1.45
   1  -9   9   55.38    2.26
   1  -9   9   50.78    2.49
   1   9   9   60.44    2.13
  -1   9  -9   48.84    1.72
   1   9  10   12.28    0.52
   1   9  10   11.20    0.81
  -1   9 -10   11.58    1.70
   1  -9  10   11.05    1.56
   1   9  10   11.73    1.46
   1  -9  10   12.15    1.73
  -1   9 -10    9.64    0.92
   1  -9  10    8.32    1.66
   1   9  11   32.14    0.76
   1   9  11   17.38    0.93
  -1   9 -11   27.00    2.04
   1   9  11   21.13    1.68
   1  -9  11   19.05    1.93
   1  -9  11   18.85    1.92
   1  -9  11   23.14    0.98
   1  -9  11   13.19    1.96
  -1   9 -12  128.96    3.76
   1  -9  12  135.83    3.51
   1  -9  12  102.26    3.87
   1  -9  12  104.04    3.87
   1   9  12  120.74    2.42
   1  -9  12  102.24    2.62
   1   9  12  145.79    2.62
   1   9  13    1.91    0.54
  -1   9 -13    2.38    1.46
   1  -9  13    0.16    0.58
   1  -9  13    3.39    1.58
   1  -9  13    1.61    0.76
   1  -9  13    2.38    0.68
   1   9  14    2.20    0.60
   1  -9  14    3.12    1.46
   1  -9  14   -0.35    0.50
   1   9  14    3.16    2.97
   1  -9  14    3.02    0.66
   1  -9  15   13.95    1.59
   1   9  15   12.18    2.94
   1  -9  15   10.25    0.82
   1  -9  15   13.18    1.53
  -1 -10  15    3.67    0.67
  -1 -10  15    3.64    1.42
  -1 -10  15    3.56    0.66
  -1  10  15    5.15    0.41
  -1 -10  14  113.13    2.78
  -1 -10  14  119.19    2.32
  -1 -10  13    4.56    1.74
  -1 -10  13    1.11    1.62
  -1 -10  13   -0.28    0.72
   1  10 -13    4.85    1.62
  -1  10  13    4.87    0.35
  -1 -10  12   10.20    1.88
  -1 -10  12   12.93    1.51
   1  10 -12   14.07    1.78
  -1  10  12   13.41    0.49
  -1  10  12   13.08    0.44
  -1 -10  11    3.66    1.48
   1  10 -11    2.62    1.54
  -1 -10  11   -0.15    1.87
  -1 -10  11    2.79    1.64
  -1 -10  11    2.13    1.51
  -1  10  11    3.15    0.48
  -1  10  11    2.61    0.30
  -1  10  10  275.76    4.67
  -1 -10  10  254.64    5.74
   1  10 -10  266.05    6.13
  -1 -10  10  252.98    6.59
  -1  10  10  243.76    5.83
  -1  10  10  241.51    4.88
  -1 -10  10  276.88    6.98
  -1  10  10  321.49    4.90
  -1 -10  10  188.99    5.82
  -1  10   9  158.01    2.59
  -1 -10   9  134.67    3.52
  -1  10   9  125.39    3.76
  -1 -10   9  131.46    4.25
  -1  10   9  138.54    2.82
  -1 -10   9  113.18    3.77
  -1 -10   9  140.60    4.47
  -1  10   9  149.24    2.77
  -1 -10   9  110.91    3.67
  -1  10   8  175.01    2.73
  -1 -10   8  160.07    3.67
   1  10  -8  146.59    3.90
  -1 -10   8  164.64    4.48
  -1  10   8  148.79    3.81
  -1  10   8  159.52    2.98
  -1 -10   8  138.18    3.94
  -1 -10   8  174.08    4.66
  -1 -10   8  171.67    6.09
  -1  10   8  148.10    2.90
  -1 -10   8  120.49    3.62
  -1  10   7   17.78    0.39
  -1  10   7   16.11    0.72
   1  10  -7   14.45    0.88
  -1 -10   7   11.23    1.20
   1  10  -7   15.38    1.38
  -1 -10   7   15.56    1.54
  -1  10   7   13.99    1.46
  -1 -10   7   12.59    1.91
  -1  10   7   10.80    2.44
  -1  10   7   14.48    1.26
  -1  10   7   11.66    1.25
  -1 -10   7   11.27    1.06
  -1  10   6  100.23    1.14
  -1  10   6   90.40    1.44
  -1 -10   6   83.12    2.37
   1  10  -6   74.63    1.58
   1  10  -6   75.92    2.22
  -1 -10   6   87.45    2.01
   1  10  -6   72.96    4.46
   1  10  -6   80.70    2.14
  -1 -10   6   89.18    2.66
  -1  10   6   80.71    2.29
  -1 -10   6   88.46    3.67
  -1 -10   6  102.18    2.85
  -1  10   6   68.56    4.45
  -1  10   6   89.93    2.29
  -1  10   6   83.99    2.03
  -1  10   6   82.41    2.42
  -1 -10   6   70.11    2.02
   1  10  -5  105.32    2.50
   1  10  -5  117.58    2.06
  -1  10   5  149.94    1.93
  -1 -10   5  142.33    2.95
  -1  10   5  131.15    2.21
  -1 -10   5  130.46    2.40
   1  10  -5  116.19    2.66
  -1  10   5  117.65    2.47
   1  10  -5  113.54    5.23
   1  10  -5  131.30    2.67
  -1  10   5  121.90    2.68
  -1 -10   5  166.20    3.40
  -1  10   5  105.86    5.20
  -1 -10   5  132.45    4.20
   1  10  -5  117.56    2.20
  -1  10   5  140.11    2.89
  -1  10   5  135.57    2.51
  -1  10   5  121.93    3.02
  -1  10   4  729.28    3.85
   1  10  -4  705.38    4.40
   1  10  -4  675.45    3.50
  -1  10   4  679.21    3.02
  -1 -10   4  673.49    4.16
   1  10  -4  683.81    5.00
  -1  10   4  591.10    4.59
  -1  10   4  614.61    5.33
   1  10  -4  706.13    5.11
   1  10  -4  624.47   10.77
  -1 -10   4  793.93    6.28
  -1  10   4  675.58    4.86
  -1 -10   4  684.29    8.21
   1  10  -4  680.06   10.16
  -1  10   4  590.02   11.12
  -1 -10   4  919.67    6.77
  -1  10   4  698.01    4.35
   1  10  -4  647.69    3.77
  -1  10   4  784.16    5.67
  -1  10   4  733.22    6.28
  -1 -10   3   67.94    1.42
   1  10  -3   69.17    1.75
  -1  10   3    5.82    1.26
   1  10  -3   66.22    3.75
  -1  10   3   74.63    2.06
  -1  10   3   69.47    1.90
  -1  10   3   62.11    3.88
  -1  10   3   66.61    4.13
  -1 -10   3   64.66    2.50
   1  10  -3   72.03    3.66
  -1  10   3    0.02    0.70
   1  10  -3   73.49    1.44
  -1  10   3   70.77    1.63
   1  10  -3   69.05    1.31
   1  10  -3   68.22    1.61
  -1  10   3   61.42    1.12
  -1  10   3   78.80    1.48
  -1 -10   2   61.72    1.33
   1  10  -2   50.52    1.65
  -1  10   2   58.56    3.02
  -1  10   2   57.46    2.02
   1  10  -2   57.85    1.72
   1  10  -2   50.69    3.24
  -1  10   2   50.98    1.60
  -1  10   2   59.08    1.84
  -1  10   2   52.26    3.77
  -1 -10   2   63.72    2.28
  -1  10   2   58.12    3.88
   1  10  -2   57.71    3.51
  -1  10   2   59.41    1.55
   1  10  -2   61.17    1.31
  -1  10   2   69.70    1.18
   1  10  -1  141.38    2.88
  -1  10   1  137.47    3.45
  -1  10   1  135.96    4.88
  -1  10   1  133.42    2.93
   1  10  -1  131.35    2.94
   1  10  -1  125.38    4.96
  -1  10   1  140.72    3.10
  -1  10   1  134.98    5.60
   1  10  -1  128.57    5.28
   1  10  -1  147.61    2.63
  -1  10   1  143.01    2.77
  -1  10   1  119.45    2.45
  -1  10   1  144.08    2.60
   1  10  -1  150.24    2.57
  -1  10   0   22.79    1.05
   1  10   0   23.20    1.10
  -1  10   0   16.84    1.58
   1  10   0   24.21    1.25
   1  10   0   22.44    2.46
   1  10   0   16.02    3.22
  -1  10   0   23.18    2.32
  -1  10   0   22.54    1.18
  -1  10   0   25.01    1.52
  -1  10   0    0.33    0.94
   1  10   0   23.00    2.58
  -1  10   0   22.85    2.73
   1  10   0   24.94    1.00
  -1  10   0   25.53    1.16
   1  10   0   24.92    0.94
   1  10   0   43.33    0.90
  -1  10   0   24.70    0.99
  -1  10   0   24.75    1.08
   1 -10   1  117.05    2.38
  -1  10  -1   98.34    2.59
   1  10   1  106.82    2.56
  -1  10  -1  107.48    2.72
   1  10   1  105.33    2.71
   1  10   1  110.14    4.60
   1  10   1   97.84    4.90
  -1  10  -1   98.86    3.19
   1  10   1  119.77    2.65
   1  10   1   97.63    4.77
  -1  10  -1   97.47    2.51
   1  10   1  119.29    2.44
   1  10   1  122.05    2.38
  -1  10  -1  113.94    2.54
   1  10   1  135.41    2.24
  -1  10  -1  106.84    2.39
   1 -10   2   86.47    1.96
  -1  10  -2   95.16    2.88
   1  10   2   81.87    3.85
   1  10   2   84.62    3.67
   1  10   2   72.18    2.14
  -1  10  -2   88.59    2.30
   1  10   2   86.75    2.13
  -1  10  -2   80.10    2.64
  -1  10  -2   75.22    4.29
   1  10   2   76.35    4.21
   1  10   2   89.18    1.97
  -1  10  -2   79.87    2.17
  -1  10  -2   79.06    1.89
   1  10   2   84.65    1.69
  -1  10  -3   99.95    2.72
   1  10   3   96.58    4.30
   1  10   3  122.66    3.93
   1 -10   3  128.61    3.21
  -1  10  -3   89.16    3.11
   1  10   3  106.21    2.57
  -1  10  -3  102.29    4.90
   1 -10   3   95.12    5.34
   1  10   3   88.43    4.76
  -1  10  -3   90.49    2.48
   1  10   3  140.74    2.21
   1  10   3  116.89    2.37
  -1  10  -3   89.83    2.72
  -1  10  -4   66.63    2.12
   1 -10   4   68.54    1.84
  -1  10  -4   62.68    2.05
   1  10   4   86.83    3.04
   1  10   4   66.23    1.96
   1 -10   4   81.26    2.52
   1  10   4   70.90    1.95
   1  10   4   63.30    4.13
  -1  10  -4   69.58    3.93
   1 -10   4   71.04    4.79
   1  10   4   77.15    1.80
   1  10   4   75.37    3.13
   1  10   4   82.25    1.72
   1  10   4   84.95    1.51
  -1  10  -4   64.60    1.67
  -1  10  -5  262.17    5.26
   1 -10   5  265.66    4.91
  -1  10  -5  296.40    5.20
   1  10   5  342.03    6.48
   1  10   5  292.69    5.07
   1  10   5  299.13    5.02
   1 -10   5  314.99    9.96
  -1  10  -5  251.25    5.00
  -1  10  -5  299.19    8.26
   1  10   5  244.66    8.31
   1  10   5  323.93    4.82
   1  10   5  306.82    6.17
  -1  10  -5  249.59    4.96
  -1  10  -5  258.19    4.57
   1  10   5  329.36    4.67
   1  10   5  326.66    4.46
   1 -10   6  111.52    2.17
  -1  10  -6  105.78    2.49
   1  10   6   -0.13    0.66
  -1  10  -6  107.68    2.27
   1 -10   6  118.33    2.92
   1  10   6  117.07    2.17
   1  10   6   -0.19    0.64
  -1  10  -6   93.80    2.02
   1 -10   6  124.79    5.95
  -1  10  -6   86.41    1.94
   1  10   6  104.48    3.59
   1  10   6  120.39    1.96
   1  10   6   93.34    1.30
  -1  10  -6   90.82    1.54
  -1  10  -7   25.48    0.92
  -1  10  -7   28.22    1.74
   1 -10   7   25.19    1.50
   1  10   7   -0.19    0.38
   1  10   7    0.15    0.36
   1 -10   7   32.04    3.56
   1  10   7   27.27    2.90
  -1  10  -7   28.05    1.25
   1  10   7   33.69    1.31
   1 -10   7   31.97    1.85
   1 -10   7   20.28    1.76
   1  10   8   14.93    0.85
   1 -10   8   21.79    1.77
   1  10   8   19.70    1.46
   1 -10   8   22.18    1.59
  -1  10  -8   18.74    1.75
  -1  10  -8   15.25    1.11
   1  10   8   18.85    2.93
   1 -10   8   11.75    1.72
   1 -10   9   83.65    3.19
   1  10   9   89.87    2.61
   1 -10   9   94.38    2.74
   1  10   9   71.11    3.87
  -1  10  -9   71.96    2.19
   1  10   9   70.10    1.75
   1  10  10   47.32    1.34
  -1  10 -10   55.31    2.51
   1 -10  10   54.85    2.27
   1  10  10   43.53    2.12
   1 -10  10   44.39    2.50
  -1  10 -10   33.95    1.55
   1  10  10   38.21    3.32
   1 -10  10   48.93    1.37
   1 -10  10   50.57    1.41
   1  10  11    1.89    0.72
   1 -10  11    0.51    1.50
  -1  10 -11    1.26    1.55
   1 -10  11    0.25    0.63
   1  10  11    1.86    1.47
   1 -10  11    1.72    1.60
   1 -10  11    1.65    1.59
   1 -10  11    1.38    0.63
   1  10  11    0.68    2.94
   1 -10  11    1.59    0.62
   1  10  12    3.70    0.71
  -1  10 -12    3.45    1.60
   1 -10  12    1.05    1.41
   1 -10  12   -0.19    0.55
   1 -10  12    1.45    1.55
   1 -10  12    2.80    1.55
   1  10  12    1.38    3.02
   1 -10  12    1.92    0.68
   1 -10  12    0.81    0.64
   1 -10  13  108.80    3.49
   1 -10  13  111.14    3.57
   1  10  13  103.30    4.29
   1 -10  14   19.33    1.80
   1  10  14   19.16    3.16
   1 -10  14   16.73    0.99
   1 -10  14   16.76    1.79
  -1 -11  15    3.25    1.45
  -1 -11  15    3.86    0.65
  -1 -11  15    4.79    1.49
  -1 -11  14    7.32    1.65
  -1 -11  14    6.56    1.64
  -1 -11  14    7.29    0.69
  -1 -11  14   10.36    1.41
  -1 -11  13    7.54    1.75
  -1 -11  13    5.08    1.66
   1  11 -13    9.27    1.68
  -1  11  12  159.89    1.93
   1  11 -12  169.88    4.02
  -1 -11  12  169.37    3.45
  -1 -11  12  140.63    4.26
   1  11 -12  125.77    2.84
  -1 -11  12  106.75    3.77
   1  11 -11    1.90    1.58
  -1 -11  11    2.13    1.34
  -1 -11  11   -0.23    1.93
  -1 -11  11    0.37    1.39
  -1 -11  11    2.82    1.71
  -1  11  11    2.58    0.50
  -1  11  11    2.30    0.27
  -1  11  10   23.01    0.54
  -1 -11  10   19.75    1.69
   1  11 -10   15.30    1.78
  -1 -11  10   15.90    1.97
  -1  11  10   17.46    1.96
  -1  11  10   16.98    0.90
  -1 -11  10   18.43    2.24
  -1  11  10   23.63    0.75
  -1 -11  10   11.78    1.56
  -1  11   9   38.31    0.76
   1  11  -9   33.01    2.08
  -1 -11   9   37.27    1.87
  -1  11   9   30.30    2.19
  -1 -11   9   33.98    2.27
  -1  11   9   36.17    1.14
  -1 -11   9   40.73    2.57
  -1  11   9   34.16    0.94
  -1 -11   9   25.17    1.90
  -1  11   8  132.33    2.19
  -1  11   8  138.04    2.51
   1  11  -8  127.05    3.53
  -1 -11   8  125.49    3.18
  -1  11   8  119.23    3.52
  -1 -11   8  134.06    4.00
  -1  11   8   95.18    2.33
  -1 -11   8  103.43    3.47
  -1  11   7   29.85    0.89
   1  11  -7   24.26    1.05
   1  11  -7   25.87    1.68
  -1 -11   7   28.79    1.42
  -1 -11   7   29.35    1.89
  -1  11   7   23.80    1.87
  -1 -11   7   32.71    2.07
  -1 -11   7   29.13    2.48
  -1  11   7   26.29    1.48
  -1  11   7   21.43    1.61
  -1 -11   7   22.77    1.55
  -1  11   6    2.16    0.89
   1  11  -6    2.37    0.76
  -1  11   6    2.06    0.60
   1  11  -6    1.87    1.24
  -1 -11   6    1.25    0.92
   1  11  -6    2.80    2.02
   1  11  -6    2.86    1.01
  -1  11   6    0.01    0.39
  -1 -11   6    1.92    0.93
  -1  11   6    1.91    2.36
  -1 -11   6    3.42    1.31
  -1 -11   6    2.51    1.27
   1  11  -6    2.84    0.93
  -1  11   6    2.03    1.08
  -1  11   6    4.08    1.08
  -1  11   6    3.10    1.23
   1  11  -5    9.99    1.54
  -1  11   5   33.10    0.86
  -1  11   5   21.60    1.06
   1  11  -5   18.43    0.95
   1  11  -5   16.46    1.33
   1  11  -5   19.28    1.30
  -1  11   5   16.03    1.15
   1  11  -5   18.00    2.68
  -1  11   5   -0.06    0.52
  -1  11   5   18.32    1.57
  -1 -11   5   22.72    1.57
  -1 -11   5   25.43    1.59
  -1  11   5   15.64    2.87
  -1  11   5   20.91    1.44
   1  11  -5   17.34    1.11
  -1  11   5   17.66    1.26
  -1  11   5   18.53    1.58
  -1  11   4  154.29    2.28
   1  11  -4  144.76    2.61
  -1 -11   4  131.10    2.27
   1  11  -4  126.12    2.67
   1  11  -4  117.02    5.29
   1  11  -4  143.89    2.77
  -1  11   4  124.99    2.56
   1  11  -4  145.66    2.97
  -1 -11   4  163.64    3.31
  -1  11   4  133.82    2.76
  -1  11   4  116.74    5.61
   1  11  -4  135.98    5.11
  -1 -11   4  187.35    3.49
  -1  11   4  155.42    3.05
  -1  11   4  143.71    2.52
   1  11  -4  128.97    2.23
  -1  11   4  150.01    3.33
   1  11  -3   28.83    1.42
   1  11  -3   34.04    1.14
  -1  11   3   35.31    1.24
  -1  11   3   47.93    1.06
   1  11  -3   36.19    1.51
  -1 -11   3   32.08    1.15
  -1  11   3   27.86    1.58
   1  11  -3   32.93    3.11
  -1  11   3   32.10    1.68
   1  11  -3   30.87    1.67
  -1 -11   3   42.74    1.74
  -1  11   3   32.00    3.38
   1  11  -3   33.60    2.97
  -1  11   3   33.25    1.44
   1  11  -3   33.38    1.26
  -1  11   3   36.35    1.89
  -1 -11   2  156.54    3.14
  -1  11   2  141.13    3.77
  -1  11   2  145.80    3.55
  -1  11   2  139.98    5.27
   1  11  -2  157.31    3.63
   1  11  -2  145.20    5.86
  -1  11   2  145.87    3.70
   1  11  -2  162.50    3.63
  -1  11   2  144.60    6.34
   1  11  -2  150.87    5.98
   1  11  -2  161.39    3.25
  -1  11   2  170.08    3.45
  -1  11   2  147.11    3.01
   1  11  -2  158.50    3.13
  -1  11   1    2.42    0.55
   1  11  -1    4.24    0.85
  -1 -11   1    5.01    0.55
   1  11  -1    3.60    0.92
  -1  11   1    3.04    1.09
  -1  11   1    5.14    0.96
  -1  11   1    3.66    1.55
   1  11  -1    2.97    1.86
   1  11  -1    5.77    1.10
  -1  11   1    4.56    1.33
  -1  11   1    3.33    2.20
   1  11  -1    3.87    1.97
   1  11  -1    3.08    2.73
  -1  11   1    0.04    0.46
   1  11  -1    5.43    0.78
  -1  11   1    5.91    0.86
  -1  11   1    5.07    0.97
   1  11  -1    5.39    0.72
  -1  11   1    5.46    0.84
  -1  11   1    5.56    0.81
   1  11  -1    4.24    0.69
   1  11   0  265.23    4.80
  -1  11   0  281.02    4.83
   1 -11   0  223.46    4.37
   1  11   0  179.91    8.18
   1  11   0  235.63    4.91
  -1  11   0  242.37    7.56
  -1  11   0  250.91    4.94
  -1  11   0  251.64    5.10
  -1  11   0  246.58    8.26
   1  11   0  275.61    4.56
  -1  11   0  294.41    4.92
  -1  11   0  238.57    4.66
  -1  11   0  259.60    4.51
   1  11   0  278.45    4.48
  -1  11   0  279.64    4.57
   1  11   0  253.07    4.28
  -1  11  -1   15.34    1.05
   1  11   1   17.27    0.97
   1 -11   1   14.39    0.79
   1  11   1   18.30    1.21
  -1  11  -1   17.66    1.57
  -1  11  -1   18.40    1.20
   1  11   1   18.29    2.64
   1  11   1   17.69    2.35
   1  11   1   15.64    1.58
   1  11   1   19.02    1.19
  -1  11  -1   17.90    2.70
   1  11   1   15.44    2.50
  -1  11  -1   14.86    1.09
   1  11   1   20.05    0.99
   1  11   1   15.67    0.73
  -1  11  -1   14.99    1.22
   1  11   1   20.19    0.91
  -1  11  -1   16.94    0.94
   1 -11   2   17.18    0.86
   1  11   2   22.64    2.39
  -1  11  -2   19.80    1.28
   1  11   2   19.50    1.19
   1  11   2   23.17    2.11
  -1  11  -2   28.56    1.74
  -1  11  -2   20.45    1.79
   1  11   2   22.62    1.69
   1 -11   2   26.11    1.39
   1  11   2   19.31    1.17
   1  11   2   20.26    2.84
   1 -11   2   20.12    2.79
  -1  11  -2   20.67    2.83
   1  11   2   19.87    2.21
   1  11   2   20.09    1.01
  -1  11  -2   18.23    1.41
  -1  11  -2   19.53    0.97
   1  11   2   20.80    0.71
  -1  11  -3   10.92    1.13
   1 -11   3   11.18    0.88
   1  11   3    5.50    1.29
   1  11   3    9.01    1.46
   1  11   3   12.98    1.18
   1 -11   3   14.13    1.26
  -1  11  -3    7.48    1.61
   1 -11   3   12.71    2.57
  -1  11  -3   11.57    2.42
   1  11   3    5.02    0.98
   1  11   3   11.37    2.49
   1  11   3   12.57    2.07
  -1  11  -3    8.78    1.01
   1  11   3   12.68    0.98
   1  11   3   13.40    0.65
  -1  11  -3   10.07    0.90
  -1  11  -3    7.44    1.40
   1  11   3   13.69    0.87
  -1  11  -4  576.20    5.50
   1  11   4  559.83    5.12
  -1  11  -4  634.12    5.68
   1  11   4   -0.28    2.70
   1 -11   4  723.77    6.82
   1  11   4  632.42    5.10
   1  11   4  539.11    5.61
   1 -11   4  628.98   12.83
  -1  11  -4  619.48   11.39
   1  11   4  520.32   10.92
   1  11   4    0.12    2.62
   1  11   4  654.85    4.65
   1  11   4  598.57    6.67
   1  11   4  609.70    3.62
  -1  11  -4  570.57    4.21
   1  11   4  691.71    4.38
  -1  11  -5  185.53    3.52
   1 -11   5  182.62    3.09
  -1  11  -5  182.77    3.36
   1  11   5  160.10    3.05
   1  11   5  190.36    3.23
   1 -11   5  202.94    4.08
   1 -11   5  196.85    7.44
  -1  11  -5  170.82    3.19
   1  11   5  158.48    6.58
   1  11   5  206.59    3.00
  -1  11  -5  170.05    3.16
   1  11   5  197.17    4.50
   1  11   5  214.90    2.76
  -1  11  -5  178.02    2.66
   1  11   5  219.15    2.42
  -1  11  -6   14.22    1.45
   1 -11   6   11.48    1.27
  -1  11  -6   13.23    1.20
   1  11   6   -0.07    0.41
   1  11   6   11.97    1.34
   1 -11   6   13.38    1.49
   1 -11   6   11.77    2.68
   1  11   6   -0.06    0.30
  -1  11  -6   12.47    1.18
  -1  11  -6   11.24    1.08
  -1  11  -6   13.49    1.05
   1  11   6   12.48    2.79
   1  11   6   13.59    1.21
   1  11   6   13.78    0.74
  -1  11  -6   12.39    0.84
   1 -11   7   41.96    2.18
  -1  11  -7   40.06    2.00
   1 -11   7   38.37    1.73
   1  11   7   37.50    3.19
   1  11   7   41.79    1.62
   1 -11   7   47.15    1.01
  -1  11  -7   34.96    1.42
  -1  11  -7   33.95    1.14
   1  11   8  236.45    5.11
   1 -11   8  229.33    5.74
   1 -11   8  230.00    5.03
  -1  11  -8  237.30    5.44
  -1  11  -8  204.35    4.70
   1 -11   8  259.91    4.35
   1  11   8  201.20    6.10
   1  11   8  205.12    4.17
   1  11   9    0.08    1.48
   1 -11   9    1.15    1.50
  -1  11  -9    1.68    1.62
   1 -11   9    1.37    1.49
  -1  11  -9    0.77    0.89
   1  11   9   -2.06    2.95
   1 -11   9    0.71    0.54
   1  11   9    0.54    0.69
   1  11  10    3.50    0.73
   1 -11  10    3.64    1.53
   1  11  10    3.13    1.55
   1 -11  10    2.71    1.46
   1  11  10    2.77    2.86
   1 -11  10    2.84    0.57
  -1  11 -10    1.91    0.88
   1 -11  10    2.96    0.62
   1  11  11    8.24    0.75
  -1  11 -11    9.71    1.80
   1 -11  11   10.77    1.63
   1 -11  11    8.65    1.80
   1  11  11    8.17    1.78
   1 -11  11    8.04    1.77
   1 -11  11    7.19    0.71
   1  11  11    5.82    2.93
   1 -11  11    7.25    0.71
   1  11  12    2.37    0.71
  -1  11 -12    3.51    1.63
   1 -11  12    0.11    0.57
   1 -11  12    1.20    1.55
   1 -11  12    2.10    1.54
   1  11  12    3.07    3.04
   1 -11  12    1.66    0.69
   1 -11  12    1.81    0.60
  -1  11 -13   21.91    1.88
   1 -11  13   20.73    1.67
   1 -11  13   17.90    1.88
   1  11  13   14.75    3.14
   1 -11  13   14.08    0.98
   1 -11  13   17.05    0.85
   1 -11  13   17.95    1.93
   1  11  14   61.73    3.51
   1 -11  14   51.88    1.42
   1 -11  14   58.70    2.56
  -1 -12  14    5.42    1.57
  -1 -12  14    6.37    1.62
  -1 -12  14    5.73    0.66
  -1 -12  14    4.95    0.66
  -1 -12  13    0.13    0.77
  -1 -12  13    4.80    1.36
   1  12 -13    3.73    1.57
  -1 -12  13    2.21    1.61
  -1 -12  13    3.50    0.63
  -1 -12  13    3.70    0.69
  -1 -12  12    1.31    1.62
   1  12 -12    1.47    1.62
  -1 -12  12    1.07    1.34
   1  12 -12    1.81    0.93
  -1 -12  12    2.54    1.57
  -1 -12  11   87.43    3.55
  -1  12  11   81.78    3.42
   1  12 -11   95.23    3.32
  -1 -12  11   99.39    2.98
   1  12 -11   75.09    2.51
  -1  12  11  110.88    2.01
  -1 -12  11   59.72    3.07
  -1  12  10   37.61    1.24
  -1  12  10   41.33    2.51
  -1 -12  10   37.35    2.52
  -1 -12  10   42.74    2.06
  -1  12  10   45.18    1.07
  -1 -12   9    8.97    1.37
   1  12  -9    7.50    1.73
  -1  12   9    6.32    0.49
  -1  12   9   10.08    0.84
  -1 -12   9    5.62    1.45
  -1  12   9    6.59    1.96
  -1 -12   9    7.11    1.66
  -1 -12   8    0.94    1.21
   1  12  -8    0.34    1.48
  -1  12   8    0.16    1.82
  -1 -12   8    0.22    1.52
  -1 -12   8    0.05    1.11
  -1 -12   8   -0.06    1.56
  -1  12   8    0.81    0.41
  -1  12   8    3.46    0.76
  -1  12   7   13.34    0.83
   1  12  -7   12.13    1.01
  -1 -12   7   14.51    1.32
   1  12  -7   12.43    1.57
   1  12  -7   14.14    1.32
  -1  12   7   14.34    1.86
  -1 -12   7   11.51    1.69
  -1 -12   7   14.02    1.77
  -1  12   7   12.89    1.40
  -1 -12   7    9.90    1.37
  -1  12   7   13.90    1.51
   1  12  -6    3.30    0.82
  -1  12   6    2.96    0.73
  -1  12   6    3.39    0.98
   1  12  -6    3.57    1.40
   1  12  -6    2.34    1.14
  -1  12   6    0.13    0.40
  -1 -12   6    3.65    1.28
  -1  12   6    0.16    1.77
  -1  12   6    2.91    1.19
  -1 -12   6    4.57    1.35
  -1  12   6    2.05    1.29
   1  12  -6    3.56    0.96
  -1  12   6    2.13    1.37
  -1  12   5  350.35    6.86
   1  12  -5  379.85    7.07
  -1  12   5  465.13    7.28
   1  12  -5  378.84    7.54
  -1 -12   5  425.43    7.39
   1  12  -5  398.25    7.81
   1  12  -5  446.82    7.86
  -1  12   5  291.40    7.34
  -1 -12   5  469.33    8.48
  -1  12   5  405.30    7.85
  -1  12   5  348.34   11.67
  -1 -12   5  505.64    8.73
  -1  12   5  379.42    7.46
  -1  12   5  432.97    8.03
   1  12  -5  338.03    7.17
  -1  12   5  421.72    8.31
   1  12  -4    1.23    1.51
  -1  12   4    1.67    0.88
  -1 -12   4    2.15    0.79
   1  12  -4    2.52    1.12
  -1  12   4   -0.05    0.42
   1  12  -4    2.37    1.05
  -1  12   4    1.24    0.94
   1  12  -4    1.62    2.04
  -1 -12   4    2.10    1.04
   1  12  -4    2.94    1.55
  -1  12   4    1.03    1.38
  -1  12   4    1.82    2.27
   1  12  -4    2.74    1.97
  -1 -12   4    2.78    1.11
  -1  12   4    2.62    1.24
   1  12  -4    1.11    0.96
  -1  12   4    4.61    1.32
   1  12  -3    1.83    0.77
  -1  12   3    1.72    0.73
  -1  12   3    2.47    0.91
   1  12  -3    0.40    1.34
   1  12  -3    1.19    1.00
  -1 -12   3    2.37    0.70
   1  12  -3    0.72    1.75
  -1  12   3   -0.57    0.61
  -1  12   3    0.23    0.66
   1  12  -3    2.19    1.39
  -1  12   3    2.64    1.42
  -1 -12   3    2.01    1.00
   1  12  -3    1.79    1.96
  -1  12   3    0.51    2.11
  -1  12   3    2.64    0.80
   1  12  -3    1.59    0.89
  -1  12   3    4.04    1.36
  -1  12   3    2.26    1.07
  -1  12   3    2.32    1.27
  -1 -12   2   33.95    1.13
   1  12  -2   32.39    1.53
  -1  12   2   33.05    1.59
   1  12  -2   33.26    1.61
  -1  12   2   35.21    2.02
   1  12  -2   29.84    3.01
  -1 -12   2   44.02    1.74
  -1  12   2   33.57    1.94
   1  12  -2   35.71    1.82
   1  12  -2   30.70    3.21
  -1  12   2   31.21    3.44
   1  12  -2   34.89    1.37
  -1  12   2   31.41    1.52
  -1  12   2   39.72    1.46
  -1  12   2   37.35    1.37
   1  12  -2   35.16    1.19
   1  12  -2   36.57    1.49
  -1  12   2   32.41    1.20
   1  12  -1  111.44    2.24
  -1 -12   1  112.77    1.68
   1  12  -1  103.79    2.39
  -1  12   1   98.29    2.34
  -1  12   1  102.02    2.69
  -1  12   1  109.90    4.65
   1  12  -1  108.83    2.42
  -1  12   1  111.28    2.78
  -1  12   1  105.51    5.40
   1  12  -1  102.46    5.03
  -1  12   1  135.20    2.43
  -1  12   1  106.34    2.14
   1  12  -1  109.13    1.95
  -1  12   1  121.76    1.95
  -1  12   1  104.43    1.84
   1  12  -1  107.05    1.81
   1  12  -1   95.60    1.71
   1  12   0    1.90    0.77
   1 -12   0    1.86    0.54
  -1  12   0    2.84    0.73
   1  12   0    3.24    1.04
  -1  12   0    2.69    1.75
   1  12   0    1.63    1.68
  -1  12   0    1.67    1.00
  -1  12   0    2.10    1.49
   1  12   0   -0.78    1.29
  -1  12   0    2.31    1.03
   1  12   0    2.51    0.89
  -1  12   0    2.84    0.85
   1  12   0    3.99    0.69
  -1  12   0    3.17    0.88
  -1  12   0    1.99    1.06
   1  12   0    2.03    0.77
   1  12   1    0.04    1.38
   1 -12   1  302.80    2.85
  -1  12  -1  339.40    3.65
  -1  12  -1  360.80    4.12
   1  12   1  285.60    3.64
  -1  12  -1  359.40    4.75
   1  12   1  323.79    7.97
  -1  12  -1  295.27    7.87
   1  12   1  318.40    3.64
   1  12   1    0.06    1.50
   1  12   1  304.00    8.40
   1 -12   1  286.66    8.11
  -1  12  -1  291.40    8.42
   1  12   1  341.81    3.15
  -1  12  -1  277.74    3.20
  -1  12  -1  343.77    3.62
  -1  12  -1  318.42    2.95
   1  12   1  344.12    2.91
   1  12   1  335.26    2.50
  -1  12  -1  318.59    3.25
   1  12   2   -0.07    0.47
  -1  12  -2   41.96    1.55
   1 -12   2   39.68    1.23
  -1  12  -2   45.60    1.72
   1  12   2   42.22    3.18
   1  12   2   41.40    1.59
   1  12   2   41.37    1.64
  -1  12  -2   39.42    2.18
   1  12   2   29.37    1.93
   1 -12   2   51.39    1.89
   1  12   2    0.22    0.57
   1 -12   2   36.73    3.39
   1  12   2   38.19    3.58
  -1  12  -2   39.13    3.66
   1  12   2   35.25    2.48
   1  12   2   43.30    1.36
   1  12   2   36.44    0.94
  -1  12  -2   39.13    1.25
  -1  12  -2   45.51    1.83
  -1  12  -3   39.36    1.69
   1 -12   3   33.53    1.32
   1  12   3   -0.25    0.90
   1 -12   3   53.76    2.02
   1  12   3   38.30    1.67
   1  12   3   30.56    1.96
   1  12   3   32.86    3.40
   1  12   3   -0.08    0.65
   1 -12   3   31.21    3.36
  -1  12  -3   37.65    3.51
  -1  12  -3   43.34    1.61
   1  12   3   44.25    1.45
   1  12   3   44.69    2.74
  -1  12  -3   28.39    1.80
   1  12   3   38.43    1.03
  -1  12  -3   39.02    1.31
   1  12   3   44.52    1.34
   1  12   4   52.07    1.17
  -1  12  -4   46.25    1.43
   1  12   4   51.76    1.48
   1 -12   4   48.40    1.59
  -1  12  -4   47.21    1.95
  -1  12  -4   50.76    1.97
   1  12   4   -0.45    0.91
   1  12   4   42.65    1.70
   1 -12   4   58.97    2.25
   1  12   4   51.76    2.27
   1  12   4   44.42    1.81
   1  12   4   37.13    3.71
   1 -12   4   42.96    3.84
   1  12   4   -0.22    0.70
  -1  12  -4   49.57    3.81
   1  12   4   47.74    2.97
  -1  12  -4   46.09    1.79
   1  12   4   47.81    1.62
   1  12   4   52.08    2.11
  -1  12  -5  823.64    7.32
   1 -12   5  790.37    6.40
  -1  12  -5  798.53    7.18
   1  12   5  806.39    6.74
   1 -12   5  906.98    8.50
  -1  12  -5  765.47    6.80
   1 -12   5  892.71   15.18
   1  12   5  812.90    8.40
   1  12   5  915.51    6.33
  -1  12  -5  737.31    6.64
  -1  12  -5  778.00    6.45
  -1  12  -5  789.18    5.61
   1  12   5  954.35    5.88
   1  12   5  888.02    5.03
   1 -12   6    8.27    1.25
  -1  12  -6    4.83    1.39
  -1  12  -6    6.33    1.31
   1  12   6    5.89    1.43
  -1  12  -6    4.90    1.11
   1  12   6    7.53    1.30
   1  12   6    6.43    2.70
  -1  12  -6    4.52    1.07
  -1  12  -6    5.89    1.08
  -1  12  -6    4.65    0.88
   1  12   6    6.65    0.73
  -1  12  -7   27.59    1.65
  -1  12  -7   24.81    1.86
   1 -12   7   31.12    1.73
  -1  12  -7   22.53    1.28
   1  12   7   27.07    3.04
   1  12   7   29.61    1.56
  -1  12  -7   23.83    1.08
   1  12   7   24.39    1.78
   1 -12   7   25.58    1.94
   1 -12   8   71.58    2.61
   1  12   8   67.01    3.80
  -1  12  -8   63.94    2.25
   1  12   8   65.49    1.78
   1  12   8   67.92    2.72
   1 -12   8   69.23    3.04
   1  12   9  252.02    4.59
   1  12   9  255.31    5.67
   1 -12   9  253.55    6.32
  -1  12  -9  274.47    6.04
   1 -12   9  282.34    5.72
  -1  12  -9  207.79    5.08
   1  12   9  250.08    6.71
   1 -12   9  244.31    4.70
   1 -12   9  234.25    4.66
   1  12  10    2.48    0.73
   1 -12  10    4.17    1.57
   1  12  10    3.26    1.77
   1 -12  10    2.92    1.68
   1 -12  10    2.16    1.57
   1 -12  10    2.77    0.65
  -1  12 -10    2.55    0.90
   1  12  10    2.81    2.94
   1 -12  10    2.38    0.57
   1  12  11   58.83    1.39
  -1  12 -11   60.55    2.69
   1 -12  11   70.87    2.40
   1  12  11   60.23    2.63
   1 -12  11   55.64    2.72
   1 -12  11   55.59    2.69
   1 -12  11   48.80    1.42
  -1  12 -11   48.62    1.71
   1  12  11   59.75    3.64
   1 -12  11   49.00    1.36
   1  12  12   -0.16    0.72
  -1  12 -12    0.09    1.55
   1 -12  12    0.66    1.43
   1 -12  12    0.02    0.60
   1 -12  12    0.93    1.53
   1  12  12    1.00    2.83
   1 -12  12    0.34    0.67
   1 -12  12    1.68    0.60
   1 -12  12    2.10    1.52
   1 -12  13    6.02    1.53
   1 -12  13    4.22    0.76
   1  12  13    4.35    2.73
   1 -12  13    5.51    1.53
   1 -12  13    5.08    0.63
   1 -12  14    3.55    1.35
   1 -12  14    3.94    1.31
  -1 -13  14   26.17    1.99
  -1 -13  14   20.76    0.89
  -1 -13  14   25.71    1.97
  -1 -13  13    0.10    0.83
  -1 -13  13    2.01    1.53
  -1 -13  13    1.71    1.50
   1  13 -13    3.06    1.51
  -1 -13  13    3.36    1.24
  -1 -13  13    1.52    0.58
  -1 -13  12  106.52    3.87
   1  13 -12   98.70    2.79
   1  13 -12  131.13    3.74
  -1 -13  12  144.67    3.27
  -1  13  11   13.17    0.64
   1  13 -11    7.84    1.20
  -1 -13  11   11.96    1.49
   1  13 -11   11.13    1.86
  -1  13  11   10.46    2.24
  -1 -13  11    9.92    1.85
   1  13 -10    0.53    1.69
  -1 -13  10    2.15    1.34
  -1  13  10    1.34    0.46
  -1  13  10    4.35    0.81
  -1 -13  10    1.72    1.70
  -1  13  10   -0.02    2.18
   1  13  -9    5.99    1.67
  -1 -13   9    5.08    1.35
  -1  13   9    4.07    0.46
  -1  13   9    6.14    0.85
  -1 -13   9    4.96    1.64
  -1  13   9    3.99    2.12
   1  13  -8  230.55    5.24
  -1 -13   8  227.85    4.63
  -1 -13   8  231.95    5.67
  -1  13   8  194.89    5.16
  -1  13   8  187.94    3.75
   1  13  -8  204.24    4.13
  -1  13   8  206.79    3.91
  -1  13   7   16.24    0.93
   1  13  -7   13.57    1.09
  -1 -13   7   16.60    1.33
   1  13  -7   15.80    1.74
   1  13  -7   15.79    1.47
  -1  13   7   14.13    1.56
  -1  13   7   13.31    1.60
  -1  13   6    6.75    0.86
   1  13  -6    2.72    1.03
  -1  13   6    3.84    1.08
   1  13  -6    1.86    1.41
  -1 -13   6    1.37    1.03
  -1  13   6    0.03    0.44
   1  13  -6    3.32    1.23
  -1 -13   6    3.51    1.42
  -1  13   6    1.67    1.94
  -1  13   6    3.22    1.17
   1  13  -6    1.98    1.07
  -1  13   6    2.58    1.31
  -1 -13   6    3.53    1.40
  -1  13   6    3.88    1.53
  -1  13   5   18.33    1.25
  -1  13   5   17.02    0.93
   1  13  -5   14.08    1.11
  -1 -13   5   14.19    1.13
   1  13  -5   16.06    1.63
   1  13  -5   13.55    1.38
  -1  13   5    6.31    0.86
  -1 -13   5   18.37    1.57
  -1  13   5   14.34    1.99
  -1 -13   5   20.88    1.74
   1  13  -5   11.33    1.25
  -1  13   5   15.90    1.52
  -1  13   5   16.84    1.57
  -1  13   5   16.35    1.71
   1  13  -4   35.94    2.06
  -1  13   4   34.81    1.41
  -1 -13   4   31.62    1.29
   1  13  -4   31.86    1.76
   1  13  -4   33.58    1.75
  -1  13   4   27.79    1.55
   1  13  -4   31.78    2.26
  -1  13   4   27.55    2.14
  -1 -13   4   38.39    1.90
  -1  13   4   34.44    1.97
   1  13  -4   33.29    1.48
  -1  13   4   32.43    2.01
   1  13  -3    2.30    0.86
  -1  13   3    1.91    1.03
  -1  13   3    1.05    0.91
  -1 -13   3    2.20    0.75
  -1  13   3    0.10    0.44
  -1  13   3    0.28    1.18
  -1 -13   3    2.48    1.02
  -1  13   3    0.46    1.66
   1  13  -3    2.09    1.73
   1  13  -3    2.17    2.16
   1  13  -3    2.51    1.13
  -1  13   3    2.70    0.86
  -1  13   3    1.42    1.27
  -1  13   3    2.25    1.42
   1  13  -2  251.57    4.85
  -1 -13   2  263.77    4.28
  -1  13   2    0.26    3.65
   1  13  -2  227.13    8.06
  -1  13   2  274.36    5.09
   1  13  -2  276.66    5.09
  -1  13   2  173.73    4.82
  -1  13   2  244.95    5.16
   1  13  -2  261.26    5.12
   1  13  -2    0.12    3.78
  -1  13   2  238.81    8.98
   1  13  -2  274.10    8.85
  -1  13   2  292.02    4.93
   1  13  -2  247.19    4.50
  -1  13   2  293.05    5.33
  -1  13   2  237.80    4.66
  -1  13   2  233.32    4.28
  -1  13   2  276.00    4.48
   1  13  -2  255.11    4.32
   1  13  -2  252.96    4.49
   1  13  -1   59.02    1.78
  -1  13   1    0.14    0.61
  -1  13   1   52.73    2.13
  -1  13   1    0.34    0.98
   1  13  -1   60.82    1.99
  -1  13   1   55.81    2.00
   1  13  -1   57.00    2.12
  -1  13   1   51.05    2.28
  -1  13   1   46.62    4.11
   1  13  -1   53.59    4.13
   1  13  -1    0.57    1.24
  -1  13   1   49.73    1.75
  -1  13   1   65.32    1.85
   1  13  -1   55.71    1.63
  -1  13   1   59.63    1.65
   1  13  -1   61.11    1.61
  -1  13   1   60.07    1.59
   1  13  -1   55.44    1.45
  -1  13   0  606.62   11.16
  -1  13   0  664.79    5.64
   1  13   0  582.87    5.12
   1  13   0  622.88   11.52
  -1  13   0  770.46    6.32
  -1  13   0  641.70    5.91
   1  13   0  637.17   12.29
  -1  13   0  622.36   12.74
   1  13   0  651.78    4.18
  -1  13   0  581.87    4.43
  -1  13   0  744.33    5.28
   1  13   0  609.72    3.29
   1  13   0  672.67    3.88
  -1  13   0  681.71    4.03
  -1  13   0  666.83    4.20
   1  13   1    0.11    0.90
   1 -13   1  117.36    1.93
  -1  13  -1  131.36    2.45
   1  13   1  138.19    2.75
  -1  13  -1  122.49    2.75
  -1  13  -1  122.04    5.45
   1  13   1  128.81    5.43
   1  13   1  125.67    2.75
   1  13   1  114.10    5.64
  -1  13  -1  114.03    5.91
   1  13   1   -0.12    1.00
  -1  13  -1  125.63    2.35
   1  13   1  133.86    2.24
   1  13   1  187.07    1.92
  -1  13  -1  131.42    2.54
   1  13   1  139.59    2.09
  -1  13  -1  126.44    2.07
   1 -13   2   77.93    1.94
  -1  13  -2   85.86    2.39
  -1  13  -2   87.81    2.60
   1  13   2   -0.07    1.43
  -1  13  -2   85.15    5.00
   1  13   2   84.87    2.41
  -1  13  -2   93.35    3.13
   1 -13   2  110.02    2.86
   1  13   2   84.98    2.52
   1  13   2   -0.22    1.21
  -1  13  -2   82.98    5.16
  -1  13  -2   95.32    2.38
   1  13   2   90.40    2.17
  -1  13  -2   87.90    2.04
   1  13   2   87.54    1.75
  -1  13  -2   90.49    2.62
   1 -13   3   94.30    2.13
   1  13   3   -0.35    1.34
   1  13   3   93.41    2.63
   1 -13   3  104.60    2.91
  -1  13  -3   92.26    5.38
   1  13   3    0.04    1.18
  -1  13  -3   93.33    2.33
  -1  13  -3   93.71    2.37
   1  13   3   97.49    2.30
   1  13   3   82.03    3.31
   1  13   3  106.30    2.09
   1  13   3   82.57    1.71
  -1  13  -3   89.39    2.07
   1  13   4  249.19    4.41
   1  13   4  258.07    4.70
  -1  13  -4  229.70    4.66
  -1  13  -4  274.67    5.43
   1 -13   4  226.16    4.83
   1  13   4  231.30    5.12
  -1  13  -4  260.77    5.47
   1 -13   4  257.95    5.77
   1  13   4  227.97    5.23
   1  13   4  181.31    5.23
  -1  13  -4  218.24    5.17
  -1  13  -4  228.77    5.01
   1  13   4  207.02    5.80
  -1  13  -4  217.88    5.16
   1  13   4  244.50    5.65
  -1  13  -5  160.65    3.34
  -1  13  -5  149.06    3.23
   1  13   5  127.68    3.03
   1 -13   5  150.09    3.66
  -1  13  -5  125.50    2.86
  -1  13  -5  122.24    2.83
  -1  13  -5  133.23    2.74
   1  13   5  138.62    2.70
   1  13   5  122.44    3.90
   1  13   5  151.61    2.46
   1  13   5  132.95    1.93
  -1  13  -5  128.25    2.32
  -1  13  -6   52.45    2.33
   1 -13   6   47.35    1.80
  -1  13  -6   46.52    1.97
   1 -13   6   45.86    2.29
   1  13   6   44.66    2.13
  -1  13  -6   38.61    1.77
  -1  13  -6   40.84    1.72
   1  13   6   47.16    1.88
  -1  13  -6   38.69    1.69
   1  13   6   44.10    2.98
   1  13   6   42.00    1.17
  -1  13  -6   40.39    1.39
   1 -13   7    7.54    1.38
  -1  13  -7    7.55    1.64
   1  13   7    6.91    1.80
  -1  13  -7    6.71    1.34
   1  13   7   -0.06    0.37
  -1  13  -7    6.02    1.05
   1  13   7    5.80    1.37
   1  13   7    7.19    2.54
  -1  13  -7    6.16    1.16
  -1  13  -7    5.95    0.83
   1 -13   8  230.03    6.16
  -1  13  -8  233.00    5.81
   1 -13   8  244.38    5.48
   1  13   8  203.91    6.27
  -1  13  -8  202.05    5.17
   1  13   8  213.68    4.60
   1  13   9   47.60    1.36
   1  13   9   48.36    2.58
   1 -13   9   46.03    2.57
   1 -13   9   57.08    2.26
  -1  13  -9   52.01    2.54
   1 -13   9   48.58    2.57
  -1  13  -9   40.00    1.77
   1  13   9   42.85    3.40
   1 -13   9   38.47    1.23
   1  13  10   30.31    1.16
  -1  13 -10   41.09    2.35
   1 -13  10   41.99    2.04
   1  13  10   34.76    2.37
   1 -13  10   32.41    2.27
   1 -13  10   33.45    2.26
   1  13  10   31.87    3.09
  -1  13 -10   28.88    1.50
   1 -13  10   28.64    1.06
   1  13  11    2.51    0.79
  -1  13 -11    2.45    1.64
   1 -13  11    3.88    1.45
   1 -13  11    0.20    0.69
   1  13  11    2.39    1.91
   1 -13  11    2.28    1.64
   1 -13  11    2.02    1.60
  -1  13 -11    2.41    0.87
   1  13  11    2.10    2.76
   1 -13  11    3.16    0.60
  -1  13 -12    4.62    1.62
   1 -13  12    7.39    1.39
   1 -13  12    5.22    1.51
   1 -13  12    3.46    0.56
   1  13  12    5.79    0.80
   1 -13  12    3.34    1.45
   1 -13  13   -0.59    1.32
   1 -13  13   -0.08    0.52
   1 -13  13    0.64    1.32
  -1 -14  13   22.53    1.85
  -1 -14  13   22.03    1.93
  -1 -14  12   11.10    1.99
  -1 -14  12   30.14    1.68
   1  14 -12   26.86    2.06
  -1 -14  12   19.97    1.97
   1  14 -12   18.23    1.24
  -1 -14  12   17.37    0.86
  -1  14  11    5.76    2.49
  -1 -14  11    3.45    1.69
  -1  14  11    6.73    0.53
   1  14 -11    3.28    1.06
  -1 -14  11    5.05    1.35
  -1 -14  10    5.23    1.33
   1  14 -10    4.16    1.69
  -1 -14  10    5.42    1.74
  -1  14  10    6.22    2.34
  -1  14  10    5.05    0.52
   1  14 -10    3.90    1.16
  -1  14  10    2.95    0.92
   1  14  -9   71.03    2.88
  -1  14   9   64.70    1.51
  -1  14   9   67.51    1.84
  -1  14   9   67.83    3.17
  -1 -14   9   67.75    3.05
  -1 -14   8  147.84    3.52
   1  14  -8  137.69    4.03
  -1  14   8  131.78    4.29
   1  14  -8  114.14    3.43
  -1  14   8  148.11    2.73
  -1  14   8  146.13    3.00
   1  14  -8  123.68    3.03
   1  14  -7    4.94    1.60
   1  14  -7    5.37    1.32
  -1 -14   7    4.99    1.58
  -1  14   7    6.87    1.52
   1  14  -7    4.34    0.98
  -1  14   7    6.25    1.00
  -1  14   6    7.24    0.99
  -1  14   6   13.59    1.24
   1  14  -6   10.79    1.14
  -1 -14   6   10.08    1.18
   1  14  -6   11.39    1.62
   1  14  -6    9.73    1.45
  -1  14   6    8.18    2.05
  -1 -14   6   11.09    1.63
  -1  14   6   12.38    1.61
  -1  14   6   10.18    1.60
  -1  14   6   10.23    1.41
   1  14  -6   11.54    1.31
  -1  14   6   10.48    1.72
   1  14  -5   74.15    1.80
  -1  14   5   95.95    2.06
  -1  14   5   53.65    1.51
   1  14  -5   81.23    2.51
  -1 -14   5   87.65    2.00
   1  14  -5   78.25    2.57
  -1 -14   5   92.67    2.90
  -1  14   5   76.75    2.95
  -1  14   5   79.01    2.39
  -1  14   5   87.54    2.74
   1  14  -5   70.90    2.06
  -1  14   5   85.40    2.96
  -1  14   4  325.65    3.37
   1  14  -4  290.59    3.96
  -1  14   4  272.49    4.00
   1  14  -4  304.36    4.26
   1  14  -4  286.84    4.11
  -1 -14   4  293.31    3.18
   1  14  -4  310.23    4.75
  -1  14   4  262.46    4.46
  -1 -14   4  334.20    4.99
  -1  14   4  312.69    4.61
   1  14  -4  251.51    3.33
  -1  14   4  322.32    5.10
  -1  14   3   14.34    1.27
  -1  14   3   17.09    1.33
   1  14  -3   14.56    1.19
  -1 -14   3   18.77    1.03
  -1  14   3   13.45    1.48
  -1 -14   3   19.18    1.51
  -1  14   3   16.22    2.18
   1  14  -3   13.49    1.97
   1  14  -3   16.65    1.46
  -1  14   3   22.72    1.31
  -1  14   3   13.53    1.51
  -1  14   3   18.88    1.83
  -1  14   2   16.76    1.31
   1  14  -2   17.05    1.19
   1  14  -2   13.79    1.66
  -1  14   2   16.34    1.41
   1  14  -2   17.74    1.37
   1  14  -2   14.92    1.54
  -1  14   2   13.93    1.51
  -1  14   2    0.23    0.55
   1  14  -2   17.98    2.00
  -1  14   2   14.52    2.06
   1  14  -2    0.12    1.03
  -1  14   2   16.31    1.23
   1  14  -2   15.56    1.35
  -1  14   2   13.27    1.50
  -1  14   2   17.36    1.77
  -1  14   2   18.97    1.84
   1  14  -1   -0.29    0.54
  -1  14   1   -0.24    0.38
   1  14  -1   10.78    1.47
  -1  14   1    0.69    0.95
  -1  14   1   15.53    1.54
   1  14  -1   11.13    1.83
  -1  14   1   15.10    2.14
   1  14  -1    0.50    0.93
  -1  14   1   14.19    1.45
  -1  14   1   18.00    1.70
   1  14  -1   12.78    1.33
  -1  14   1   15.32    1.21
   1  14  -1   14.29    1.41
   1  14  -1   12.99    1.09
  -1  14   1   11.67    1.54
  -1  14   1   16.38    1.22
  -1  14   0  792.37    6.43
   1  14   0  758.48    6.06
  -1  14   0  742.88    6.75
   1  14   0  719.37    6.03
  -1  14   0  697.83    5.13
  -1  14   0  769.94    6.44
  -1  14   0  871.05    5.95
   1  14   0  751.25    4.94
   1  14   0  759.71    4.11
   1  14   0  759.04    4.34
  -1  14   0  718.28    4.80
  -1  14   0  775.11    4.55
  -1  14  -1  371.03    4.53
   1  14   1  357.02    4.31
   1 -14   1  344.10    2.99
  -1  14  -1  371.26    5.17
   1  14   1  344.66    4.33
  -1  14  -1  325.50    3.61
  -1  14  -1  368.01    4.52
   1  14   1  351.63    3.54
   1  14   1  328.93    2.69
   1  14   1  381.86    3.21
  -1  14  -1  361.78    3.86
  -1  14  -1  359.70    3.22
  -1  14  -2  693.29   13.01
   1  14   2  705.81   12.89
   1 -14   2  658.30   12.24
  -1  14  -2  695.98   12.74
  -1  14  -2  624.24   12.84
   1  14   2  666.63   12.42
  -1  14  -2  670.98   12.62
  -1  14  -2  638.89   12.18
  -1  14  -2  709.19   12.62
  -1  14  -2  638.12   13.27
   1  14   2  641.53   12.82
   1 -14   3   44.98    1.62
  -1  14  -3   44.41    2.01
   1  14   3   43.40    2.22
   1 -14   3   50.24    2.21
   1  14   3   46.68    1.85
  -1  14  -3   44.67    1.83
  -1  14  -3   43.13    2.12
  -1  14  -3   44.00    1.60
   1  14   3   49.93    1.73
   1  14   4  137.09    2.85
   1  14   4  148.86    3.19
  -1  14  -4  123.18    3.61
   1 -14   4  132.58    3.23
   1  14   4  151.37    3.69
  -1  14  -4  153.40    3.90
   1 -14   4  146.78    4.08
   1  14   4  123.60    3.73
  -1  14  -4  130.83    3.40
  -1  14  -4  118.43    3.51
   1  14   4  145.31    4.04
  -1  14  -5  110.82    2.94
   1 -14   5  122.92    2.54
  -1  14  -5  117.97    3.02
   1 -14   5  126.49    3.36
   1  14   5  112.92    3.06
  -1  14  -5  105.99    2.74
   1  14   5  125.90    2.69
  -1  14  -5   99.73    2.66
  -1  14  -5  111.01    2.61
   1  14   5  134.62    2.32
   1  14   5   92.60    1.76
  -1  14  -5  108.58    2.15
  -1  14  -6   25.49    1.92
   1  14   6   26.86    2.18
   1 -14   6   28.35    1.97
  -1  14  -6   26.02    1.82
   1  14   6   30.02    1.78
  -1  14  -6   25.23    1.50
  -1  14  -6   22.86    1.49
   1  14   6   21.04    1.02
  -1  14  -6   28.97    1.23
  -1  14  -7    5.45    1.65
   1 -14   7    5.37    1.39
  -1  14  -7    8.36    1.42
   1 -14   7    6.29    1.58
   1  14   7    6.02    1.93
   1  14   7    8.45    1.50
  -1  14  -7    6.43    1.18
  -1  14  -7    6.29    1.10
  -1  14  -7    5.90    0.91
   1 -14   8    2.43    1.41
  -1  14  -8    3.81    1.60
   1 -14   8    2.30    1.49
   1  14   8    2.81    0.43
   1  14   8    2.62    0.84
  -1  14  -9   64.98    2.75
   1 -14   9   72.43    2.43
   1  14   9   57.87    2.85
   1 -14   9   55.63    2.78
  -1  14  -9   46.90    1.93
   1  14   9   45.30    1.49
  -1  14 -10   61.90    2.67
   1 -14  10   64.63    2.30
   1  14  10   51.93    2.80
   1 -14  10   49.67    2.62
   1 -14  10   49.16    2.55
  -1  14 -10   44.82    1.83
   1  14  10   44.16    1.44
   1 -14  11   37.62    2.25
   1 -14  11   35.28    2.26
   1  14  11   40.38    2.61
  -1  14 -11   34.45    1.45
   1  14  11   37.30    1.19
   1 -14  12   17.67    1.76
   1 -14  12   22.24    1.58
   1 -14  12   17.19    1.79
  -1 -15  13   -1.02    1.33
  -1 -15  12    3.59    1.47
  -1 -15  12    3.12    1.46
   1  15 -12    3.66    0.90
  -1 -15  12    4.08    1.22
  -1  15  11   19.51    2.73
  -1 -15  11   21.01    1.99
   1  15 -11   17.15    1.32
  -1  15  11   27.10    0.80
  -1 -15  11   25.89    1.63
  -1 -15  10   42.48    1.90
   1  15 -10   35.37    2.27
  -1  15  10   34.43    2.84
  -1 -15  10   32.57    2.33
  -1 -15  10   21.45    2.25
  -1  15  10   40.29    1.01
   1  15 -10   29.29    1.59
  -1  15  10   30.61    1.41
   1  15  -9   20.17    1.94
  -1 -15   9   18.62    1.45
  -1  15   9   17.16    2.61
  -1  15   9   19.08    0.72
  -1  15   9   14.65    1.23
   1  15  -8  105.46    3.39
  -1  15   8   83.98    3.68
  -1 -15   8   93.30    3.51
   1  15  -8   88.00    2.79
   1  15  -8   81.52    2.75
  -1  15   8  103.68    1.97
  -1  15   8   69.46    2.20
   1  15  -8   91.09    2.34
  -1  15   7    0.15    0.48
   1  15  -7    4.96    1.42
  -1 -15   7    6.04    1.60
   1  15  -7    4.79    1.44
   1  15  -7    5.31    1.72
  -1 -15   7    6.89    1.22
  -1  15   7    3.17    1.11
   1  15  -7    4.71    1.08
  -1  15   6   12.84    1.20
   1  15  -6   10.62    1.21
  -1  15   6    9.98    1.20
  -1 -15   6   13.77    1.23
   1  15  -6   11.51    1.67
   1  15  -6   12.64    1.60
  -1 -15   6   11.43    1.67
  -1  15   6   10.29    2.29
  -1  15   6   13.73    1.68
  -1  15   6   15.61    1.73
  -1  15   6   11.43    1.55
  -1  15   6   14.33    1.77
  -1  15   5    5.76    1.16
   1  15  -5    8.73    1.23
  -1  15   5    9.38    1.24
   1  15  -5   10.17    1.63
  -1 -15   5    9.81    1.04
   1  15  -5    9.84    1.54
  -1  15   5    7.74    2.27
  -1 -15   5    9.46    1.46
  -1  15   5   10.44    1.66
   1  15  -5    9.76    1.36
  -1  15   5    6.34    1.64
  -1  15   5   10.01    1.65
  -1  15   5    8.96    1.83
  -1  15   4  139.08    3.51
   1  15  -4  149.29    4.04
  -1  15   4  182.31    3.74
   1  15  -4  159.82    3.56
  -1  15   4  145.55    4.06
   1  15  -4  169.04    4.30
  -1 -15   4  180.40    3.57
  -1  15   4  151.75    4.54
   1  15  -4  159.66    4.58
  -1 -15   4  189.53    4.57
  -1  15   4  176.02    4.46
   1  15  -4  142.88    3.71
  -1  15   4  171.90    4.74
   1  15  -3   38.91    1.65
  -1  15   3   39.62    1.84
  -1  15   3   39.80    1.68
  -1  15   3   34.57    1.99
   1  15  -3   40.42    1.99
  -1 -15   3   39.29    1.40
  -1  15   3   34.91    2.60
   1  15  -3   39.17    2.63
  -1  15   3   33.87    2.03
   1  15  -3   34.49    1.86
  -1  15   3   42.47    2.46
   1  15  -2   70.57    2.51
  -1  15   2   86.15    2.19
   1  15  -2   78.72    2.06
  -1  15   2   77.66    2.34
   1  15  -2   84.66    2.70
  -1  15   2   78.08    2.67
  -1  15   2   81.75    3.18
   1  15  -2   79.51    3.02
  -1  15   2   93.50    2.46
   1  15  -2   74.77    2.29
  -1  15   2   85.91    2.89
  -1  15   2   74.02    2.46
  -1  15   2   89.38    3.04
  -1  15   1   13.75    2.35
   1  15  -1   12.97    1.99
  -1  15   1   11.09    1.55
   1  15  -1   13.88    1.59
  -1  15   1   14.07    1.29
  -1  15   1   15.29    1.76
   1  15  -1   13.35    1.54
  -1  15   1   10.97    1.58
   1  15  -1   13.15    1.26
  -1  15   1   14.23    1.33
   1  15  -1   11.10    1.63
  -1  15   1   12.86    1.79
  -1  15   0   -0.06    0.48
   1  15   0   -0.03    0.49
   1  15   0   51.68    2.49
  -1  15   0   50.84    2.13
   1  15   0   51.03    2.10
   1  15   0   52.80    1.94
  -1  15   0   57.88    1.90
  -1  15   0   50.84    2.00
  -1  15   0   59.24    2.30
  -1  15   0   56.27    1.67
  -1  15   0   52.36    2.25
   1  15   0   58.67    1.64
   1  15   0   54.43    1.73
  -1  15  -1  109.40    3.60
   1  15   1  103.09    3.18
  -1  15  -1  109.60    2.97
   1  15   1  117.66    2.93
  -1  15  -1  115.03    2.60
   1  15   1  113.73    2.48
  -1  15  -1  110.52    2.94
   1  15   1  129.76    2.61
   1  15   1  104.52    2.10
  -1  15  -1  110.40    2.24
  -1  15  -1  124.56    2.90
   1  15   1  124.08    2.27
   1 -15   2   86.00    1.89
  -1  15  -2   79.56    2.67
   1  15   2   78.66    2.49
  -1  15  -2   75.78    3.28
   1  15   2   85.12    2.85
  -1  15  -2   90.32    2.34
   1  15   2   88.46    2.33
  -1  15  -2   82.01    2.59
  -1  15  -2   88.32    2.03
  -1  15  -2   73.18    2.58
   1  15   2   72.73    1.74
   1  15   3   35.52    1.29
  -1  15  -3   33.62    1.57
   1  15   3   36.95    1.57
  -1  15  -3   32.21    1.83
   1 -15   3   31.10    1.44
   1  15   3   29.92    1.92
   1  15   3   32.35    2.24
  -1  15  -3   31.69    2.04
  -1  15  -3   34.24    1.71
   1  15   3   33.94    1.89
  -1  15  -3   30.18    1.89
   1  15   3   36.14    2.22
   1  15   4    7.52    1.21
   1  15   4    7.02    0.97
   1 -15   4    6.10    1.07
   1  15   4    5.81    1.42
  -1  15  -4    6.49    1.56
   1  15   4    6.66    2.06
   1 -15   4    5.70    1.40
   1 -15   4    5.79    1.26
  -1  15  -4    4.82    1.42
  -1  15  -4    5.69    1.19
   1  15   4    6.69    1.52
  -1  15  -5   56.69    2.35
   1 -15   5   56.33    1.86
  -1  15  -5   59.54    2.40
   1 -15   5   53.92    2.44
   1  15   5   47.12    2.60
   1 -15   5   59.06    2.41
  -1  15  -5   48.31    2.11
  -1  15  -5   50.14    1.97
   1  15   5   50.89    2.11
   1  15   5   58.05    2.52
  -1  15  -5   49.91    2.06
   1  15   5   60.66    1.83
   1  15   5   36.48    1.31
  -1  15  -5   51.22    1.66
   1 -15   6   24.65    1.57
  -1  15  -6   25.48    1.96
  -1  15  -6   26.58    1.86
   1  15   6   20.87    2.21
   1 -15   6   24.38    1.90
   1 -15   6   23.30    1.80
  -1  15  -6   21.60    1.51
  -1  15  -6   18.95    1.47
   1  15   6   24.31    1.76
  -1  15  -6   20.50    1.20
   1  15   6   21.31    1.13
  -1  15  -7   49.56    2.38
   1 -15   7   46.65    2.32
   1  15   7   45.09    2.66
   1 -15   7   47.42    2.45
  -1  15  -7   43.15    1.80
  -1  15  -7   40.64    1.76
   1  15   7   46.44    2.08
   1 -15   8    6.91    1.55
   1 -15   8    5.32    1.62
  -1  15  -8    7.18    1.70
   1 -15   8    6.42    1.37
   1  15   8    5.31    0.98
   1 -15   9    2.57    1.36
  -1  15  -9    2.83    1.73
   1 -15   9    2.87    1.53
  -1  15  -9    2.03    1.02
   1  15   9    0.18    0.89
   1  15   9    3.39    2.17
   1 -15  10   39.04    1.88
  -1  15 -10   39.29    2.28
   1 -15  10   33.67    2.25
   1  15  10   38.72    2.67
  -1  15 -10   34.53    1.57
   1 -15  11   16.97    1.45
   1  15  11   15.12    2.34
   1 -15  11   12.24    1.69
  -1  15 -11   13.50    1.07
   1  15  11   18.92    1.02
   1 -15  11   11.94    1.63
   1 -15  12   17.63    1.60
   1 -15  12   19.45    1.72
  -1 -16  12    3.89    1.37
  -1 -16  11   -2.09    1.69
  -1  16  11    0.56    2.44
  -1 -16  11    2.10    1.36
   1  16 -11    0.78    0.94
   1  16 -11    1.18    1.50
  -1 -16  11    0.41    1.08
  -1  16  10    0.62    2.51
  -1 -16  10    0.69    1.48
  -1 -16  10   -1.50    1.86
  -1  16  10    1.59    0.43
   1  16 -10    2.14    1.04
   1  16 -10    1.72    1.59
  -1 -16  10    1.56    1.15
   1  16  -9  148.10    4.14
   1  16  -9  113.34    3.39
  -1  16   9  169.00    2.77
  -1  16   9  105.59    3.04
  -1 -16   9  125.75    4.16
  -1  16   9  130.58    4.56
   1  16  -8   17.02    1.87
  -1 -16   8   23.12    1.47
  -1 -16   8   17.32    1.85
  -1  16   8   16.67    2.74
   1  16  -8   16.70    1.47
   1  16  -8   15.16    1.48
  -1  16   8   17.19    1.42
   1  16  -8   17.26    1.19
   1  16  -7   98.50    3.03
  -1 -16   7   98.26    2.26
  -1  16   7   89.61    3.59
  -1 -16   7  100.42    3.20
   1  16  -7   92.29    2.69
   1  16  -7   87.94    2.61
   1  16  -7   92.70    2.53
  -1  16   7   86.14    2.08
   1  16  -7   93.16    2.06
  -1  16   6   71.39    1.89
  -1  16   6   47.10    1.77
   1  16  -6   50.13    1.72
   1  16  -6   53.76    2.43
  -1 -16   6   62.28    1.81
   1  16  -6   54.88    2.32
  -1 -16   6   56.50    2.53
  -1  16   6   53.79    3.11
  -1  16   6   63.78    2.41
  -1  16   6   62.31    2.45
  -1  16   6   62.01    2.68
   1  16  -5    8.07    1.18
  -1  16   5    9.07    1.26
  -1 -16   5    7.67    1.03
   1  16  -5    7.23    1.59
   1  16  -5    8.78    1.58
  -1  16   5    0.76    0.67
  -1  16   5    7.82    2.55
  -1 -16   5    6.76    1.44
  -1  16   5    8.67    1.69
  -1  16   5   11.19    1.69
   1  16  -5    9.05    1.42
  -1  16   5    8.95    1.59
  -1  16   5    9.20    1.87
  -1  16   4    8.65    1.34
   1  16  -4   10.58    1.34
  -1  16   4    7.71    1.49
  -1 -16   4    8.46    0.94
   1  16  -4   11.25    1.62
  -1  16   4    8.04    1.49
  -1  16   4    6.78    2.57
  -1  16   4   10.05    1.79
   1  16  -4    9.11    1.51
  -1  16   4    8.89    1.67
  -1  16   4    8.58    1.86
   1  16  -3  220.13    4.57
  -1  16   3  193.75    4.68
  -1  16   3  256.56    4.76
  -1  16   3  212.12    5.18
   1  16  -3  229.15    5.09
   1  16  -3  223.72    5.75
  -1  16   3  208.28    5.71
  -1  16   3  204.00    4.99
   1  16  -3  195.40    4.76
  -1  16   3  255.79    5.92
   1  16  -2   44.84    2.17
  -1  16   2   44.08    2.21
   1  16  -2   44.64    2.77
  -1  16   2   42.14    2.92
   1  16  -2   38.52    1.91
  -1  16   2   48.06    2.38
  -1  16   2   42.35    2.15
  -1  16   2   53.57    1.89
  -1  16   2   49.08    1.81
  -1  16   2   49.57    2.14
   1  16  -2   44.52    2.29
   1  16  -2   47.23    1.75
   1  16  -1  307.47    4.04
   1  16  -1  279.84    3.43
  -1  16   1  298.06    3.97
  -1  16   1  308.32    3.62
   1  16  -1  310.11    4.66
  -1  16   1  278.26    4.53
   1  16  -1  290.12    4.95
  -1  16   1  290.71    5.20
   1  16  -1  319.65    4.11
  -1  16   1  289.85    4.71
  -1  16   1  290.93    4.08
   1  16  -1  288.10    3.89
  -1  16   1  320.18    4.26
  -1  16   1  326.25    5.38
  -1  16   0   -0.04    0.40
   1  16   0   -0.13    0.41
   1  16   0    9.92    1.49
  -1  16   0    8.61    1.54
   1  16   0    8.54    2.16
   1  16   0    9.60    1.58
  -1  16   0    9.27    1.68
   1  16   0    8.36    1.22
  -1  16   0   11.57    1.68
  -1  16   0    8.87    1.22
  -1  16   0    9.69    1.33
   1  16   0   10.01    1.59
  -1  16   0    8.39    2.01
   1  16   0    9.08    1.33
  -1  16  -1   31.74    2.06
   1  16   1   26.49    1.87
  -1  16  -1   29.35    2.83
  -1  16  -1   29.82    2.05
  -1  16  -1   29.41    1.57
  -1  16  -1   24.99    1.97
   1  16   1   28.80    1.82
   1  16   1   35.14    1.56
  -1  16  -1   29.75    1.54
  -1  16  -1   30.24    2.16
   1  16   1   31.23    1.58
   1  16   1   27.88    1.64
  -1  16  -2   18.42    1.84
   1  16   2   13.46    1.61
  -1  16  -2   16.22    1.85
  -1  16  -2   17.60    1.43
   1  16   2   16.10    1.37
  -1  16  -2   12.80    1.38
   1  16   2   17.07    1.71
  -1  16  -2   14.06    1.73
   1  16   2   17.71    2.15
   1  16   3    3.05    1.27
   1  16   3    0.31    1.11
  -1  16  -3    2.46    1.21
  -1  16  -3   -0.91    0.83
   1 -16   3    3.62    0.90
   1  16   3    2.11    2.07
  -1  16  -3    2.35    1.55
  -1  16  -3    0.94    1.41
   1  16   3    1.77    1.48
  -1  16  -3    1.71    1.14
   1  16   3    2.02    1.47
   1  16   4   10.48    1.20
   1  16   4   12.92    1.39
   1 -16   4   11.03    1.16
  -1  16  -4   11.66    1.68
  -1  16  -4   11.00    1.71
   1  16   4   13.64    1.64
   1  16   4   11.40    2.26
   1 -16   4    9.78    1.41
  -1  16  -4   10.18    1.53
  -1  16  -4    7.35    1.29
   1  16   4   12.33    1.82
   1  16   4   11.00    1.66
  -1  16  -5   50.54    2.37
   1 -16   5   50.71    1.82
  -1  16  -5   50.52    2.32
   1  16   5   43.74    2.61
   1 -16   5   52.00    2.41
   1 -16   5   52.40    2.33
   1  16   5   52.40    2.47
  -1  16  -5   41.92    1.92
   1  16   5   47.92    2.13
  -1  16  -5   45.54    2.02
   1  16   5   48.11    1.40
   1  16   5   55.55    1.82
  -1  16  -5   54.32    1.69
   1 -16   6   54.47    1.92
  -1  16  -6   53.57    2.42
  -1  16  -6   61.67    2.36
   1  16   6   46.42    2.79
   1 -16   6   47.94    2.37
   1 -16   6   52.79    2.37
  -1  16  -6   43.08    1.90
   1  16   6   47.07    2.19
  -1  16  -6   46.77    1.94
   1  16   6   60.06    1.50
  -1  16  -6   49.85    1.57
  -1  16  -7   71.13    2.68
   1 -16   7   65.98    2.07
   1 -16   7   65.99    2.59
   1  16   7   60.73    2.92
   1 -16   7   62.19    2.62
   1  16   7   63.81    2.32
  -1  16  -7   59.84    2.04
  -1  16  -7   60.31    2.04
  -1  16  -7   65.84    1.72
  -1  16  -8    2.56    1.53
   1 -16   8    3.61    1.44
   1 -16   8    1.92    1.40
   1  16   8   -1.27    2.34
  -1  16  -8    0.78    1.05
   1  16   8    5.44    0.95
  -1  16  -9   71.21    2.78
   1 -16   9   71.49    2.35
   1 -16   9   59.42    2.65
   1 -16   9   62.13    2.77
   1  16   9   67.15    3.10
  -1  16  -9   56.43    2.10
   1  16   9   64.28    1.74
   1 -16  10    3.26    1.18
  -1  16 -10    1.85    1.47
   1  16  10    1.11    2.08
  -1  16 -10    0.83    0.89
   1  16  10    1.58    0.94
   1 -16  10    1.55    1.32
   1 -16  11    5.76    1.31
   1 -16  11    6.51    1.39
  -1 -17  11    4.97    1.29
  -1 -17  10   13.41    1.61
  -1  17  10   14.18    2.69
  -1 -17  10   13.13    1.58
   1  17 -10   11.36    1.21
  -1  17  10   21.59    0.68
   1  17 -10   19.37    1.79
  -1 -17  10   16.50    1.33
   1  17  -9   32.65    2.09
  -1 -17   9   36.09    1.58
  -1 -17   9   23.09    2.12
  -1 -17   9   27.15    1.90
   1  17  -9   26.30    1.57
  -1  17   9   36.31    0.94
  -1  17   9   23.01    1.66
  -1  17   9   25.85    2.94
  -1 -17   9   28.76    2.00
  -1 -17   8    5.29    1.08
   1  17  -8    7.26    1.67
  -1 -17   8    5.70    1.50
   1  17  -8    3.88    1.16
  -1  17   8    5.68    0.57
   1  17  -8    5.21    1.31
   1  17  -8    3.30    0.92
  -1  17   8    4.06    1.37
  -1 -17   7   40.30    1.62
   1  17  -7   39.34    2.23
  -1 -17   7   34.82    2.14
  -1  17   7   33.77    3.17
   1  17  -7   32.94    1.89
   1  17  -7   33.61    1.80
   1  17  -7   32.93    1.92
   1  17  -7   33.69    1.49
  -1  17   7   31.69    1.76
  -1  17   6   79.90    2.05
  -1  17   6   55.38    2.02
   1  17  -6   70.10    2.00
   1  17  -6   77.43    2.71
  -1 -17   6   76.99    1.96
   1  17  -6   84.66    2.76
  -1 -17   6   71.35    2.72
  -1  17   6   68.29    3.55
  -1  17   6   75.66    2.59
   1  17  -6   68.32    2.54
  -1  17   6   77.84    2.71
   1  17  -6   66.55    2.27
   1  17  -6   66.04    2.49
  -1  17   5   88.87    2.14
   1  17  -5   76.44    2.02
  -1 -17   5   85.74    1.93
   1  17  -5   80.82    2.67
  -1  17   5   67.47    3.47
  -1  17   5   85.86    2.71
  -1  17   5   86.37    2.85
   1  17  -5   74.67    2.64
   1  17  -5   71.44    2.34
  -1  17   5   89.45    3.11
   1  17  -4   51.57    1.95
  -1  17   4   56.47    1.97
  -1  17   4   44.11    2.18
   1  17  -4   57.59    2.39
  -1  17   4   45.38    2.27
   1  17  -4   52.14    2.45
  -1  17   4   45.60    3.20
  -1  17   4   55.21    2.54
   1  17  -4   53.50    2.13
   1  17  -4   52.23    2.18
  -1  17   4   58.22    2.62
  -1  17   4   60.98    2.84
  -1  17   3   14.60    1.41
  -1  17   3    9.02    1.83
   1  17  -3   12.80    1.38
  -1  17   3   11.86    1.70
   1  17  -3   11.14    2.32
  -1  17   3   10.81    2.64
  -1  17   3   14.52    1.82
   1  17  -3   10.95    1.58
  -1  17   3   16.88    1.80
  -1  17   3   13.07    1.80
  -1  17   3   14.14    1.99
  -1  17   2    8.59    1.63
   1  17  -2    8.73    1.65
   1  17  -2   13.30    2.46
  -1  17   2   10.14    2.70
  -1  17   2    9.33    1.84
  -1  17   2   10.87    1.75
   1  17  -2   10.29    1.38
  -1  17   2   13.13    1.30
   1  17  -2    7.07    1.62
  -1  17   2   11.45    1.78
   1  17  -2   11.34    2.23
   1  17  -2   11.55    1.43
  -1  17   2   10.30    1.90
  -1  17   1   15.81    2.15
   1  17  -1   18.09    2.15
  -1  17   1   20.08    1.49
   1  17  -1   21.89    1.51
  -1  17   1   22.57    1.86
   1  17  -1   19.39    1.81
   1  17  -1   17.75    2.49
  -1  17   1   20.51    2.89
  -1  17   1   21.67    1.92
  -1  17   1   19.41    1.82
  -1  17   1   24.08    1.52
   1  17  -1   16.27    1.65
   1  17  -1   22.39    1.51
  -1  17   1   20.95    2.13
  -1  17   0  133.80    4.17
   1  17   0  128.88    3.75
  -1  17   0  118.08    3.77
   1  17   0  123.34    4.16
  -1  17   0  127.34    3.80
   1  17   0  142.94    3.46
  -1  17   0  125.88    3.82
  -1  17   0  130.17    3.48
   1  17   0  116.48    3.46
   1  17   0  121.20    3.39
  -1  17   0  130.34    3.19
   1  17   0  128.23    3.15
  -1  17   0  133.35    3.73
  -1  17  -1    0.08    0.46
  -1  17  -1    5.16    1.58
   1  17   1    6.67    1.59
  -1  17  -1    5.64    1.72
  -1  17  -1    6.26    1.63
   1  17   1    6.43    1.07
   1  17   1    3.93    1.65
  -1  17  -1    5.93    1.19
  -1  17  -1    0.27    2.10
   1  17   1    6.56    1.36
  -1  17  -1    6.58    1.30
   1  17   1    5.49    1.56
  -1  17  -2    8.00    1.32
   1  17   2    5.99    1.46
   1  17   2   10.65    1.69
  -1  17  -2    6.33    1.63
  -1  17  -2    9.77    1.79
   1  17   2   10.16    1.74
  -1  17  -2    8.54    1.61
   1  17   2    7.06    1.62
   1  17   2    7.95    2.31
   1  17   3   22.10    1.57
  -1  17  -3   21.23    1.37
   1  17   3   24.25    1.57
   1  17   3   20.66    2.56
  -1  17  -3   20.95    1.86
  -1  17  -3   20.27    1.51
   1  17   3   21.19    1.91
   1  17   3   23.76    2.10
  -1  17  -3   19.46    1.68
   1  17   3   22.08    1.92
   1  17   4   22.96    1.50
   1  17   4   24.37    1.56
   1  17   4   19.90    1.71
  -1  17  -4   24.99    2.01
   1 -17   4   23.87    1.33
  -1  17  -4   24.26    1.76
   1  17   4   21.20    2.57
   1  17   4   21.82    2.03
  -1  17  -4   21.06    1.57
  -1  17  -4   20.72    1.72
   1  17   4   24.17    1.92
   1 -17   5   11.55    1.20
  -1  17  -5    8.30    1.60
   1 -17   5    8.78    1.44
   1  17   5    8.54    2.29
   1  17   5    7.94    1.64
  -1  17  -5    8.39    1.36
   1  17   5    9.95    1.62
  -1  17  -5    8.46    1.21
   1  17   5   10.46    1.28
  -1  17  -5    7.21    1.13
   1  17   5    5.08    1.20
   1 -17   6   57.46    1.82
  -1  17  -6   51.53    2.39
  -1  17  -6   53.48    2.29
   1 -17   6   46.12    2.20
   1  17   6   31.04    1.40
  -1  17  -6   51.02    1.63
  -1  17  -6   44.47    1.85
   1  17   6   49.37    2.17
  -1  17  -6   42.15    1.88
   1  17   6   45.15    2.75
   1 -17   6   47.03    2.28
   1 -17   7    1.64    1.31
   1  17   7    2.92    2.26
   1 -17   7    2.96    1.13
  -1  17  -7    3.41    1.55
   1 -17   7    2.41    1.33
   1  17   7    3.14    0.44
   1  17   7    2.22    1.49
  -1  17  -7    2.02    1.04
  -1  17  -7    2.10    1.06
  -1  17  -7    2.49    0.94
   1  17   8   19.54    2.48
   1 -17   8   20.75    1.83
  -1  17  -8   23.10    1.92
   1 -17   8   21.52    1.46
   1 -17   8   18.61    1.72
  -1  17  -8   17.49    1.33
  -1  17  -8   16.12    1.42
  -1  17  -9   27.28    1.98
   1 -17   9   21.97    1.74
   1  17   9   21.56    2.47
   1 -17   9   22.10    1.80
  -1  17  -9   19.85    1.30
   1  17   9   15.59    1.26
  -1  17 -10   34.00    1.47
   1 -17  10   33.14    1.90
   1 -17  10   35.23    1.99
   1  17  10   39.24    2.65
  -1 -18   9   64.79    2.60
  -1  18   9   69.82    3.51
  -1 -18   9   63.35    2.68
   1  18  -9   59.46    2.21
  -1  18   9   57.53    2.27
  -1 -18   8    4.58    1.01
   1  18  -8    6.89    1.58
  -1 -18   8    5.52    1.26
  -1  18   8    5.46    0.55
   1  18  -8    3.39    1.09
  -1  18   8    2.54    1.43
  -1 -18   8    5.14    1.37
   1  18  -7   44.79    2.27
  -1 -18   7   46.47    1.63
  -1 -18   7   39.58    2.17
  -1  18   7   37.32    3.18
   1  18  -7   35.81    1.84
   1  18  -7   33.37    1.87
  -1  18   7   39.12    2.02
   1  18  -7   38.24    1.57
   1  18  -6   38.47    1.56
  -1  18   6   32.25    1.98
  -1 -18   6   41.23    1.43
   1  18  -6   48.36    2.23
  -1  18   6   31.55    3.08
   1  18  -6   38.60    2.03
  -1  18   6   43.71    2.12
   1  18  -6   34.75    1.96
   1  18  -6   36.95    1.79
  -1  18   6   40.69    2.22
  -1  18   5   33.34    1.53
   1  18  -5   33.31    1.57
   1  18  -5   32.30    1.96
   1  18  -5   36.67    2.08
  -1  18   5   29.64    3.14
   1  18  -5   32.85    2.10
  -1  18   5   32.71    1.97
  -1  18   5   37.61    2.13
   1  18  -5   32.02    1.73
   1  18  -5   32.29    2.02
  -1  18   5   38.68    2.33
  -1  18   4   21.33    1.97
  -1  18   4   30.50    1.55
   1  18  -4   26.56    1.54
   1  18  -4   27.75    1.94
  -1  18   4   25.88    1.86
  -1  18   4   25.94    1.99
  -1  18   4   30.65    2.22
   1  18  -4   26.24    1.65
  -1  18   4   29.06    1.98
   1  18  -4   26.47    2.00
  -1  18   4   23.17    2.87
  -1  18   3   57.09    1.90
   1  18  -3   52.13    1.86
  -1  18   3   50.05    2.25
  -1  18   3   50.86    3.29
  -1  18   3   56.15    2.49
   1  18  -3   58.83    2.18
   1  18  -3   52.74    1.99
  -1  18   3   59.46    2.51
   1  18  -3   54.72    2.46
  -1  18   3   58.57    2.71
   1  18  -2    0.10    0.54
  -1  18   2    0.69    1.45
   1  18  -2    0.51    1.48
  -1  18   2   -2.06    2.62
   1  18  -2    0.86    2.32
  -1  18   2   -0.65    1.51
   1  18  -2    0.53    1.10
  -1  18   2   -0.39    1.91
   1  18  -2   -1.84    2.22
   1  18  -2    0.79    1.31
   1  18  -1   92.80    2.91
  -1  18   1   93.05    2.91
  -1  18   1  103.68    2.31
   1  18  -1   98.32    2.31
  -1  18   1  112.27    3.09
   1  18  -1   91.62    2.92
  -1  18   1   93.43    3.81
   1  18  -1  102.24    3.70
  -1  18   1  105.27    3.08
  -1  18   1  111.36    2.63
   1  18  -1   94.42    2.60
  -1  18   1  102.65    3.11
   1  18  -1  105.05    2.60
  -1  18   1  106.51    3.31
  -1  18   0   43.70    2.49
  -1  18   0   37.45    2.25
   1  18   0   48.26    2.41
  -1  18   0   31.87    3.10
   1  18   0   43.21    2.98
  -1  18   0   41.43    2.39
  -1  18   0   45.87    1.98
   1  18   0   42.61    2.22
   1  18   0   49.70    2.59
  -1  18   0   42.32    2.34
   1  18   0   45.79    1.91
   1  18   0   46.76    2.31
  -1  18   0   45.89    1.89
   1  18   0   47.03    1.87
  -1  18   0   35.00    2.41
   1  18   1    4.46    1.70
  -1  18  -1    4.12    1.68
   1  18   1    4.13    1.61
  -1  18  -1    1.65    1.54
   1  18   1    0.90    2.31
  -1  18  -1    3.34    1.58
   1  18   1    2.68    1.56
  -1  18  -1    4.36    1.20
  -1  18  -1    3.74    1.56
   1  18   1    5.65    1.79
  -1  18  -1    3.39    1.25
   1  18   1    3.63    1.35
   1  18   1    6.21    1.73
   1  18   2    2.98    1.68
  -1  18  -2    3.76    1.20
  -1  18  -2    0.09    0.55
  -1  18  -2    4.09    1.56
   1  18   2    5.59    1.60
  -1  18  -2    4.18    1.56
   1  18   2    2.84    1.60
  -1  18  -2    3.76    1.67
   1  18   2    3.61    1.78
  -1  18  -2    2.64    1.25
  -1  18  -2    4.01    1.52
   1  18   2    3.80    1.57
   1  18   2    4.49    2.46
   1  18   3    9.87    1.42
  -1  18  -3   10.88    1.29
   1  18   3    9.48    1.56
   1  18   3    9.95    2.40
  -1  18  -3    7.52    1.57
  -1  18  -3    8.22    1.50
  -1  18  -3    8.94    1.32
   1  18   3    7.22    1.72
   1  18   3    7.34    1.76
  -1  18  -3   10.43    1.66
   1  18   3    9.03    1.66
   1  18   4    8.73    1.30
   1  18   4    6.02    1.42
  -1  18  -4   14.42    1.73
   1  18   4    8.64    1.47
   1  18   4    8.34    2.50
   1  18   4    9.29    1.65
  -1  18  -4    9.80    1.49
  -1  18  -4   10.75    1.32
  -1  18  -4    9.42    1.62
  -1  18  -5   11.35    1.65
  -1  18  -5   15.74    1.69
   1 -18   5   13.63    1.14
   1  18   5   12.85    2.42
   1  18   5   13.82    1.60
   1  18   5   10.48    1.68
  -1  18  -5   12.71    1.32
  -1  18  -5   12.90    1.46
   1  18   5   11.44    1.42
  -1  18  -5   12.86    1.17
   1  18   5   13.84    1.32
   1  18   6    2.65    1.29
  -1  18  -6    2.20    0.94
  -1  18  -6    3.27    1.36
   1  18   6   -0.17    0.52
   1 -18   6    4.52    1.06
  -1  18  -6    2.44    1.15
  -1  18  -6    2.08    1.09
   1  18   6    2.84    1.52
  -1  18  -6    2.54    1.34
   1  18   6    3.02    2.29
  -1  18  -7   31.80    1.44
   1 -18   7   33.74    1.98
   1  18   7   31.46    2.70
  -1  18  -7   36.63    2.11
   1 -18   7   37.95    1.57
  -1  18  -7   32.38    1.64
   1  18   7   41.88    0.96
  -1  18  -7   29.99    1.63
  -1  18  -7   26.68    1.79
   1  18   8   -0.74    1.22
   1 -18   8    1.30    1.22
   1  18   8    0.58    2.28
  -1  18  -8    0.88    1.40
   1 -18   8    1.15    1.11
  -1  18  -8    0.86    0.94
  -1  18  -8   -0.05    0.98
  -1  18  -9   41.62    1.66
   1  18   9   46.11    2.81
   1  19  -8   11.49    1.17
  -1  19   8   11.28    1.60
   1  19  -7   31.66    1.93
  -1  19   7   27.18    2.95
   1  19  -7   26.34    1.61
   1  19  -7   26.08    1.49
   1  19  -7   27.31    1.30
  -1  19   7   27.02    1.89
   1  19  -6   12.74    1.60
   1  19  -6   12.69    1.49
  -1  19   6   16.41    2.77
   1  19  -6   12.91    1.51
   1  19  -6   13.14    1.44
   1  19  -6   11.10    1.27
   1  19  -6   12.43    1.14
  -1  19   6   14.19    1.80
  -1  19   5   -1.85    1.84
   1  19  -5    0.42    1.05
  -1  19   5    0.89    1.00
   1  19  -5    1.15    1.33
  -1  19   5    0.35    0.64
   1  19  -5    2.07    1.49
  -1  19   5    0.81    2.67
   1  19  -5    0.79    1.40
   1  19  -5   -0.35    1.09
  -1  19   5    0.19    1.32
   1  19  -5    0.82    1.33
  -1  19   5    2.74    1.59
   1  19  -4   37.75    1.58
  -1  19   4   39.59    1.56
  -1  19   4   38.00    1.97
   1  19  -4   46.24    2.27
  -1  19   4   42.36    2.37
   1  19  -4   36.35    2.11
  -1  19   4   40.83    2.15
  -1  19   4   36.67    3.14
  -1  19   3   68.48    2.53
   1  19  -3   65.37    1.87
  -1  19   3   76.69    2.00
  -1  19   3   59.10    3.53
  -1  19   3   66.93    2.49
   1  19  -3   65.29    2.59
  -1  19   3   66.78    2.57
   1  19  -3   58.65    1.99
   1  19  -3   61.95    2.50
  -1  19   3   67.08    2.78
   1  19  -2   32.16    2.09
  -1  19   2   33.61    2.01
  -1  19   2   27.17    2.91
  -1  19   2   30.47    2.01
   1  19  -2   29.01    1.58
   1  19  -2   32.02    2.15
   1  19  -2   31.56    1.65
  -1  19   2   25.68    2.13
  -1  19   1  137.71    4.16
   1  19  -1  138.42    3.95
  -1  19   1  127.56    3.85
   1  19  -1  140.03    4.48
  -1  19   1  135.84    3.93
   1  19  -1  135.08    3.48
  -1  19   1  153.52    3.57
   1  19  -1  123.05    3.53
   1  19  -1  128.36    3.99
  -1  19   1  132.67    3.98
   1  19  -1  128.68    3.81
   1  19  -1  136.61    3.28
  -1  19   1  144.62    3.31
  -1  19   1  108.10    3.65
  -1  19   0   15.90    1.92
   1  19   0   15.61    1.90
   1  19   0   19.73    1.91
  -1  19   0   14.88    1.77
   1  19   0   17.88    2.67
  -1  19   0   15.18    1.77
  -1  19   0   17.48    1.43
   1  19   0   16.68    1.31
   1  19   0   15.92    1.95
   1  19   0   13.98    1.78
  -1  19   0   17.14    1.78
   1  19   0   16.60    1.40
  -1  19   0   17.12    1.38
   1  19   0   13.21    2.10
   1  19   1   13.32    1.82
  -1  19  -1   14.75    1.89
   1  19   1   20.29    1.82
  -1  19  -1   16.59    1.84
   1  19   1   14.88    2.61
  -1  19  -1   14.51    1.78
   1  19   1   14.27    1.91
  -1  19  -1   15.92    1.40
   1  19   1   11.25    1.73
  -1  19  -1   15.35    1.72
   1  19   1   14.68    1.45
  -1  19  -1   17.95    1.41
   1  19   1   14.93    1.99
  -1  19  -2   50.95    1.77
   1  19   2   36.54    2.14
   1  19   2   48.91    1.85
   1  19   2   42.28    2.13
  -1  19  -2   45.54    2.28
   1  19   2   42.46    2.10
   1  19   2   46.83    2.37
  -1  19  -2   48.05    1.93
  -1  19  -2   42.94    2.15
   1  19   2   51.08    2.43
  -1  19  -2   43.70    2.27
  -1  19  -3    5.20    1.13
   1  19   3    4.34    1.67
   1  19   3    5.29    1.24
  -1  19  -3   -0.34    0.59
   1  19   3    2.15    2.28
   1  19   3    5.96    1.61
   1  19   3    3.33    1.57
  -1  19  -3    5.05    1.42
  -1  19  -3    4.68    1.51
   1  19   3    3.55    1.50
   1  19   4   37.95    2.03
   1  19   4   50.37    1.71
  -1  19  -4   41.10    2.16
   1  19   4   43.68    1.99
   1  19   4   49.04    3.02
   1  19   4   50.30    2.30
  -1  19  -4   45.62    2.05
   1  19   4   51.53    2.25
  -1  19  -4   49.47    1.89
  -1  19  -4   46.60    2.17
  -1  19  -5   -0.98    1.01
  -1  19  -5    2.08    1.37
   1  19   5    0.22    0.59
   1  19   5    0.98    1.39
  -1  19  -5    2.22    1.10
  -1  19  -5    1.06    1.15
   1  19   5    4.93    1.60
   1  19   5    0.85    0.98
   1  19   5    1.51    1.43
  -1  19  -5    0.68    0.92
   1  19   5    1.42    2.29
   1  19   6   26.77    1.69
  -1  19  -6   29.83    1.36
  -1  19  -6   33.08    1.89
  -1  19  -6   28.80    1.62
  -1  19  -6   26.52    1.53
  -1  19  -6   27.31    1.74
   1  19   6   35.87    2.76
  -1  19  -7    9.64    1.31
  -1  19  -7   12.35    1.01
  -1  19  -7   13.16    1.16
  -1  20   7    1.88    2.31
   1  20  -7    0.88    0.89
  -1  20   6    9.53    2.52
   1  20  -6    9.40    1.26
  -1  20   6   12.48    0.62
   1  20  -6    8.19    1.11
  -1  20   6    8.57    1.68
   1  20  -6    8.71    1.00
  -1  20   5  145.16    3.64
  -1  20   5  109.33    4.16
   1  20  -5  113.45    3.33
   1  20  -5  109.12    3.29
   1  20  -5  108.87    3.07
  -1  20   5  133.26    3.56
   1  20  -5  117.84    2.85
  -1  20   5  114.72    3.34
  -1  20   5  124.33    2.89
   1  20  -4    2.07    1.07
  -1  20   4    4.62    1.04
   1  20  -4   -0.09    0.57
  -1  20   4    3.76    1.37
   1  20  -4    1.82    1.35
  -1  20   4    1.15    2.39
   1  20  -4    2.25    1.05
  -1  20   4    1.56    1.29
   1  20  -4    2.36    1.34
  -1  20   4    1.90    1.51
   1  20  -3   17.99    1.35
  -1  20   3   19.09    1.30
  -1  20   3   10.50    1.85
   1  20  -3   15.55    1.72
  -1  20   3   14.81    2.68
   1  20  -3   20.21    1.81
   1  20  -3   18.53    1.73
   1  20  -3   19.12    1.35
  -1  20   3   21.32    1.74
  -1  20   3   23.96    1.93
   1  20  -2   -0.28    1.44
  -1  20   2    0.37    1.58
   1  20  -2    0.78    1.62
   1  20  -2    0.54    1.43
  -1  20   2   -0.46    1.38
   1  20  -2    0.12    1.39
   1  20  -2    0.54    0.97
   1  20  -2    0.58    1.19
  -1  20   1   10.98    1.73
  -1  20   1    9.37    1.55
   1  20  -1   12.10    1.62
   1  20  -1   12.56    1.80
  -1  20   1   11.18    1.60
   1  20  -1   10.91    1.17
   1  20  -1   10.65    1.61
   1  20  -1   11.43    1.28
  -1  20   1   11.40    1.26
   1  20   0    1.27    1.44
  -1  20   0    1.43    1.48
   1  20   0    0.99    1.40
  -1  20   0    0.78    1.41
   1  20   0    3.25    2.37
   1  20   0    2.99    1.61
  -1  20   0    2.20    1.40
   1  20   0    1.83    1.46
   1  20   0    1.87    1.47
  -1  20   0    0.49    0.98
   1  20   0    2.56    1.23
  -1  20   0    0.35    1.08
   1  20   0    4.42    1.92
  -1  20  -1  107.12    3.51
   1  20   1  113.70    3.58
  -1  20  -1  107.81    3.36
   1  20   1  109.15    3.34
   1  20   1  108.26    4.11
   1  20   1  113.84    3.50
  -1  20  -1  105.36    3.36
   1  20   1  105.35    3.41
  -1  20  -1  110.68    3.01
   1  20   1  115.81    3.25
   1  20   1  114.70    2.87
  -1  20  -1  106.98    2.80
   1  20   1  112.71    3.38
   1  20   2    2.99    1.35
  -1  20  -2    2.04    1.40
   1  20   2    2.17    1.36
  -1  20  -2    4.22    1.46
  -1  20  -2    2.15    1.04
   1  20   2    3.28    1.42
   1  20   2    3.86    1.60
  -1  20  -2    2.25    1.29
   1  20   2    2.60    1.11
  -1  20  -2    1.00    1.03
   1  20   2    2.59    1.82
   1  20   3   18.68    1.68
  -1  20  -3   13.62    1.63
  -1  20  -3   15.53    1.68
   1  20   3   16.31    1.72
  -1  20  -3   17.57    1.23
   1  20   3   15.94    1.88
   1  20   3   16.63    1.29
   1  20   3   16.41    1.74
  -1  20  -3   15.34    1.35
   1  20   3   17.76    1.62
  -1  20  -3   16.33    1.53
   1  20   3   13.64    2.62
   1  20   4    6.68    2.37
  -1  20  -4   11.03    1.48
   1  20   4   10.54    1.52
   1  20   4    9.52    1.38
  -1  20  -4   10.21    1.15
  -1  20  -4    9.38    1.36
   1  20   4    6.91    1.63
   1  20   4    8.31    1.09
  -1  20  -5   26.49    1.46
  -1  20  -5   26.19    1.58
   1  20   5   25.46    2.62
   1  20   5   21.04    1.80
  -1  20  -5   27.79    1.33
  -1  20  -6    1.36    0.92
   1  20   6    1.24    2.21
   1  20   6   -0.81    1.43
   1  21  -4    4.18    1.20
   1  21  -4    4.98    0.98
   1  21  -4    4.56    1.28
   1  21  -3    2.96    1.29
  -1  21   3    4.82    1.47
   1  21  -3    3.55    1.23
   1  21  -3    3.95    0.96
  -1  21   3    5.83    1.30
   1  21  -3    3.21    1.00
  -1  21   3    4.82    0.99
   1  21  -3    3.86    1.36
   1  21  -2    7.02    1.49
  -1  21   2   10.84    1.64
   1  21  -2    9.10    1.40
   1  21  -2    9.97    1.08
   1  21  -2    8.06    1.12
   1  21  -2   10.30    1.53
   1  21  -1   24.07    1.71
  -1  21   1   26.68    1.73
   1  21  -1   24.80    1.37
  -1  21   1   30.45    1.43
   1  21  -1   28.61    1.90
  -1  21   0    1.48    1.43
   1  21   0    1.68    1.34
   1  21   0    1.35    1.42
   1  21   0    0.08    1.23
  -1  21   0    0.65    1.25
  -1  21   0    1.79    1.00
   1  21   0    0.98    1.05
   1  21   1   -1.72    2.25
  -1  21  -1    0.18    1.37
   1  21   1    0.06    1.30
   1  21   1    1.15    1.37
  -1  21  -1    0.64    1.23
  -1  21  -1   -0.22    0.89
  -1  21  -1    1.94    1.01
   1  21   2   62.38    3.21
   1  21   2   66.22    2.43
  -1  21  -2   60.91    2.33
   1  21   2   64.48    2.43
  -1  21  -2   60.12    2.03
   1  21   2   63.82    1.94
   1  21   2   60.29    2.50
  -1  21  -2   62.45    1.96
  -1  21  -2   59.04    2.45
  -1  21  -3    1.35    0.92
  -1  21  -3    0.70    1.06
  -1  21  -3    2.35    1.25
  -1  21  -3    1.67    0.88
   1  21   4   49.49    2.22
  -2   0  18    4.33    0.53
  -2   0  18    2.65    0.65
  -2   0  17   -0.39    1.16
  -2   0  17    0.53    0.67
  -2   0  17    0.45    0.45
  -2   0  17    0.83    0.58
  -2   0  16  176.99    3.27
  -2   0  16  189.58    3.37
  -2   0  15   -1.04    1.02
  -2   0  15    0.50    0.73
  -2   0  15    0.09    0.39
  -2   0  15    0.36    0.46
  -2   0  15   -0.11    1.10
  -2   0  14  256.06    5.58
  -2   0  14  298.05    4.96
  -2   0  14  288.67    5.02
  -2   0  14  240.19    5.62
  -2   0  13   -0.03    0.31
  -2   0  13    0.46    0.35
  -2   0  13   -0.36    0.72
  -2   0  13    0.01    0.60
  -2   0  12    4.31    0.58
  -2   0  12    4.81    1.24
  -2   0  12    5.13    0.31
  -2   0  12    5.57    0.34
  -2   0  11   -0.11    0.36
  -2   0  11    0.32    0.43
  -2   0  11    0.86    1.95
  -2   0  11    0.22    0.98
  -2   0  11    0.03    0.64
  -2   0  11    0.84    0.25
  -2   0  11    0.10    0.21
  -2   0  10   54.91    0.80
  -2   0  10    0.06    0.46
  -2   0  10   -0.07    0.57
  -2   0  10   53.52    3.59
  -2   0  10    0.08    0.91
  -2   0  10   57.90    1.90
  -2   0  10   59.76    0.62
  -2   0  10   53.53    1.13
  -2   0  10   64.95    0.69
  -2   0  10   49.24    1.78
  -2   0   9   -0.25    0.32
  -2   0   9    0.32    0.70
  -2   0   9    0.22    0.22
  -2   0   9    0.31    1.39
  -2   0   9    0.23    1.45
  -2   0   9    0.20    0.23
  -2   0   9    0.20    0.16
  -2   0   8   11.25    0.85
  -2   0   8    8.46    1.57
  -2   0   8   10.50    2.19
   2   0  -7    1.97    0.59
  -2   0   7   -0.23    1.64
  -2   0   7    0.63    1.11
  -2   0   7    0.61    0.81
  -2   0   6  286.92    6.44
  -2   0   6  281.02    6.57
   2   0  -5    0.62    0.45
  -2   0   5    0.89    0.99
  -2   0   5    0.21    0.51
  -2   0   5    0.87    1.52
   2   0  -4  755.29   12.83
  -2   0   4  763.37   13.93
  -2   0   4  740.30   14.99
  -2   0   3   -0.19    1.08
  -2   0   3   -0.19    1.43
   2   0  -2 1331.61   22.17
  -2   0   2 1277.85   23.59
   2   0  -1    0.77    0.81
  -2   0   1    1.74    0.96
  -2   0   1    1.59    1.12
   2   0   0 1502.39   27.44
  -2   0   0 1644.74   28.34
  -2   0  -1    1.90    1.27
  -2   0  -1    1.19    0.88
   2   0   1    1.13    0.51
   2   0   2 5004.63   85.45
  -2   0  -2 5243.84   86.42
  -2   0  -3    1.08    0.70
   2   0   3    0.26    0.41
   2   0   3   -0.04    1.49
  -2   0  -4  903.79   16.00
   2   0   4  894.28   15.80
   2   0   5    0.33    0.69
   2   0   7    0.20    1.35
   2   0   7    0.31    0.23
   2   0   7    0.23    0.23
   2   0   7    0.40    0.37
   2   0   8  121.73    3.25
   2   0   8  132.30    5.11
   2   0   8  158.24    2.72
   2   0   8   99.52    3.21
   2   0   8  125.21    2.41
   2   0   8  145.00    2.46
   2   0   9    0.69    0.85
   2   0   9    0.24    0.88
   2   0   9    0.92    0.48
   2   0   9    0.91    0.48
   2   0   9    0.28    0.84
   2   0   9   -0.23    1.41
   2   0   9    0.17    0.30
   2   0   9    0.41    0.36
   2   0  10   64.66    1.36
   2   0  10   68.69    1.43
   2   0  11   -0.71    0.67
   2   0  11    0.12    1.37
   2   0  11    0.35    0.50
   2   0  11    1.27    0.49
   2   0  11   -0.38    1.15
   2   0  12   57.01    1.38
   2   0  12   54.74    1.66
   2   0  12   56.66    2.39
   2   0  13   -0.12    0.74
   2   0  13    0.10    0.87
   2   0  13    0.23    0.54
   2   0  13    0.45    0.72
   2   0  14   19.64    1.11
   2   0  14   19.08    0.91
   2   0  15    0.49    0.84
   2   0  15    0.02    0.84
   2   0  15    0.05    0.85
   2   0  16   51.95    1.87
   2   0  16   53.49    1.75
  -2  -1  18    1.92    0.51
  -2  -1  18    0.64    0.73
  -2   1  18    1.21    0.65
  -2   1  18    0.92    0.42
  -2   1  17   55.91    2.54
  -2  -1  17  104.03    2.09
  -2  -1  17   57.66    2.67
  -2   1  17  111.36    2.13
  -2  -1  17   76.99    1.62
  -2  -1  17   68.51    1.72
  -2   1  17   78.11    1.70
  -2   1  17   74.78    1.62
  -2  -1  16    5.00    0.78
  -2   1  16    8.16    0.79
  -2  -1  16    4.36    1.34
  -2  -1  16    5.51    0.47
  -2  -1  16    5.50    0.62
  -2   1  16    4.45    0.50
  -2   1  16    5.12    0.48
  -2  -1  16    2.93    1.34
  -2   1  16    2.33    0.97
  -2   1  15    0.67    0.67
  -2  -1  15    1.79    0.75
  -2  -1  15    0.64    1.18
  -2  -1  15    1.59    0.40
  -2  -1  15    1.36    0.48
  -2   1  15    1.86    0.38
  -2   1  15    1.53    0.44
  -2  -1  15   -0.37    1.03
  -2   1  15    0.41    0.92
  -2   1  14   19.45    0.94
  -2   1  14   12.46    0.97
  -2   1  14   11.85    1.13
  -2  -1  14   11.21    1.22
  -2  -1  14   15.19    0.59
  -2   1  14   14.67    0.50
  -2   1  14   15.80    0.58
  -2  -1  14   15.12    0.51
  -2   1  13   62.42    1.70
  -2  -1  13   74.65    2.99
  -2  -1  13   67.32    1.37
  -2  -1  13   70.01    1.32
  -2   1  13   68.58    1.36
  -2   1  13   68.20    1.31
  -2   1  13   64.15    1.77
  -2  -1  13   62.11    1.97
  -2  -1  12    3.91    0.28
  -2   1  12    3.70    0.32
  -2   1  12    1.89    0.77
  -2   1  12    3.75    0.29
  -2  -1  12    3.49    0.32
  -2  -1  12    3.58    0.57
  -2   1  12    3.65    0.55
  -2  -1  12    3.47    1.19
  -2   1  12    2.99    0.57
  -2  -1  12    3.14    0.64
  -2  -1  11    0.06    0.30
  -2  -1  11   -0.18    0.46
  -2   1  11   -0.01    0.39
  -2  -1  11   16.61    1.31
  -2   1  11   17.37    0.58
  -2  -1  11   18.91    0.67
  -2  -1  11   16.70    1.46
  -2  -1  11    0.95    1.05
  -2   1  11   14.22    2.60
  -2  -1  11   12.27    2.42
  -2   1  11   15.04    0.81
  -2   1  11   19.83    0.44
  -2  -1  11   13.19    0.94
  -2  -1  11   16.34    0.38
  -2   1  11   16.58    0.39
  -2  -1  11   17.87    0.43
  -2  -1  11   15.64    0.63
  -2   1  11   16.96    0.57
  -2   1  10   24.31    0.57
  -2  -1  10   25.16    0.64
  -2  -1  10   -0.01    0.38
  -2  -1  10   15.16    1.01
  -2   1  10    0.15    0.48
  -2  -1  10   21.86    1.31
  -2  -1  10   25.49    0.64
  -2   1  10   25.35    0.60
  -2   1  10   19.88    2.55
  -2  -1  10   -0.10    1.05
  -2   1  10    0.08    0.86
  -2  -1  10   22.30    1.43
  -2  -1  10   21.99    2.49
  -2   1  10   25.66    1.38
  -2  -1  10   25.10    0.45
  -2   1  10   28.30    0.50
  -2   1  10   26.40    0.46
  -2  -1  10   22.73    0.99
  -2  -1  10   26.20    0.49
  -2   1  10   24.04    0.78
  -2  -1  10   23.14    1.47
  -2  -1   9   90.35    2.05
  -2  -1   9   99.57    2.52
  -2   1   9   93.89    2.35
  -2  -1   9   98.70    1.83
  -2  -1   9   78.37    4.94
  -2  -1   9   89.82    4.09
  -2  -1   9   97.33    2.74
  -2   1   9   77.22    4.07
  -2   1   9   97.77    1.77
  -2  -1   9   95.29    1.70
  -2   1   9   98.79    1.70
  -2  -1   9   95.79    2.04
  -2   1   9  103.48    1.74
  -2  -1   9   99.51    1.73
  -2  -1   8   87.86    1.92
   2   1  -8   58.48    2.19
  -2   1   8   19.88    1.71
  -2   1   8   65.85    3.29
  -2   1   8   63.46    3.60
  -2  -1   8   36.85    2.31
  -2  -1   8   65.36    4.27
  -2  -1   8   74.08    3.27
   2   1  -7 1008.83   19.16
  -2   1   7 1048.99   20.21
  -2   1   7 1019.55   18.66
  -2  -1   7 1204.63   20.64
  -2   1   7 1127.62   21.92
  -2  -1   7 1055.54   22.49
  -2   1   7 1118.32   20.79
   2   1  -6   97.23    2.74
  -2   1   6   87.51    2.58
  -2   1   6  101.02    4.21
  -2   1   6  102.98    3.50
  -2  -1   6  106.80    3.44
  -2  -1   6   95.91    4.47
  -2   1   6  109.16    3.70
   2   1  -5  357.06    6.72
  -2  -1   5  397.42    7.49
  -2   1   5  390.71    7.97
  -2   1   5  394.99    8.67
  -2  -1   5  306.56    5.93
  -2   1   5  302.28    6.72
  -2   1   5  349.71    7.68
  -2  -1   5  364.60    8.97
   2   1  -4    9.38    0.86
  -2   1   4    8.40    0.90
  -2   1   4   10.27    1.57
  -2   1   4    9.12    1.25
  -2  -1   4    7.07    1.77
  -2   1   4    9.21    1.33
  -2  -1   4    8.46    1.02
  -2   1   3   16.84    1.26
  -2   1   3   17.71    1.55
  -2  -1   3   16.09    2.18
  -2   1   3   14.20    1.75
  -2   1   3   17.34    1.78
  -2  -1   3   16.16    1.16
   2   1  -2  126.34    3.01
  -2  -1   2  104.96    3.90
  -2   1   2  126.92    3.72
  -2  -1   2  107.25    3.34
  -2   1   2  124.41    3.98
  -2   1   1 1007.17   17.07
  -2  -1   1  987.98   17.13
   2   1   0 3038.77   60.03
   2   1   0 3336.82   59.72
   2  -1   0 3548.31   58.82
  -2   1   0 3983.35   60.97
  -2   1   0 3469.91   60.26
  -2  -1   0 3629.75   60.25
   2   1   1 1566.37   26.19
  -2   1  -1 1528.40   27.05
   2   1   2   50.25    1.51
   2  -1   2   48.21    1.29
   2  -1   3 1246.12   22.38
   2   1   3 1290.63   22.48
  -2  -1  -3 1313.57   22.92
   2   1   4   42.65    1.44
   2  -1   4   35.98    2.85
  -2   1  -4   45.26    1.95
  -2  -1  -4   35.27    1.07
   2   1   5  247.02    6.50
   2   1   5  240.93    5.20
   2  -1   5  256.93    7.58
   2   1   6  228.22    5.18
   2  -1   6  231.82    7.20
   2   1   6  233.02    6.37
   2   1   7    2.19    1.20
   2  -1   7    3.56    0.42
   2   1   7    5.68    0.45
   2   1   7    4.24    0.27
   2  -1   7    4.00    0.29
   2  -1   7    4.59    0.31
   2   1   8    0.37    0.27
   2   1   8    0.13    0.28
   2  -1   8    0.56    0.26
   2  -1   8    0.31    0.30
   2  -1   8    0.47    0.80
   2   1   8    1.06    0.84
   2  -1   8    0.14    0.81
   2  -1   8   -0.10    0.26
   2  -1   8    1.06    0.84
   2   1   8    0.52    1.19
   2   1   8    0.74    0.44
   2  -1   8    0.02    0.43
   2   1   9  913.75   17.62
   2  -1   9  932.31   17.85
   2  -1   9  697.17   17.70
   2   1   9  671.16   17.56
   2  -1   9  997.57   17.02
   2  -1   9 1139.10   21.86
   2  -1   9  877.30   17.82
   2   1   9 1044.10   20.78
   2   1   9 1183.39   17.11
   2  -1   9 1066.18   16.83
   2   1   9  994.38   16.74
   2  -1   9 1017.48   16.77
   2   1   9  975.79   16.75
   2  -1  10  110.06    3.15
   2   1  10  103.99    3.11
   2  -1  10   76.00    3.11
   2  -1  10  152.51    2.54
   2   1  10   71.24    2.97
   2  -1  10  106.65    3.17
   2   1  10   30.59    3.08
   2  -1  10  129.77    2.45
   2   1  10  124.75    2.42
   2  -1  10  105.55    2.10
   2   1  10  113.04    2.12
   2   1  10  112.16    2.11
   2  -1  10  108.32    2.17
   2   1  11   18.44    1.12
   2   1  11   20.49    1.71
   2  -1  11   25.40    0.99
   2   1  11   12.70    1.45
   2   1  11   21.62    1.00
   2  -1  11   13.59    1.59
   2  -1  11   20.93    1.51
   2   1  11   23.47    1.01
   2  -1  11   21.86    0.96
   2   1  11   18.18    0.68
   2  -1  11   20.95    0.86
   2   1  11   21.46    0.78
   2  -1  11   25.87    0.78
   2   1  12   24.45    1.21
   2  -1  12   25.74    1.94
   2  -1  12   26.84    1.10
   2   1  12   25.57    1.18
   2  -1  12   25.93    1.12
   2   1  12   26.07    1.16
   2   1  12   26.97    0.95
   2  -1  12   26.25    1.10
   2  -1  12   23.58    0.87
   2   1  13   93.96    2.13
   2  -1  13   89.80    2.17
   2  -1  13   86.21    2.95
   2   1  13   83.98    2.24
   2  -1  13   73.50    2.04
   2   1  13   84.42    1.96
   2   1  13   69.15    1.76
   2  -1  13   76.86    1.87
   2  -1  13   83.15    2.13
   2   1  13   78.93    2.26
   2   1  14   -0.27    0.82
   2  -1  14   -0.24    0.70
   2   1  14    0.37    0.81
   2   1  14    0.17    0.59
   2  -1  14   -0.41    0.87
   2   1  14    0.24    0.89
   2  -1  15   10.55    0.98
   2   1  15   10.66    1.03
   2   1  15    3.68    0.94
   2  -1  15    6.66    0.92
   2   1  15    5.98    0.75
   2  -1  15   10.24    1.11
   2   1  15   10.27    1.11
   2   1  16    0.40    0.83
   2  -1  16    0.77    0.87
   2  -1  16    0.48    0.90
   2   1  16    0.82    0.95
   2   1  16    1.20    0.98
   2  -1  16    0.99    0.90
  -2   2  18   11.65    0.56
  -2   2  18   13.18    0.68
  -2   2  17   66.08    1.55
  -2   2  17   42.92    1.10
  -2  -2  17   42.68    1.34
  -2   2  17   46.78    1.21
  -2  -2  17   71.63    1.65
  -2  -2  17   39.57    2.19
  -2  -2  16   51.18    2.49
  -2  -2  16   71.32    1.86
  -2   2  16   50.17    2.28
  -2  -2  16   58.01    2.47
  -2   2  16   66.47    1.37
  -2   2  16   62.78    1.40
  -2  -2  16   66.44    1.55
  -2   2  15    5.88    0.99
  -2   2  15    7.32    0.45
  -2   2  15    7.45    0.51
  -2  -2  15    8.32    0.59
  -2  -2  15    8.51    1.42
  -2  -2  14   22.90    1.35
  -2   2  14   21.47    1.13
  -2   2  14   30.17    1.12
  -2   2  14   25.95    0.67
  -2  -2  14   23.79    0.75
  -2   2  14   26.43    0.74
  -2  -2  14   21.14    1.55
  -2   2  13    2.15    0.36
  -2   2  13    2.25    0.33
  -2  -2  13    1.05    0.31
  -2  -2  13    1.51    0.37
  -2  -2  13    2.18    0.75
  -2   2  13    1.61    0.57
  -2  -2  13    1.62    1.40
  -2  -2  13    1.24    0.94
  -2   2  13    1.98    0.71
  -2  -2  12  104.10    1.88
  -2   2  12   99.96    1.48
  -2  -2  12    0.03    0.85
  -2  -2  12    0.22    0.92
  -2  -2  12   94.99    2.74
  -2   2  12   91.09    1.42
  -2  -2  12  101.94    3.11
  -2   2  12   98.42    1.15
  -2  -2  12  106.73    1.10
  -2  -2  12  107.21    1.18
  -2   2  12   98.30    1.07
  -2  -2  12  109.16    1.76
  -2  -2  11    0.07    1.25
  -2  -2  11    0.20    1.31
  -2  -2  11  160.86    3.37
  -2   2  11  192.07    1.88
  -2  -2  11  175.27    1.97
  -2  -2  11  174.56    3.69
  -2  -2  11  176.47    6.53
  -2   2  11  138.71    6.41
  -2  -2  11   -0.24    1.69
  -2  -2  11  164.55    1.99
  -2   2  11  185.42    1.76
  -2  -2  11  177.02    1.56
  -2   2  11  180.33    1.49
  -2  -2  11  176.88    1.48
  -2   2  11  164.28    2.13
  -2   2  11  186.89    1.57
  -2  -2  10   12.35    0.71
  -2  -2  10   24.99    1.36
  -2   2  10    0.08    0.47
  -2  -2  10   19.51    1.35
  -2   2  10   25.69    0.60
  -2  -2  10   23.27    0.68
  -2  -2  10   23.46    1.52
  -2   2  10   16.40    2.58
  -2  -2  10   23.01    2.62
  -2  -2  10    1.40    1.38
  -2   2  10   26.05    0.48
  -2  -2  10   16.58    1.01
  -2   2  10   26.78    0.52
  -2   2  10   23.58    0.72
  -2   2  10   24.89    0.58
  -2   2   9   35.52    0.64
  -2  -2   9   27.77    1.01
  -2   2   9   33.30    0.67
  -2  -2   9   29.48    0.75
  -2  -2   9   28.37    1.06
  -2   2   9   26.32    1.06
  -2  -2   9   32.20    1.46
  -2  -2   9   31.37    0.76
  -2   2   9   33.63    0.73
  -2   2   9    0.13    0.90
  -2  -2   9   25.13    3.32
  -2   2   9   24.93    2.62
  -2  -2   9   31.51    1.58
  -2  -2   9   29.51    2.51
  -2  -2   9   -0.27    0.77
  -2   2   9   45.95    0.79
  -2  -2   9   28.08    1.54
  -2   2   8  139.20    4.91
  -2  -2   8  143.70    4.39
  -2  -2   8  131.50    5.97
  -2   2   8  135.32    4.88
  -2  -2   8  152.00    2.52
  -2  -2   8  141.98    1.93
  -2   2   7    1.01    1.35
  -2   2   7    1.61    0.82
  -2   2   7    2.34    1.31
  -2   2   7    1.59    0.82
  -2  -2   7    1.59    1.09
   2   2  -7    1.66    0.95
  -2   2   6   38.30    2.52
  -2   2   6   36.56    2.03
  -2  -2   6   35.35    1.91
  -2  -2   6   36.32    3.18
  -2   2   6   37.21    2.37
  -2   2   6   33.50    1.72
   2   2  -6   32.81    1.76
  -2   2   5    5.61    1.35
  -2   2   5    6.14    1.09
  -2   2   5    6.04    1.10
  -2  -2   5    8.34    1.06
  -2  -2   5    7.67    2.03
   2   2  -5    5.61    0.93
  -2   2   4  398.48    8.82
  -2  -2   4  427.52    8.06
  -2  -2   4  401.11    9.71
  -2   2   4  399.16    9.26
  -2   2   3  157.43    4.34
  -2  -2   3  166.12    5.22
  -2  -2   3  178.51    3.91
  -2   2   3  180.36    4.78
  -2   2   3  191.82    5.21
  -2   2   3  138.47    5.08
   2   2  -3  163.41    4.02
  -2   2   2   25.25    1.93
  -2  -2   2   18.25    1.19
  -2   2   2   22.04    1.74
  -2  -2   2   17.45    2.11
  -2   2   2   20.03    1.58
   2   2  -2   22.34    1.47
  -2   2   1 4193.54   69.59
  -2   2   1 4372.05   70.20
  -2   2   0  712.62   13.52
  -2  -2   0  705.78   13.03
  -2   2   0  759.86   14.28
  -2   2   0  687.99   11.94
   2   2   0  651.87   12.78
   2   2   1 2727.65   48.59
   2   2   1 2796.12   48.34
  -2  -2  -2   62.87    2.08
   2   2   2   59.92    2.54
   2   2   2   63.18    1.89
  -2  -2  -3 1711.71    8.60
   2   2   3 1716.22   10.29
  -2   2  -3 1825.05   12.44
   2   2   3 1820.88    7.65
  -2  -2  -4  314.97    5.11
   2   2   4  307.55    6.40
  -2   2  -4  322.76    6.96
   2   2   4  321.78    5.61
   2  -2   5  256.96    8.13
   2   2   5  252.46    5.45
   2   2   5  256.33    6.25
   2   2   6    2.08    0.81
   2   2   6    2.80    1.06
   2  -2   6    1.97    1.96
   2  -2   7  123.59    2.78
   2  -2   7  113.17    3.17
   2  -2   7  139.39    5.74
   2   2   7  126.39    4.29
   2  -2   7  122.30    2.56
   2   2   7  141.05    2.60
   2  -2   7  130.85    2.41
   2   2   7  135.01    2.33
   2   2   7  128.38    2.33
   2  -2   7  133.99    2.36
   2  -2   8  585.88    9.04
   2  -2   8  643.45    9.00
   2   2   8  603.02    8.97
   2   2   8  611.74    8.96
   2   2   8  495.76    9.73
   2  -2   8  534.38   10.09
   2  -2   8  666.81   14.31
   2   2   8  579.89   12.13
   2  -2   8  541.91   10.13
   2   2   8  679.05    9.31
   2   2   8  405.88    9.75
   2   2   8  614.34    9.28
   2  -2   8  534.06    9.23
   2  -2   9   14.73    0.65
   2   2   9   14.66    0.46
   2  -2   9   12.73    0.48
   2  -2   9   -0.06    0.36
   2  -2   9   12.45    1.24
   2   2   9   12.45    1.32
   2   2   9   12.64    1.03
   2  -2   9   14.73    1.28
   2   2   9    0.20    0.54
   2   2   9   14.04    0.68
   2   2   9    8.62    1.09
   2  -2   9   10.85    0.66
   2   2   9   12.99    0.66
   2   2  10   63.45    1.05
   2  -2  10   60.49    1.22
   2  -2  10   78.78    1.18
   2  -2  10   -0.05    0.76
   2   2  10   60.94    2.16
   2  -2  10   62.88    2.22
   2  -2  10   63.34    1.38
   2  -2  10   41.00    2.15
   2   2  10   43.51    1.97
   2   2  10   62.88    1.43
   2   2  10   -0.24    0.92
   2  -2  10   57.49    2.20
   2   2  10   74.12    1.46
   2  -2  10   66.70    1.40
   2   2  10   56.79    1.46
   2   2  11    4.74    0.87
   2  -2  11    5.66    1.23
   2   2  11    2.94    1.12
   2  -2  11    3.61    1.30
   2   2  11    5.42    0.80
   2  -2  11    6.91    0.73
   2  -2  11    4.12    1.14
   2  -2  11    4.35    0.66
   2   2  11    5.61    0.71
   2  -2  11    4.29    0.50
   2   2  11    4.99    0.46
   2  -2  11    5.11    0.77
   2   2  11    4.03    1.42
   2   2  12    8.75    0.99
   2  -2  12    5.56    1.52
   2  -2  12    9.73    0.84
   2   2  12    8.62    0.95
   2  -2  12    7.83    1.33
   2  -2  12    7.50    0.80
   2   2  12    8.07    0.87
   2  -2  12    7.23    0.61
   2  -2  12    8.33    0.96
   2   2  12    8.24    0.60
   2   2  13   27.63    1.18
   2  -2  13   26.03    1.28
   2  -2  13   25.37    1.98
   2  -2  13   20.87    1.13
   2   2  13   24.81    1.27
   2  -2  13   19.14    0.90
   2   2  13   19.59    0.84
   2  -2  13   19.06    1.11
   2   2  13   20.99    1.31
   2  -2  13   24.65    1.18
   2  -2  14   26.09    1.26
   2   2  14   28.07    1.38
   2   2  14   22.79    0.95
   2  -2  14   20.46    1.04
   2  -2  14   31.26    1.34
   2   2  14   26.50    1.48
   2   2  15   19.52    1.22
   2   2  15   18.12    1.35
   2  -2  15   17.75    1.17
   2   2  15   12.99    1.00
   2   2  15   11.77    0.84
   2  -2  15   10.31    0.98
   2   2  16    6.03    1.03
   2  -2  16    4.13    1.16
  -2  -3  17   13.78    0.62
  -2  -3  17   15.19    0.92
  -2   3  17   14.94    0.64
  -2   3  17   16.42    0.63
  -2  -3  16   72.24    1.91
  -2  -3  16   60.37    2.58
  -2  -3  16   61.22    1.35
  -2   3  16   67.94    1.42
  -2   3  16   64.75    1.36
  -2   3  15    9.38    1.02
  -2  -3  15   11.55    1.63
  -2  -3  15   14.87    0.57
  -2   3  15   12.03    0.50
  -2   3  15   12.74    0.58
  -2  -3  14    0.40    0.97
  -2   3  14    0.34    0.67
  -2   3  14    0.52    0.34
  -2  -3  14    0.80    0.35
  -2   3  14    0.55    0.38
  -2  -3  14    0.02    1.14
  -2  -3  13   50.76    1.80
  -2  -3  13   -0.06    0.60
  -2  -3  13   -0.20    0.70
  -2  -3  13   55.72    2.39
  -2  -3  13   58.71    2.77
  -2   3  13   54.66    1.25
  -2  -3  13   59.50    1.63
  -2  -3  13   57.99    0.81
  -2   3  13   57.00    0.82
  -2   3  13   62.10    0.89
  -2   3  12    0.35    0.49
  -2  -3  12   -0.04    0.28
  -2  -3  12   -0.04    0.49
  -2  -3  12    0.07    1.19
  -2  -3  12    0.41    0.60
  -2   3  12    0.58    0.39
  -2  -3  12    0.40    1.26
  -2  -3  12    0.44    0.26
  -2   3  12    0.29    0.25
  -2   3  12    0.09    0.29
  -2  -3  11    0.11    0.70
  -2  -3  11   -0.03    0.81
  -2   3  11   55.94    1.03
  -2  -3  11   50.58    2.11
  -2  -3  11   52.15    1.18
  -2  -3  11   51.45    2.28
  -2   3  11   38.52    4.09
  -2  -3  11    0.13    1.32
  -2  -3  11   54.70    0.80
  -2  -3  11   53.40    0.86
  -2   3  11   60.98    0.87
  -2   3  11   53.90    0.80
  -2  -3  11   47.41    1.26
  -2   3  11   49.51    0.92
  -2   3  10    0.33    0.24
  -2  -3  10    0.30    0.49
  -2  -3  10    0.49    0.68
  -2   3  10   -0.03    0.32
  -2  -3  10    0.32    0.96
  -2   3  10    0.52    0.25
  -2  -3  10    0.67    0.93
  -2  -3  10    0.59    0.40
  -2  -3  10    0.96    1.68
  -2  -3  10    0.58    2.43
  -2   3  10    1.16    0.30
  -2  -3  10   -0.32    1.10
  -2   3  10    0.57    0.21
  -2   3  10    0.32    0.35
  -2  -3  10    0.16    0.20
  -2   3  10    0.34    0.18
  -2  -3  10    0.74    0.18
  -2  -3   9  618.40    7.33
  -2  -3   9  644.80    7.38
  -2   3   9  651.82    7.34
  -2   3   9  673.76    7.38
  -2  -3   9  502.00    7.99
  -2  -3   9  610.05    7.54
  -2  -3   9  552.16    7.95
   2   3  -9  581.59    8.16
  -2   3   9   25.10    7.27
  -2  -3   9  593.68    8.55
   2   3  -9  465.10   10.21
  -2   3   9  667.33    7.48
  -2  -3   9  617.01    7.55
  -2   3   9    0.06    7.26
  -2  -3   9  524.47   14.38
  -2  -3   9  560.93   11.49
  -2   3   9  481.41   12.16
  -2   3   9  822.95    7.59
  -2  -3   9  546.63    8.93
  -2  -3   8   39.89    1.22
   2   3  -8   32.95    2.20
  -2  -3   8   49.02    0.90
  -2   3   8   42.12    0.78
  -2   3   8   46.19    0.77
  -2  -3   8   46.13    0.90
  -2  -3   8   38.90    3.96
  -2   3   8   34.57    2.87
  -2  -3   8   38.48    2.45
  -2   3   8    0.03    0.81
  -2   3   8   22.65    2.08
  -2   3   8    0.06    0.80
  -2   3   7    2.32    1.11
  -2  -3   7    2.33    2.32
  -2   3   7    1.62    0.74
  -2   3   7    1.27    1.43
  -2   3   7    1.91    1.05
  -2  -3   7    1.74    1.06
   2   3  -7    1.92    1.13
  -2  -3   7    1.80    0.81
  -2   3   6    4.92    1.26
  -2   3   6    6.36    1.06
  -2  -3   6    7.72    2.60
  -2   3   6    7.92    1.22
  -2   3   6    4.58    1.55
  -2  -3   6    4.97    1.10
   2   3  -6    5.79    1.28
  -2   3   5  314.77    7.33
  -2  -3   5  320.27    6.63
  -2   3   5  277.27    7.80
  -2  -3   5  282.18    8.72
  -2   3   5  291.21    6.97
  -2   3   5  317.28    7.90
   2   3  -5  290.79    6.76
  -2   3   4    0.61    1.20
  -2   3   4    0.37    1.51
  -2  -3   4    0.59    1.77
  -2  -3   4    0.58    0.64
  -2   3   3   70.37    2.90
  -2  -3   3   60.03    3.17
  -2   3   3   73.61    3.20
  -2   3   3   60.41    2.57
   2  -3  -3   73.00    1.45
   2   3  -3   63.95    2.41
  -2   3   2  383.62    8.53
  -2   3   2  366.66    8.08
  -2  -3   2  365.77    8.65
   2   3  -2  365.91    7.76
  -2   3   1  616.92   12.55
  -2   3   1  649.75   12.24
   2   3  -1  615.85   10.64
  -2  -3   1  549.17   12.17
  -2   3   1  640.93   13.14
   2   3  -1  583.51   11.70
  -2   3   0  196.84    5.22
   2   3   0  173.37    4.50
  -2  -3  -1  434.33    8.24
   2   3   1  426.85    8.63
   2   3   1  448.33    8.99
   2   3   2    0.50    0.46
   2   3   2    0.41    0.73
  -2  -3  -2    1.33    0.58
   2   3   2    0.77    1.17
   2   3   3    2.69    0.60
  -2   3  -3    2.44    1.26
   2   3   3    1.36    0.66
  -2  -3  -4    1.20    0.62
  -2  -3  -4    1.67    0.53
   2   3   4    0.94    0.64
   2   3   4    0.69    0.65
  -2   3  -4    0.85    1.21
   2  -3   4    2.12    2.29
   2  -3   5  412.43   11.55
   2   3   5  415.60    8.12
   2   3   5  400.92    8.47
   2   3   6   10.75    1.07
   2   3   6    9.52    1.13
   2  -3   7  109.22    2.47
   2  -3   7   97.95    2.84
   2  -3   7  105.31    5.20
   2   3   7  102.16    3.26
   2   3   7  100.46    3.61
   2   3   7   96.53    2.17
   2  -3   7  111.18    2.19
   2   3   7  101.11    1.92
   2   3   7  118.19    1.92
   2  -3   7  108.34    2.06
   2  -3   7  104.50    1.96
   2  -3   8  197.65    3.21
   2   3   8  217.43    3.20
   2  -3   8  201.76    3.33
   2   3   8  239.82    3.20
   2  -3   8  252.18    3.97
   2   3   8  189.55    4.00
   2   3   8  191.47    3.78
   2  -3   8  195.81    4.37
   2   3   8  185.10    3.49
   2  -3   8  195.23    4.37
   2  -3   8  255.18    8.10
   2   3   8  253.60    3.61
   2  -3   8  158.43    4.28
   2  -3   8  202.20    3.50
   2   3   8  191.17    3.51
   2  -3   9   20.31    0.60
   2  -3   9   15.60    0.76
   2   3   9   16.70    0.46
   2   3   9   15.60    0.49
   2  -3   9   -0.14    0.41
   2   3   9   16.30    1.06
   2  -3   9   13.31    1.25
   2   3   9   15.73    1.33
   2   3   9   12.90    0.88
   2  -3   9   21.18    2.98
   2  -3   9   13.46    1.34
   2   3   9   -0.19    0.49
   2   3   9   17.84    0.76
   2   3   9   15.10    0.81
   2  -3   9   10.07    1.38
   2  -3   9   14.50    0.73
   2  -3  10   51.29    1.26
   2   3  10   57.60    0.97
   2  -3  10   49.47    1.00
   2   3  10   55.94    1.00
   2  -3  10    0.02    0.72
   2  -3  10   52.58    2.12
   2   3  10   57.21    2.03
   2   3  10   52.88    1.40
   2  -3  10   56.19    2.23
   2   3  10    0.06    0.82
   2   3  10   62.27    1.41
   2  -3  10   64.85    1.37
   2   3  10   51.35    1.40
   2  -3  10   53.93    1.32
   2   3  11   20.79    1.11
   2  -3  11   22.94    1.65
   2   3  11   25.47    1.15
   2  -3  11   22.07    1.65
   2  -3  11   23.68    1.01
   2   3  11   24.52    1.10
   2  -3  11   22.33    0.82
   2   3  11   22.94    0.72
   2   3  11   19.46    0.71
   2  -3  11   24.07    1.14
   2  -3  12   45.14    2.68
   2   3  12   61.63    2.02
   2  -3  12   82.46    1.85
   2  -3  12   70.55    2.69
   2  -3  12   69.71    2.71
   2   3  12   74.16    1.85
   2   3  12   67.77    1.90
   2  -3  12   69.87    1.86
   2  -3  12   54.25    1.78
   2   3  12   58.03    1.45
   2   3  12   72.35    1.51
   2  -3  12   67.49    1.63
   2  -3  13    5.40    0.77
   2   3  13    2.55    0.94
   2  -3  13    5.12    1.32
   2  -3  13    4.35    0.83
   2   3  13    3.70    0.83
   2  -3  13    3.11    0.73
   2   3  13    4.41    0.69
   2   3  13    3.82    0.58
   2  -3  13    0.99    0.88
   2   3  13    5.47    0.89
   2   3  14    1.89    1.00
   2  -3  14    2.76    0.91
   2   3  14    2.09    0.61
   2   3  14    2.94    0.74
   2  -3  14    2.33    0.88
   2   3  14    3.16    0.92
   2  -3  15    1.25    0.87
   2   3  15    1.42    1.01
   2   3  15    0.95    0.74
   2   3  15    0.09    0.59
   2  -3  15    1.09    0.83
   2  -3  16    0.40    0.79
   2  -3  16   -0.23    0.84
   2   3  16    0.12    0.88
   2  -3  16   -1.58    1.16
  -2   4  17    1.74    0.45
  -2  -4  17    4.27    0.52
  -2   4  17    2.21    0.46
  -2  -4  17    1.16    0.76
  -2  -4  17    1.14    1.39
  -2  -4  17    1.45    0.66
  -2   4  16   16.38    0.60
  -2  -4  16   13.92    0.60
  -2   4  16   16.39    0.61
  -2  -4  16   12.44    0.82
  -2  -4  16   10.97    1.51
  -2  -4  15    1.98    1.42
  -2   4  15    4.02    0.44
  -2  -4  15    2.58    0.44
  -2  -4  15    2.67    0.60
  -2   4  15    3.19    0.39
  -2  -4  14   73.51    2.54
  -2  -4  14   72.13    2.81
  -2  -4  14   85.92    3.48
  -2   4  14   79.10    1.13
  -2   4  14   93.26    1.22
  -2  -4  14   80.29    1.15
  -2  -4  14   80.39    1.35
  -2   4  14   72.95    1.73
  -2  -4  14   70.66    2.24
  -2  -4  13    0.05    0.62
  -2  -4  13    0.52    0.75
  -2  -4  13   42.67    2.26
  -2  -4  13   46.31    2.62
  -2  -4  13   46.26    0.77
  -2   4  13   43.55    0.81
  -2  -4  13   44.16    0.91
  -2   4  13   42.50    0.75
  -2   4  13   48.70    1.25
  -2  -4  13   40.62    1.48
  -2  -4  12  220.19    3.06
  -2  -4  12   -0.01    1.54
  -2  -4  12    0.17    1.62
  -2   4  12  257.45    2.47
  -2  -4  12  243.70    4.59
  -2  -4  12  270.35    5.07
  -2  -4  12  256.59    1.86
  -2   4  12  268.66    1.88
  -2  -4  12  260.47    2.07
  -2   4  12  288.76    2.00
  -2  -4  12  248.87    2.92
  -2  -4  11   14.95    0.98
  -2  -4  11    9.26    0.82
  -2  -4  11   -0.26    0.69
  -2  -4  11   14.14    1.55
  -2   4  11   19.85    0.62
  -2  -4  11   13.92    1.67
  -2   4  11    9.93    2.96
  -2  -4  11    0.43    1.57
  -2  -4  11   16.12    0.83
  -2  -4  11   17.24    0.43
  -2   4  11   21.05    0.50
  -2   4  11   19.22    0.44
  -2  -4  11   15.51    0.50
  -2  -4  10  127.48    2.53
  -2   4  10  126.00    2.21
   2   4 -10  115.13    2.91
  -2  -4  10  123.04    2.77
  -2  -4  10  125.46    3.33
  -2  -4  10  113.69    2.39
  -2   4  10  124.03    2.27
  -2  -4  10  103.84    3.33
  -2  -4  10  118.07    5.20
  -2   4  10   86.75    5.76
  -2  -4  10  103.45    7.00
  -2   4  10  152.64    3.21
  -2   4  10  156.19    2.33
  -2   4  10  115.42    2.15
  -2  -4  10  124.02    2.20
  -2   4  10  125.63    2.18
  -2  -4  10  115.13    2.14
  -2  -4   9   35.42    0.65
  -2   4   9   30.71    0.62
  -2  -4   9   38.05    0.61
  -2   4   9   29.94    0.59
  -2  -4   9   31.87    0.81
  -2  -4   9   25.74    1.14
   2   4  -9   31.40    1.27
  -2  -4   9   25.99    1.46
   2   4  -9   29.16    2.36
  -2  -4   9   36.16    0.81
  -2   4   9   30.14    0.68
  -2  -4   9   34.29    1.77
  -2   4   9   34.93    1.51
  -2  -4   9   27.30    2.40
  -2  -4   9   25.27    3.84
  -2   4   9   33.00    0.76
  -2  -4   9   46.98    2.01
  -2  -4   8  555.77    5.65
   2   4  -8  484.51    6.37
   2   4  -8  421.22    8.84
  -2  -4   8  591.01    5.67
  -2   4   8    0.14    5.33
  -2   4   8   -0.03    5.32
  -2  -4   8  500.89    9.23
  -2   4   8   -0.17    5.32
  -2  -4   8  585.55    7.40
  -2   4   8  645.72    5.67
  -2   4   8  582.94    5.46
  -2  -4   8  457.05    6.15
  -2   4   8  568.71    5.42
  -2   4   7   57.96    3.79
  -2  -4   7   69.16    2.97
  -2   4   7   53.12    2.67
  -2   4   7   57.35    3.16
  -2   4   7   57.01    2.88
  -2  -4   7   65.34    4.66
   2   4  -7   56.94    2.95
  -2  -4   7   66.02    1.68
   2   4  -6   79.76    3.20
  -2   4   6   78.44    3.21
  -2   4   6   88.40    3.63
  -2  -4   6   87.79    4.89
  -2   4   6   79.27    3.31
  -2   4   6   70.25    4.01
   2   4  -5   17.72    1.68
  -2   4   5   18.66    1.67
  -2  -4   5   20.46    2.83
  -2   4   5   22.09    1.86
  -2   4   5   18.77    1.83
  -2   4   5   16.46    2.24
   2   4  -4  319.37    7.32
  -2   4   4  311.76    7.65
   2   4  -3  269.35    6.26
  -2  -4   3  312.25    7.76
  -2   4   3  307.07    7.09
  -2   4   3  259.75    6.60
  -2  -4   3  313.37    5.54
  -2   4   3  328.98    7.46
   2   4  -2  397.39    8.81
  -2   4   2  411.40    9.61
  -2   4   2  396.66    9.15
  -2  -4   2  447.37    7.89
  -2  -4   2  411.31    9.68
  -2   4   2  444.01   10.11
   2   4  -1 1068.59   18.39
  -2   4   1 1082.18   19.42
  -2  -4   1 1015.57   18.78
  -2   4   1 1039.86   18.73
  -2   4   0 1005.83   18.15
  -2   4   0 1003.52   17.51
   2   4   1  434.04   10.25
   2   4   1  430.90    9.51
  -2   4  -1  513.17   10.16
  -2  -4  -1  453.08    9.17
  -2   4  -1  501.24   10.75
   2   4   2    1.83    1.26
  -2  -4  -2    4.36    0.63
   2   4   2    3.33    0.97
  -2   4  -2    1.22    1.34
  -2   4  -2    0.90    1.14
   2   4   2    1.68    0.30
   2   4   3    0.82    1.26
  -2   4  -3    0.70    1.35
   2   4   3    0.68    0.71
   2   4   3    0.40    0.39
  -2   4  -3    0.91    1.20
   2   4   4  108.34    2.89
  -2   4  -4  100.35    4.29
   2  -4   4   94.96    5.29
  -2   4  -4  112.84    3.97
   2   4   4   94.17    2.63
   2   4   5   22.32    1.28
  -2   4  -5   19.80    1.83
   2   4   5   19.56    1.23
   2  -4   6   79.01    5.02
   2   4   6   69.38    2.62
   2   4   6   75.75    2.56
  -2   4  -6   77.86    3.34
   2  -4   6   91.90    1.76
   2  -4   6   58.06    2.26
   2  -4   7    2.72    0.82
   2  -4   7    2.32    0.94
   2   4   7    2.30    0.76
   2   4   7   -0.03    0.36
   2   4   7    3.71    0.93
   2  -4   7    5.82    2.24
   2   4   7    2.26    0.53
   2  -4   7    3.93    0.45
   2  -4   7    2.84    0.44
   2   4   7    3.50    0.23
   2  -4   7    2.65    0.32
   2   4   7    4.16    0.29
   2   4   8  372.47    4.78
   2   4   8  384.71    4.74
   2  -4   8  337.41    4.81
   2  -4   8  318.22    4.97
   2  -4   8  418.80    5.71
   2  -4   8  319.37    6.18
   2   4   8  304.52    5.63
   2   4   8  325.12    5.44
   2   4   8  308.87    5.07
   2  -4   8  415.75   10.96
   2   4   8  374.41    5.20
   2   4   8  289.38    5.21
   2  -4   8  269.59    6.17
   2  -4   8  306.13    5.07
   2  -4   9    2.57    0.46
   2   4   9    4.01    1.18
   2  -4   9    2.66    0.70
   2   4   9    3.45    0.31
   2  -4   9   -0.82    0.61
   2  -4   9    3.47    1.13
   2   4   9    3.41    0.90
   2  -4   9    2.05    1.20
   2   4   9    3.08    0.76
   2  -4   9    4.41    2.33
   2  -4   9    1.91    1.10
   2   4   9   -0.10    0.42
   2   4   9    4.43    0.58
   2   4   9    2.40    0.63
   2  -4   9    3.63    0.53
   2   4  10    0.93    1.26
   2  -4  10    0.68    0.47
   2  -4  10    1.69    0.70
   2   4  10    2.54    0.34
   2  -4  10   -0.01    0.41
   2  -4  10    2.07    1.13
   2  -4  10    1.80    1.33
   2   4  10    2.14    0.98
   2   4  10    2.24    0.80
   2  -4  10    2.38    1.17
   2   4  10    2.13    0.63
   2  -4  10    3.42    0.61
   2   4  10    2.37    0.77
   2  -4  10    1.54    0.55
   2  -4  11   10.02    1.00
   2   4  11   14.97    0.57
   2  -4  11   11.80    0.73
   2  -4  11   14.34    1.50
   2  -4  11   16.99    0.89
   2   4  11   11.28    0.95
   2  -4  11    9.85    1.64
   2  -4  11   12.53    1.59
   2   4  11   14.99    0.97
   2  -4  11   13.61    0.84
   2   4  11   14.65    0.98
   2   4  12    2.15    0.82
   2  -4  12    0.96    1.23
   2   4  12    1.38    0.89
   2  -4  12    1.89    0.67
   2  -4  12    1.23    1.25
   2   4  12    2.07    0.75
   2  -4  12    2.21    0.72
   2  -4  12    0.57    0.57
   2   4  12    2.06    0.52
   2  -4  12   -0.46    0.87
   2   4  13    1.20    0.81
   2  -4  13    1.31    1.23
   2   4  13    0.46    0.97
   2  -4  13    1.08    0.72
   2  -4  13    1.11    1.18
   2  -4  13    0.50    0.79
   2   4  13    0.96    0.79
   2  -4  13    0.34    0.63
   2   4  13    1.59    0.61
   2   4  13    0.05    0.55
   2  -4  14   23.39    1.96
   2   4  14   18.03    1.38
   2  -4  14   20.85    1.08
   2  -4  14   20.07    1.16
   2   4  14   14.26    0.80
   2   4  14   17.80    0.90
   2  -4  14   10.85    1.02
   2  -4  14   21.12    1.72
   2  -4  15   13.79    1.08
   2   4  15   10.81    0.91
   2  -4  15   12.24    1.06
   2  -4  16    9.78    0.95
   2  -4  16   10.26    1.05
  -2  -5  17   18.62    1.02
  -2  -5  17   23.00    2.00
  -2  -5  17   22.38    0.78
  -2   5  17   27.61    0.76
  -2   5  17   24.55    0.75
  -2  -5  16   17.78    1.04
  -2  -5  16   18.74    1.89
  -2  -5  16   19.90    1.10
  -2   5  16   20.30    0.66
  -2  -5  16   20.99    0.71
  -2  -5  15   38.80    2.21
  -2  -5  15   35.10    2.23
  -2  -5  15   31.86    2.07
  -2  -5  15   35.15    1.17
  -2   5  15   45.91    0.96
  -2  -5  15   37.63    0.93
  -2   5  15   41.53    0.96
  -2  -5  14    0.11    0.38
  -2  -5  14    0.57    0.56
  -2  -5  14    1.78    1.34
  -2  -5  14    3.01    1.16
  -2  -5  14    2.44    1.86
  -2   5  14    2.81    0.40
  -2  -5  14    2.42    0.38
  -2   5  14    2.68    0.35
  -2  -5  14    2.43    0.57
  -2  -5  13   -0.04    0.38
  -2  -5  13   -0.04    0.62
  -2  -5  13    4.17    1.27
  -2  -5  13    3.22    0.95
  -2  -5  13    3.35    1.41
  -2  -5  13    3.72    1.69
  -2   5  13    3.82    0.35
  -2   5  13    4.38    0.38
  -2  -5  13    4.83    0.35
  -2  -5  13    4.00    0.47
  -2  -5  12   -0.05    0.50
  -2  -5  12   -0.21    0.73
  -2  -5  12   17.68    1.32
  -2   5  12   20.94    0.73
  -2  -5  12   20.37    1.83
  -2  -5  12   20.47    1.13
  -2   5  12   23.18    0.52
  -2   5  12   25.18    0.57
  -2  -5  12   20.60    0.63
  -2  -5  12   20.27    0.49
  -2  -5  11    6.88    0.29
  -2  -5  11    6.45    0.38
  -2   5  11    7.25    0.34
  -2  -5  11    6.83    0.95
  -2  -5  11    8.07    1.10
  -2  -5  11    9.27    1.38
  -2  -5  11    6.39    1.34
  -2   5  11    6.98    0.42
  -2  -5  11    6.64    1.61
  -2  -5  11    7.08    0.76
  -2  -5  10  105.21    2.44
   2   5 -10  102.52    2.82
  -2  -5  10  105.57    2.64
  -2  -5  10  104.41    3.06
  -2   5  10  108.49    2.06
  -2  -5  10   96.88    3.22
  -2  -5  10  104.79    2.27
  -2   5  10  133.09    3.09
  -2  -5  10   89.71    6.94
  -2  -5  10  108.89    3.46
  -2   5  10  118.65    2.13
  -2   5  10  110.28    1.99
  -2  -5  10  111.10    2.02
  -2  -5  10  113.58    1.95
  -2  -5   9  853.03   14.06
   2   5  -9  721.81   14.47
   2   5  -9  623.98   16.74
  -2  -5   9  809.40   13.95
  -2   5   9  848.91   13.80
  -2  -5   9  827.54   15.24
  -2  -5   9  718.21   20.85
  -2   5   9  501.47   18.10
  -2   5   9 1007.54   13.92
  -2  -5   9  813.14   13.71
  -2   5   9  846.94   13.74
  -2  -5   9  708.24   13.74
  -2   5   8  273.65    3.67
  -2   5   8  281.35    3.71
  -2  -5   8  268.08    3.96
   2   5  -8  221.76    4.43
  -2  -5   8  230.70    4.25
  -2  -5   8  311.04    4.90
  -2   5   8  104.97    4.05
   2   5  -8  191.93    6.29
  -2  -5   8  258.28    3.87
  -2   5   8    0.21    3.63
  -2  -5   8  186.84    8.93
  -2  -5   8  298.50    5.30
  -2   5   8   -0.04    3.62
  -2   5   8  144.37    7.06
  -2   5   8  292.49    3.86
  -2  -5   8  214.92    4.99
  -2   5   7   26.86    2.07
  -2   5   7   24.85    1.87
  -2   5   7   29.03    2.33
  -2  -5   7   33.75    4.00
   2   5  -7   35.60    1.31
   2   5  -7   27.04    2.35
  -2  -5   6    7.96    2.71
  -2  -5   6   11.60    1.31
  -2   5   6    7.07    1.60
  -2   5   6   10.58    1.43
  -2   5   6    7.75    1.28
  -2  -5   6   11.21    0.77
   2   5  -6    8.44    1.61
  -2   5   5  233.22    6.77
  -2   5   5  252.00    6.97
  -2   5   5  241.59    6.81
  -2  -5   4   37.14    1.56
  -2   5   4   30.89    2.32
  -2   5   4   31.58    2.30
   2   5  -4   29.61    2.08
  -2   5   4   36.28    1.23
  -2   5   3  128.06    4.54
  -2  -5   3  132.68    3.05
   2   5  -3  125.83    3.96
  -2   5   2   41.67    2.69
  -2   5   2   40.53    2.50
  -2  -5   2   46.22    1.32
   2   5  -2   42.21    2.31
  -2   5   1    2.45    1.41
  -2   5   1    3.34    1.39
   2   5  -1    2.22    1.27
  -2  -5   1    3.00    0.49
  -2   5   1    4.44    0.47
   2   5  -1    1.84    1.18
   2   5   0  549.55   10.91
  -2   5   0  541.50   11.90
  -2   5   0  517.05   11.06
   2   5   0  531.34   10.69
  -2  -5  -1 1720.30   31.62
  -2   5  -1 1897.27   33.83
  -2   5  -1 1807.93   32.69
   2   5   1 1727.59   33.04
   2   5   1 1834.78   32.19
  -2   5  -2  881.29   18.36
  -2  -5  -2  832.92   15.50
   2   5   2  835.95   16.71
  -2   5  -3  146.40    4.70
  -2   5  -3  151.47    5.64
   2   5   3  149.00    3.31
   2   5   3  163.16    4.10
  -2   5  -4  394.00    9.46
  -2   5  -4  427.20   10.88
   2  -5   4  390.42   12.05
   2   5   4  404.67    8.02
   2   5   4  425.07    9.71
   2   5   4  427.02    8.43
   2  -5   5  109.71    5.94
  -2   5  -5  105.70    3.95
   2  -5   6    4.15    0.99
   2  -5   6    3.34    1.01
   2   5   6    3.49    0.76
   2   5   6    3.98    0.57
  -2   5  -6    4.54    1.25
   2   5   6    4.19    0.97
   2  -5   6    5.66    2.62
   2   5   6    0.03    0.29
   2  -5   6    2.58    0.47
   2  -5   6    4.09    0.82
   2   5   7   36.47    1.55
   2  -5   7   42.11    1.84
   2   5   7   40.16    1.43
   2   5   7   49.97    2.24
   2  -5   7   50.21    4.12
   2  -5   7   34.17    1.86
   2   5   7   33.66    1.28
   2  -5   7   45.16    0.98
   2  -5   7   36.78    1.18
   2   5   7   50.54    0.91
   2   5   7   49.82    0.85
   2  -5   8   14.77    0.82
   2   5   8   18.63    0.52
   2  -5   8   15.48    0.58
   2   5   8   19.90    0.47
   2  -5   8   24.45    1.28
   2   5   8   16.25    1.21
   2   5   8   17.99    1.10
   2  -5   8   15.79    1.39
   2   5   8   16.15    0.85
   2   5   8   17.72    1.58
   2  -5   8   22.80    3.11
   2  -5   8   15.79    1.37
   2   5   8   16.24    0.81
   2   5   8   13.69    0.94
   2  -5   8   11.79    1.46
   2  -5   8   17.74    0.73
   2  -5   9    4.41    0.75
   2   5   9    7.01    0.42
   2   5   9    7.71    0.35
   2  -5   9    5.37    0.45
   2   5   9    6.28    1.19
   2  -5   9    8.66    1.19
   2   5   9    8.16    1.05
   2  -5   9    4.57    1.34
   2   5   9    6.62    0.78
   2  -5   9    6.03    1.28
   2   5   9    7.28    0.70
   2   5   9    5.24    0.81
   2  -5   9    5.66    0.59
   2  -5  10  112.77    1.84
   2  -5  10   82.38    2.01
   2   5  10  123.24    1.66
   2   5  10  139.40    1.64
   2  -5  10  117.40    3.23
   2   5  10  142.70    2.66
   2   5  10  129.82    2.11
   2   5  10  110.46    2.16
   2  -5  10  143.63    2.16
   2  -5  10   77.99    3.20
   2  -5  10   98.71    1.95
   2   5  10   92.93    2.28
   2  -5  11  204.11    2.66
   2   5  11  353.55    2.76
   2   5  11  295.39    2.54
   2  -5  11  146.45    2.92
  -2   5 -11  298.50    4.72
   2  -5  11  271.34    4.95
   2   5  11  297.49    3.17
   2  -5  11  274.92    4.97
   2  -5  11  270.13    3.16
   2  -5  11  181.10    4.74
   2   5  11  217.86    3.61
   2  -5  11  239.66    3.01
   2   5  12    0.74    0.49
   2   5  12    0.31    0.51
   2  -5  12   -0.15    0.59
   2  -5  12   -0.35    0.44
   2  -5  12    0.13    1.18
   2   5  12    0.34    0.81
   2   5  12    0.18    1.66
   2  -5  12    0.03    1.32
   2  -5  12    0.35    0.70
   2   5  12    0.01    0.91
   2  -5  12    0.64    0.62
   2  -5  13   37.42    1.32
   2  -5  13   42.73    2.26
   2   5  13   46.16    1.38
   2  -5  13   42.10    2.30
   2  -5  13   38.13    1.44
   2   5  13   37.95    1.10
   2   5  13   37.50    1.19
   2  -5  14    2.50    1.25
   2  -5  14    1.44    0.73
   2  -5  14    1.64    0.86
   2   5  14    1.24    0.64
   2   5  14    1.04    0.63
   2  -5  14   -0.22    0.88
   2  -5  14    2.19    1.31
   2  -5  15    7.48    0.83
   2   5  15    5.85    0.84
   2   5  15    5.15    0.78
   2  -5  15    3.64    1.11
   2  -5  15    7.21    0.96
   2  -5  16    1.90    0.78
   2  -5  16    1.78    0.82
  -2  -6  17    8.98    0.78
  -2  -6  17   10.87    1.69
  -2  -6  16    5.91    1.44
  -2  -6  16    5.49    0.48
  -2  -6  16    3.60    0.80
  -2   6  16    7.68    0.49
  -2  -6  16    5.12    0.78
  -2  -6  16    4.38    1.54
  -2  -6  15    7.33    1.55
  -2  -6  15    5.95    1.46
  -2  -6  15    7.32    0.49
  -2   6  15    5.63    0.44
  -2   6  15    5.65    0.43
  -2  -6  15    7.76    0.93
  -2  -6  14   52.62    2.40
  -2  -6  14   -0.24    0.92
  -2  -6  14    0.01    0.78
  -2  -6  14   57.42    2.70
  -2   6  14   65.84    0.99
  -2  -6  14   55.67    1.27
  -2   6  14   63.28    1.01
  -2  -6  14   60.91    1.01
  -2  -6  14   77.07    2.43
  -2  -6  13  164.91    3.50
  -2  -6  13    0.05    1.40
  -2  -6  13   -0.21    1.50
  -2  -6  13  172.08    4.25
  -2  -6  13  187.51    1.75
  -2  -6  13  167.68    1.99
  -2   6  13  181.34    1.75
  -2   6  13  195.47    1.71
  -2  -6  13  160.75    3.13
  -2  -6  12  229.96    4.65
  -2  -6  12  244.80    4.44
  -2  -6  12  264.25    5.77
  -2  -6  12  279.35    6.14
  -2  -6  12  259.53    4.46
  -2   6  12  301.81    3.52
  -2  -6  12  253.66    3.43
  -2  -6  12  245.24    3.60
  -2   6  12  300.06    3.47
  -2   6  11   85.92    1.60
  -2  -6  11   82.35    1.68
  -2  -6  11   82.74    1.55
  -2   6  11   86.75    1.56
  -2  -6  11   70.79    2.33
   2   6 -11   76.32    2.51
  -2  -6  11   81.49    2.42
  -2  -6  11   84.99    2.98
  -2  -6  11   73.36    3.03
  -2   6  11  106.93    2.93
  -2  -6  11   82.83    3.26
  -2   6  11  108.89    1.81
  -2  -6  11   70.37    2.00
  -2   6  10  289.68    5.19
  -2  -6  10  304.42    5.26
  -2  -6  10  305.64    5.16
  -2   6  10  304.45    5.17
  -2  -6  10  274.86    5.74
   2   6 -10  291.97    6.15
  -2  -6  10  267.15    6.39
  -2  -6  10  274.65    6.70
  -2  -6  10  314.02    7.00
  -2  -6  10  265.38    8.70
  -2   6  10  316.56    6.27
  -2  -6  10  246.95   11.92
  -2   6  10  362.15    5.40
  -2  -6  10  285.55    5.55
  -2  -6   9  215.75    4.26
   2   6  -9  198.19    4.69
  -2  -6   9  200.15    4.47
  -2  -6   9  227.50    4.94
   2   6  -9  186.25    6.89
  -2  -6   9  219.23    4.12
  -2  -6   9  228.69    5.38
  -2  -6   9  199.53    6.72
  -2   6   9  249.80    4.01
  -2   6   9  236.13    3.82
  -2  -6   9  215.67    3.81
  -2   6   9  221.76    3.85
  -2  -6   9  218.95    3.89
  -2  -6   8  164.08    2.54
  -2  -6   8  144.62    2.83
   2   6  -8  151.26    3.10
   2   6  -8  128.58    5.05
  -2   6   8    0.29    2.08
  -2  -6   8  170.68    2.42
  -2   6   8   -0.15    2.13
  -2  -6   8  140.47    7.55
  -2  -6   8  180.25    3.81
  -2   6   8   77.21    5.41
  -2  -6   8  156.01    4.99
  -2   6   8  197.97    2.37
  -2   6   8  200.81    2.15
  -2  -6   7  325.57    3.38
   2   6  -7  278.12    4.08
  -2  -6   7  270.22    3.77
  -2   6   7    0.27    2.93
  -2   6   7    1.48    2.95
  -2   6   7  226.38    6.41
  -2  -6   7  281.91    6.15
  -2  -6   7  249.82    9.47
  -2   6   7  158.45    7.24
   2   6  -7  245.40    6.57
  -2   6   7  280.72    4.43
  -2   6   7  304.11    3.21
  -2  -6   7  344.60    4.96
  -2  -6   7  287.48    4.86
  -2  -6   6  230.40    5.70
  -2   6   6  185.24    6.11
  -2   6   6  193.22    6.37
  -2   6   6  176.92    6.07
  -2  -6   6  228.06    4.15
   2   6  -6  196.19    6.28
  -2   6   5  131.98    4.90
  -2  -6   5  145.98    4.01
  -2   6   5  135.35    5.02
  -2  -6   5  159.38    2.97
   2   6  -5  151.03    3.18
  -2   6   5  137.92    3.00
  -2  -6   4 1129.44   20.00
  -2   6   4 1072.40   21.88
   2   6  -4 1046.62   21.20
  -2   6   4 1126.50   19.78
   2   6  -3  179.92    4.78
  -2   6   3  157.07    5.39
  -2   6   3  166.50    2.99
  -2  -6   3  157.23    3.66
  -2   6   3  139.82    5.19
   2   6  -3  152.14    4.79
  -2   6   2   62.08    3.37
  -2   6   2   59.00    3.21
  -2  -6   2   68.94    1.74
  -2   6   2   68.54    1.32
   2   6  -2   60.78    2.82
  -2   6   1  155.08    5.34
  -2   6   1  134.16    4.63
   2   6  -1  144.48    4.50
   2   6  -1  143.47    4.36
  -2   6   1  122.10    3.19
  -2   6   0   43.32    2.63
  -2   6   0   44.37    3.03
   2   6   0   41.94    2.55
   2   6   0   47.42    2.58
   2   6   1    1.17    2.15
  -2   6  -1    1.29    1.60
   2   6   1    0.68    1.36
  -2  -6  -1    1.09    1.05
  -2   6  -1    0.50    1.41
   2   6   1    1.73    1.26
  -2   6  -2  509.33   12.28
   2   6   2  507.43   10.40
  -2   6  -3   16.28    2.41
  -2   6  -3   13.71    1.76
   2   6   3   17.61    1.48
  -2   6  -4   78.26    4.35
   2  -6   4   70.17    5.05
  -2   6  -4   67.73    3.15
   2   6   4   74.33    3.28
   2   6   4   79.25    2.58
   2  -6   5  452.45    4.76
   2  -6   5  448.33   11.11
  -2   6  -6   37.09    1.21
   2  -6   6   39.10    1.33
  -2   6  -6   35.51    2.32
   2  -6   6   41.19    4.13
   2   6   6   42.95    1.88
   2   6   6   32.63    0.85
   2  -6   6   28.29    1.67
   2  -6   6   36.64    1.62
   2  -6   7   98.41    2.05
   2   6   7  108.13    1.85
   2   6   7  103.65    1.79
   2  -6   7  113.74    2.62
   2   6   7   93.53    2.40
   2   6   7   90.83    2.53
   2  -6   7   97.27    2.96
   2  -6   7  103.92    5.89
   2   6   7  113.82    3.54
   2   6   7   83.80    2.86
  -2   6  -7   81.73    2.21
   2   6   7   79.81    2.37
   2  -6   7   71.74    2.96
   2  -6   8   10.11    1.30
   2   6   8   10.16    1.24
   2   6   8   11.05    1.08
   2   6   8   10.03    0.78
   2   6   8    9.66    1.49
   2  -6   8   11.32    0.66
   2  -6   8    6.69    1.46
   2   6   8    8.52    0.81
   2   6   8   14.05    0.48
   2   6   8   12.46    0.36
   2  -6   8    8.10    0.53
   2  -6   9    0.29    0.52
   2   6   9    0.03    0.34
   2   6   9    0.84    0.25
   2  -6   9    1.13    1.14
   2  -6   9   -0.03    1.27
   2   6   9    0.92    0.96
   2  -6   9    0.57    1.19
   2   6   9    0.42    0.72
   2   6   9    0.29    1.50
   2  -6   9    0.76    1.21
   2  -6   9    1.16    0.56
   2   6   9    0.43    0.72
   2  -6   9    0.24    0.51
   2  -6  10   10.46    0.74
   2   6  10   21.37    0.66
   2   6  10   15.29    0.52
  -2   6 -10   14.58    1.63
   2   6  10   17.58    1.33
   2   6  10   14.36    0.95
   2   6  10   13.60    1.83
   2  -6  10   16.22    1.62
   2  -6  10   17.01    0.84
   2  -6  10    9.89    1.68
   2   6  10   11.85    1.11
   2  -6  10   13.41    0.79
   2   6  11   16.31    0.64
   2   6  11   19.30    0.60
  -2   6 -11   19.32    1.75
   2   6  11   21.85    1.44
   2  -6  11   18.18    1.75
   2   6  11   19.29    1.03
   2   6  11   16.82    1.95
   2  -6  11   18.25    0.94
   2  -6  11   16.66    0.87
   2   6  12   31.44    0.91
   2   6  12   29.58    0.81
   2  -6  12   33.22    2.10
   2   6  12   37.26    1.22
   2  -6  12   32.75    2.11
   2  -6  12   32.04    1.20
   2  -6  12   34.96    1.15
   2   6  13    0.31    0.53
   2   6  13    0.72    0.57
   2  -6  13    0.07    0.90
   2  -6  13    0.01    0.42
   2  -6  13    0.83    1.31
   2   6  13    0.33    0.79
   2  -6  13    0.46    1.30
   2  -6  13    0.50    0.73
   2  -6  13    0.39    0.70
   2  -6  14    8.64    1.43
   2  -6  14    8.47    0.86
   2  -6  14    7.97    0.92
   2   6  14    8.80    0.83
   2   6  14    5.95    0.73
   2  -6  14    9.80    1.54
   2  -6  15   28.76    1.20
   2  -6  15   33.18    1.88
   2  -6  15   28.06    1.29
   2   6  15   22.92    1.02
   2   6  15   24.90    1.38
  -2  -7  17    2.45    0.65
  -2  -7  17    4.53    0.70
  -2  -7  17    2.13    1.45
  -2  -7  16    6.64    1.54
  -2   7  16    9.50    0.50
  -2   7  16    7.47    0.44
  -2  -7  16    5.85    0.80
  -2  -7  16    8.45    1.47
  -2  -7  16    7.54    1.62
  -2  -7  15   12.04    1.74
  -2   7  15   12.30    0.51
  -2   7  15   14.26    0.53
  -2  -7  15   11.07    1.62
  -2  -7  14   -0.21    0.45
  -2  -7  14   -0.05    0.70
  -2  -7  14   -0.51    1.39
  -2  -7  14    0.46    1.53
  -2  -7  14    0.83    0.36
  -2   7  14    1.54    0.36
  -2  -7  14    0.14    0.72
  -2  -7  14    1.10    1.58
  -2  -7  13   46.02    2.30
  -2  -7  13   -0.12    0.74
  -2  -7  13   -0.27    0.92
  -2  -7  13   48.84    2.63
  -2  -7  13   58.90    3.12
  -2  -7  13   75.36    2.37
  -2  -7  13   50.50    0.87
  -2  -7  13   49.79    1.24
  -2   7  13   57.72    0.85
  -2  -7  12   68.56    1.33
  -2   7  12   84.80    1.33
  -2  -7  12   67.69    1.56
  -2  -7  12   60.34    2.47
   2   7 -12   76.66    2.56
  -2  -7  12   88.53    2.40
  -2  -7  12   75.56    3.38
  -2  -7  12   58.10    2.01
  -2   7  11  278.87    4.53
  -2  -7  11  234.21    4.66
  -2  -7  11  255.80    4.54
  -2  -7  11  222.00    5.43
   2   7 -11  246.34    5.68
  -2  -7  11  272.01    6.15
  -2  -7  11  239.10    6.30
  -2   7  11  303.46    5.94
  -2  -7  11  252.20    6.54
  -2   7  11  318.89    4.79
  -2  -7  11  218.41    5.08
  -2  -7  10   96.36    1.80
  -2  -7  10   83.87    1.61
  -2   7  10   95.83    1.63
  -2  -7  10   78.31    2.36
  -2  -7  10   84.95    2.49
   2   7 -10   84.66    2.67
   2   7 -10   80.03    4.71
  -2  -7  10   81.99    3.08
  -2  -7  10   91.38    3.31
  -2   7  10  106.72    1.85
  -2  -7  10   80.37    2.07
  -2  -7   9    2.54    0.82
  -2  -7   9    2.10    0.91
   2   7  -9    2.98    1.06
  -2  -7   9    5.29    1.48
   2   7  -9    3.45    1.94
  -2  -7   9    2.16    1.19
  -2  -7   9    1.15    3.82
  -2  -7   9    3.01    1.56
  -2  -7   9    2.01    1.26
  -2   7   9    3.67    0.39
  -2   7   9    4.02    0.21
  -2  -7   9    3.51    0.30
  -2   7   9    3.52    0.23
  -2  -7   8  325.07    4.43
  -2  -7   8  335.60    4.79
   2   7  -8  324.16    5.09
   2   7  -8  279.30    7.98
  -2   7   8    0.03    3.74
  -2   7   8  328.36    4.90
  -2  -7   8  352.46    7.74
  -2  -7   8  315.54   11.87
  -2  -7   8  390.85    6.08
  -2   7   8    0.06    3.77
  -2   7   8  481.88    5.49
  -2  -7   8  403.87    4.38
  -2   7   8  425.64    3.85
  -2   7   8  405.38    3.89
  -2  -7   7  234.91    3.82
  -2  -7   7  204.34    3.98
  -2   7   7  133.76    4.11
   2   7  -7  167.53    6.30
  -2  -7   7  245.57    3.66
  -2  -7   7  283.13    5.04
  -2  -7   7  208.95    5.81
  -2   7   7  156.53    6.18
  -2  -7   7  192.86    8.90
  -2   7   7  194.88    3.52
  -2   7   7  237.35    3.40
   2   7  -6   54.64    1.83
  -2  -7   6   63.79    1.66
  -2   7   6   50.96    3.32
  -2   7   6   49.84    3.04
  -2  -7   6   59.66    2.65
  -2   7   6   64.89    2.08
  -2  -7   6   80.59    2.29
  -2  -7   6   66.87    2.37
  -2   7   5   11.90    1.69
  -2  -7   5   13.67    1.24
   2   7  -5   15.14    1.01
  -2  -7   5   15.17    0.80
   2   7  -5   14.90    2.05
  -2   7   4  241.43    7.49
  -2   7   4  245.64    4.75
  -2  -7   4  277.65    5.79
  -2   7   4  235.27    7.41
  -2  -7   4  289.99    4.82
   2   7  -4  246.73    5.00
   2   7  -4  217.55    6.80
  -2   7   4  251.52    5.82
   2   7  -3  144.17    4.60
  -2   7   3  140.42    5.38
  -2  -7   3  157.57    3.46
  -2   7   3  142.35    2.70
  -2   7   3  133.47    5.24
   2   7  -3  120.57    4.56
  -2   7   3  134.49    4.04
   2   7  -2  458.79   10.49
  -2   7   2  435.03   11.48
  -2  -7   2  437.15    8.56
  -2   7   2  409.36   10.99
   2   7  -2  407.87   10.34
  -2   7   1  775.83   16.83
  -2   7   1  810.03   17.71
   2   7  -1  812.74   16.25
  -2   7   1  758.39   14.90
   2   7   0   49.31    2.90
  -2   7   0   46.47    3.31
  -2   7   0   45.10    2.93
   2   7   0   47.93    2.71
  -2   7  -1   62.14    3.33
  -2   7  -1   72.99    4.13
   2   7   1   57.93    3.30
  -2  -7  -1   58.85    2.77
   2   7   1   69.02    3.21
   2   7   1   55.34    3.63
  -2   7  -2   77.10    4.56
  -2  -7  -2   68.29    2.62
   2   7   2   75.74    3.34
  -2   7  -3  167.67    5.81
  -2   7  -3  181.51    3.93
  -2   7  -3  215.52    4.55
   2   7   3  196.09    3.87
   2   7   3  179.44    5.71
   2   7   3  208.32    5.29
  -2   7  -4  373.54   10.02
   2  -7   4  405.06   12.96
   2   7   4  404.77   10.10
   2   7   4  408.26    7.74
   2   7   4  462.14    9.23
  -2   7  -4  453.67    7.96
   2   7   5   13.96    0.67
   2  -7   5   16.65    1.02
  -2   7  -5   14.44    0.94
   2   7   5   14.81    1.36
   2   7   5   14.34    0.88
   2  -7   5   16.06    1.29
   2   7   5   14.59    0.93
  -2   7  -5   13.84    1.87
   2  -7   5   12.64    3.25
  -2   7  -5   13.28    0.85
   2  -7   5   11.22    1.33
   2   7   6   18.86    0.73
  -2   7  -6   18.84    1.05
   2  -7   6   21.33    1.15
   2   7   6   17.58    1.26
   2  -7   6   18.38    1.37
   2   7   6   16.14    1.43
   2  -7   6   22.17    3.60
  -2   7  -6   17.32    0.89
   2  -7   6   13.98    1.41
   2  -7   7   13.66    0.75
   2   7   7   26.55    0.61
   2  -7   7   26.41    1.40
   2  -7   7   26.19    1.65
   2   7   7   23.18    1.40
   2   7   7   22.93    1.20
   2   7   7   21.87    0.90
   2   7   7   19.33    1.63
   2  -7   7   26.23    3.78
  -2   7  -7   20.31    0.98
   2  -7   7   18.09    1.63
   2   7   8   15.61    0.43
   2   7   8   16.80    0.53
   2  -7   8    8.53    0.74
   2  -7   8   15.79    1.32
   2   7   8   17.77    1.23
   2   7   8   14.73    1.38
   2  -7   8   14.87    1.48
   2   7   8   13.27    1.71
   2   7   8   20.03    1.78
  -2   7  -8   12.92    0.87
   2  -7   8   10.59    1.55
   2  -7   9   14.04    1.56
   2   7   9   16.94    1.31
   2   7   9   15.43    0.91
   2  -7   9   14.39    1.63
   2   7   9   14.72    1.78
   2  -7   9    8.83    1.70
   2   7   9   15.26    0.47
   2   7   9   22.49    0.67
   2  -7   9   11.07    0.79
   2   7  10   53.50    1.23
   2   7  10   64.26    1.18
   2  -7  10   27.96    1.37
   2  -7  10   76.70    2.39
  -2   7 -10   69.60    2.58
   2   7  10   63.65    2.10
   2  -7  10   56.42    2.60
   2   7  10   59.12    1.58
   2   7  10   46.75    2.53
   2  -7  10   57.94    2.61
   2  -7  10   58.24    1.55
   2  -7  10   45.91    1.44
   2   7  11    3.02    0.50
   2  -7  11    1.67    0.88
   2   7  11    3.18    0.40
  -2   7 -11    3.76    1.49
   2  -7  11    0.02    0.58
   2   7  11    3.85    1.24
   2   7  11    2.86    0.85
   2  -7  11    6.34    1.62
   2  -7  11    3.27    0.74
   2  -7  11    2.58    0.64
   2   7  12    0.27    0.53
   2  -7  12    0.15    0.83
   2   7  12    0.32    0.44
   2  -7  12    0.21    0.53
  -2   7 -12   -0.42    1.46
   2  -7  12    1.87    1.43
   2   7  12    0.80    0.81
   2  -7  12    0.29    0.78
   2  -7  12    0.37    0.67
   2   7  13   93.76    1.76
   2   7  13   93.45    1.46
   2  -7  13   99.40    3.18
   2  -7  13   96.67    3.18
   2  -7  13   94.01    2.12
   2  -7  13   94.04    1.84
   2  -7  14    2.48    1.34
   2  -7  14    1.90    0.71
   2  -7  14    2.09    0.88
   2   7  14    0.95    0.77
   2  -7  14    0.77    1.10
   2   7  14    0.94    0.66
   2  -7  14    2.39    1.36
   2  -7  15    2.11    0.81
   2  -7  15    1.49    1.11
   2  -7  15    1.68    0.85
   2   7  15    1.34    2.77
   2  -7  15    0.60    1.11
   2   7  15    0.35    0.84
  -2  -8  16   23.43    1.97
  -2   8  16   25.51    0.71
  -2  -8  16   20.10    2.00
  -2  -8  16   19.34    1.05
  -2  -8  16   23.70    1.92
  -2  -8  15   67.27    2.84
  -2   8  15   71.44    1.05
  -2  -8  14   54.46    2.58
  -2  -8  14    0.08    0.77
  -2  -8  14   -0.03    0.91
  -2  -8  14   58.42    2.86
  -2  -8  14   29.72    1.26
  -2   8  14   71.82    0.97
  -2   8  14   60.23    0.94
  -2  -8  14   49.23    2.44
  -2  -8  13   35.92    2.29
  -2  -8  13   52.46    1.97
  -2  -8  13   42.35    2.63
  -2  -8  13   50.06    3.10
  -2  -8  13   30.89    1.80
  -2   8  13   42.24    0.89
  -2   8  13   48.73    0.88
  -2  -8  13   36.45    1.28
  -2  -8  12   35.95    1.29
  -2   8  12   46.11    0.99
  -2   8  12   51.22    0.97
  -2  -8  12   40.08    2.27
   2   8 -12   49.88    2.23
  -2  -8  12   43.93    2.68
  -2   8  12   59.06    2.64
  -2  -8  12   48.46    2.93
  -2   8  12   67.10    1.24
  -2  -8  12   57.96    2.03
  -2  -8  11  106.87    2.53
  -2   8  11  133.28    2.31
  -2   8  11  131.33    2.35
  -2  -8  11  116.73    3.40
  -2  -8  11  137.70    3.35
   2   8 -11  128.32    3.59
  -2  -8  11  126.57    4.00
  -2  -8  11  123.70    4.13
  -2   8  11  133.96    3.74
  -2  -8  11  132.80    4.38
  -2   8  11  160.65    2.60
  -2  -8  11  103.87    2.95
  -2  -8  10  791.88   16.38
  -2  -8  10  859.42   16.35
   2   8 -10  878.37   16.73
  -2  -8  10  867.26   16.85
  -2  -8  10  892.61   17.46
  -2  -8  10  934.01   17.69
  -2   8  10  992.14   15.72
  -2   8  10  931.64   15.52
  -2  -8  10  748.89   15.68
  -2   8  10  979.48   15.50
  -2   8   9   57.08    1.04
  -2   8   9   56.43    1.01
  -2  -8   9   42.82    1.69
   2   8  -9   45.90    2.01
  -2  -8   9   50.73    1.85
   2   8  -9   39.86    3.57
  -2  -8   9   50.74    2.36
  -2   8   9   43.15    2.03
  -2  -8   9   51.45    2.46
  -2  -8   9   53.81    3.36
  -2  -8   9   46.75    5.96
  -2   8   9   52.50    1.21
  -2  -8   9   47.95    1.50
  -2   8   8    2.93    0.18
  -2   8   8    2.36    0.20
  -2  -8   8    1.55    0.87
  -2  -8   8    1.15    0.93
   2   8  -8    1.62    1.85
  -2   8   8    1.82    1.23
  -2  -8   8    1.76    0.49
  -2  -8   8    1.80    1.25
  -2  -8   8    1.53    3.37
  -2   8   8    0.40    0.78
  -2  -8   8    2.27    1.24
  -2   8   8    3.30    1.05
  -2  -8   7  118.36    2.53
   2   8  -7  112.98    2.92
  -2  -8   7  121.72    2.69
  -2   8   7   -0.27    1.98
   2   8  -7  104.95    4.91
  -2   8   7  112.82    2.90
  -2  -8   7  125.99    4.32
  -2  -8   7  146.21    3.53
  -2   8   7    0.06    2.01
  -2   8   7  102.94    5.03
  -2   8   7  154.42    2.00
  -2   8   7  146.02    2.03
  -2   8   7  130.67    3.10
  -2  -8   7  156.39    2.46
   2   8  -6  159.38    3.69
  -2  -8   6  174.39    3.46
  -2   8   6   61.92    3.08
  -2   8   6  173.77    4.03
   2   8  -6  178.77    3.57
  -2   8   6  170.02    3.70
  -2   8   6  112.73    5.29
  -2  -8   6  252.10    4.53
  -2   8   6  140.11    5.96
  -2  -8   6  160.45    4.80
  -2  -8   6  182.67    3.39
  -2   8   6  195.61    2.90
  -2   8   5    2.62    1.32
  -2  -8   5    1.56    0.81
   2   8  -5    2.85    0.72
  -2   8   5    2.25    0.62
  -2   8   5    2.20    0.91
   2   8  -5    2.29    1.69
   2   8  -5    2.44    0.83
  -2  -8   5    1.96    0.62
  -2   8   4    4.16    1.56
  -2   8   4    0.05    0.10
  -2  -8   4    5.05    0.82
   2   8  -4    5.89    1.56
  -2   8   4    6.07    2.08
  -2   8   4    0.62    0.53
   2   8  -4    5.46    0.75
  -2   8   4    6.03    1.07
  -2   8   4    4.29    0.63
   2   8  -4    5.43    1.64
   2   8  -4    5.95    0.85
  -2   8   3   26.96    2.61
  -2   8   3   26.45    2.76
   2   8  -3   29.88    2.30
  -2  -8   3   31.29    1.28
  -2   8   3   18.98    0.67
  -2   8   3   31.50    1.66
   2   8  -3   24.47    2.32
  -2   8   3   26.69    1.90
   2   8  -3   26.85    1.14
   2   8  -3   25.69    1.14
  -2   8   2  123.03    5.43
  -2   8   2  117.95    5.18
   2   8  -2  136.53    4.82
  -2  -8   2  122.33    2.85
  -2   8   2  148.45    2.82
  -2   8   2  151.04    3.63
   2   8  -2  141.44    2.96
   2   8  -2  117.07    4.62
  -2   8   2  122.54    2.88
   2   8  -2  131.42    2.90
  -2   8   1  103.27    5.01
  -2   8   1   94.58    4.52
   2   8  -1  111.50    2.46
   2   8  -1  103.29    4.17
  -2   8   1  101.83    3.14
  -2   8   1   90.52    2.36
  -2   8   0   77.94    4.10
  -2   8   0   82.82    4.67
   2   8   0   84.31    3.92
   2   8   0   82.50    3.74
   2   8   0   86.92    2.13
  -2   8   0   83.49    2.14
  -2   8  -1   82.34    4.73
  -2   8  -1   79.14    4.05
   2   8   1   80.45    3.96
  -2  -8  -1   71.14    3.33
   2   8   1   83.19    2.10
   2   8   1   80.59    4.32
   2   8   1   82.38    3.72
  -2   8  -1   81.69    2.14
   2   8   2  185.93    6.41
  -2   8  -2  225.04    8.05
  -2   8  -2  191.88    6.44
  -2  -8  -2  191.77    5.26
  -2   8  -2  198.25    4.21
   2   8   2  198.47    4.10
  -2   8  -2  245.60    4.96
   2   8   2  217.16    6.13
  -2   8  -3  334.01    6.47
   2   8   3  279.31    7.80
   2   8   3  355.91    7.72
   2   8   3  296.32    5.48
  -2   8  -3  274.55    8.15
  -2   8  -3  292.75    5.74
   2   8   3  281.73    5.18
   2  -8   4   66.90    1.81
  -2   8  -4   64.00    1.91
   2   8   4   61.18    1.77
   2   8   4   69.00    3.52
   2  -8   4   68.77    2.28
   2   8   4   68.08    1.76
   2  -8   4   69.42    5.36
  -2   8  -4   64.64    3.63
  -2   8  -4   62.54    1.74
   2   8   4   63.10    1.44
   2  -8   5    9.11    0.94
  -2   8  -5    9.10    0.91
   2   8   5    3.88    1.10
   2   8   5    8.43    0.82
   2   8   5    7.53    1.14
   2   8   5    9.40    0.89
   2  -8   5   12.24    1.25
  -2   8  -5   10.34    1.93
   2   8   5    6.01    1.35
   2  -8   5    5.46    2.77
   2  -8   5   11.28    0.55
  -2   8  -5    9.25    0.82
   2   8   5   10.80    0.76
  -2   8  -5    8.42    0.63
   2   8   5    9.55    0.63
   2  -8   6  452.49    3.98
  -2   8  -6  414.32    4.02
   2   8   6  461.63    6.20
   2   8   6  327.11    4.46
   2  -8   6  469.04   12.13
   2   8   6  382.01    2.72
  -2   8  -6  343.12    2.91
  -2   8  -6  358.62    3.44
   2  -8   6  512.18    3.11
   2   8   6  466.83    3.24
   2   8   6  399.06    3.61
   2   8   6  370.18    4.00
   2  -8   6  404.19    5.05
   2   8   7   46.24    0.99
   2  -8   7   55.00    1.88
   2  -8   7   44.82    2.10
   2   8   7   43.17    1.86
   2   8   7   43.50    1.23
   2   8   7   53.96    2.46
   2   8   7   37.57    2.15
   2  -8   7   48.99    4.56
   2  -8   7   56.81    1.27
  -2   8  -7   38.60    1.40
   2  -8   7   54.78    1.25
   2  -8   8    0.31    0.58
   2   8   8    0.91    0.34
   2  -8   8    1.01    1.13
   2  -8   8    1.48    1.25
   2   8   8    1.25    1.07
   2   8   8    1.44    1.60
   2  -8   8    1.58    0.54
  -2   8  -8    0.76    0.68
   2  -8   8    1.86    0.50
   2   8   9   25.00    0.77
  -2   8  -9   24.50    1.84
   2  -8   9   26.26    1.72
   2   8   9   23.86    1.48
   2  -8   9   23.13    1.82
   2   8   9   23.28    1.02
   2  -8   9   23.81    1.86
  -2   8  -9   19.47    1.08
   2  -8   9   25.00    0.96
   2  -8   9   21.76    0.92
   2   8  10  366.20    6.21
   2  -8  10  330.84    7.11
   2   8  10  361.34    5.53
   2  -8  10  336.27    7.12
  -2   8 -10  357.93    6.89
   2   8  10  364.66    5.28
   2  -8  11   -0.11    1.35
   2   8  11    0.49    1.28
   2  -8  11    2.16    1.60
  -2   8 -11    0.33    1.48
   2  -8  11    0.72    1.14
   2   8  11   -0.13    0.54
   2  -8  11    0.42    0.90
   2   8  11    0.90    0.77
   2   8  12  296.53    2.89
   2  -8  12  110.14    3.01
  -2   8 -12  419.00    5.46
   2  -8  12   -0.36    1.57
   2   8  12  319.17    2.90
   2  -8  12  288.52    5.20
   2  -8  12  257.15    3.16
   2  -8  12  308.74    3.01
   2   8  13    1.25    0.80
   2  -8  13    0.46    1.03
   2  -8  13    0.14    0.50
   2  -8  13    3.55    1.41
   2  -8  13    2.49    0.68
   2  -8  13    1.90    0.81
   2   8  13    2.46    0.74
   2  -8  14   10.03    0.84
   2  -8  14   11.42    1.55
   2  -8  14    9.93    1.00
   2   8  14    7.77    1.03
   2  -8  14   13.12    1.56
   2  -8  15    4.23    0.86
   2  -8  15    3.54    0.76
  -2  -9  16   28.97    2.01
  -2  -9  16   29.54    2.06
  -2   9  16   30.42    0.76
  -2  -9  16   24.26    1.10
  -2  -9  15    0.79    1.57
  -2  -9  15    0.86    1.48
  -2  -9  15    0.14    0.61
  -2   9  15    1.54    0.35
  -2   9  15    1.97    0.40
  -2  -9  15    0.12    0.47
  -2  -9  14   -0.85    1.06
  -2  -9  14    0.03    1.06
  -2  -9  14   58.12    2.84
  -2   9  14   73.10    1.06
  -2   9  14   66.29    1.02
  -2  -9  14   47.73    2.62
  -2  -9  13   58.94    2.80
  -2  -9  13   84.14    2.49
  -2  -9  13   74.47    3.61
  -2  -9  13   47.94    2.36
  -2   9  13   70.05    1.29
  -2   9  13   82.41    1.29
  -2  -9  12   56.86    2.75
  -2  -9  12   80.25    2.50
   2   9 -12   69.65    2.74
  -2  -9  12   67.60    3.17
  -2   9  12   72.51    2.98
  -2  -9  12   68.48    3.45
  -2   9  12   75.39    1.40
  -2   9  12   69.82    1.42
  -2   9  12   80.13    1.64
  -2  -9  12   65.91    3.21
  -2  -9  11  204.75    5.72
  -2  -9  11  263.82    5.53
   2   9 -11  249.34    5.89
  -2  -9  11  221.52    6.37
  -2  -9  11  237.19    6.68
  -2   9  11  294.81    4.78
  -2   9  11  251.84    4.53
  -2   9  11  266.70    4.50
  -2   9  10   70.71    1.37
  -2   9  10   77.62    1.34
  -2  -9  10   54.54    2.31
  -2  -9  10   72.25    2.34
   2   9 -10   65.25    2.52
  -2  -9  10   76.61    2.97
  -2  -9  10   63.74    2.94
  -2  -9  10   72.26    3.14
  -2   9  10   71.43    1.56
  -2  -9  10   60.37    2.09
  -2   9   9   43.40    0.82
  -2   9   9   42.08    0.78
  -2  -9   9   29.13    1.59
  -2  -9   9   38.91    1.72
   2   9  -9   32.78    1.87
  -2  -9   9   33.64    2.14
  -2   9   9   32.09    2.03
  -2  -9   9   38.01    2.91
  -2  -9   9   34.04    2.19
  -2   9   9   37.95    0.97
  -2  -9   9   28.53    1.29
  -2  -9   8  150.74    3.68
  -2   9   8  134.60    2.99
  -2  -9   8  154.28    3.59
   2   9  -8  130.15    6.23
  -2   9   8  144.06    3.82
  -2  -9   8  160.39    4.37
  -2  -9   8  146.08    5.41
  -2  -9   8  186.57    4.61
  -2  -9   8  137.49    9.00
  -2   9   8  172.02    2.86
  -2   9   8  182.60    2.83
  -2  -9   8  175.30    3.49
  -2   9   8  179.88    4.03
   2   9  -7  103.21    2.02
  -2   9   7  105.36    1.87
   2   9  -7  114.92    2.77
  -2  -9   7  121.57    2.47
  -2   9   7    0.22    1.61
   2   9  -7   89.20    4.78
  -2   9   7  107.80    2.77
  -2   9   7   -0.07    1.66
  -2  -9   7  137.02    3.41
  -2  -9   7  121.32    4.15
  -2   9   7   96.69    5.03
  -2  -9   7  117.93    2.17
  -2   9   7  114.24    2.91
  -2   9   7  142.62    1.68
  -2   9   6   13.48    0.29
   2   9  -6   10.71    0.69
  -2  -9   6   10.02    0.98
  -2   9   6   10.33    0.56
  -2  -9   6   10.30    0.93
   2   9  -6    9.59    1.13
  -2   9   6    3.02    0.77
   2   9  -6   12.29    0.96
  -2   9   6   -0.12    0.37
  -2   9   6    9.98    1.28
  -2   9   6   10.29    2.42
  -2   9   6    0.07    0.75
  -2  -9   6   10.83    1.35
  -2   9   6   11.69    1.09
  -2   9   6   11.17    1.05
  -2  -9   6   13.27    0.65
  -2   9   6    9.94    1.26
  -2   9   5   20.44    0.41
  -2   9   5   17.04    0.66
   2   9  -5   19.62    0.81
  -2  -9   5   22.20    1.06
   2   9  -5   18.80    1.21
  -2  -9   5   16.88    0.92
  -2   9   5   14.26    0.97
   2   9  -5   24.35    1.17
   2   9  -5   18.47    2.39
  -2   9   5   18.10    1.35
  -2   9   5   17.35    1.48
  -2   9   5   16.81    2.28
  -2   9   5   15.31    2.68
  -2  -9   5   14.42    1.31
  -2  -9   5   27.49    1.50
  -2   9   5   18.52    1.14
  -2   9   5   19.92    1.44
   2   9  -4    1.37    0.85
   2   9  -4    0.75    1.51
   2   9  -4    1.17    0.75
  -2   9   4    0.06    0.48
  -2   9   4    1.68    0.96
  -2   9   4    1.30    0.66
  -2   9   4    1.05    1.11
  -2   9   4    1.21    1.46
  -2   9   4    0.46    2.01
   2   9  -4    3.54    1.47
  -2  -9   4    2.09    0.70
  -2   9   4    0.45    0.88
   2   9  -4    1.45    0.57
  -2   9   3   86.04    4.61
  -2  -9   3   93.58    2.53
   2   9  -3   89.30    4.11
  -2   9   3   89.51    2.54
   2   9  -3   75.11    3.94
  -2   9   3   73.19    3.25
  -2   9   3  101.52    2.92
   2   9  -3   90.45    2.33
  -2  -9   3   97.86    2.04
  -2   9   2    4.48    1.98
   2   9  -2    3.61    1.64
  -2   9   2    4.70    1.91
   2   9  -2    2.14    1.73
   2   9  -2    4.27    0.84
  -2   9   2    2.79    0.76
  -2   9   2    3.69    1.28
   2   9  -2    3.26    0.75
  -2   9   1   20.76    2.63
  -2   9   1   22.51    2.83
  -2   9   1   24.07    1.59
   2   9  -1   24.06    1.12
   2   9  -1   21.58    2.35
  -2   9   1   20.58    1.05
  -2   9   0   51.42    3.86
  -2   9   0   42.23    3.33
   2   9   0   46.52    3.23
   2   9   0   39.91    1.48
   2   9   0   46.14    3.08
  -2   9   0   57.10    2.18
   2   9   0   33.81    3.97
   2   9   0   48.60    1.45
  -2   9   0   45.52    1.56
   2   9   1  132.75    2.68
  -2   9  -1  119.41    2.81
   2   9   1  109.29    4.57
   2   9   1  106.73    2.68
  -2   9  -1  126.47    3.45
  -2   9  -1  112.81    5.82
   2   9   1   97.83    4.63
  -2   9  -1  119.36    2.70
   2   9   1  120.19    2.43
  -2   9  -1  103.79    2.63
  -2   9  -2  214.67    4.46
   2   9   2  211.51    4.35
  -2   9  -2  240.77    5.20
   2   9   2  220.01    6.63
   2   9   2  224.97    4.19
  -2   9  -2  201.86    4.36
   2   9   2  189.09    6.77
  -2   9  -2  236.76    8.65
  -2   9  -2  203.85    7.09
  -2   9  -2  225.02    4.33
   2   9   2  239.86    4.08
   2   9   2  205.26    3.84
  -2   9  -2  189.22    4.00
   2  -9   3  332.66    6.14
   2   9   3  328.11    8.80
  -2   9  -3  401.88    7.21
   2   9   3  351.75    8.08
   2   9   3  297.98    6.56
   2   9   3  338.24    6.14
   2  -9   3  361.57    6.92
  -2   9  -3  304.69    9.22
   2   9   3  286.04    9.02
  -2   9  -3  288.33    6.23
  -2   9  -3  316.72    6.20
   2   9   3  357.27    7.38
   2   9   3  295.79    5.76
   2   9   3  376.54    5.93
   2  -9   4    7.48    0.91
  -2   9  -4   10.29    0.97
   2   9   4    7.59    1.75
   2   9   4    7.92    0.89
   2   9   4   12.95    1.45
   2   9   4    6.66    1.26
   2   9   4    9.57    0.88
  -2   9  -4    7.54    0.92
   2  -9   4    6.99    2.96
  -2   9  -4   10.46    2.14
   2   9   4   12.05    2.45
   2   9   4   10.98    0.78
  -2   9  -4   10.32    0.84
  -2   9  -4    7.79    0.82
  -2   9  -4    8.98    0.68
   2   9   4    9.07    0.62
   2   9   4    9.56    0.73
   2  -9   5   70.78    1.95
  -2   9  -5   68.91    2.03
   2   9   5   61.14    1.85
   2   9   5   74.01    2.82
   2  -9   5   67.97    2.39
   2   9   5   67.85    1.85
   2   9   5   57.30    2.18
   2   9   5   49.45    2.22
  -2   9  -5   63.62    3.86
   2  -9   5   78.70    1.58
  -2   9  -5   54.86    1.76
   2   9   5   72.93    1.71
   2   9   5   68.88    3.26
  -2   9  -5   57.04    1.56
   2   9   5   66.18    1.48
   2   9   5   75.88    1.61
   2   9   6   19.22    0.82
  -2   9  -6   13.61    0.82
   2  -9   6   16.90    1.26
  -2   9  -6   16.43    1.15
   2   9   6   14.03    1.13
   2  -9   6   15.36    1.44
   2   9   6   14.48    1.43
   2   9   6   12.15    1.61
   2   9   6   18.51    1.57
   2   9   6   11.84    2.66
   2  -9   6   16.80    0.70
   2   9   6   17.87    0.97
  -2   9  -6   14.34    0.98
   2  -9   6   19.96    0.70
   2  -9   7   65.86    2.19
   2   9   7   66.23    2.45
   2  -9   7   70.57    2.72
   2   9   7   70.95    1.68
   2   9   7   54.55    2.51
   2   9   7   85.31    3.18
   2  -9   7   73.41    1.66
  -2   9  -7   56.83    1.89
   2   9   7   82.71    1.95
   2   9   7   62.28    3.77
   2  -9   7   68.50    1.62
   2  -9   8   14.74    1.55
  -2   9  -8   15.21    1.67
   2  -9   8   13.45    1.60
   2   9   8   13.09    1.33
   2  -9   8   13.02    1.58
   2  -9   8   12.86    0.73
  -2   9  -8   10.61    0.91
   2  -9   8   12.17    0.69
   2  -9   9  127.52    3.36
   2  -9   9  113.20    3.70
   2   9   9  112.29    3.03
   2   9   9  115.89    2.45
   2  -9   9  109.19    3.66
  -2   9  -9   96.29    2.68
   2  -9   9  115.23    2.51
   2  -9   9  107.47    2.40
   2   9  10  138.71    2.84
  -2   9 -10  160.90    4.27
   2   9  10  156.95    3.71
   2  -9  10  151.65    4.46
   2   9  10  152.67    3.02
   2  -9  10  150.15    4.44
   2  -9  10  143.13    3.10
   2  -9  10  137.92    3.01
   2   9  11   17.17    0.87
  -2   9 -11   19.95    2.02
   2  -9  11   24.70    1.85
   2   9  11   21.89    1.66
   2  -9  11   19.47    1.97
   2   9  11   21.42    1.08
   2  -9  11   18.12    1.97
   2  -9  11   16.46    1.03
   2  -9  11   23.77    0.99
   2   9  12   12.64    0.95
  -2   9 -12   19.52    1.90
   2  -9  12   13.69    1.86
   2   9  12   16.44    0.94
   2  -9  12   14.83    1.83
   2   9  12   10.01    3.40
   2  -9  12   11.86    1.00
   2  -9  12   13.83    0.87
   2  -9  13   27.60    2.04
   2  -9  13   27.45    2.05
   2  -9  13   24.12    1.22
   2   9  13   28.95    3.39
   2  -9  14   19.67    1.74
   2   9  14   19.54    3.09
   2  -9  14   21.39    1.77
  -2 -10  16   52.46    1.49
  -2 -10  15    0.52    1.49
  -2  10  15    0.08    0.34
  -2 -10  15   -0.48    0.52
  -2 -10  14  129.28    2.97
  -2  10  14  117.51    1.73
   2  10 -13   32.58    2.05
  -2 -10  13   30.26    2.49
  -2  10  13   31.93    0.73
  -2  10  13   28.52    0.72
  -2 -10  12    1.13    1.60
  -2 -10  12    4.00    1.38
   2  10 -12    2.52    1.55
  -2 -10  12    1.75    1.96
  -2  10  12    2.75    1.95
  -2 -10  12    2.61    2.09
  -2  10  12    2.48    0.50
  -2 -10  12    2.30    1.37
  -2 -10  12    4.46    1.82
  -2  10  12    2.49    0.31
  -2  10  12    2.39    0.30
  -2 -10  11    0.51    1.52
  -2 -10  11    0.21    1.31
   2  10 -11    0.02    1.44
  -2 -10  11   -0.03    1.73
  -2 -10  11   -0.64    1.18
  -2  10  11    0.05    0.49
  -2 -10  11   -0.38    1.86
  -2  10  11    0.36    0.26
  -2  10  11    0.12    0.28
  -2  10  10  222.90    3.60
  -2  10  10  213.40    3.63
  -2 -10  10  152.22    4.72
   2  10 -10  187.22    4.93
  -2 -10  10  189.33    4.57
  -2 -10  10  256.01    5.57
  -2 -10  10  184.43    5.45
  -2  10  10  164.23    4.86
  -2 -10  10  202.75    5.72
  -2  10  10  189.12    3.80
  -2 -10  10  172.25    4.53
  -2  10   9   10.23    0.34
  -2 -10   9    9.32    1.34
  -2 -10   9   12.63    1.68
  -2  10   9    8.47    1.80
  -2 -10   9   10.07    1.43
  -2 -10   9   12.47    1.84
  -2  10   9    7.53    0.50
  -2  10   8    6.47    0.27
  -2  10   8    5.35    0.67
   2  10  -8    6.43    1.41
  -2 -10   8    5.90    1.22
  -2 -10   8    6.51    1.43
  -2  10   8    4.58    1.66
  -2 -10   8    6.18    1.56
  -2 -10   8    5.61    1.44
  -2 -10   8   10.18    0.91
  -2  10   8    7.28    1.33
   2  10  -7    0.39    0.64
  -2 -10   7    0.14    0.94
  -2  10   7   -0.60    0.57
   2  10  -7    0.50    1.10
  -2 -10   7    0.06    0.88
  -2  10   7   -0.01    0.35
  -2  10   7   -0.22    0.52
   2  10  -7    0.08    1.97
  -2  10   7   -0.57    1.44
  -2 -10   7    0.65    0.65
  -2  10   7   -0.82    2.16
  -2 -10   7   -0.76    1.04
  -2  10   7    0.12    1.09
  -2  10   7    0.40    0.17
  -2  10   6  121.69    1.62
  -2  10   6   96.42    1.13
   2  10  -6   76.35    1.60
  -2  10   6   88.47    1.78
  -2  10   6   87.82    1.45
  -2 -10   6   84.64    2.16
  -2 -10   6   76.37    1.88
   2  10  -6   77.26    2.25
   2  10  -6   68.81    4.24
  -2  10   6    0.20    1.14
  -2  10   6   -0.10    1.06
   2  10  -6   89.74    2.18
  -2  10   6   76.96    2.40
  -2 -10   6  103.23    2.82
  -2  10   6    0.23    1.20
  -2  10   6   87.19    2.21
  -2 -10   6   79.10    3.06
  -2  10   6   73.14    4.75
  -2  10   6   87.12    2.34
  -2  10   6   91.26    2.13
   2  10  -6   80.36    1.73
  -2 -10   6   99.62    1.90
  -2  10   6   81.35    2.55
  -2  10   5  228.72    4.37
  -2  10   5  258.07    3.99
   2  10  -5  210.76    4.31
  -2  10   5  251.18    4.22
  -2  10   5  225.50    4.46
   2  10  -5  180.09    4.65
  -2 -10   5  266.89    4.91
   2  10  -5  208.42    4.86
   2  10  -5  190.57    7.29
  -2  10   5  189.93    4.63
   2  10  -5  203.57    4.76
  -2  10   5  168.19    5.13
  -2  10   5  166.30    7.31
  -2  10   5  229.75    4.89
  -2  10   5  188.71    7.78
  -2 -10   5  285.63    5.48
  -2  10   5  202.15    4.63
  -2  10   5  237.64    5.04
   2  10  -5  216.21    4.39
  -2  10   5  216.52    5.25
  -2  10   4   35.13    1.19
   2  10  -4   27.60    1.24
  -2  10   4   27.72    0.93
   2  10  -4   31.78    1.46
  -2 -10   4   29.51    1.09
  -2  10   4   30.95    1.32
  -2  10   4   28.23    1.64
   2  10  -4   31.00    1.41
   2  10  -4   31.94    2.96
  -2  10   4   28.00    1.68
   2  10  -4   33.21    2.68
  -2  10   4   29.81    3.05
  -2  10   4   31.34    3.28
  -2 -10   4   43.11    1.70
  -2  10   4   30.02    1.38
   2  10  -4   31.14    1.08
  -2  10   4   34.51    1.52
  -2  10   4   22.13    1.01
  -2  10   3  211.44    3.28
   2  10  -3  220.95    3.36
   2  10  -3  211.47    3.33
  -2  10   3  219.71    3.49
  -2 -10   3  216.02    3.43
   2  10  -3  217.86    3.89
  -2  10   3  222.02    4.61
   2  10  -3  181.70    6.35
  -2  10   3  197.27    4.01
  -2  10   3  188.09    7.14
   2  10  -3  215.19    6.51
   2  10  -3  219.40    3.41
  -2  10   3  198.33    3.67
  -2  10   3  234.71    4.48
   2  10  -2  191.68    2.86
   2  10  -2  155.90    2.93
  -2  10   2  139.57    2.99
   2  10  -2  142.78    3.28
  -2 -10   2  142.97    2.89
   2  10  -2  140.11    3.32
  -2  10   2  121.26    4.85
   2  10  -2  127.44    5.30
  -2  10   2  132.81    3.26
  -2  10   2  131.21    3.52
   2  10  -2  109.76    3.69
  -2  10   2  134.40    6.40
   2  10  -2  140.96    5.58
  -2  10   2  124.39    5.91
  -2  10   2  142.10    3.45
   2  10  -2  147.18    2.96
  -2  10   2  124.72    3.13
  -2  10   2  163.70    3.82
   2  10  -1  232.63    4.45
  -2  10   1  192.55    4.27
   2  10  -1  212.53    6.97
   2  10  -1  221.61    4.50
  -2  10   1  238.39    5.38
  -2  10   1  200.47    4.45
  -2  10   1  199.97    4.76
   2  10  -1  255.56    5.18
  -2  10   1  211.57    8.34
  -2  10   1  213.01    7.67
   2  10  -1  209.25    7.08
  -2  10   1  203.89    4.32
  -2  10   1  243.63    4.54
  -2  10   1  229.71    4.66
   2  10  -1  240.38    4.15
  -2  10   1  223.65    4.16
  -2  10   1  173.02    4.09
   2  10  -1  227.07    4.07
  -2  10   0    3.48    0.71
   2  10   0    3.52    0.75
   2  10   0    2.74    1.77
  -2  10   0    3.40    1.31
  -2  10   0    3.49    0.85
   2  10   0    4.07    0.90
  -2  10   0    4.22    1.47
   2  10   0    3.38    0.82
   2  10   0    2.95    2.79
  -2  10   0    4.11    2.18
  -2  10   0    1.98    2.05
   2  10   0    2.36    1.87
   2  10   0    4.31    0.68
  -2  10   0    4.51    0.77
  -2  10   0    4.82    0.93
  -2  10   0    3.88    0.96
   2  10   0    4.59    0.50
   2  10   0    4.65    0.66
  -2  10   0    4.48    0.73
  -2  10   0    3.77    1.05
  -2  10  -1    6.24    0.91
   2  10   1    4.96    0.75
  -2  10  -1    4.49    1.41
   2  10   1    4.85    0.89
  -2  10  -1    4.25    1.46
   2  10   1    4.58    1.40
   2  10   1    5.24    0.80
  -2  10  -1    3.74    2.17
   2  10   1    3.70    1.90
   2  10   1    5.97    2.13
  -2  10  -1    5.56    1.02
   2  10   1    4.75    2.21
   2  10   1    5.10    0.69
  -2  10  -1    5.66    0.78
   2  10   1    4.69    0.47
  -2  10  -1    4.24    0.76
   2  10   1    4.90    0.67
  -2  10  -1    3.70    1.12
  -2  10  -2  229.43    4.08
   2 -10   2  224.07    3.61
   2  10   2  239.70    6.51
   2  10   2  197.83    6.32
   2  10   2  215.11    3.89
  -2  10  -2  224.74    4.78
   2 -10   2  253.72    4.59
   2  10   2  184.32    4.19
   2  10   2  213.18    3.66
  -2  10  -2  199.86    3.87
  -2  10  -2  220.85    8.55
   2  10   2  182.80    6.64
  -2  10  -2  211.42    7.26
  -2  10  -2  198.58    3.91
   2  10   2  224.20    5.01
   2  10   2  229.93    3.50
  -2  10  -2  226.69    3.84
   2  10   2  208.09    3.17
  -2  10  -2  204.20    3.46
   2  10   2  234.94    3.43
   2  10   3   39.66    2.91
  -2  10  -3   51.29    2.28
   2  10   3   44.93    2.52
   2  10   3   35.90    1.94
   2 -10   3   45.48    1.90
   2  10   3   42.63    1.43
  -2  10  -3   38.24    3.39
   2  10   3   38.78    3.39
   2 -10   3   38.46    4.28
   2  10   3   38.41    2.86
  -2  10  -3   35.00    1.47
  -2  10  -3   38.33    1.44
   2  10   3   34.29    1.00
   2  10   3   46.77    1.26
   2 -10   4    7.36    0.92
   2  10   4    0.06    0.75
   2  10   4    7.19    0.97
  -2  10  -4    6.47    1.05
   2  10   4    6.83    1.35
   2  10   4    5.94    1.37
   2  10   4    8.35    0.99
   2 -10   4    7.09    1.23
  -2  10  -4    5.99    0.99
  -2  10  -4    7.37    2.14
   2 -10   4    6.03    2.82
  -2  10  -4    6.94    0.86
   2  10   4    8.93    0.84
   2  10   4    7.90    2.56
  -2  10  -4    6.50    0.89
  -2  10  -4    6.60    0.71
   2  10   4    7.57    0.61
   2  10   4    7.97    0.73
   2  10   5    0.27    0.75
  -2  10  -5   -0.21    0.59
   2  10   5    0.43    0.56
   2 -10   5    0.28    0.93
  -2  10  -5    0.31    0.95
   2  10   5   -0.32    0.73
   2  10   5    0.39    0.75
   2  10   5    0.46    1.35
   2 -10   5    0.49    1.06
   2  10   5    1.17    0.94
   2  10   5   -0.19    0.92
   2 -10   5    1.91    2.62
   2  10   5    1.61    2.62
   2 -10   5    0.44    0.46
   2  10   5   -0.18    0.79
  -2  10  -5    0.71    0.80
  -2  10  -5    0.10    0.76
   2 -10   5    0.28    0.37
   2  10   6  203.35    2.24
  -2  10  -6  218.16    2.61
  -2  10  -6  217.33    3.77
   2 -10   6  242.35    3.30
  -2  10  -6  235.05    3.45
   2  10   6  192.82    3.54
   2 -10   6  222.44    4.18
   2  10   6  213.93    3.08
   2  10   6  257.67    5.05
   2 -10   6  248.54    9.50
   2 -10   6  222.49    2.41
   2  10   6  247.96    2.84
  -2  10  -6  180.45    2.86
   2  10   6  219.68    4.98
  -2  10  -6  196.30    2.95
   2 -10   6  222.04    2.28
  -2  10  -7    0.20    0.67
   2  10   7    0.41    0.68
   2 -10   7   -0.13    1.28
  -2  10  -7    0.72    1.49
   2  10   7   -0.17    0.34
   2 -10   7   -0.44    1.31
   2  10   7   -0.38    1.23
   2 -10   7    0.37    0.52
   2  10   7    0.11    0.96
   2  10   7   -0.36    2.90
  -2  10  -7    0.15    0.75
   2 -10   7    1.06    0.48
  -2  10  -8   29.56    1.97
   2 -10   8   32.39    1.81
   2  10   8   26.95    1.66
   2 -10   8   26.06    1.98
   2 -10   8   25.20    1.92
   2  10   8   25.05    3.18
   2 -10   8   26.27    1.00
  -2  10  -8   20.73    1.21
   2 -10   8   22.55    0.89
   2 -10   9   25.28    2.05
   2  10   9   24.47    1.70
   2  10   9   23.54    1.05
   2 -10   9   26.51    2.07
  -2  10  -9   22.37    1.25
   2 -10   9   24.55    1.06
   2  10   9   22.93    3.20
   2 -10   9   20.87    0.90
  -2  10 -10  153.55    4.15
   2 -10  10  166.05    3.92
   2 -10  10  128.16    4.24
   2  10  10  140.21    3.69
   2  10  10  133.15    2.84
   2 -10  10  131.21    4.24
   2 -10  10  119.22    2.94
   2  10  10  119.29    5.03
   2 -10  10  145.11    2.89
   2 -10  11   28.98    2.20
   2  10  11   29.46    1.95
   2  10  11   25.62    1.09
   2 -10  11   29.87    2.23
   2 -10  11   24.15    1.21
   2  10  11   23.57    3.42
   2 -10  11   29.46    1.06
   2 -10  12   24.86    1.82
  -2  10 -12   21.63    1.95
   2 -10  12   20.42    1.93
   2 -10  12   18.16    1.94
   2  10  12   22.72    0.95
   2 -10  12   14.43    0.99
   2  10  12   16.06    3.13
   2 -10  12   18.60    0.91
   2 -10  13   -0.01    0.56
  -2  10 -13    0.51    1.43
   2 -10  13    0.62    0.66
   2 -10  13    0.83    1.42
   2 -10  13    0.49    0.75
   2  10  13    2.90    2.98
   2  10  13    2.07    0.67
   2 -10  14   13.29    1.02
   2  10  14   23.13    3.16
   2 -10  14   14.62    0.89
   2 -10  14   20.20    1.71
  -2 -11  15   90.23    2.09
  -2  11  15   97.52    1.73
  -2 -11  14   22.83    2.14
  -2  11  14   25.30    0.62
   2  11 -13    2.58    1.50
  -2 -11  13    1.15    1.28
  -2 -11  13   -1.72    1.44
  -2  11  13    1.54    0.32
  -2  11  13    2.38    0.49
  -2 -11  13    2.60    1.71
  -2 -11  13    1.51    1.38
  -2  11  12   95.89    1.78
  -2 -11  12  112.00    3.01
   2  11 -12  100.41    3.33
  -2 -11  12   86.83    3.68
  -2  11  12   87.44    3.34
  -2 -11  12  100.89    4.12
  -2  11  12   95.47    1.99
  -2 -11  12   70.36    3.10
   2  11 -11    7.02    1.66
  -2 -11  11    9.09    1.38
  -2 -11  11    5.52    1.97
  -2 -11  11    4.89    1.33
  -2 -11  11    4.99    1.74
  -2  11  11    6.40    0.56
  -2 -11  11    6.22    2.04
  -2  11  11    7.92    0.36
  -2  11  10   35.35    0.73
  -2 -11  10   26.54    1.95
  -2 -11  10   32.38    1.77
   2  11 -10   35.56    2.17
  -2 -11  10   34.80    2.55
  -2 -11  10   27.00    1.76
  -2  11  10   25.52    0.89
  -2 -11  10   31.81    2.38
  -2  11  10   27.67    2.40
  -2  11   9  130.47    2.06
   2  11  -9  106.89    3.44
  -2 -11   9  109.50    3.02
  -2  11   9   99.43    3.51
  -2 -11   9  110.28    3.82
  -2 -11   9  124.33    4.07
  -2  11   9   89.61    2.21
  -2 -11   9   87.09    2.99
  -2 -11   8   11.92    1.49
   2  11  -8   10.95    1.54
  -2 -11   8   14.10    1.33
  -2 -11   8   13.25    1.71
  -2  11   8   11.79    1.96
  -2  11   8   15.35    0.40
  -2 -11   8   11.32    1.08
  -2  11   8   11.20    1.50
  -2  11   7   53.09    1.20
  -2 -11   7   41.23    1.95
   2  11  -7   36.18    1.29
  -2 -11   7   48.98    1.65
   2  11  -7   41.55    1.98
  -2 -11   7   44.46    2.21
  -2  11   7   42.58    2.20
  -2 -11   7   48.66    2.31
  -2 -11   7   39.11    1.59
  -2  11   7   40.25    2.09
  -2  11   7   60.18    0.81
  -2  11   6   24.23    0.43
  -2 -11   6   20.50    1.45
   2  11  -6   17.34    0.93
  -2  11   6   21.23    1.06
  -2  11   6   23.21    0.83
   2  11  -6   21.61    1.50
  -2 -11   6   19.08    1.20
  -2  11   6    0.19    0.59
   2  11  -6   18.25    2.73
   2  11  -6   19.19    1.34
  -2  11   6    0.01    0.49
  -2  11   6   15.45    1.84
  -2  11   6   20.35    1.41
  -2  11   6   17.14    3.16
  -2  11   6   -0.08    0.86
  -2 -11   6   25.86    1.69
  -2  11   6   21.15    1.42
   2  11  -6   18.72    1.08
  -2  11   6   22.29    1.47
  -2  11   6   21.03    1.68
  -2  11   5  165.62    2.93
  -2  11   5  194.03    2.45
  -2 -11   5  186.29    3.73
   2  11  -5  194.65    3.53
   2  11  -5  166.88    2.93
  -2  11   5  188.91    3.15
  -2  11   5  158.60    2.79
   2  11  -5  176.32    3.65
  -2 -11   5  166.51    3.13
  -2  11   5  143.39    3.38
   2  11  -5  157.86    6.43
   2  11  -5  196.03    3.69
  -2  11   5  155.97    3.74
  -2  11   5  113.24    5.88
  -2  11   5  175.69    3.64
  -2  11   5  141.34    6.70
  -2 -11   5  221.68    4.34
   2  11  -5  170.98    3.09
  -2  11   5  180.52    3.82
  -2  11   5  154.77    3.37
  -2  11   5  174.59    4.08
  -2  11   4   39.91    1.29
  -2  11   4   55.63    1.53
   2  11  -4   47.46    1.65
   2  11  -4   50.14    1.83
  -2 -11   4   47.94    1.42
  -2  11   4   41.82    2.07
   2  11  -4   42.22    3.48
   2  11  -4   49.21    1.82
  -2  11   4   54.54    1.82
  -2  11   4   44.58    2.17
  -2 -11   4   69.85    2.19
  -2  11   4   40.24    3.60
  -2  11   4   46.32    4.08
   2  11  -4   48.41    3.46
  -2  11   4   50.77    1.98
  -2  11   4   42.26    1.78
   2  11  -4   47.41    1.41
  -2  11   4   52.58    1.67
  -2  11   4   40.85    1.37
  -2  11   3   18.95    1.07
   2  11  -3   22.28    1.20
   2  11  -3   26.98    1.04
  -2  11   3   28.99    1.19
   2  11  -3   24.87    1.34
  -2 -11   3   29.00    1.00
   2  11  -3   24.20    2.88
  -2  11   3   19.54    1.69
  -2  11   3   22.95    1.83
   2  11  -3   24.67    1.41
  -2  11   3   23.42    3.29
   2  11  -3   24.41    2.85
  -2 -11   3   35.90    1.57
  -2  11   3   31.35    1.30
  -2  11   3   24.83    1.39
   2  11  -3   25.37    1.06
  -2  11   3   31.36    1.76
   2  11  -2   16.92    0.87
  -2  11   2   17.17    0.99
   2  11  -2   18.75    0.87
  -2  11   2   14.74    1.07
  -2 -11   2   16.34    0.74
  -2  11   2   12.10    1.11
   2  11  -2   13.78    2.26
   2  11  -2   15.67    1.20
  -2  11   2   14.84    1.57
   2  11  -2   15.02    1.16
  -2  11   2   12.63    2.61
  -2  11   2   15.58    2.77
   2  11  -2   17.32    2.49
   2  11  -2   16.44    0.92
  -2  11   2   14.76    1.20
  -2  11   2   17.42    1.12
  -2  11   2   17.07    1.33
  -2  11   2   18.01    1.47
   2  11  -1   16.73    1.08
   2 -11  -1   17.28    0.73
  -2 -11   1   18.75    0.69
   2  11  -1   16.94    2.32
  -2  11   1   17.17    1.16
   2  11  -1   15.70    1.18
  -2  11   1   13.14    1.51
  -2  11   1   15.77    2.17
   2  11  -1   18.15    1.15
   2  11  -1   12.03    1.71
  -2  11   1   14.72    1.68
   2  11  -1   10.27    3.40
  -2  11   1   12.76    2.77
  -2  11   1   15.47    2.80
   2  11  -1   17.87    2.49
   2  11  -1   18.96    0.92
  -2  11   1   18.60    1.39
  -2  11   1   18.90    1.08
  -2  11   1   16.27    1.15
   2  11  -1   17.24    0.87
  -2  11   1   20.68    1.25
  -2  11   1   16.42    1.01
   2 -11   0   70.71    1.76
  -2  11   0   69.04    2.04
   2  11   0   76.84    2.08
   2  11   0   62.09    3.95
  -2  11   0   71.29    2.20
   2  11   0   69.73    2.17
  -2  11   0   72.75    2.72
   2  11   0   56.50    4.68
   2  11   0   71.71    2.05
  -2  11   0   71.08    2.66
  -2  11   0   69.53    5.08
  -2  11   0   74.83    4.71
  -2  11   0   75.14    2.30
   2  11   0   75.63    1.87
  -2  11   0   74.88    2.11
  -2  11   0   80.68    2.12
  -2  11   0   75.13    2.13
   2  11   0   78.40    1.81
   2  11   0   86.17    1.67
  -2  11   0   73.39    1.89
   2  11   1  313.45    6.31
   2 -11   1  310.56    6.15
  -2  11  -1  312.77    6.48
   2  11   1  306.34    9.22
  -2  11  -1  312.10    6.59
   2  11   1  290.85    6.50
   2  11   1  340.27    9.90
   2 -11   1  415.81    7.24
  -2  11  -1  306.34    6.99
   2  11   1  284.41    6.87
   2  11   1  342.74    6.39
  -2  11  -1  300.87    6.55
  -2  11  -1  317.68   10.19
   2  11   1  293.04    9.54
  -2  11  -1  362.26    6.58
   2  11   1  310.31    7.37
   2  11   1  352.73    6.21
  -2  11  -1  320.70    6.63
  -2  11  -1  320.74    6.14
   2  11   1  358.66    5.93
   2  11   1  355.27    6.11
  -2  11  -1  336.24    6.45
   2 -11   2  159.20    2.26
  -2  11  -2  171.21    3.70
   2  11   2  154.97    4.77
  -2  11  -2  155.73    2.77
   2  11   2  146.82    5.32
   2  11   2  151.31    2.63
   2 -11   2  193.08    3.46
   2  11   2  164.20    2.46
   2  11   2  143.23    3.17
  -2  11  -2  145.90    2.70
   2 -11   2  196.10    3.37
  -2  11  -2  153.34    6.19
   2  11   2  142.31    5.73
   2  11   2  171.21    2.23
  -2  11  -2  146.03    2.66
  -2  11  -2  172.34    2.64
   2  11   2  152.72    3.88
   2  11   2  157.91    1.68
  -2  11  -2  150.32    2.14
  -2  11  -3  105.16    2.90
  -2  11  -3  142.89    3.80
   2  11   3  103.11    4.84
   2  11   3  115.46    4.19
   2  11   3  110.62    2.69
   2  11   3   83.41    3.10
   2 -11   3  118.20    3.27
   2 -11   3  103.00    6.35
   2 -11   3  116.82    3.22
  -2  11  -3   95.35    5.27
  -2  11  -3   96.32    2.74
   2  11   3  112.58    2.49
   2  11   3  101.42    3.86
  -2  11  -3  103.02    2.70
   2  11   3  120.25    2.44
   2  11   3  102.50    2.15
   2 -11   4   51.04    1.70
  -2  11  -4   47.93    1.96
  -2  11  -4   51.45    1.93
   2  11   4   60.35    2.82
   2  11   4   42.34    1.72
   2  11   4   40.30    2.19
   2 -11   4   55.46    2.23
   2  11   4   45.65    1.70
  -2  11  -4   48.41    3.86
  -2  11  -4   41.99    1.75
   2 -11   4   46.76    4.70
   2  11   4   53.51    3.24
  -2  11  -4   49.23    1.67
  -2  11  -4   43.49    1.74
   2  11   4   54.05    1.62
   2  11   4   52.14    1.24
  -2  11  -4   44.21    1.43
   2  11   4   57.42    1.48
   2 -11   5  162.21    3.36
  -2  11  -5  142.63    3.64
  -2  11  -5  170.02    3.65
   2  11   5  176.97    4.74
   2  11   5  129.06    3.74
   2  11   5  147.13    3.29
   2 -11   5  164.03    8.08
  -2  11  -5  128.28    3.21
   2  11   5  158.73    3.13
   2  11   5  156.92    4.89
  -2  11  -5  139.60    3.25
   2  11   5  177.81    3.00
  -2  11  -5  136.69    2.92
   2  11   5  170.88    2.77
  -2  11  -6   10.55    0.87
   2  11   6    8.33    0.73
  -2  11  -6    8.75    1.57
   2 -11   6   10.29    1.30
  -2  11  -6    9.66    1.25
   2  11   6    8.25    1.70
   2  11   6   10.00    1.28
   2 -11   6   10.16    1.49
  -2  11  -6    7.52    0.95
   2  11   6   10.96    1.14
   2  11   6    7.48    2.81
   2 -11   6   10.05    0.58
  -2  11  -7   85.62    1.83
   2  11   7   81.04    1.52
  -2  11  -7   95.36    2.91
   2 -11   7  109.19    2.56
  -2  11  -7   92.91    2.48
   2 -11   7   98.13    3.01
   2 -11   7   93.81    1.58
   2 -11   7   83.27    1.67
  -2  11  -7   77.01    2.08
   2  11   7   94.50    4.05
   2  11   7  107.59    2.19
   2  11   7   91.64    2.42
   2 -11   7   96.06    3.07
   2 -11   8  114.03    3.70
  -2  11  -8  125.76    3.57
   2 -11   8  127.02    3.25
   2 -11   8  113.27    3.60
   2 -11   8   94.83    2.34
   2  11   8  116.58    4.72
  -2  11  -8   99.32    2.71
   2 -11   8   94.71    2.22
   2  11   9   27.31    1.10
   2  11   9   29.41    1.89
   2 -11   9   33.36    2.23
  -2  11  -9   32.08    2.16
   2 -11   9   38.23    2.01
   2 -11   9   30.08    2.17
   2 -11   9   26.34    1.16
  -2  11  -9   24.41    1.35
   2  11   9   28.02    3.47
   2 -11   9   26.99    0.97
   2  11  10   38.14    1.22
   2 -11  10   38.27    2.09
   2 -11  10   34.15    2.36
   2  11  10   29.86    2.02
   2 -11  10   39.39    2.42
   2 -11  10   24.33    1.21
  -2  11 -10   29.68    1.40
   2  11  10   32.44    3.56
   2 -11  10   35.56    1.13
   2  11  11  288.65    2.78
   2 -11  11  320.64    4.55
  -2  11 -11  289.51    4.96
   2 -11  11  237.36    4.93
   2 -11  11  241.76    2.77
   2 -11  11  206.66    3.14
   2  11  11  251.63    5.87
   2  11  11  261.17    4.31
   2 -11  11  249.05    5.08
   2  11  12   28.26    1.01
   2 -11  12   23.08    2.03
   2  11  12   26.84    1.99
  -2  11 -12   36.91    2.16
   2 -11  12   29.81    1.86
   2 -11  12   23.66    2.00
   2 -11  12   18.58    1.13
   2  11  12   25.58    3.25
   2 -11  12   20.12    0.94
   2  11  13   12.50    0.77
   2 -11  13   11.69    1.61
   2  11  13   12.91    3.10
   2 -11  13    9.32    0.96
   2 -11  13   10.09    0.82
   2 -11  13   11.06    1.60
  -2 -12  15    0.15    1.35
  -2 -12  15   -1.17    1.49
  -2 -12  14    1.26    1.58
  -2 -12  14   -0.25    0.84
  -2 -12  13    0.94    1.30
   2  12 -13    0.40    1.43
  -2 -12  13    1.27    1.97
  -2  12  13    0.64    0.29
  -2  12  13    2.04    0.46
  -2 -12  13   -0.06    1.71
  -2 -12  13    0.64    1.45
  -2  12  12   37.82    0.81
  -2 -12  12   41.45    1.89
   2  12 -12   34.69    2.18
  -2 -12  12   32.08    2.50
  -2  12  12   33.65    2.47
  -2  12  12   37.49    1.04
  -2 -12  11    5.87    2.00
   2  12 -11    8.89    1.74
  -2 -12  11   11.47    1.46
  -2 -12  11    9.79    1.98
  -2 -12  11    6.23    1.54
  -2 -12  11   10.09    2.15
  -2  12  11    8.77    0.59
  -2  12  11   11.72    0.40
  -2 -12  10    3.58    2.13
  -2 -12  10    2.47    1.33
  -2  12  10    2.64    2.15
  -2 -12  10    2.42    1.30
  -2 -12  10    3.01    1.71
  -2 -12  10    2.84    1.86
  -2  12  10    3.48    0.49
  -2  12  10    4.71    0.29
  -2 -12   9    1.77    1.25
   2  12  -9    2.73    1.52
  -2  12   9    1.43    2.12
  -2 -12   9    2.55    1.67
  -2 -12   9    0.89    1.19
  -2  12   9    0.86    0.79
  -2  12   9    1.72    0.47
  -2  12   9    1.94    0.24
  -2  12   8   60.89    1.71
   2  12  -8   51.79    1.75
   2  12  -8   61.68    2.63
  -2 -12   8   62.26    2.16
  -2 -12   8   62.88    2.85
  -2  12   8   55.39    2.83
  -2 -12   8   65.31    2.99
  -2  12   8   52.07    2.47
  -2 -12   8   49.50    2.29
  -2  12   8   76.67    1.28
  -2  12   7   39.51    0.63
  -2  12   7   25.31    1.12
   2  12  -7   28.50    1.24
   2  12  -7   31.65    1.92
  -2 -12   7   34.59    1.52
   2  12  -7   40.32    1.76
  -2  12   7   31.06    2.28
  -2 -12   7   37.85    2.20
  -2  12   7   35.56    1.84
  -2  12   7   28.12    1.92
  -2  12   6  262.21    1.71
  -2  12   6  245.72    2.96
  -2  12   6  161.96    2.22
   2  12  -6  201.43    2.58
   2  12  -6  211.10    3.67
  -2  12   6    0.17    1.50
  -2  12   6    0.17    1.48
   2  12  -6  215.70    3.56
  -2 -12   6  235.92    4.39
  -2 -12   6  268.84    4.66
  -2  12   6  230.33    3.66
  -2  12   6  227.87    3.91
   2  12  -6  195.32    2.76
  -2  12   6  208.80    4.09
  -2  12   5   18.89    0.40
  -2  12   5   17.12    0.83
  -2  12   5   16.91    1.13
  -2  12   5   10.40    0.98
   2  12  -5   15.28    0.96
   2  12  -5   14.49    1.72
   2  12  -5   16.80    1.50
  -2 -12   5   19.96    1.06
   2  12  -5   17.69    1.42
  -2  12   5   15.09    1.18
  -2 -12   5   18.88    1.60
  -2  12   5   12.98    1.83
  -2 -12   5   22.64    1.60
  -2  12   5   16.99    1.45
  -2  12   5   16.72    1.48
   2  12  -5   14.58    1.15
  -2  12   5   18.39    1.44
  -2  12   5   15.82    1.74
   2  12  -4   20.96    1.57
  -2  12   4   25.62    1.20
  -2  12   4   24.91    1.21
  -2 -12   4   21.55    1.07
   2  12  -4   24.56    1.52
  -2  12   4   21.01    1.39
  -2  12   4   10.18    1.19
   2  12  -4   21.27    2.89
   2  12  -4   24.73    1.50
  -2  12   4   20.23    2.02
  -2 -12   4   32.74    1.72
  -2  12   4   25.38    1.59
  -2  12   4   19.40    3.18
  -2  12   4   25.06    1.61
  -2  12   4   25.58    1.29
   2  12  -4   22.78    1.20
  -2  12   4   22.81    1.08
  -2  12   4   25.22    0.50
   2  12  -3   28.32    1.14
  -2  12   3   32.40    1.32
   2  12  -3   32.24    1.44
  -2 -12   3   29.62    1.08
   2  12  -3   26.53    1.50
  -2  12   3   25.35    1.79
   2  12  -3   22.42    2.96
   2  12  -3   26.26    1.69
  -2  12   3   24.25    2.05
  -2  12   3   25.39    3.34
  -2  12   3   27.06    3.48
   2  12  -3   25.47    3.03
  -2  12   3   33.25    1.45
   2  12  -3   28.83    1.22
  -2  12   3   26.55    1.49
  -2  12   3   30.55    1.86
  -2  12   2  353.43    5.26
  -2  12   2  280.39    5.15
   2  12  -2  345.72    5.12
   2  12  -2  272.02    4.96
  -2 -12   2  342.30    5.02
  -2  12   2  327.02    6.24
   2  12  -2  193.78    9.83
   2  12  -2  303.31    5.69
  -2  12   2  315.42    5.75
   2  12  -2  302.38    9.14
   2  12  -2  306.39    5.59
  -2  12   2  300.58    5.99
  -2  12   2  282.72   10.33
  -2  12   2  305.03   10.08
   2  12  -2  307.68    9.25
  -2  12   2  330.20    5.95
  -2  12   2  356.88    5.75
  -2  12   2  294.16    5.43
   2  12  -2  321.33    5.18
  -2  12   2  372.83    6.45
  -2  12   1    0.04    0.35
   2  12  -1    2.23    0.90
  -2  12   1    0.36    0.95
   2  12  -1    0.92    1.71
  -2  12   1   -0.06    0.83
   2  12  -1    2.36    1.06
  -2  12   1    1.89    1.66
   2  12  -1    1.44    1.13
  -2  12   1    2.53    2.34
   2  12  -1    1.25    2.12
   2  12  -1    0.80    2.84
  -2  12   1    1.79    0.87
  -2  12   1    1.68    1.15
   2  12  -1    1.42    0.82
  -2  12   1    2.74    1.10
   2  12  -1    1.64    0.78
  -2  12   1    0.84    1.17
  -2  12   1    1.40    0.92
   2  12   0   30.00    1.33
   2 -12   0   28.02    0.99
   2  12   0   29.32    1.49
  -2  12   0   21.75    1.43
   2  12   0   24.25    3.60
  -2  12   0   24.71    2.79
   2  12   0   28.01    1.45
  -2  12   0   27.57    2.19
   2  12   0   28.58    1.19
  -2  12   0   27.72    1.58
  -2  12   0   32.01    1.49
  -2  12   0   25.11    1.51
   2  12   0   30.84    1.14
  -2  12   0   29.52    1.23
   2  12   0   31.01    0.95
  -2  12  -1    4.21    0.94
   2 -12   1    4.03    0.76
   2  12   1    0.04    0.35
  -2  12  -1    5.14    1.08
   2  12   1    3.09    1.92
  -2  12  -1    1.50    1.46
   2  12   1    4.04    1.06
   2 -12   1    5.66    1.09
   2  12   1    3.39    1.04
   2  12   1    5.90    1.77
  -2  12  -1    3.14    1.79
   2  12   1    5.43    1.87
  -2  12  -1    4.89    1.19
   2  12   1    5.21    2.30
  -2  12  -1    4.21    2.39
   2  12   1    2.54    2.27
  -2  12  -1    3.01    0.84
  -2  12  -1    3.26    1.07
   2  12   1    3.79    0.89
   2  12   1    5.08    0.86
  -2  12  -1    5.53    1.42
   2  12   1    5.54    0.63
  -2  12  -1    5.26    0.91
  -2  12  -2  282.14    3.70
   2 -12   2  290.87    3.05
  -2  12  -2  319.03    4.01
   2  12   2  319.81    7.01
  -2  12  -2  383.37    5.13
   2  12   2  271.92    7.49
   2  12   2  288.29    3.73
   2 -12   2  352.99    4.77
   2  12   2  267.05    4.33
   2  12   2  281.25    3.38
  -2  12  -2  269.29    3.71
   2 -12   2  269.61    9.32
  -2  12  -2  288.00    8.69
   2  12   2  255.07    7.91
   2 -12   2  347.69    4.57
   2  12   2  276.40    5.01
   2  12   2  306.86    3.07
  -2  12  -2  307.98    3.63
  -2  12  -2  271.74    3.71
   2  12   2  309.66    2.39
  -2  12  -2  280.60    2.89
  -2  12  -3   73.47    2.37
   2 -12   3   77.56    2.06
   2  12   3   81.18    3.49
   2  12   3   70.95    2.24
   2 -12   3   89.65    2.75
   2  12   3   58.69    2.73
  -2  12  -3   69.47    2.30
   2 -12   3   71.22    5.43
  -2  12  -3   70.45    4.82
   2 -12   3   84.94    2.68
  -2  12  -3   66.03    2.23
   2  12   3   69.00    3.61
   2  12   3   76.38    2.02
  -2  12  -3   72.28    2.19
   2  12   3   71.10    1.59
   2  12   3   82.49    1.93
  -2  12  -3   66.98    1.88
  -2  12  -4   95.29    2.72
   2  12   4   98.70    2.50
   2  12   4    0.21    1.41
  -2  12  -4  100.94    2.71
   2  12   4   98.46    2.49
   2  12   4   98.09    3.03
   2 -12   4  109.69    3.13
   2 -12   4  108.71    3.01
   2  12   4   -0.11    1.27
   2 -12   4   93.07    6.25
  -2  12  -4   96.64    5.38
  -2  12  -4   87.45    2.49
  -2  12  -4   88.43    2.43
   2  12   4   96.18    3.88
   2  12   4  105.30    2.23
  -2  12  -4   95.18    2.41
   2  12   4  119.01    2.15
   2  12   4   98.84    1.74
  -2  12  -4   93.40    2.07
  -2  12  -5    2.14    1.35
   2 -12   5    0.60    1.08
   2  12   5   -0.39    0.56
  -2  12  -5    2.23    1.18
   2  12   5    1.37    1.67
   2  12   5    2.51    1.31
   2 -12   5    2.29    1.24
   2 -12   5    1.83    1.14
   2  12   5    3.09    2.75
  -2  12  -5    1.41    0.97
   2  12   5    1.94    1.07
  -2  12  -5    1.67    0.93
   2  12   5    3.89    0.69
  -2  12  -5    1.34    0.80
   2  12   5    2.52    0.96
   2 -12   6  127.47    2.72
  -2  12  -6  132.94    3.17
  -2  12  -6  135.23    2.95
   2  12   6  128.83    2.81
   2 -12   6  138.29    3.43
   2  12   6  128.40    4.31
  -2  12  -6  120.98    2.54
  -2  12  -6  115.47    2.45
   2  12   6  142.52    2.44
  -2  12  -6  152.91    2.28
   2  12   6  139.63    1.79
   2 -12   7   71.93    2.29
  -2  12  -7   74.80    2.66
  -2  12  -7   75.59    2.37
  -2  12  -7   74.04    1.68
   2  12   7   79.50    1.41
   2  12   7   72.02    3.80
  -2  12  -7   62.94    1.89
   2  12   7   85.43    2.07
   2  12   7   67.67    2.32
   2 -12   7   76.65    2.85
   2 -12   8   83.22    3.27
   2 -12   8   89.01    2.89
  -2  12  -8   82.68    3.15
   2 -12   8   81.40    3.23
   2  12   8   80.55    4.30
  -2  12  -8   68.12    2.37
   2 -12   8  100.08    2.01
   2  12   9    1.90    0.78
   2 -12   9    1.46    1.58
   2  12   9    1.33    1.55
   2 -12   9    0.61    1.51
  -2  12  -9    1.36    1.54
   2 -12   9    1.51    1.52
   2  12   9    3.10    2.95
   2 -12   9    0.63    0.67
  -2  12  -9    1.99    0.93
   2 -12   9    2.50    0.58
   2  12  10   29.35    1.09
   2 -12  10   32.68    2.01
   2 -12  10   29.18    2.21
   2  12  10   25.17    2.12
   2 -12  10   26.75    2.13
   2 -12  10   19.96    1.14
  -2  12 -10   25.31    1.34
   2  12  10   29.23    3.28
   2 -12  10   26.02    0.97
   2  12  11   12.53    0.88
  -2  12 -11   14.72    1.86
   2 -12  11   17.86    1.68
   2 -12  11   11.70    1.75
   2 -12  11   10.28    0.73
   2  12  11   11.48    3.18
   2 -12  11    8.84    0.96
   2  12  11   10.69    1.87
   2 -12  11   12.93    1.86
   2  12  12   30.21    1.07
  -2  12 -12   33.78    2.10
   2  12  12   29.29    2.08
   2 -12  12   23.55    2.00
   2 -12  12   20.08    1.22
   2  12  12   24.33    3.28
   2 -12  12   22.01    0.98
   2 -12  12   24.14    1.97
   2 -12  13    0.32    1.24
   2 -12  13   -0.41    0.73
   2  12  13   -1.09    2.64
   2 -12  13   -0.41    1.33
   2 -12  13   -0.10    0.57
  -2 -13  14    0.46    0.59
  -2 -13  14   -0.49    1.46
  -2 -13  13    1.29    1.52
  -2 -13  13    0.16    1.89
   2  13 -13    0.47    1.50
  -2 -13  13    1.29    1.24
  -2 -13  12   -0.43    2.11
  -2 -13  12    2.18    1.67
  -2  13  12    1.93    2.00
   2  13 -12    0.41    0.98
  -2  13  12   -0.09    0.44
   2  13 -12    0.44    1.62
  -2 -13  12    0.59    1.26
  -2 -13  11    7.09    2.05
   2  13 -11   14.40    1.81
  -2 -13  11   15.91    1.52
  -2 -13  11   12.92    1.94
  -2  13  11    9.03    0.56
  -2 -13  11    9.89    1.56
  -2 -13  10   35.65    2.61
  -2 -13  10   40.42    1.85
  -2  13  10   30.59    0.94
  -2 -13  10   26.12    1.97
  -2  13  10   35.71    2.68
  -2 -13  10   37.77    2.53
  -2 -13   9    2.60    1.31
  -2 -13   9    3.61    1.71
  -2  13   9    2.06    2.18
  -2 -13   9    2.55    1.23
   2  13  -9    3.05    1.56
  -2  13   9    1.99    0.47
  -2 -13   9    2.50    1.71
  -2  13   9    1.52    0.95
  -2 -13   8   21.27    1.42
   2  13  -8   23.59    2.01
  -2  13   8   20.84    2.45
  -2 -13   8   25.88    2.17
  -2  13   8   19.87    1.78
  -2  13   8   15.88    1.10
   2  13  -8   22.75    1.21
  -2  13   7    6.08    0.97
   2  13  -7    7.35    1.01
   2  13  -7    9.00    1.61
   2  13  -7    9.22    1.40
  -2 -13   7    8.47    1.60
  -2  13   7    7.93    2.14
  -2 -13   7    9.88    1.63
  -2  13   7   10.16    1.43
  -2  13   7    7.72    1.65
  -2  13   6   66.17    1.69
   2  13  -6   49.84    1.46
  -2  13   6   46.86    1.39
  -2 -13   6   52.65    1.61
   2  13  -6   54.06    2.21
   2  13  -6   56.89    2.08
  -2  13   6    0.39    0.64
  -2  13   6   -0.08    0.67
  -2 -13   6   66.02    2.58
  -2  13   6   55.05    2.07
  -2 -13   6   64.94    2.54
   2  13  -6   49.17    1.65
  -2  13   6   53.34    2.15
  -2  13   6   55.05    2.54
  -2  13   5  164.06    2.34
   2  13  -5  124.01    2.29
   2  13  -5  125.11    3.06
  -2  13   5  143.25    2.53
  -2  13   5  119.45    2.29
  -2 -13   5  136.64    2.46
   2  13  -5  137.08    3.18
   2  13  -5  132.90    3.05
  -2  13   5  116.37    3.48
  -2 -13   5  151.56    3.59
  -2 -13   5  173.63    3.83
  -2  13   5  136.11    3.16
   2  13  -5  121.80    2.50
  -2  13   5  138.92    2.95
  -2  13   5  141.47    3.33
  -2  13   5  138.49    3.60
  -2  13   4   57.97    1.75
  -2  13   4   50.19    1.65
   2  13  -4   58.58    2.18
   2  13  -4   50.64    2.07
  -2 -13   4   52.86    1.47
   2  13  -4   56.29    2.10
  -2  13   4   46.97    1.97
  -2 -13   4   60.87    2.26
  -2  13   4   51.66    2.76
  -2  13   4   53.51    2.16
  -2 -13   4   66.43    2.34
  -2  13   4   55.08    2.23
   2  13  -4   50.30    1.68
  -2  13   4   56.96    1.54
  -2  13   3   87.40    2.26
   2  13  -3   78.15    2.06
   2  13  -3   69.26    2.35
  -2 -13   3   88.62    2.01
  -2  13   3   71.81    2.56
  -2  13   3   66.71    2.66
  -2 -13   3   91.02    2.83
   2  13  -3   80.07    2.69
  -2  13   3   71.11    3.04
   2  13  -3   78.26    4.82
  -2  13   3   90.14    2.71
  -2  13   3   97.94    2.52
   2  13  -3   77.69    2.16
  -2  13   3   86.74    2.59
  -2  13   3   87.79    3.05
   2  13  -2   26.89    1.44
   2  13  -2   24.64    1.22
  -2  13   2   27.15    1.56
  -2  13   2   27.70    1.32
  -2 -13   2   28.52    1.02
   2  13  -2   24.88    1.49
   2  13  -2   24.85    1.61
  -2  13   2   25.16    1.64
  -2  13   2   22.87    1.76
  -2  13   2   24.22    2.29
   2  13  -2   24.84    1.78
  -2  13   2   29.05    1.79
   2  13  -2   25.81    3.29
  -2  13   2   33.22    1.54
   2  13  -2   24.96    1.30
  -2  13   2   25.36    1.69
  -2  13   2   29.69    1.60
  -2  13   2   25.85    1.95
  -2  13   1    9.11    1.47
   2  13  -1   10.10    1.03
  -2  13   1    9.50    1.07
  -2  13   1   -0.01    0.35
   2  13  -1    9.17    1.11
  -2  13   1    6.36    1.26
  -2  13   1   -0.07    0.75
   2  13  -1   10.28    1.34
  -2  13   1    8.39    2.09
   2  13  -1   10.12    1.49
  -2  13   1   10.70    1.40
   2  13  -1    5.93    3.19
  -2  13   1    8.07    2.80
   2  13  -1    8.18    2.59
   2  13  -1    9.24    1.07
  -2  13   1   10.28    1.39
  -2  13   1   10.25    1.33
  -2  13   1    9.56    1.07
  -2  13   1    8.73    1.49
   2 -13   0    6.74    0.76
   2  13   0   -0.16    0.43
  -2  13   0    0.15    0.40
  -2  13   0    4.51    1.74
   2  13   0    7.48    2.28
  -2  13   0    7.90    1.29
  -2  13   0    4.77    1.84
   2  13   0    6.90    1.21
   2  13   0    7.91    1.44
  -2  13   0    8.28    2.15
  -2  13   0    8.22    1.43
  -2  13   0    6.32    2.85
   2  13   0    8.21    2.66
   2  13   0    0.99    1.63
   2  13   0    9.97    1.08
  -2  13   0    7.73    1.37
  -2  13   0    9.36    1.64
   2  13   0    9.23    0.80
  -2  13   0    9.24    1.06
   2  13   0    9.78    1.04
   2 -13   1   48.29    1.36
   2  13   1    0.02    0.65
  -2  13  -1   42.82    1.57
   2  13   1   51.37    3.76
  -2  13  -1   70.56    2.22
   2  13   1   55.86    2.00
  -2  13  -1   71.84    2.73
  -2  13  -1   61.47    4.31
   2  13   1   45.96    2.57
  -2  13  -1   64.54    2.13
   2  13   1   -0.06    0.81
  -2  13  -1   60.48    4.74
  -2  13  -1   65.87    2.11
  -2  13  -1   68.83    1.95
   2  13   1   61.97    1.71
   2  13   1   76.48    1.37
  -2  13  -1   66.83    1.63
  -2  13  -1   52.39    2.18
   2  13   1   69.19    1.59
  -2  13  -2    8.64    1.23
   2 -13   2    9.70    0.96
   2  13   2   11.42    1.40
   2  13   2    5.88    1.73
  -2  13  -2    9.68    1.41
  -2  13  -2   10.12    1.41
  -2  13  -2    9.51    2.97
   2  13   2   -0.05    0.51
   2 -13   2    7.00    2.80
   2  13   2    8.09    1.38
   2 -13   2   12.12    1.40
   2  13   2    3.77    1.87
   2  13   2    8.62    2.64
  -2  13  -2    8.55    1.30
   2  13   2   10.86    1.20
  -2  13  -2    9.33    1.13
   2  13   2   10.06    0.82
  -2  13  -2    9.18    1.06
   2 -13   3   73.13    2.09
   2  13   3   85.69    3.18
   2  13   3   71.61    2.39
   2 -13   3   81.39    2.81
   2 -13   3   72.55    5.49
  -2  13  -3   62.84    2.37
  -2  13  -3   71.27    5.15
   2 -13   3   80.73    2.74
   2  13   3   76.32    2.19
  -2  13  -3   60.96    2.18
   2  13   3   59.74    3.58
  -2  13  -3   65.16    1.96
   2  13   3   69.56    1.69
   2  13   3   80.81    2.01
   2 -13   4  188.28    4.37
  -2  13  -4  206.09    4.87
   2  13   4  201.39    4.67
  -2  13  -4  208.76    4.92
   2 -13   4  225.53    5.36
   2  13   4  253.74    5.47
   2  13   4  191.43    4.64
   2 -13   4  225.85    5.28
  -2  13  -4  186.72    4.50
   2  13   4  183.02    5.72
  -2  13  -4  183.46    4.64
   2  13   4  216.17    4.46
  -2  13  -4  214.80    4.26
   2  13   4  208.85    3.94
   2  13   4  235.13    4.25
  -2  13  -5    2.36    1.38
  -2  13  -5    6.95    1.44
   2  13   5   -0.02    0.55
   2  13   5    3.91    1.47
   2 -13   5    4.61    1.40
   2  13   5    1.63    1.81
   2 -13   5    3.56    1.34
   2  13   5    4.34    2.74
   2  13   5    2.50    1.16
  -2  13  -5    2.11    1.01
  -2  13  -5    2.33    1.02
   2  13   5    2.62    0.96
   2  13   5    4.02    0.73
  -2  13  -5    2.30    0.81
  -2  13  -6    5.88    1.64
   2 -13   6    6.26    1.37
  -2  13  -6    4.69    1.29
   2  13   6    0.20    0.49
   2 -13   6    6.16    1.55
   2  13   6    6.96    1.67
   2 -13   6    6.95    1.47
   2  13   6    5.04    2.93
  -2  13  -6    5.04    1.07
   2  13   6    7.97    1.26
  -2  13  -6    4.91    1.09
   2  13   6    6.75    0.80
  -2  13  -6    5.20    0.85
  -2  13  -7  135.85    3.36
   2 -13   7  141.78    2.90
  -2  13  -7  147.23    3.17
   2 -13   7  132.52    3.52
   2  13   7  136.77    2.64
   2  13   7  112.57    4.13
  -2  13  -7  123.32    2.17
   2  13   7  127.91    1.79
   2  13   7  114.70    2.91
   2 -13   8    9.65    1.75
   2  13   8   10.04    3.08
  -2  13  -8    8.11    1.14
   2 -13   8    9.50    1.57
  -2  13  -8   10.49    1.84
  -2  13  -9    1.32    1.70
   2 -13   9    1.80    1.44
   2 -13   9    1.26    1.48
   2 -13   9    1.61    1.52
   2  13   9    2.32    1.70
  -2  13  -9    2.11    0.92
   2  13   9    1.40    2.91
   2  13   9    1.07    0.78
  -2  13 -10    8.72    1.78
   2 -13  10   10.27    1.56
   2  13  10    6.97    1.76
   2 -13  10    7.44    1.79
   2 -13  10    5.52    1.61
   2  13  10    6.48    2.94
  -2  13 -10    7.58    1.00
   2  13  10    8.76    0.85
   2  13  11   41.35    1.19
  -2  13 -11   47.68    2.34
   2 -13  11   51.51    2.04
   2 -13  11   36.66    2.28
   2 -13  11   30.60    1.04
   2  13  11   33.87    3.30
   2 -13  11   38.94    2.29
   2  13  11   38.30    2.32
   2  13  12    4.06    0.77
   2 -13  12    4.13    1.27
   2 -13  12    3.13    1.41
   2  13  12    3.94    2.75
   2  13  12    3.97    1.91
   2 -13  12    4.13    1.41
   2 -13  12    2.66    0.60
  -2 -14  13    5.92    1.59
  -2 -14  13    7.81    1.27
  -2 -14  12    4.29    1.89
  -2 -14  12    9.35    1.78
  -2  14  12   15.02    2.13
  -2  14  12   13.05    0.64
   2  14 -12    9.61    1.18
  -2 -14  12   16.11    1.42
   2  14 -12   11.73    1.76
  -2  14  11   13.95    2.70
  -2 -14  11   15.69    1.98
  -2  14  11   14.37    0.67
  -2 -14  11   18.34    1.52
  -2 -14  10    8.10    1.84
  -2  14  10    5.90    2.57
  -2 -14  10    3.62    1.93
  -2  14  10    6.48    0.59
  -2 -14  10    8.39    1.32
   2  14 -10   11.95    1.77
  -2 -14   9    8.18    1.90
  -2  14   9    8.06    2.46
  -2 -14   9    7.63    1.24
   2  14  -9    8.73    1.75
  -2 -14   9   11.09    1.97
  -2  14   9   10.46    0.65
  -2  14   9    8.20    1.19
   2  14  -8   23.10    1.97
  -2 -14   8   21.65    2.13
  -2  14   8   24.47    2.79
  -2 -14   8   26.90    2.20
  -2  14   8   26.93    1.96
  -2  14   8   21.08    1.34
   2  14  -8   22.09    1.28
   2  14  -7   38.96    1.47
  -2  14   7   35.55    1.51
   2  14  -7   43.04    2.21
  -2 -14   7   43.07    1.60
   2  14  -7   53.43    2.16
  -2 -14   7   47.19    2.49
  -2  14   7   33.61    2.81
  -2 -14   7   52.18    2.58
  -2  14   7   47.65    2.15
  -2  14   7   44.40    2.38
  -2  14   6   98.79    2.12
  -2  14   6  131.29    2.44
   2  14  -6  108.12    2.16
   2  14  -6  126.10    3.18
  -2 -14   6  123.21    2.38
   2  14  -6  131.42    3.10
  -2 -14   6  131.69    3.57
  -2  14   6  107.73    3.60
  -2 -14   6  144.50    3.73
  -2  14   6  119.44    3.01
  -2  14   6  128.95    3.28
   2  14  -6   97.52    2.33
  -2  14   6  125.14    3.53
   2  14  -5   18.53    1.98
  -2  14   5   31.68    1.41
   2  14  -5   28.39    1.35
  -2  14   5   24.27    1.52
  -2 -14   5   29.17    1.25
   2  14  -5   25.65    1.80
  -2  14   5    0.22    0.68
   2  14  -5   26.74    1.79
  -2  14   5   -0.05    0.51
  -2 -14   5   29.81    1.94
  -2  14   5   26.95    2.52
  -2  14   5   28.50    1.84
  -2 -14   5   35.65    2.05
  -2  14   5   32.33    1.93
   2  14  -5   26.50    1.53
  -2  14   5   33.03    2.23
  -2  14   4    1.85    1.24
   2  14  -4    0.68    1.00
  -2  14   4    1.58    1.09
   2  14  -4    1.95    1.70
  -2 -14   4    1.69    0.80
   2  14  -4    2.25    1.27
  -2  14   4    0.17    0.53
  -2  14   4    1.92    1.26
   2  14  -4    1.09    1.30
  -2 -14   4    2.15    1.15
  -2  14   4    2.81    2.22
  -2  14   4    1.72    1.46
   2  14  -4    0.52    1.17
  -2  14   4    1.97    1.28
  -2  14   4    1.96    0.75
   2  14  -3    1.21    1.50
  -2  14   3    0.69    1.12
   2  14  -3    0.10    1.03
  -2 -14   3    0.94    0.71
  -2  14   3    0.70    0.68
  -2  14   3    0.02    1.30
   2  14  -3    1.25    1.69
  -2 -14   3    1.12    1.14
  -2  14   3    0.91    2.16
  -2  14   3    0.28    1.42
   2  14  -3    1.09    1.15
  -2  14   3    1.44    1.38
  -2  14   3    0.61    0.97
  -2  14   3    0.54    1.59
  -2  14   2  341.65    7.13
  -2  14   2  407.49    7.17
   2  14  -2  381.66    7.00
   2  14  -2  388.40    7.15
   2  14  -2  397.45    7.56
  -2  14   2  377.93    7.75
   2  14  -2  374.23    7.68
  -2  14   2  349.15    8.14
   2  14  -2  367.65    7.71
  -2  14   2  388.69    7.77
  -2  14   2  389.13    7.90
  -2  14   2  429.43    7.64
   2  14  -2  362.54    7.12
  -2  14   2  407.01    8.34
  -2  14   1  453.94    4.08
  -2  14   1  452.73    3.71
   2  14  -1  443.65    3.40
  -2  14   1  402.37    4.72
   2  14  -1  399.25    4.62
  -2  14   1  451.38    5.42
  -2  14   1  445.98    5.70
   2  14  -1  430.97    4.64
  -2  14   1  442.52    4.92
   2  14  -1  439.22    3.74
  -2  14   1  477.66    4.68
  -2  14   1  444.36    5.06
  -2  14   1  485.54    5.86
   2  14   0   94.71    1.85
   2  14   0   96.39    1.70
  -2  14   0   89.43    1.92
  -2  14   0   83.60    2.35
   2  14   0   -0.08    0.61
  -2  14   0   -0.01    0.61
   2  14   0   85.70    2.40
  -2  14   0   96.73    2.90
  -2  14   0   88.80    2.54
   2  14   0   85.22    2.49
  -2  14   0   87.42    3.22
  -2  14   0   87.42    2.54
  -2  14   0   88.42    2.54
  -2  14   0   97.46    2.33
   2  14   0   85.83    1.97
  -2  14   0   97.37    2.82
   2 -14   1   22.51    1.10
  -2  14  -1   -0.03    0.53
   2  14   1   -0.01    0.42
  -2  14  -1   33.50    1.88
   2  14   1   23.74    1.63
  -2  14  -1   24.46    1.78
   2  14   1   25.30    1.40
  -2  14  -1   26.12    1.45
  -2  14  -1   25.56    1.63
   2  14   1   27.64    1.32
  -2  14  -1   27.46    1.33
   2  14   1   24.54    1.09
  -2  14  -1   16.74    1.82
  -2  14  -2   38.70    1.74
   2 -14   2   27.08    1.34
  -2  14  -2   42.43    2.09
   2  14   2   30.45    1.81
  -2  14  -2   32.15    1.91
   2  14   2   27.31    1.86
   2  14   2   31.92    1.62
  -2  14  -2   31.80    1.83
  -2  14  -2   31.73    1.62
   2  14   2   26.11    1.17
  -2  14  -2   31.45    1.45
  -2  14  -3  102.13    3.00
   2 -14   3   94.80    2.51
   2  14   3   93.67    3.01
   2  14   3   80.96    3.24
   2 -14   3  112.34    3.40
  -2  14  -3   93.51    2.93
   2 -14   3  112.46    3.27
  -2  14  -3   93.07    2.75
   2  14   3   94.01    4.02
   2  14   3   99.78    2.61
  -2  14  -3   97.42    2.44
   2  14   3   77.17    2.11
   2  14   3  103.59    2.46
  -2  14  -4   94.33    3.04
   2 -14   4   84.80    2.56
   2  14   4   87.81    2.80
  -2  14  -4   95.32    3.06
   2  14   4   88.76    2.94
   2 -14   4  102.49    3.37
   2  14   4   69.17    3.17
   2 -14   4  119.79    3.39
  -2  14  -4   83.52    2.66
  -2  14  -4   89.21    2.83
   2  14   4   85.36    4.00
   2  14   4   95.30    2.14
  -2  14  -4   88.45    2.40
   2  14   4  104.96    2.48
   2 -14   5  140.38    2.82
  -2  14  -5  142.02    3.32
  -2  14  -5  152.97    3.45
   2 -14   5  143.59    3.76
   2  14   5  130.84    3.20
   2 -14   5  146.06    3.63
  -2  14  -5  124.16    2.92
   2  14   5  146.70    2.81
   2  14   5  123.98    4.33
  -2  14  -5  125.10    2.81
   2  14   5  120.69    1.99
  -2  14  -5  135.17    2.43
   2  14   5  161.81    2.57
   2 -14   6   52.83    2.05
  -2  14  -6   65.15    2.51
  -2  14  -6   61.15    2.36
   2 -14   6   53.99    2.51
   2  14   6   46.88    2.34
   2 -14   6   58.18    2.46
  -2  14  -6   48.21    1.88
  -2  14  -6   45.66    1.83
   2  14   6   54.65    1.96
   2  14   6   47.30    3.41
  -2  14  -6   49.71    1.55
   2  14   6   52.02    1.34
  -2  14  -7   18.13    1.88
   2 -14   7   14.28    1.50
   2 -14   7   17.78    1.86
   2 -14   7   13.35    1.84
   2  14   7   11.52    1.87
   2  14   7   12.83    2.98
   2  14   7   12.85    1.52
  -2  14  -7   12.38    1.06
   2  14   7   12.77    0.94
   2 -14   8   89.19    3.29
   2  14   8   81.42    3.95
  -2  14  -8   80.16    2.53
  -2  14  -8   88.02    3.20
   2  14   8   82.12    3.16
   2 -14   9    3.98    1.44
  -2  14  -9    5.17    1.72
   2  14   9    5.27    2.00
   2 -14   9    5.01    1.63
   2  14   9    5.29    2.79
  -2  14  -9    4.28    0.99
   2  14   9    4.93    0.88
  -2  14 -10   21.85    2.02
   2 -14  10   23.33    1.70
   2 -14  10   18.87    1.88
   2  14  10   19.93    2.20
   2 -14  10   18.29    1.87
  -2  14 -10   19.28    1.24
   2  14  10   19.04    2.94
   2  14  10   23.09    1.08
   2 -14  11   23.70    1.95
   2  14  11   24.53    2.16
   2  14  11   21.27    2.89
   2  14  11   19.47    1.04
   2 -14  11   22.54    1.89
   2 -14  12    4.42    1.32
   2 -14  12    5.95    1.38
  -2 -15  13    2.66    1.34
  -2 -15  13    0.71    1.31
  -2 -15  12   61.22    2.81
  -2  15  12   83.35    3.01
   2  15 -12   55.71    2.05
  -2  15  12   69.18    1.46
   2  15 -12   76.99    2.78
  -2 -15  12   82.45    2.33
  -2  15  11   69.36    3.59
  -2 -15  11   68.06    3.06
  -2  15  11   75.22    1.57
  -2  15  10   -1.00    2.50
   2  15 -10    0.53    1.57
  -2 -15  10    0.50    1.16
  -2  15  10    0.15    0.47
  -2 -15  10   -1.37    1.99
  -2 -15   9    7.49    1.92
   2  15  -9    1.81    1.63
  -2  15   9    2.56    0.58
  -2 -15   9    0.36    1.71
  -2  15   9    3.98    2.59
  -2  15   9    2.75    1.22
  -2  15   8   83.30    3.76
  -2 -15   8   87.59    3.41
   2  15  -8   91.10    3.22
  -2 -15   8   93.54    2.53
  -2  15   8   78.09    2.35
   2  15  -8   78.46    2.23
   2  15  -7  357.77    3.48
  -2  15   7  369.36    3.58
   2  15  -7  465.06    5.26
   2  15  -7  408.37    5.33
  -2 -15   7  431.71    4.07
  -2 -15   7  423.52    6.17
  -2  15   7  427.78    5.54
  -2  15   7  429.55    5.76
  -2  15   6    2.85    1.29
  -2  15   6    0.67    0.97
   2  15  -6    1.29    1.06
  -2 -15   6    1.13    0.93
   2  15  -6    1.67    1.56
  -2  15   6   -0.09    0.55
   2  15  -6   -0.06    1.45
  -2  15   6    2.62    2.38
  -2 -15   6    0.35    1.28
  -2  15   6    1.66    1.39
   2  15  -6    1.81    1.25
  -2  15   6    0.18    1.72
  -2  15   5   14.79    1.22
   2  15  -5   10.51    1.24
  -2  15   5    9.42    1.52
  -2 -15   5   11.26    1.06
   2  15  -5   11.82    1.64
  -2  15   5   -0.02    0.42
   2  15  -5   12.88    1.64
  -2  15   5   -0.09    0.65
  -2 -15   5   14.44    1.62
  -2  15   5   11.95    2.67
  -2  15   5    9.54    1.55
  -2  15   5   12.65    1.57
   2  15  -5   12.07    1.35
  -2  15   5   12.05    2.03
  -2  15   4    8.72    0.87
   2  15  -4   10.93    2.01
  -2  15   4    7.08    1.18
   2  15  -4    6.82    1.22
  -2  15   4    7.16    1.49
  -2 -15   4    7.12    0.87
  -2  15   4    6.61    1.46
   2  15  -4    7.76    1.50
  -2  15   4    4.17    2.33
  -2 -15   4    8.54    1.43
  -2  15   4    7.16    1.57
   2  15  -4    6.49    1.36
  -2  15   4    6.96    1.56
  -2  15   4    6.68    1.85
   2  15  -3  212.18    3.36
   2  15  -3  203.94    2.80
  -2  15   3  231.82    3.12
   2  15  -3  206.67    3.64
  -2  15   3  203.28    3.82
  -2  15   3  196.73    4.56
   2  15  -3  203.77    3.99
  -2  15   3  229.47    4.01
  -2  15   3  245.99    3.66
   2  15  -3  198.75    3.09
  -2  15   3  239.69    4.62
  -2  15   2    0.92    1.16
  -2  15   2    2.00    1.66
   2  15  -2    1.00    1.11
   2  15  -2   -0.93    1.60
   2  15  -2   -1.24    0.80
  -2  15   2   -0.93    1.07
  -2  15   2    3.39    1.46
   2  15  -2    0.43    1.41
  -2  15   2    3.75    2.44
   2  15  -2    2.10    1.86
  -2  15   2    1.37    1.50
   2  15  -2    1.63    1.35
  -2  15   2    1.40    0.95
  -2  15   2    0.62    1.39
  -2  15   2    1.34    1.54
  -2  15   1  280.23    3.28
   2  15  -1  273.71    3.10
  -2  15   1  287.56    3.86
  -2  15   1  263.53    4.27
   2  15  -1  285.13    4.27
  -2  15   1  203.26    3.93
   2  15  -1  267.22    4.27
  -2  15   1  240.12    4.85
  -2  15   1  257.82    4.18
  -2  15   1  312.77    4.10
   2  15  -1  263.14    3.42
  -2  15   1  264.24    4.28
  -2  15   1  288.73    4.91
   2  15   0   18.51    1.29
  -2  15   0   26.93    1.42
   2  15   0   23.09    1.35
  -2  15   0   23.31    2.05
   2  15   0   -0.07    0.44
  -2  15   0    0.28    0.45
  -2  15   0   23.56    1.86
   2  15   0   24.14    1.76
  -2  15   0   20.90    2.53
   2  15   0   21.79    2.05
  -2  15   0   26.19    1.85
   2  15   0   23.95    1.58
  -2  15   0   25.01    1.78
  -2  15   0   27.32    1.55
  -2  15   0   26.21    1.97
  -2  15  -1    1.92    1.14
   2  15   1    1.82    1.08
   2  15   1    2.36    1.09
  -2  15  -1    0.36    0.53
   2  15   1    0.31    0.37
   2 -15   1    3.33    0.83
  -2  15  -1    2.92    1.48
   2  15   1    2.22    1.45
  -2  15  -1    1.87    1.35
   2  15   1    2.15    1.25
  -2  15  -1    2.42    1.18
  -2  15  -1    2.49    1.40
  -2  15  -1    1.53    1.51
   2 -15   2   13.00    1.11
   2  15   2   17.67    1.69
  -2  15  -2   14.98    1.72
  -2  15  -2   12.74    1.59
   2  15   2   11.20    1.85
   2  15   2   14.46    1.46
  -2  15  -2   12.01    1.48
  -2  15  -2   14.18    1.39
  -2  15  -2   12.24    1.24
  -2  15  -3  147.26    3.78
   2 -15   3  144.49    3.34
   2  15   3  132.24    3.91
   2 -15   3  161.74    4.24
  -2  15  -3  132.57    3.82
   2  15   3  155.67    3.61
  -2  15  -3  141.62    3.64
   2  15   3  114.06    2.90
  -2  15  -3  155.03    3.33
   2  15   3  159.63    3.34
   2 -15   4   37.13    1.65
  -2  15  -4   45.48    2.31
   2  15   4   37.78    1.98
   2  15   4   36.13    2.41
   2 -15   4   41.64    2.25
   2 -15   4   38.98    2.12
  -2  15  -4   34.83    1.79
  -2  15  -4   36.26    1.90
   2  15   4   39.43    1.37
   2  15   4   42.26    1.68
  -2  15  -5   15.85    1.75
   2 -15   5   19.01    1.43
  -2  15  -5   21.94    1.85
   2  15   5   14.21    1.96
   2 -15   5   16.28    1.71
   2 -15   5   16.55    1.63
   2  15   5   13.94    2.81
   2  15   5   18.41    1.64
  -2  15  -5   16.26    1.43
  -2  15  -5   15.04    1.40
  -2  15  -5   17.85    1.22
   2  15   5   13.65    1.03
   2  15   5   17.76    1.35
   2 -15   6   22.44    1.63
  -2  15  -6   19.02    1.86
  -2  15  -6   21.85    1.78
   2  15   6   19.12    2.11
   2 -15   6   17.66    1.83
   2 -15   6   19.24    1.71
  -2  15  -6   17.25    1.40
   2  15   6   22.07    1.63
  -2  15  -6   18.03    1.45
   2  15   6   15.07    2.89
   2  15   6   16.11    1.08
  -2  15  -6   19.03    1.21
  -2  15  -7   73.65    1.84
   2  15   7   59.11    1.45
   2 -15   7   77.06    2.29
  -2  15  -7   77.75    2.78
   2 -15   7   74.13    2.77
  -2  15  -7   63.66    2.19
  -2  15  -7   62.78    2.05
   2  15   7   80.70    2.40
   2  15   7   57.68    3.52
   2  15   7   70.60    2.86
   2 -15   7   74.63    2.92
   2 -15   8    1.94    1.41
   2  15   8    1.29    1.88
   2 -15   8    0.51    1.42
  -2  15  -8    0.20    0.99
   2  15   8   -1.40    2.66
   2 -15   8    0.92    1.30
  -2  15  -8    0.89    1.61
  -2  15  -9   50.97    2.46
   2 -15   9   46.86    2.46
  -2  15  -9   43.49    1.79
   2  15   9   42.19    1.43
   2  15   9   47.35    2.73
   2 -15  10   63.16    2.18
  -2  15 -10   57.98    2.51
   2  15  10   48.99    2.66
   2 -15  10   41.50    2.35
  -2  15 -10   41.56    1.68
   2  15  10   44.58    1.43
   2 -15  11    1.24    1.26
   2 -15  11    2.65    1.34
   2  15  11    2.64    1.98
   2  15  11   -0.26    0.79
  -2 -16  12    5.36    1.41
  -2  16  11   22.91    2.82
  -2  16  11   28.30    0.86
   2  16 -11   21.52    1.43
   2  16 -11   27.42    2.01
  -2 -16  11   28.63    1.50
  -2  16  10   93.54    4.07
  -2 -16  10   95.65    3.50
  -2  16  10  112.16    2.08
   2  16 -10  105.79    3.39
   2  16  -9   -0.02    1.56
  -2 -16   9   -0.35    1.10
  -2 -16   9   -0.78    1.83
  -2 -16   9    0.95    1.52
  -2  16   9   -1.41    2.52
  -2  16   9    0.33    0.52
  -2  16   9   -0.78    1.49
  -2  16   8    4.85    2.76
  -2 -16   8    5.08    1.56
   2  16  -8    5.07    1.34
   2  16  -8    5.05    1.08
  -2  16   8    4.27    1.44
  -2 -16   8    4.61    1.11
   2  16  -8    3.08    1.64
  -2  16   7   -0.14    0.49
  -2 -16   7    0.26    0.98
   2  16  -7    0.74    1.54
  -2 -16   7   -0.06    1.36
  -2  16   7    0.28    1.61
   2  16  -7    0.93    1.02
  -2  16   7    0.03    1.41
   2  16  -6   96.17    2.20
  -2  16   6  115.69    2.36
  -2  16   6   87.22    2.36
   2  16  -6  121.67    3.04
   2  16  -6  103.75    3.03
  -2 -16   6  101.62    2.14
  -2  16   6   91.50    3.71
  -2 -16   6  101.43    3.22
  -2  16   6  104.78    3.10
   2  16  -6   80.32    2.31
  -2  16   6  123.89    3.57
  -2  16   5   38.61    1.56
   2  16  -5   35.59    1.56
  -2  16   5   29.15    1.92
   2  16  -5   40.59    2.08
  -2 -16   5   39.75    1.36
   2  16  -5   36.58    2.11
  -2  16   5   31.06    2.99
  -2 -16   5   38.19    2.13
   2  16  -5   25.71    1.69
  -2  16   5   37.47    2.20
  -2  16   5   36.99    2.49
  -2  16   4   65.40    2.79
   2  16  -4   61.94    2.47
  -2  16   4   51.79    2.26
  -2  16   4   51.74    3.22
  -2  16   4   56.89    2.39
  -2  16   4   63.86    2.53
   2  16  -4   48.80    1.93
  -2  16   4   66.48    1.94
   2  16  -4   66.10    2.59
   2  16  -4   54.52    1.74
  -2  16   4   46.45    2.05
  -2  16   3   74.22    2.06
   2  16  -3   64.97    2.71
   2  16  -3   63.36    2.09
  -2  16   3   71.06    2.23
   2  16  -3   66.02    2.44
  -2  16   3   62.87    2.67
  -2  16   3   60.88    3.64
   2  16  -3   68.22    3.05
  -2  16   3   66.27    2.67
   2  16  -3   64.20    2.38
  -2  16   3   75.99    2.38
  -2  16   3   72.68    3.19
  -2  16   2   66.69    2.54
   2  16  -2   76.20    2.43
   2  16  -2   69.95    1.95
  -2  16   2   73.07    2.03
   2  16  -2   82.16    2.67
  -2  16   2   66.70    2.53
  -2  16   2   61.89    3.41
   2  16  -2   71.62    2.95
  -2  16   2   71.12    2.57
  -2  16   2   81.10    2.31
  -2  16   2   72.21    2.63
   2  16  -2   65.80    2.16
  -2  16   2   75.67    2.93
  -2  16   1    4.84    1.23
   2  16  -1    6.05    1.26
  -2  16   1    4.07    1.95
   2  16  -1    0.03    0.52
   2  16  -1    8.65    1.63
  -2  16   1    4.81    1.61
  -2  16   1    4.84    2.55
   2  16  -1    5.40    1.89
  -2  16   1    4.53    1.55
   2  16  -1    5.35    1.45
  -2  16   1    5.29    1.44
  -2  16   1    6.37    1.22
  -2  16   1    7.45    1.79
   2  16   0    6.70    1.42
   2  16   0   10.57    1.23
  -2  16   0    4.01    1.80
  -2  16   0    9.61    1.25
   2  16   0   -0.12    0.44
  -2  16   0   -0.23    0.39
  -2  16   0    8.58    1.67
   2  16   0    9.08    1.60
   2  16   0   10.32    2.01
  -2  16   0    9.33    1.63
  -2  16   0    7.65    1.53
  -2  16   0   11.96    1.38
   2  16   0    8.79    1.49
  -2  16   0   10.75    1.80
   2  16   1   15.59    1.40
  -2  16  -1   20.78    1.38
   2  16   1   23.07    1.44
  -2  16  -1   25.30    1.99
   2  16   1   29.95    2.02
  -2  16  -1   19.76    1.74
  -2  16  -1   20.63    1.81
   2  16   1   22.13    1.75
  -2  16  -1   21.47    1.96
   2  16   2   38.81    1.48
  -2  16  -2   52.78    1.72
   2 -16   2   47.99    1.53
  -2  16  -2   56.91    2.41
   2  16   2   44.64    2.12
  -2  16  -2   42.03    2.10
  -2  16  -2   44.57    1.88
  -2  16  -2   42.82    2.06
   2  16   2   51.49    2.12
   2  16   2   48.38    2.61
  -2  16  -2   44.27    2.31
   2  16   3   33.33    1.51
   2  16   3   28.29    1.22
  -2  16  -3   28.30    1.42
   2 -16   3   30.69    1.39
   2  16   3   24.57    2.21
   2  16   3   29.13    1.88
  -2  16  -3   26.70    1.67
   2  16   3   31.13    1.99
  -2  16  -3   29.12    1.96
   2 -16   4   66.65    2.21
  -2  16  -4   74.64    2.70
   2  16   4   66.44    2.53
  -2  16  -4   68.89    2.81
   2  16   4   59.15    2.98
   2 -16   4   68.91    2.85
  -2  16  -4   63.31    2.50
  -2  16  -4   61.75    2.40
   2  16   4   71.32    2.19
   2  16   5   -0.65    1.00
  -2  16  -5   -0.02    0.97
   2  16   5    1.38    1.20
   2 -16   5    0.58    1.15
  -2  16  -5    0.84    1.38
   2  16   5    0.07    0.60
   2 -16   5    1.11    1.30
   2  16   5    0.93    1.95
   2 -16   5    1.95    1.27
   2  16   5    2.10    1.55
  -2  16  -5    0.68    1.17
  -2  16  -5    0.91    1.18
   2  16   5    1.75    1.56
  -2  16  -5    0.25    1.24
  -2  16  -6   70.45    1.88
  -2  16  -6   75.75    2.65
   2 -16   6   71.88    2.14
  -2  16  -6   69.40    2.51
   2 -16   6   71.54    2.69
  -2  16  -6   60.45    2.25
  -2  16  -6   67.25    2.16
  -2  16  -6   66.51    2.22
   2  16   6   73.21    2.41
   2  16   6   65.37    2.85
   2 -16   6   72.89    2.81
  -2  16  -7    0.56    0.93
   2 -16   7    0.68    1.39
   2  16   7   -0.04    2.09
  -2  16  -7   -0.85    1.51
   2 -16   7   -0.51    1.31
   2 -16   7   -0.03    1.28
   2  16   7    0.31    1.47
  -2  16  -7    0.36    1.08
  -2  16  -7    0.29    1.07
   2 -16   8    2.24    1.32
   2 -16   8    3.17    1.43
   2  16   8    3.41    2.02
  -2  16  -8    2.83    1.05
   2 -16   8    1.89    1.25
  -2  16  -8    3.75    1.59
   2 -16   9   67.34    2.21
  -2  16  -9   66.42    2.66
   2 -16   9   53.22    2.53
  -2  16  -9   50.38    1.87
   2  16   9   51.57    1.58
   2 -16   9   49.38    2.39
   2  16  10   10.94    2.09
  -2  16 -10   11.60    1.02
   2 -16  10    9.68    1.43
  -2 -17  11   65.43    2.57
  -2 -17  11   66.59    2.64
  -2  17  10   22.70    0.75
  -2 -17  10   20.37    1.29
   2  17 -10   19.68    1.80
  -2  17  10   16.98    2.77
  -2 -17  10   16.33    1.70
  -2  17   9    6.55    2.64
  -2 -17   9   11.36    1.59
   2  17  -9    8.59    1.28
  -2  17   9   12.91    0.67
  -2 -17   9   13.82    1.22
   2  17  -9   11.97    1.67
   2  17  -8    1.65    1.54
  -2 -17   8    1.23    0.99
  -2 -17   8    4.26    1.76
  -2 -17   8    1.27    1.38
  -2  17   8    3.81    2.78
   2  17  -8    0.60    1.23
   2  17  -8    1.16    1.23
   2  17  -8    1.36    1.29
   2  17  -8    0.93    0.97
  -2  17   8    1.78    1.44
   2  17  -7  192.07    2.98
  -2  17   7  172.92    3.22
  -2 -17   7  251.55    3.24
   2  17  -7  203.92    4.11
  -2 -17   7  209.68    4.42
   2  17  -7  190.80    3.78
  -2  17   7  280.46    2.56
  -2  17   7  252.99    4.55
   2  17  -6    1.87    1.16
  -2  17   6    2.54    1.06
  -2  17   6    2.36    1.58
  -2  17   6    0.02    0.59
   2  17  -6    0.47    1.37
  -2 -17   6    4.51    0.94
   2  17  -6    2.58    1.55
  -2  17   6    3.82    2.61
  -2 -17   6    3.23    1.39
  -2  17   6    3.55    1.43
  -2  17   6    2.09    1.70
   2  17  -5    8.88    1.64
  -2  17   5    8.23    1.95
  -2  17   5    6.45    2.76
  -2  17   5    9.15    1.60
   2  17  -5    5.69    1.41
  -2  17   5    8.55    1.17
  -2  17   5    6.52    1.67
   2  17  -5    5.02    1.29
  -2  17   4   -0.88    1.76
  -2  17   4   -0.29    1.08
   2  17  -4   -0.21    1.25
   2  17  -4    0.21    1.33
  -2  17   4   -0.57    1.47
   2  17  -4    1.80    1.56
  -2  17   4   -0.59    2.67
   2  17  -4    0.59    1.33
  -2  17   4    0.45    1.47
  -2  17   4   -0.38    1.72
   2  17  -3   55.49    2.57
  -2  17   3   51.73    1.75
   2  17  -3   42.57    1.70
  -2  17   3   41.41    2.20
  -2  17   3   40.79    3.22
   2  17  -3   46.52    2.77
  -2  17   3   44.57    2.26
   2  17  -3   40.60    1.98
  -2  17   3   62.19    1.57
  -2  17   2   47.52    1.75
   2  17  -2   39.73    2.27
   2  17  -2   38.18    1.71
  -2  17   2   35.83    2.29
  -2  17   2   35.61    2.21
  -2  17   2   34.41    3.13
   2  17  -2   40.79    2.66
  -2  17   2   37.72    2.17
  -2  17   2   38.72    2.12
   2  17  -2   40.41    1.95
  -2  17   2   40.75    1.77
  -2  17   2   39.87    2.49
  -2  17   1   27.89    1.53
   2  17  -1   23.47    1.48
  -2  17   1   15.85    2.06
  -2  17   1   24.23    1.97
   2  17  -1   31.07    2.07
  -2  17   1   15.36    2.81
   2  17  -1   25.76    2.47
  -2  17   1   19.99    1.88
  -2  17   1   27.56    1.61
  -2  17   1   21.36    1.89
   2  17  -1   21.79    1.78
  -2  17   1   27.77    2.24
  -2  17   0    4.42    1.70
  -2  17   0    3.08    1.60
   2  17   0    6.45    1.62
   2  17   0    4.46    1.97
  -2  17   0    3.20    1.54
   2  17   0    3.31    1.56
  -2  17   0    3.32    1.53
  -2  17   0    4.08    1.19
   2  17   0    4.53    1.16
  -2  17   0    6.94    1.19
   2  17   0    3.90    1.29
   2  17   0    4.70    1.54
  -2  17  -1   35.75    1.61
   2  17   1   32.18    1.66
   2  17   1   33.21    1.64
   2  17   1   27.77    1.94
  -2  17  -1   33.07    2.12
   2  17   1   31.42    2.55
  -2  17  -1   30.39    1.93
  -2  17  -1   34.20    1.78
   2  17   1   31.19    1.92
  -2  17  -1   34.70    2.17
  -2  17  -2    3.67    1.16
   2  17   2    3.92    1.31
   2  17   2    5.35    1.31
  -2  17  -2    5.19    1.64
   2  17   2    4.04    1.48
   2  17   2    1.89    2.08
  -2  17  -2    0.07    0.59
   2  17   2    5.47    1.65
  -2  17  -2    5.21    1.28
  -2  17  -2    4.01    1.45
  -2  17  -2    3.17    1.58
  -2  17  -3   33.21    1.49
   2  17   3   36.68    1.68
   2 -17   3   34.74    1.45
   2  17   3   30.99    2.54
  -2  17  -3   33.08    1.78
   2  17   3   33.96    1.97
  -2  17  -3   30.36    2.10
   2  17   3   35.06    2.07
   2  17   4    2.34    1.36
  -2  17  -4    2.14    1.47
   2 -17   4    2.78    1.01
  -2  17  -4    0.02    1.10
   2  17   4    3.92    2.15
  -2  17  -4    1.92    1.21
  -2  17  -4    0.86    1.21
   2  17   4    2.57    1.64
   2  17   4    1.51    1.19
   2  17   4    1.68    1.09
   2  17   5    2.39    1.12
   2  17   5    3.02    1.18
  -2  17  -5    1.39    1.02
  -2  17  -5   -0.37    1.54
   2 -17   5    3.26    1.10
  -2  17  -5    1.52    1.42
   2  17   5    0.62    0.63
   2 -17   5    3.36    1.32
   2  17   5    2.60    2.09
   2  17   5    3.15    1.63
  -2  17  -5    1.51    1.14
  -2  17  -5    2.62    1.21
  -2  17  -5    1.80    1.35
   2  17   6   41.61    1.39
  -2  17  -6   40.32    1.54
   2 -17   6   45.35    1.75
  -2  17  -6   41.85    2.17
  -2  17  -6   46.48    2.14
   2 -17   6   37.52    2.03
  -2  17  -6   33.45    1.89
  -2  17  -6   37.37    1.78
  -2  17  -6   35.89    1.71
   2  17   6   42.23    2.07
   2  17   6   42.70    2.71
   2 -17   6   41.12    2.13
   2  17   7   76.91    1.94
  -2  17  -7   77.17    2.16
   2 -17   7   71.51    2.87
   2  17   7   74.36    3.21
   2 -17   7   83.50    2.46
  -2  17  -7   84.11    2.95
   2 -17   7   69.88    2.75
   2  17   7   81.22    2.63
  -2  17  -7   73.01    2.39
  -2  17  -7   64.66    2.45
   2 -17   8    4.99    1.27
   2  17   8    4.07    2.10
   2 -17   8    5.45    1.42
   2 -17   8    7.52    1.18
  -2  17  -8    5.77    1.52
   2 -17   9   54.97    2.38
  -2  17  -9   53.31    1.84
   2  17   9   56.42    1.67
   2 -17   9   54.04    2.34
   2  18 -10   11.15    1.12
   2  18  -9   53.10    2.09
  -2  18   9   50.05    3.34
  -2 -18   9   52.78    2.47
   2  18  -8   75.16    2.70
   2  18  -8   62.90    1.85
  -2  18   8   66.08    2.36
   2  18  -8   60.39    2.21
   2  18  -8   56.05    2.26
  -2  18   8   71.46    3.72
  -2 -18   8   67.58    2.67
  -2  18   7   19.95    1.84
   2  18  -7   23.46    1.35
  -2 -18   7   31.85    1.33
   2  18  -7   28.03    1.94
  -2  18   7   19.29    2.87
  -2 -18   7   25.36    1.81
   2  18  -7   23.90    1.76
   2  18  -7   19.58    1.71
  -2  18   7   31.86    0.96
   2  18  -7   23.54    1.64
  -2  18   7   31.75    2.01
   2  18  -6   39.83    2.12
   2  18  -6   36.77    1.98
  -2  18   6   31.44    2.06
  -2  18   6   42.72    1.63
   2  18  -6   35.83    1.55
  -2  18   6   35.68    3.12
   2  18  -6   35.31    1.72
  -2  18   6   43.60    2.16
   2  18  -6   38.09    2.10
  -2  18   6   42.68    2.36
   2  18  -5    6.76    1.52
   2  18  -5    6.96    1.50
   2  18  -5    5.25    1.26
  -2  18   5    6.48    1.13
  -2  18   5    9.77    1.91
  -2  18   5    6.37    2.83
   2  18  -5    7.66    1.34
   2  18  -5    8.59    1.46
  -2  18   5    8.92    1.61
  -2  18   5    8.32    1.79
  -2  18   4   25.99    1.91
   2  18  -4   24.69    1.94
  -2  18   4   23.26    3.10
  -2  18   4   29.85    1.52
   2  18  -4   25.54    1.53
  -2  18   4   24.34    2.00
  -2  18   4   30.68    2.06
   2  18  -4   23.07    1.72
  -2  18   4   31.93    2.36
  -2  18   3   -0.41    1.08
   2  18  -3   -3.41    2.05
   2  18  -3    1.27    1.18
  -2  18   3   -2.01    2.69
   2  18  -3    2.28    1.18
   2  18  -3    0.34    1.44
   2  18  -3   -0.15    0.60
  -2  18   2    7.81    0.96
  -2  18   2    8.36    1.29
   2  18  -2    8.98    2.10
  -2  18   2    2.43    1.91
   2  18  -2    7.70    1.36
   2  18  -2   11.33    1.77
  -2  18   2    9.16    1.66
   2  18  -2   -0.05    0.56
   2  18  -2   10.23    2.21
   2  18  -2    9.71    1.32
  -2  18   2    9.12    1.58
  -2  18   2    9.09    1.24
  -2  18   2    7.83    1.94
  -2  18   1   70.88    2.00
   2  18  -1   71.33    2.01
   2  18  -1   68.70    2.56
  -2  18   1   70.27    2.69
   2  18  -1   73.15    3.18
  -2  18   1   71.78    2.64
   2  18  -1   72.25    2.14
  -2  18   1   71.56    2.23
   2  18  -1   65.95    2.28
  -2  18   1   79.57    3.00
  -2  18   0   28.27    2.13
   2  18   0   27.14    2.00
  -2  18   0   30.95    2.28
   2  18   0   30.07    2.65
   2  18   0   31.06    1.59
   2  18   0   25.65    1.88
  -2  18   0   28.80    2.06
  -2  18   0   32.41    1.76
   2  18   0   29.65    1.71
  -2  18   0   30.04    1.56
   2  18   0   27.95    1.94
  -2  18  -1    6.61    1.65
   2  18   1    6.27    1.53
  -2  18  -1    7.45    1.70
   2  18   1    7.60    2.28
   2  18   1    8.56    1.58
  -2  18  -1    7.22    1.20
  -2  18  -1    6.88    1.52
   2  18   1    6.28    1.60
  -2  18  -1    6.84    1.20
   2  18   1    6.34    1.38
  -2  18  -2  101.39    2.22
   2  18   2  102.41    2.28
   2  18   2   88.59    2.39
  -2  18  -2   95.01    2.97
   2  18   2  101.24    2.80
   2  18   2   98.50    2.71
  -2  18  -2   97.17    2.83
   2  18   2   95.11    2.99
  -2  18  -2   94.50    3.02
   2  18   3   18.83    1.56
   2  18   3   24.61    1.55
   2  18   3   20.62    2.46
  -2  18  -3   21.50    1.52
   2  18   3   24.33    2.00
   2  18   3   19.81    1.78
  -2  18  -3   19.78    1.76
  -2  18  -4    1.42    1.46
   2  18   4    2.78    1.32
  -2  18  -4    0.40    0.70
   2 -18   4    2.12    0.97
   2  18   4    0.56    2.21
  -2  18  -4    2.53    1.30
   2  18   4    2.49    1.46
  -2  18  -4    2.55    1.10
   2  18   4    2.79    1.26
   2  18   4    2.68    1.17
  -2  18  -5   37.19    1.53
   2  18   5   31.58    1.53
   2  18   5   43.37    1.60
  -2  18  -5   36.63    2.04
   2 -18   5   41.50    1.53
  -2  18  -5   44.23    2.10
   2  18   5   36.13    2.55
  -2  18  -5   35.80    1.81
   2  18   5   34.88    2.02
  -2  18  -5   39.20    1.75
  -2  18  -5   31.31    1.90
  -2  18  -6   35.92    1.44
   2  18   6   24.92    1.38
  -2  18  -6   39.71    1.94
   2 -18   6   39.03    1.55
  -2  18  -6   32.58    1.66
  -2  18  -6   34.68    1.61
   2  18   6   35.10    1.90
  -2  18  -6   30.98    1.73
   2  18   6   31.71    2.58
  -2  18  -7   14.07    1.08
   2  18   7    9.70    1.19
   2  18   7   12.57    2.23
   2 -18   7   13.95    1.45
   2  18   7   14.31    1.51
  -2  18  -7   14.45    1.23
  -2  18  -7   12.25    1.29
  -2  18  -7   18.10    1.69
   2  18   8    8.54    2.21
   2  19  -8   11.81    1.23
  -2  19   8    5.89    2.55
   2  19  -7   15.30    1.62
  -2  19   7    6.28    2.57
   2  19  -7   12.52    1.42
   2  19  -7   14.12    1.31
   2  19  -7   11.18    1.39
  -2  19   7   18.85    0.74
   2  19  -7   11.74    1.09
  -2  19   7   13.85    1.68
  -2  19   6   45.90    2.15
  -2 -19   6   22.82    1.78
   2  19  -6   33.28    1.85
  -2  19   6   29.90    3.04
   2  19  -6   31.24    1.87
   2  19  -6   28.92    1.61
   2  19  -6   28.20    1.85
  -2  19   6   39.88    2.03
   2  19  -6   29.92    1.44
  -2  19   6   35.02    2.05
  -2  19   5    1.41    1.03
  -2  19   5    0.15    1.70
   2  19  -5    1.59    1.16
   2  19  -5    2.11    1.32
  -2  19   5    0.49    0.63
   2  19  -5    2.29    1.33
  -2  19   5   -2.59    2.63
   2  19  -5    4.89    1.55
  -2  19   5    0.89    1.32
   2  19  -5   -0.53    1.15
  -2  19   5    1.01    1.65
   2  19  -4   21.26    1.76
  -2  19   4   24.60    1.77
  -2  19   4   17.05    2.79
   2  19  -4   23.99    1.51
   2  19  -4   27.28    1.72
   2  19  -4   24.15    1.99
  -2  19   4   30.13    1.97
  -2  19   4   29.32    2.20
  -2  19   4   26.47    1.40
   2  19  -4   23.82    1.42
  -2  19   4   12.79    1.85
   2  19  -3   27.55    1.55
   2  19  -3   26.11    1.56
   2  19  -3   26.39    1.79
  -2  19   2   15.59    1.72
   2  19  -2   14.88    1.70
   2  19  -2   16.20    2.10
   2  19  -2   15.69    1.37
   2  19  -2   15.89    2.41
   2  19  -2   17.39    1.35
  -2  19   2   13.85    1.73
  -2  19   2   15.28    1.98
  -2  19   1   36.54    2.30
   2  19  -1   31.75    2.02
  -2  19   1   25.86    2.02
  -2  19   1   37.89    1.63
   2  19  -1   33.96    1.73
   2  19  -1   34.31    2.64
   2  19  -1   30.18    1.99
  -2  19   1   37.12    1.75
  -2  19   1   32.17    2.10
   2  19  -1   32.12    1.62
  -2  19   1   30.25    1.36
   2  19   0   32.99    2.04
  -2  19   0   32.04    2.13
  -2  19   0   34.14    2.24
   2  19   0   38.78    2.85
   2  19   0   34.11    2.02
  -2  19   0   39.81    1.81
  -2  19   0   35.19    2.07
   2  19   0   34.50    2.27
  -2  19   0   40.45    1.73
   2  19   0   38.64    1.77
  -2  19  -1   81.02    3.01
   2  19   1   86.43    2.95
   2  19   1   84.26    3.06
  -2  19  -1   82.35    3.10
   2  19   1   79.97    3.43
  -2  19  -1   89.61    2.71
   2  19   1   70.89    2.70
  -2  19  -1   81.85    2.97
   2  19   1   87.88    2.82
  -2  19  -1   91.53    2.48
   2  19   1   88.14    2.47
  -2  19  -2    9.85    1.63
   2  19   2    9.67    1.54
   2  19   2    8.82    1.53
  -2  19  -2   10.58    1.65
   2  19   2    8.21    1.63
   2  19   2   12.61    1.80
  -2  19  -2   10.42    1.53
   2  19   2   10.76    1.33
   2  19   2    6.84    1.69
  -2  19  -2   11.76    1.25
  -2  19  -3    1.55    1.04
   2  19   3    4.84    1.52
   2  19   3    2.84    1.20
  -2  19  -3   -0.39    1.57
  -2  19  -3    0.20    0.55
   2  19   3    3.86    2.23
   2  19   3    0.02    1.54
   2  19   3    2.52    1.45
  -2  19  -3    1.96    1.04
  -2  19  -3    2.30    1.39
   2  19   4   61.89    2.17
  -2  19  -4   73.44    2.51
   2  19   4   66.05    3.00
  -2  19  -4   64.47    2.25
   2  19   4   74.36    2.49
  -2  19  -4   66.12    2.06
   2  19   4   73.08    1.91
   2  19   4   62.81    2.04
   2  19   5    7.02    1.31
  -2  19  -5   10.56    1.07
  -2  19  -5    9.86    1.51
   2  19   5    0.13    0.57
  -2  19  -5    0.11    0.80
  -2  19  -5    9.63    1.16
   2  19   5    8.59    1.55
  -2  19  -5    9.75    1.26
  -2  19  -5   10.01    1.35
   2  19   5   10.54    2.37
  -2  19  -6    0.33    1.06
   2  19   6    2.06    2.15
  -2  19  -6    0.39    0.88
   2  19   6    0.13    1.23
  -2  19  -6    0.37    0.94
  -2  19  -6    0.60    0.97
   2  19   6    1.24    1.40
   2  19   7   35.19    2.59
  -2  19  -7   31.93    1.44
   2  20  -7    3.21    0.92
   2  20  -6   13.59    1.41
   2  20  -6   10.97    1.15
   2  20  -6   10.89    1.09
   2  20  -6   11.71    1.41
  -2  20   5    0.02    1.46
   2  20  -5    0.42    1.29
  -2  20   5    0.20    1.22
   2  20  -5    1.37    1.05
  -2  20   5    0.33    0.95
   2  20  -4   34.83    1.61
  -2  20   4   39.76    1.63
   2  20  -4   36.07    1.98
  -2  20   4   39.31    2.01
   2  20  -4   32.71    2.04
  -2  20   4   42.67    2.11
   2  20  -4   31.48    1.60
   2  20  -3   51.56    2.22
   2  20  -3   54.50    2.34
  -2  20   3   58.16    2.35
   2  20  -3   56.59    1.87
  -2  20   3   58.13    1.74
   2  20  -3   53.97    1.75
  -2  20   3   58.38    2.52
  -2  20   2   39.96    2.10
   2  20  -2   33.07    1.99
  -2  20   2   39.66    2.29
   2  20  -2   33.93    1.61
  -2  20   2   38.20    2.12
   2  20  -2   32.47    2.12
   2  20  -2   35.48    1.64
  -2  20   1   -1.51    1.40
   2  20  -1    0.72    1.32
   2  20  -1   -0.38    1.40
  -2  20   1    1.75    1.53
   2  20  -1    0.44    2.09
  -2  20   1    0.15    1.34
  -2  20   1    0.09    0.95
   2  20  -1   -0.33    1.54
   2  20  -1   -0.62    1.52
   2  20  -1    0.12    1.19
  -2  20   1   -0.76    1.02
  -2  20   0   39.80    1.66
   2  20   0   40.67    2.35
   2  20   0   37.21    1.70
  -2  20   0   37.28    2.13
   2  20   0   35.77    2.02
   2  20   0   37.61    2.11
  -2  20   0   39.47    2.24
   2  20   0   41.40    2.84
   2  20   0   34.00    2.01
  -2  20   0   39.10    2.07
  -2  20   0   41.81    1.76
   2  20   0   37.92    2.23
  -2  20   0   32.43    1.35
   2  20   1    3.52    1.38
  -2  20  -1    4.59    1.54
   2  20   1    5.70    2.30
  -2  20  -1    5.08    1.47
   2  20   1    5.50    1.44
  -2  20  -1    5.30    1.11
  -2  20  -1    4.40    1.34
   2  20   1    3.28    1.55
   2  20   1    7.22    1.82
  -2  20  -1    2.96    1.04
[truncated: 1,022,945 more chars]
