# Supplementary material for: Adapting (4,4) Networks through Substituent Effects and Conformationally Flexible 3,2’:6’,3”-Terpyridines
Source: Molecules. 2021 Oct 20;26(21):6337. doi: 10.3390/molecules26216337 (PMC8587907; doi:10.3390/molecules26216337)
Supplement: Supplementary file 1 [file molecules-26-06337-s001.zip › supporting information-1434316-proof/ROD144B_150K_0m.cif]

data_rod144b_150k_0m
_audit_creation_date               2021-10-05
_audit_creation_method
;
Olex2 1.3
(compiled 2020.11.12 svn.r5f609507 for OlexSys, GUI svn.r6403)
;
_shelx_SHELXL_version_number       '2018/3'
loop_
  _audit_author_name
  _audit_author_email
  _audit_author_address
 'Rocco, D.' dalila.rocco@unibas.ch
;
University of Basel
Department of Chemistry
Basel
Switzerland
;
 'Prescimone, A.' alessandro.prescimone@unibas.ch
;
University of Basel
Department of Chemistry
Basel
Switzerland
;

_audit_contact_author_address
;
University of Basel
Department of Chemistry
Basel
Switzerland
;
_audit_contact_author_email        alessandro.prescimone@unibas.ch
_audit_contact_author_name         'Prescimone, A.'
_audit_contact_author_phone        ''
_publ_contact_author_id_orcid      https://orcid.org/0000-0002-3631-5210
_publ_section_references
;
Dolomanov, O.V., Bourhis, L.J., Gildea, R.J, Howard, J.A.K. & Puschmann, H.
 (2009), J. Appl. Cryst. 42, 339-341.

Sheldrick, G.M. (2008). Acta Cryst. A64, 112-122.

Sheldrick, G.M. (2015). Acta Cryst. C71, 3-8.
;
_chemical_name_common              ?
_chemical_name_systematic          ?
_chemical_formula_moiety           'C56 H36 Br2 Co N8 S2, C H Cl3'
_chemical_formula_sum              'C57 H37 Br2 Cl3 Co N8 S2'
_chemical_formula_weight           1223.17
_chemical_melting_point            ?
loop_
  _atom_type_symbol
  _atom_type_description
  _atom_type_scat_dispersion_real
  _atom_type_scat_dispersion_imag
  _atom_type_scat_source
 'C' 'C' 0.0181 0.0091 'International Tables Vol C Tables 4.2.6.8 and 6.1.1.4'
 'H' 'H' 0.0000 0.0000 'International Tables Vol C Tables 4.2.6.8 and 6.1.1.4'
 'Br' 'Br' -0.6763 1.2805
 'International Tables Vol C Tables 4.2.6.8 and 6.1.1.4'
 'Cl' 'Cl' 0.3639 0.7018 'International Tables Vol C Tables 4.2.6.8 and 6.1.1.4'
 'Co' 'Co' -2.3653 3.6143
 'International Tables Vol C Tables 4.2.6.8 and 6.1.1.4'
 'N' 'N' 0.0311 0.0180 'International Tables Vol C Tables 4.2.6.8 and 6.1.1.4'
 'S' 'S' 0.3331 0.5567 'International Tables Vol C Tables 4.2.6.8 and 6.1.1.4'

_shelx_space_group_comment
;
The symmetry employed for this shelxl refinement is uniquely defined
by the following loop, which should always be used as a source of
symmetry information in preference to the above space-group names.
They are only intended as comments.
;
_space_group_crystal_system        'monoclinic'
_space_group_IT_number             14
_space_group_name_H-M_alt          'P 1 21/n 1'
_space_group_name_Hall             '-P 2yn'
loop_
  _space_group_symop_operation_xyz
 'x, y, z'
 '-x+1/2, y+1/2, -z+1/2'
 '-x, -y, -z'
 'x-1/2, -y-1/2, z-1/2'

_cell_length_a                     17.1095(12)
_cell_length_b                     10.7555(7)
_cell_length_c                     28.8062(19)
_cell_angle_alpha                  90
_cell_angle_beta                   91.434(3)
_cell_angle_gamma                  90
_cell_volume                       5299.3(6)
_cell_formula_units_Z              4
_cell_measurement_reflns_used      9661
_cell_measurement_temperature      150
_cell_measurement_theta_max        69.918
_cell_measurement_theta_min        3.038
_shelx_estimated_absorpt_T_max     0.428
_shelx_estimated_absorpt_T_min     0.292
_exptl_absorpt_coefficient_mu      6.808
_exptl_absorpt_correction_T_max    0.7533
_exptl_absorpt_correction_T_min    0.5644
_exptl_absorpt_correction_type     multi-scan
_exptl_absorpt_process_details
;
SADABS-2012/1 (Bruker,2012) was used for absorption correction.
wR2(int) was 0.0987 before and 0.0472 after correction.
The Ratio of minimum to maximum transmission is 0.7492.
The \l/2 correction factor is 0.0015.
;
_exptl_absorpt_special_details     ?
_exptl_crystal_colour              colourless
_exptl_crystal_colour_primary      colourless
_exptl_crystal_density_diffrn      1.533
_exptl_crystal_density_meas        ?
_exptl_crystal_density_method      ?
_exptl_crystal_description         plate
_exptl_crystal_F_000               2460
_exptl_crystal_size_max            0.24
_exptl_crystal_size_mid            0.23
_exptl_crystal_size_min            0.15
_exptl_transmission_factor_max     ?
_exptl_transmission_factor_min     ?
_diffrn_reflns_av_R_equivalents    0.0370
_diffrn_reflns_av_unetI/netI       0.0225
_diffrn_reflns_Laue_measured_fraction_full  0.998
_diffrn_reflns_Laue_measured_fraction_max  0.973
_diffrn_reflns_limit_h_max         20
_diffrn_reflns_limit_h_min         -20
_diffrn_reflns_limit_k_max         12
_diffrn_reflns_limit_k_min         -12
_diffrn_reflns_limit_l_max         34
_diffrn_reflns_limit_l_min         -34
_diffrn_reflns_number              70610
_diffrn_reflns_point_group_measured_fraction_full  0.998
_diffrn_reflns_point_group_measured_fraction_max  0.973
_diffrn_reflns_theta_full          67.679
_diffrn_reflns_theta_max           70.340
_diffrn_reflns_theta_min           3.038
_diffrn_ambient_temperature        150
_diffrn_detector_area_resol_mean   ?
_diffrn_measured_fraction_theta_full  0.998
_diffrn_measured_fraction_theta_max  0.973
_diffrn_measurement_device         Area
_diffrn_measurement_device_type    'Bruker APEX-II CCD'
_diffrn_measurement_method         '\f and \w scans'
_diffrn_radiation_monochromator    graphite
_diffrn_radiation_probe            x-ray
_diffrn_radiation_type             'Cu K\a'
_diffrn_radiation_wavelength       1.54178
_diffrn_source                     ?
_diffrn_source_current             0.6
_diffrn_source_power               0.03
_diffrn_source_voltage             50.0
_diffrn_standards_number           0
_reflns_Friedel_coverage           0.000
_reflns_Friedel_fraction_full      .
_reflns_Friedel_fraction_max       .
_reflns_number_gt                  9183
_reflns_number_total               9840
_reflns_special_details
;
 Reflections were merged by SHELXL according to the crystal
 class for the calculation of statistics and refinement.
 
 _reflns_Friedel_fraction is defined as the number of unique
 Friedel pairs measured divided by the number that would be
 possible theoretically, ignoring centric projections and
 systematic absences.
;
_reflns_threshold_expression       'I > 2\s(I)'
_computing_cell_refinement         'SAINT v8.34A (Bruker, 2013)'
_computing_data_collection         'Apex2 (Bruker AXS, 2006)'
_computing_data_reduction          'SAINT v8.34A (Bruker, 2013)'
_computing_molecular_graphics      'Olex2 1.3 (Dolomanov et al., 2009)'
_computing_publication_material    'Olex2 1.3 (Dolomanov et al., 2009)'
_computing_structure_refinement    'SHELXL 2018/3 (Sheldrick, 2015)'
_computing_structure_solution      'SHELXS  (Sheldrick, 2008)'
_refine_diff_density_max           1.546
_refine_diff_density_min           -1.359
_refine_diff_density_rms           0.074
_refine_ls_extinction_coef         .
_refine_ls_extinction_method       none
_refine_ls_goodness_of_fit_ref     1.051
_refine_ls_hydrogen_treatment      constr
_refine_ls_matrix_type             full
_refine_ls_number_parameters       658
_refine_ls_number_reflns           9840
_refine_ls_number_restraints       0
_refine_ls_R_factor_all            0.0483
_refine_ls_R_factor_gt             0.0453
_refine_ls_restrained_S_all        1.051
_refine_ls_shift/su_max            0.002
_refine_ls_shift/su_mean           0.000
_refine_ls_structure_factor_coef   Fsqd
_refine_ls_weighting_details      
 'w=1/[\s^2^(Fo^2^)+(0.0520P)^2^+10.7664P] where P=(Fo^2^+2Fc^2^)/3'
_refine_ls_weighting_scheme        calc
_refine_ls_wR_factor_gt            0.1140
_refine_ls_wR_factor_ref           0.1163
_refine_special_details            ?
_olex2_refinement_description
;
1. Fixed Uiso
 At 1.2 times of:
  All C(H) groups
2.a Ternary CH refined with riding coordinates:
 C57(H57)
2.b Aromatic/amide H refined with riding coordinates:
 C9(H9), C54(H54), C12(H12), C18(H18), C7(H7), C34(H34), C40(H40), C5(H5),
 C37(H37), C3(H3), C31(H31), C1(H1), C48(H48), C45(H45), C38(H38), C14(H14),
 C51(H51), C17(H17), C50(H50), C43(H43), C44(H44), C15(H15), C13(H13), C28(H28),
  C52(H52), C53(H53), C26(H26), C27(H27), C49(H49), C4(H4), C41(H41), C35(H35),
 C22(H22), C24(H24), C21(H21), C25(H25)
;
_atom_sites_solution_hydrogens     geom
_atom_sites_solution_primary       direct
_atom_sites_solution_secondary     ?
loop_
  _atom_site_label
  _atom_site_type_symbol
  _atom_site_fract_x
  _atom_site_fract_y
  _atom_site_fract_z
  _atom_site_U_iso_or_equiv
  _atom_site_adp_type
  _atom_site_occupancy
  _atom_site_site_symmetry_order
  _atom_site_calc_flag
  _atom_site_refinement_flags_posn
  _atom_site_refinement_flags_adp
  _atom_site_refinement_flags_occupancy
  _atom_site_disorder_assembly
  _atom_site_disorder_group
 Co1 Co 0.97702(2) 0.13907(4) 0.17193(2) 0.01913(11) Uani 1 1 d . . . . .
 Br2 Br 1.34529(2) -0.56889(4) 0.52601(2) 0.04538(12) Uani 1 1 d . . . . .
 Br1 Br 0.41867(4) -1.01324(6) -0.11280(2) 0.0851(2) Uani 1 1 d . . . . .
 S2 S 0.95034(5) 0.39935(8) 0.03593(3) 0.03351(18) Uani 1 1 d . . . . .
 S1 S 1.00690(7) -0.13314(9) 0.30526(3) 0.0501(2) Uani 1 1 d . . . . .
 N4 N 0.98211(13) 0.2997(2) 0.21777(8) 0.0223(5) Uani 1 1 d . . . . .
 N8 N 0.95155(14) 0.2489(2) 0.11488(8) 0.0258(5) Uani 1 1 d . . . . .
 N7 N 1.00508(14) 0.0239(2) 0.22808(8) 0.0248(5) Uani 1 1 d . . . . .
 N1 N 0.96751(14) -0.0302(2) 0.13117(8) 0.0236(5) Uani 1 1 d . . . . .
 C10 C 0.75710(16) -0.3609(3) 0.19801(10) 0.0218(6) Uani 1 1 d . . . . .
 C33 C 1.20804(17) 0.1672(3) 0.40164(9) 0.0241(6) Uani 1 1 d . . . . .
 N2 N 0.81795(13) -0.2948(2) 0.18273(8) 0.0219(5) Uani 1 1 d . . . . .
 N5 N 1.15151(14) 0.4993(2) 0.32411(8) 0.0240(5) Uani 1 1 d . . . . .
 C9 C 0.71373(16) -0.4406(3) 0.16936(10) 0.0236(6) Uani 1 1 d . . . . .
 H9 H 0.670761 -0.485245 0.181303 0.028 Uiso 1 1 calc R U . . .
 C54 C 0.94204(17) 0.4044(3) 0.20920(10) 0.0260(6) Uani 1 1 d . . . . .
 H54 H 0.905384 0.405699 0.183876 0.031 Uiso 1 1 calc R U . . .
 C12 C 0.66720(16) -0.3732(3) 0.26538(10) 0.0220(6) Uani 1 1 d . . . . .
 H12 H 0.628077 -0.402778 0.244157 0.026 Uiso 1 1 calc R U . . .
 C29 C 1.04589(16) 0.4013(3) 0.28277(10) 0.0226(6) Uani 1 1 d . . . . .
 C18 C 0.68591(18) -0.6816(3) 0.02653(10) 0.0279(6) Uani 1 1 d . . . . .
 H18 H 0.713285 -0.729477 0.004478 0.033 Uiso 1 1 calc R U . . .
 C7 C 0.79790(16) -0.3871(3) 0.10740(10) 0.0239(6) Uani 1 1 d . . . . .
 H7 H 0.814250 -0.395192 0.076266 0.029 Uiso 1 1 calc R U . . .
 C34 C 1.15292(17) 0.0741(3) 0.40947(10) 0.0273(6) Uani 1 1 d . . . . .
 H34 H 1.100404 0.085579 0.398841 0.033 Uiso 1 1 calc R U . . .
 C46 C 1.21433(16) 0.4934(3) 0.35289(10) 0.0237(6) Uani 1 1 d . . . . .
 C40 C 1.34883(17) -0.2217(3) 0.46473(10) 0.0279(6) Uani 1 1 d . . . . .
 H40 H 1.386282 -0.172727 0.449174 0.034 Uiso 1 1 calc R U . . .
 C55 C 1.00679(17) -0.0415(3) 0.25982(10) 0.0272(6) Uani 1 1 d . . . . .
 C5 C 1.01086(17) -0.0592(3) 0.09461(10) 0.0268(6) Uani 1 1 d . . . . .
 H5 H 1.047258 0.000484 0.084014 0.032 Uiso 1 1 calc R U . . .
 C32 C 1.18773(16) 0.2821(3) 0.37565(10) 0.0247(6) Uani 1 1 d . . . . .
 C2 C 0.90241(16) -0.2279(3) 0.12237(9) 0.0224(6) Uani 1 1 d . . . . .
 C37 C 1.30514(17) 0.0385(3) 0.44119(10) 0.0271(6) Uani 1 1 d . . . . .
 H37 H 1.357533 0.027522 0.452121 0.033 Uiso 1 1 calc R U . . .
 C39 C 1.27320(17) -0.1755(3) 0.46993(10) 0.0257(6) Uani 1 1 d . . . . .
 C3 C 0.94957(17) -0.2574(3) 0.08531(10) 0.0265(6) Uani 1 1 d . . . . .
 H3 H 0.943867 -0.334784 0.069672 0.032 Uiso 1 1 calc R U . . .
 C31 C 1.12381(16) 0.2870(3) 0.34426(10) 0.0244(6) Uani 1 1 d . . . . .
 H31 H 1.091338 0.216110 0.339827 0.029 Uiso 1 1 calc R U . . .
 C1 C 0.91488(16) -0.1142(3) 0.14462(10) 0.0238(6) Uani 1 1 d . . . . .
 H1 H 0.884339 -0.095258 0.170784 0.029 Uiso 1 1 calc R U . . .
 C48 C 1.24061(17) 0.7236(3) 0.35265(10) 0.0253(6) Uani 1 1 d . . . . .
 H48 H 1.186465 0.740800 0.355444 0.030 Uiso 1 1 calc R U . . .
 C19 C 0.60475(18) -0.6885(3) 0.02726(10) 0.0292(6) Uani 1 1 d . . . . .
 C45 C 1.23322(16) 0.3895(3) 0.37948(10) 0.0249(6) Uani 1 1 d . . . . .
 H45 H 1.277153 0.391484 0.400295 0.030 Uiso 1 1 calc R U . . .
 C6 C 0.83748(16) -0.3081(3) 0.13807(10) 0.0218(5) Uani 1 1 d . . . . .
 C38 C 1.28456(18) 0.1467(3) 0.41840(10) 0.0274(6) Uani 1 1 d . . . . .
 H38 H 1.323115 0.208780 0.413932 0.033 Uiso 1 1 calc R U . . .
 C20 C 0.56071(19) -0.7659(3) -0.00722(11) 0.0346(7) Uani 1 1 d . . . . .
 C14 C 0.77848(17) -0.2889(3) 0.32602(10) 0.0280(6) Uani 1 1 d . . . . .
 H14 H 0.816571 -0.260048 0.348031 0.034 Uiso 1 1 calc R U . . .
 C51 C 1.34709(16) 0.5822(3) 0.34535(9) 0.0234(6) Uani 1 1 d . . . . .
 H51 H 1.365262 0.498989 0.343376 0.028 Uiso 1 1 calc R U . . .
 C17 C 0.72749(17) -0.6066(3) 0.05727(10) 0.0268(6) Uani 1 1 d . . . . .
 H17 H 0.782831 -0.602618 0.055709 0.032 Uiso 1 1 calc R U . . .
 C8 C 0.73376(16) -0.4545(3) 0.12289(10) 0.0229(6) Uani 1 1 d . . . . .
 C11 C 0.73995(16) -0.3444(3) 0.24816(10) 0.0218(6) Uani 1 1 d . . . . .
 C16 C 0.68917(16) -0.5365(3) 0.09059(10) 0.0238(6) Uani 1 1 d . . . . .
 C50 C 1.37244(17) 0.7910(3) 0.34512(10) 0.0249(6) Uani 1 1 d . . . . .
 H50 H 1.409000 0.857401 0.344099 0.030 Uiso 1 1 calc R U . . .
 C43 C 1.2416(2) -0.3637(3) 0.51196(13) 0.0381(8) Uani 1 1 d . . . . .
 H43 H 1.205189 -0.411984 0.528627 0.046 Uiso 1 1 calc R U . . .
 C44 C 1.22072(19) -0.2473(3) 0.49442(12) 0.0350(7) Uani 1 1 d . . . . .
 H44 H 1.169580 -0.216337 0.499306 0.042 Uiso 1 1 calc R U . . .
 C15 C 0.70478(17) -0.3224(3) 0.34015(10) 0.0247(6) Uani 1 1 d . . . . .
 H15 H 0.693460 -0.317361 0.372212 0.030 Uiso 1 1 calc R U . . .
 C30 C 1.10811(16) 0.3953(3) 0.31972(10) 0.0233(6) Uani 1 1 d . . . . .
 C13 C 0.79628(17) -0.2979(3) 0.27950(10) 0.0258(6) Uani 1 1 d . . . . .
 H13 H 0.846091 -0.272742 0.269064 0.031 Uiso 1 1 calc R U . . .
 C28 C 1.03301(16) 0.2990(3) 0.25400(10) 0.0227(6) Uani 1 1 d . . . . .
 H28 H 1.061650 0.224984 0.260317 0.027 Uiso 1 1 calc R U . . .
 C52 C 1.00471(17) 0.5093(3) 0.27290(10) 0.0271(6) Uani 1 1 d . . . . .
 H52 H 1.012579 0.581587 0.291375 0.033 Uiso 1 1 calc R U . . .
 C47 C 1.26740(16) 0.6019(3) 0.35151(9) 0.0237(6) Uani 1 1 d . . . . .
 C53 C 0.95178(18) 0.5104(3) 0.23563(11) 0.0295(6) Uani 1 1 d . . . . .
 H53 H 0.922603 0.583319 0.228404 0.035 Uiso 1 1 calc R U . . .
 C26 C 0.56672(18) -0.6195(3) 0.06098(12) 0.0350(7) Uani 1 1 d . . . . .
 H26 H 0.511380 -0.623520 0.062482 0.042 Uiso 1 1 calc R U . . .
 C56 C 0.95096(15) 0.3113(3) 0.08220(9) 0.0209(6) Uani 1 1 d . . . . .
 C27 C 0.60801(18) -0.5451(3) 0.09228(11) 0.0315(7) Uani 1 1 d . . . . .
 H27 H 0.580785 -0.499690 0.115074 0.038 Uiso 1 1 calc R U . . .
 C42 C 1.31600(19) -0.4077(3) 0.50468(11) 0.0322(7) Uani 1 1 d . . . . .
 C49 C 1.29406(18) 0.8195(3) 0.34966(10) 0.0272(6) Uani 1 1 d . . . . .
 H49 H 1.277283 0.903610 0.350701 0.033 Uiso 1 1 calc R U . . .
 C36 C 1.25019(17) -0.0554(3) 0.44853(10) 0.0249(6) Uani 1 1 d . . . . .
 C23 C 0.4782(3) -0.9113(5) -0.07106(13) 0.0540(12) Uani 1 1 d . . . . .
 C4 C 1.00518(17) -0.1717(3) 0.07157(10) 0.0287(6) Uani 1 1 d . . . . .
 H4 H 1.038784 -0.190114 0.046730 0.034 Uiso 1 1 calc R U . . .
 C41 C 1.37008(18) -0.3370(3) 0.48177(10) 0.0292(6) Uani 1 1 d . . . . .
 H41 H 1.421585 -0.367432 0.477747 0.035 Uiso 1 1 calc R U . . .
 C35 C 1.17343(17) -0.0342(3) 0.43235(11) 0.0282(6) Uani 1 1 d . . . . .
 H35 H 1.134670 -0.095705 0.437243 0.034 Uiso 1 1 calc R U . . .
 C22 C 0.4502(2) -0.7955(5) -0.06041(13) 0.0526(11) Uani 1 1 d . . . . .
 H22 H 0.403524 -0.765225 -0.074905 0.063 Uiso 1 1 calc R U . . .
 C24 C 0.5470(3) -0.9555(4) -0.05213(14) 0.0527(11) Uani 1 1 d . . . . .
 H24 H 0.566012 -1.035096 -0.060582 0.063 Uiso 1 1 calc R U . . .
 C21 C 0.4915(2) -0.7226(4) -0.02787(12) 0.0429(9) Uani 1 1 d . . . . .
 H21 H 0.472140 -0.642915 -0.019812 0.052 Uiso 1 1 calc R U . . .
 C25 C 0.5887(2) -0.8816(4) -0.02011(13) 0.0437(9) Uani 1 1 d . . . . .
 H25 H 0.636761 -0.910973 -0.007054 0.052 Uiso 1 1 calc R U . . .
 Cl3 Cl 1.20132(6) -0.15216(9) 0.23865(3) 0.0478(2) Uani 1 1 d . . . . .
 Cl1 Cl 1.09109(8) -0.29119(15) 0.18370(4) 0.0828(4) Uani 1 1 d . . . . .
 Cl2 Cl 1.23521(13) -0.40379(13) 0.21897(5) 0.1030(6) Uani 1 1 d . . . . .
 C57 C 1.1605(3) -0.2980(4) 0.23013(13) 0.0521(10) Uani 1 1 d . . . . .
 H57 H 1.133570 -0.323872 0.259000 0.063 Uiso 1 1 calc R U . . .
 N6 N 1.39916(13) 0.6740(2) 0.34209(8) 0.0230(5) Uani 1 1 d . . . . .
 N3 N 0.64855(13) -0.3619(2) 0.31028(8) 0.0216(5) Uani 1 1 d . . . . .

loop_
  _atom_site_aniso_label
  _atom_site_aniso_U_11
  _atom_site_aniso_U_22
  _atom_site_aniso_U_33
  _atom_site_aniso_U_23
  _atom_site_aniso_U_13
  _atom_site_aniso_U_12
 Co1 0.0183(2) 0.0213(2) 0.0177(2) 0.00161(17) 0.00046(17) -0.00083(17)
 Br2 0.0454(2) 0.0342(2) 0.0565(2) 0.01360(16) 0.00063(17) 0.00436(15)
 Br1 0.0925(4) 0.1174(5) 0.0460(3) -0.0394(3) 0.0148(2) -0.0668(4)
 S2 0.0315(4) 0.0420(4) 0.0272(4) 0.0140(3) 0.0052(3) 0.0069(3)
 S1 0.0675(6) 0.0478(5) 0.0356(5) 0.0178(4) 0.0124(4) 0.0142(5)
 N4 0.0191(11) 0.0258(12) 0.0221(11) -0.0003(9) -0.0010(9) 0.0011(9)
 N8 0.0257(12) 0.0290(13) 0.0227(12) 0.0028(10) -0.0012(9) -0.0031(10)
 N7 0.0250(12) 0.0242(12) 0.0252(12) 0.0023(10) 0.0000(9) 0.0021(10)
 N1 0.0236(12) 0.0262(12) 0.0209(11) 0.0003(9) 0.0006(9) -0.0042(10)
 C10 0.0188(13) 0.0253(14) 0.0214(13) 0.0007(11) 0.0015(10) -0.0003(11)
 C33 0.0238(14) 0.0304(15) 0.0180(13) -0.0016(11) 0.0009(11) -0.0007(12)
 N2 0.0188(11) 0.0240(12) 0.0230(11) -0.0007(9) 0.0012(9) -0.0013(9)
 N5 0.0213(11) 0.0256(12) 0.0252(12) -0.0029(10) 0.0008(9) 0.0003(9)
 C9 0.0194(13) 0.0270(14) 0.0246(14) 0.0002(11) 0.0038(11) -0.0041(11)
 C54 0.0216(14) 0.0314(16) 0.0248(14) 0.0001(12) -0.0033(11) 0.0036(12)
 C12 0.0206(13) 0.0253(14) 0.0201(13) -0.0016(11) -0.0012(10) -0.0016(11)
 C29 0.0176(13) 0.0263(14) 0.0240(13) 0.0011(11) 0.0010(11) -0.0009(11)
 C18 0.0277(15) 0.0329(16) 0.0233(14) -0.0032(12) 0.0050(11) -0.0022(12)
 C7 0.0227(14) 0.0288(15) 0.0203(13) 0.0007(11) 0.0026(11) -0.0032(11)
 C34 0.0193(13) 0.0338(16) 0.0287(15) -0.0009(12) 0.0000(11) 0.0003(12)
 C46 0.0197(13) 0.0275(15) 0.0241(13) -0.0052(11) 0.0013(11) 0.0002(11)
 C40 0.0237(14) 0.0355(17) 0.0245(14) 0.0019(12) -0.0003(11) -0.0024(12)
 C55 0.0256(15) 0.0279(15) 0.0283(15) -0.0036(13) 0.0031(12) 0.0050(12)
 C5 0.0233(14) 0.0335(16) 0.0237(14) 0.0033(12) 0.0037(11) -0.0078(12)
 C32 0.0215(13) 0.0312(15) 0.0214(13) -0.0023(11) 0.0020(11) -0.0001(12)
 C2 0.0187(13) 0.0276(15) 0.0209(13) 0.0011(11) 0.0003(10) -0.0034(11)
 C37 0.0241(14) 0.0343(16) 0.0227(14) -0.0005(12) -0.0035(11) -0.0016(12)
 C39 0.0243(14) 0.0306(15) 0.0220(13) -0.0003(12) 0.0002(11) -0.0008(12)
 C3 0.0249(14) 0.0306(15) 0.0238(14) -0.0044(12) 0.0007(11) -0.0045(12)
 C31 0.0227(14) 0.0274(15) 0.0232(13) -0.0011(11) -0.0010(11) -0.0037(11)
 C1 0.0215(14) 0.0290(15) 0.0210(13) -0.0002(11) 0.0026(11) -0.0023(11)
 C48 0.0214(14) 0.0306(15) 0.0237(14) -0.0033(12) -0.0001(11) 0.0036(12)
 C19 0.0292(15) 0.0338(16) 0.0248(14) -0.0018(12) 0.0031(12) -0.0094(13)
 C45 0.0207(13) 0.0313(15) 0.0226(14) -0.0022(12) -0.0024(11) -0.0008(12)
 C6 0.0191(13) 0.0231(14) 0.0233(13) 0.0008(11) 0.0028(10) -0.0004(11)
 C38 0.0253(15) 0.0312(16) 0.0254(14) 0.0008(12) -0.0021(12) -0.0067(12)
 C20 0.0342(17) 0.0454(19) 0.0246(15) -0.0064(14) 0.0096(13) -0.0187(15)
 C14 0.0230(14) 0.0348(16) 0.0260(14) -0.0048(12) -0.0049(11) 0.0018(12)
 C51 0.0232(14) 0.0244(14) 0.0223(13) -0.0030(11) -0.0033(11) 0.0014(11)
 C17 0.0206(14) 0.0356(16) 0.0245(14) 0.0000(12) 0.0030(11) -0.0029(12)
 C8 0.0193(13) 0.0258(14) 0.0234(13) -0.0008(11) 0.0003(11) -0.0012(11)
 C11 0.0208(13) 0.0219(13) 0.0226(13) 0.0001(11) 0.0021(11) 0.0009(11)
 C16 0.0219(14) 0.0278(15) 0.0218(13) 0.0005(11) 0.0010(11) -0.0041(11)
 C50 0.0259(14) 0.0234(14) 0.0255(14) -0.0026(11) 0.0011(11) 0.0004(11)
 C43 0.0339(18) 0.0366(19) 0.0443(19) 0.0087(15) 0.0090(15) -0.0020(14)
 C44 0.0278(16) 0.0386(18) 0.0389(17) 0.0064(14) 0.0077(13) 0.0019(14)
 C15 0.0248(14) 0.0297(15) 0.0195(13) -0.0020(11) 0.0002(11) 0.0038(12)
 C30 0.0195(13) 0.0288(15) 0.0216(13) -0.0032(11) 0.0018(11) 0.0007(11)
 C13 0.0195(13) 0.0288(15) 0.0291(15) -0.0041(12) 0.0021(11) -0.0003(11)
 C28 0.0191(13) 0.0243(14) 0.0247(13) 0.0004(11) 0.0005(10) 0.0012(11)
 C52 0.0262(14) 0.0265(15) 0.0286(15) -0.0043(12) 0.0012(12) 0.0006(12)
 C47 0.0232(14) 0.0287(15) 0.0190(13) -0.0028(11) -0.0021(11) 0.0010(12)
 C53 0.0260(15) 0.0297(16) 0.0328(16) 0.0001(13) -0.0018(12) 0.0090(12)
 C26 0.0192(14) 0.049(2) 0.0369(17) -0.0110(15) 0.0059(13) -0.0094(14)
 C56 0.0137(12) 0.0255(14) 0.0234(14) -0.0030(12) 0.0005(10) -0.0004(10)
 C27 0.0238(15) 0.0405(18) 0.0304(15) -0.0092(13) 0.0065(12) -0.0047(13)
 C42 0.0370(17) 0.0295(16) 0.0298(16) 0.0035(13) -0.0032(13) 0.0007(13)
 C49 0.0317(16) 0.0239(15) 0.0260(14) -0.0031(12) 0.0004(12) 0.0068(12)
 C36 0.0235(14) 0.0296(15) 0.0216(13) -0.0011(11) 0.0019(11) 0.0010(12)
 C23 0.057(2) 0.076(3) 0.0302(18) -0.0218(19) 0.0140(17) -0.042(2)
 C4 0.0257(15) 0.0393(17) 0.0213(14) -0.0027(12) 0.0062(11) -0.0050(13)
 C41 0.0252(15) 0.0364(17) 0.0258(15) -0.0005(13) -0.0028(12) 0.0037(13)
 C35 0.0214(14) 0.0309(16) 0.0327(15) 0.0010(12) 0.0053(12) -0.0028(12)
 C22 0.0354(19) 0.085(3) 0.0377(19) -0.014(2) 0.0035(15) -0.027(2)
 C24 0.070(3) 0.048(2) 0.041(2) -0.0163(17) 0.018(2) -0.023(2)
 C21 0.0296(17) 0.062(2) 0.0373(18) -0.0117(17) 0.0047(14) -0.0170(16)
 C25 0.051(2) 0.044(2) 0.0364(18) -0.0069(16) 0.0083(16) -0.0152(17)
 Cl3 0.0557(5) 0.0472(5) 0.0404(5) 0.0072(4) -0.0008(4) -0.0093(4)
 Cl1 0.0862(9) 0.1182(11) 0.0435(6) 0.0047(6) -0.0070(5) -0.0536(8)
 Cl2 0.1920(18) 0.0593(7) 0.0597(7) 0.0156(6) 0.0406(9) 0.0518(10)
 C57 0.073(3) 0.051(2) 0.0332(18) 0.0046(17) 0.0087(18) -0.017(2)
 N6 0.0212(12) 0.0246(12) 0.0233(11) -0.0017(9) 0.0003(9) 0.0009(9)
 N3 0.0198(11) 0.0252(12) 0.0199(11) -0.0003(9) 0.0016(9) 0.0008(9)

_geom_special_details
;
 All esds (except the esd in the dihedral angle between two l.s. planes)
 are estimated using the full covariance matrix.  The cell esds are taken
 into account individually in the estimation of esds in distances, angles
 and torsion angles; correlations between esds in cell parameters are only
 used when they are defined by crystal symmetry.  An approximate (isotropic)
 treatment of cell esds is used for estimating esds involving l.s. planes.
;
loop_
  _geom_bond_atom_site_label_1
  _geom_bond_atom_site_label_2
  _geom_bond_distance
  _geom_bond_site_symmetry_2
  _geom_bond_publ_flag
 Co1 N4 2.175(2) . ?
 Co1 N8 2.061(2) . ?
 Co1 N7 2.084(2) . ?
 Co1 N1 2.170(2) . ?
 Co1 N6 2.199(2) 2_745 ?
 Co1 N3 2.221(2) 2_655 ?
 Br2 C42 1.903(3) . ?
 Br1 C23 1.904(4) . ?
 S2 C56 1.635(3) . ?
 S1 C55 1.639(3) . ?
 N4 C54 1.338(4) . ?
 N4 C28 1.342(4) . ?
 N8 C56 1.156(4) . ?
 N7 C55 1.153(4) . ?
 N1 C5 1.340(4) . ?
 N1 C1 1.340(4) . ?
 C10 N2 1.344(4) . ?
 C10 C9 1.391(4) . ?
 C10 C11 1.492(4) . ?
 C33 C34 1.398(4) . ?
 C33 C32 1.482(4) . ?
 C33 C38 1.402(4) . ?
 N2 C6 1.345(4) . ?
 N5 C46 1.342(4) . ?
 N5 C30 1.346(4) . ?
 C9 H9 0.9500 . ?
 C9 C8 1.398(4) . ?
 C54 H54 0.9500 . ?
 C54 C53 1.379(4) . ?
 C12 H12 0.9500 . ?
 C12 C11 1.387(4) . ?
 C12 N3 1.345(4) . ?
 C29 C30 1.488(4) . ?
 C29 C28 1.392(4) . ?
 C29 C52 1.384(4) . ?
 C18 H18 0.9500 . ?
 C18 C19 1.391(4) . ?
 C18 C17 1.382(4) . ?
 C7 H7 0.9500 . ?
 C7 C6 1.390(4) . ?
 C7 C8 1.398(4) . ?
 C34 H34 0.9500 . ?
 C34 C35 1.379(4) . ?
 C46 C45 1.388(4) . ?
 C46 C47 1.480(4) . ?
 C40 H40 0.9500 . ?
 C40 C39 1.398(4) . ?
 C40 C41 1.379(5) . ?
 C5 H5 0.9500 . ?
 C5 C4 1.382(4) . ?
 C32 C31 1.402(4) . ?
 C32 C45 1.395(4) . ?
 C2 C3 1.391(4) . ?
 C2 C1 1.394(4) . ?
 C2 C6 1.486(4) . ?
 C37 H37 0.9500 . ?
 C37 C38 1.377(4) . ?
 C37 C36 1.400(4) . ?
 C39 C44 1.390(4) . ?
 C39 C36 1.480(4) . ?
 C3 H3 0.9500 . ?
 C3 C4 1.389(4) . ?
 C31 H31 0.9500 . ?
 C31 C30 1.386(4) . ?
 C1 H1 0.9500 . ?
 C48 H48 0.9500 . ?
 C48 C47 1.388(4) . ?
 C48 C49 1.382(4) . ?
 C19 C20 1.487(4) . ?
 C19 C26 1.396(4) . ?
 C45 H45 0.9500 . ?
 C38 H38 0.9500 . ?
 C20 C21 1.392(5) . ?
 C20 C25 1.387(5) . ?
 C14 H14 0.9500 . ?
 C14 C15 1.382(4) . ?
 C14 C13 1.385(4) . ?
 C51 H51 0.9500 . ?
 C51 C47 1.396(4) . ?
 C51 N6 1.334(4) . ?
 C17 H17 0.9500 . ?
 C17 C16 1.397(4) . ?
 C8 C16 1.480(4) . ?
 C11 C13 1.397(4) . ?
 C16 C27 1.394(4) . ?
 C50 H50 0.9500 . ?
 C50 C49 1.385(4) . ?
 C50 N6 1.343(4) . ?
 C43 H43 0.9500 . ?
 C43 C44 1.394(5) . ?
 C43 C42 1.379(5) . ?
 C44 H44 0.9500 . ?
 C15 H15 0.9500 . ?
 C15 N3 1.343(4) . ?
 C13 H13 0.9500 . ?
 C28 H28 0.9500 . ?
 C52 H52 0.9500 . ?
 C52 C53 1.387(4) . ?
 C53 H53 0.9500 . ?
 C26 H26 0.9500 . ?
 C26 C27 1.385(4) . ?
 C27 H27 0.9500 . ?
 C42 C41 1.379(5) . ?
 C49 H49 0.9500 . ?
 C36 C35 1.401(4) . ?
 C23 C22 1.372(7) . ?
 C23 C24 1.369(7) . ?
 C4 H4 0.9500 . ?
 C41 H41 0.9500 . ?
 C35 H35 0.9500 . ?
 C22 H22 0.9500 . ?
 C22 C21 1.399(5) . ?
 C24 H24 0.9500 . ?
 C24 C25 1.400(5) . ?
 C21 H21 0.9500 . ?
 C25 H25 0.9500 . ?
 Cl3 C57 1.733(4) . ?
 Cl1 C57 1.767(4) . ?
 Cl2 C57 1.747(5) . ?
 C57 H57 1.0000 . ?

loop_
  _geom_angle_atom_site_label_1
  _geom_angle_atom_site_label_2
  _geom_angle_atom_site_label_3
  _geom_angle
  _geom_angle_site_symmetry_1
  _geom_angle_site_symmetry_3
  _geom_angle_publ_flag
 N4 Co1 N6 87.24(9) . 2_745 ?
 N4 Co1 N3 83.56(9) . 2_655 ?
 N8 Co1 N4 91.91(9) . . ?
 N8 Co1 N7 177.95(10) . . ?
 N8 Co1 N1 92.17(10) . . ?
 N8 Co1 N6 86.63(9) . 2_745 ?
 N8 Co1 N3 90.01(9) . 2_655 ?
 N7 Co1 N4 89.77(9) . . ?
 N7 Co1 N1 86.22(9) . . ?
 N7 Co1 N6 92.28(9) . 2_745 ?
 N7 Co1 N3 91.35(9) . 2_655 ?
 N1 Co1 N4 174.97(9) . . ?
 N1 Co1 N6 95.93(9) . 2_745 ?
 N1 Co1 N3 93.51(9) . 2_655 ?
 N6 Co1 N3 170.09(9) 2_745 2_655 ?
 C54 N4 Co1 122.94(19) . . ?
 C54 N4 C28 117.9(2) . . ?
 C28 N4 Co1 118.87(19) . . ?
 C56 N8 Co1 168.3(2) . . ?
 C55 N7 Co1 168.1(2) . . ?
 C5 N1 Co1 125.8(2) . . ?
 C1 N1 Co1 116.82(19) . . ?
 C1 N1 C5 117.4(3) . . ?
 N2 C10 C9 122.5(3) . . ?
 N2 C10 C11 115.3(2) . . ?
 C9 C10 C11 122.2(2) . . ?
 C34 C33 C32 121.9(3) . . ?
 C34 C33 C38 117.4(3) . . ?
 C38 C33 C32 120.7(3) . . ?
 C10 N2 C6 118.0(2) . . ?
 C46 N5 C30 116.7(2) . . ?
 C10 C9 H9 120.2 . . ?
 C10 C9 C8 119.6(3) . . ?
 C8 C9 H9 120.2 . . ?
 N4 C54 H54 118.7 . . ?
 N4 C54 C53 122.6(3) . . ?
 C53 C54 H54 118.7 . . ?
 C11 C12 H12 118.0 . . ?
 N3 C12 H12 118.0 . . ?
 N3 C12 C11 124.1(3) . . ?
 C28 C29 C30 119.5(3) . . ?
 C52 C29 C30 122.3(3) . . ?
 C52 C29 C28 117.9(3) . . ?
 C19 C18 H18 119.4 . . ?
 C17 C18 H18 119.4 . . ?
 C17 C18 C19 121.3(3) . . ?
 C6 C7 H7 120.4 . . ?
 C6 C7 C8 119.2(3) . . ?
 C8 C7 H7 120.4 . . ?
 C33 C34 H34 119.4 . . ?
 C35 C34 C33 121.2(3) . . ?
 C35 C34 H34 119.4 . . ?
 N5 C46 C45 123.4(3) . . ?
 N5 C46 C47 115.4(3) . . ?
 C45 C46 C47 121.0(3) . . ?
 C39 C40 H40 119.4 . . ?
 C41 C40 H40 119.4 . . ?
 C41 C40 C39 121.2(3) . . ?
 N7 C55 S1 178.5(3) . . ?
 N1 C5 H5 118.4 . . ?
 N1 C5 C4 123.2(3) . . ?
 C4 C5 H5 118.4 . . ?
 C31 C32 C33 121.7(3) . . ?
 C45 C32 C33 121.8(3) . . ?
 C45 C32 C31 116.4(3) . . ?
 C3 C2 C1 117.9(3) . . ?
 C3 C2 C6 123.6(3) . . ?
 C1 C2 C6 118.4(2) . . ?
 C38 C37 H37 119.4 . . ?
 C38 C37 C36 121.1(3) . . ?
 C36 C37 H37 119.4 . . ?
 C40 C39 C36 120.2(3) . . ?
 C44 C39 C40 118.0(3) . . ?
 C44 C39 C36 121.8(3) . . ?
 C2 C3 H3 120.6 . . ?
 C4 C3 C2 118.8(3) . . ?
 C4 C3 H3 120.6 . . ?
 C32 C31 H31 120.1 . . ?
 C30 C31 C32 119.9(3) . . ?
 C30 C31 H31 120.1 . . ?
 N1 C1 C2 123.7(3) . . ?
 N1 C1 H1 118.2 . . ?
 C2 C1 H1 118.2 . . ?
 C47 C48 H48 120.6 . . ?
 C49 C48 H48 120.6 . . ?
 C49 C48 C47 118.9(3) . . ?
 C18 C19 C20 120.6(3) . . ?
 C18 C19 C26 117.7(3) . . ?
 C26 C19 C20 121.7(3) . . ?
 C46 C45 C32 120.0(3) . . ?
 C46 C45 H45 120.0 . . ?
 C32 C45 H45 120.0 . . ?
 N2 C6 C7 123.0(2) . . ?
 N2 C6 C2 115.8(2) . . ?
 C7 C6 C2 121.2(2) . . ?
 C33 C38 H38 119.2 . . ?
 C37 C38 C33 121.5(3) . . ?
 C37 C38 H38 119.2 . . ?
 C21 C20 C19 120.7(3) . . ?
 C25 C20 C19 120.6(3) . . ?
 C25 C20 C21 118.8(3) . . ?
 C15 C14 H14 120.3 . . ?
 C15 C14 C13 119.4(3) . . ?
 C13 C14 H14 120.3 . . ?
 C47 C51 H51 118.2 . . ?
 N6 C51 H51 118.2 . . ?
 N6 C51 C47 123.6(3) . . ?
 C18 C17 H17 119.6 . . ?
 C18 C17 C16 120.8(3) . . ?
 C16 C17 H17 119.6 . . ?
 C9 C8 C16 122.1(2) . . ?
 C7 C8 C9 117.6(3) . . ?
 C7 C8 C16 120.3(2) . . ?
 C12 C11 C10 121.3(3) . . ?
 C12 C11 C13 117.4(3) . . ?
 C13 C11 C10 121.3(2) . . ?
 C17 C16 C8 120.7(3) . . ?
 C27 C16 C17 118.2(3) . . ?
 C27 C16 C8 121.1(3) . . ?
 C49 C50 H50 118.5 . . ?
 N6 C50 H50 118.5 . . ?
 N6 C50 C49 123.0(3) . . ?
 C44 C43 H43 120.6 . . ?
 C42 C43 H43 120.6 . . ?
 C42 C43 C44 118.8(3) . . ?
 C39 C44 C43 121.4(3) . . ?
 C39 C44 H44 119.3 . . ?
 C43 C44 H44 119.3 . . ?
 C14 C15 H15 118.7 . . ?
 N3 C15 C14 122.5(3) . . ?
 N3 C15 H15 118.7 . . ?
 N5 C30 C29 114.5(3) . . ?
 N5 C30 C31 123.4(3) . . ?
 C31 C30 C29 121.8(3) . . ?
 C14 C13 C11 119.0(3) . . ?
 C14 C13 H13 120.5 . . ?
 C11 C13 H13 120.5 . . ?
 N4 C28 C29 123.3(3) . . ?
 N4 C28 H28 118.4 . . ?
 C29 C28 H28 118.4 . . ?
 C29 C52 H52 120.5 . . ?
 C29 C52 C53 119.0(3) . . ?
 C53 C52 H52 120.5 . . ?
 C48 C47 C46 122.7(3) . . ?
 C48 C47 C51 118.0(3) . . ?
 C51 C47 C46 119.1(3) . . ?
 C54 C53 C52 119.2(3) . . ?
 C54 C53 H53 120.4 . . ?
 C52 C53 H53 120.4 . . ?
 C19 C26 H26 119.3 . . ?
 C27 C26 C19 121.4(3) . . ?
 C27 C26 H26 119.3 . . ?
 N8 C56 S2 179.8(3) . . ?
 C16 C27 H27 119.7 . . ?
 C26 C27 C16 120.5(3) . . ?
 C26 C27 H27 119.7 . . ?
 C43 C42 Br2 120.0(2) . . ?
 C41 C42 Br2 118.9(2) . . ?
 C41 C42 C43 121.1(3) . . ?
 C48 C49 C50 119.0(3) . . ?
 C48 C49 H49 120.5 . . ?
 C50 C49 H49 120.5 . . ?
 C37 C36 C39 121.3(3) . . ?
 C37 C36 C35 117.4(3) . . ?
 C35 C36 C39 121.2(3) . . ?
 C22 C23 Br1 118.7(3) . . ?
 C24 C23 Br1 119.5(3) . . ?
 C24 C23 C22 121.8(3) . . ?
 C5 C4 C3 119.0(3) . . ?
 C5 C4 H4 120.5 . . ?
 C3 C4 H4 120.5 . . ?
 C40 C41 H41 120.3 . . ?
 C42 C41 C40 119.5(3) . . ?
 C42 C41 H41 120.3 . . ?
 C34 C35 C36 121.5(3) . . ?
 C34 C35 H35 119.3 . . ?
 C36 C35 H35 119.3 . . ?
 C23 C22 H22 120.5 . . ?
 C23 C22 C21 119.0(4) . . ?
 C21 C22 H22 120.5 . . ?
 C23 C24 H24 120.5 . . ?
 C23 C24 C25 118.9(4) . . ?
 C25 C24 H24 120.5 . . ?
 C20 C21 C22 120.6(4) . . ?
 C20 C21 H21 119.7 . . ?
 C22 C21 H21 119.7 . . ?
 C20 C25 C24 120.8(4) . . ?
 C20 C25 H25 119.6 . . ?
 C24 C25 H25 119.6 . . ?
 Cl3 C57 Cl1 109.3(2) . . ?
 Cl3 C57 Cl2 108.7(3) . . ?
 Cl3 C57 H57 109.0 . . ?
 Cl1 C57 H57 109.0 . . ?
 Cl2 C57 Cl1 111.6(2) . . ?
 Cl2 C57 H57 109.0 . . ?
 C51 N6 Co1 122.33(19) . 2_755 ?
 C51 N6 C50 117.4(2) . . ?
 C50 N6 Co1 120.19(19) . 2_755 ?
 C12 N3 Co1 118.44(18) . 2_645 ?
 C15 N3 Co1 122.15(18) . 2_645 ?
 C15 N3 C12 117.5(2) . . ?

loop_
  _geom_torsion_atom_site_label_1
  _geom_torsion_atom_site_label_2
  _geom_torsion_atom_site_label_3
  _geom_torsion_atom_site_label_4
  _geom_torsion
  _geom_torsion_site_symmetry_1
  _geom_torsion_site_symmetry_2
  _geom_torsion_site_symmetry_3
  _geom_torsion_site_symmetry_4
  _geom_torsion_publ_flag
 Co1 N4 C54 C53 -172.9(2) . . . . ?
 Co1 N4 C28 C29 173.9(2) . . . . ?
 Co1 N1 C5 C4 176.2(2) . . . . ?
 Co1 N1 C1 C2 -179.3(2) . . . . ?
 Br2 C42 C41 C40 177.8(2) . . . . ?
 Br1 C23 C22 C21 176.6(3) . . . . ?
 Br1 C23 C24 C25 -177.5(3) . . . . ?
 N4 C54 C53 C52 -0.5(5) . . . . ?
 N1 C5 C4 C3 3.1(5) . . . . ?
 C10 N2 C6 C7 -0.3(4) . . . . ?
 C10 N2 C6 C2 176.8(2) . . . . ?
 C10 C9 C8 C7 0.5(4) . . . . ?
 C10 C9 C8 C16 -179.1(3) . . . . ?
 C10 C11 C13 C14 -177.5(3) . . . . ?
 C33 C34 C35 C36 -0.2(5) . . . . ?
 C33 C32 C31 C30 -178.2(3) . . . . ?
 C33 C32 C45 C46 176.9(3) . . . . ?
 N2 C10 C9 C8 0.6(4) . . . . ?
 N2 C10 C11 C12 159.4(3) . . . . ?
 N2 C10 C11 C13 -19.8(4) . . . . ?
 N5 C46 C45 C32 2.7(4) . . . . ?
 N5 C46 C47 C48 46.7(4) . . . . ?
 N5 C46 C47 C51 -128.4(3) . . . . ?
 C9 C10 N2 C6 -0.7(4) . . . . ?
 C9 C10 C11 C12 -21.5(4) . . . . ?
 C9 C10 C11 C13 159.3(3) . . . . ?
 C9 C8 C16 C17 -142.2(3) . . . . ?
 C9 C8 C16 C27 38.4(4) . . . . ?
 C54 N4 C28 C29 0.0(4) . . . . ?
 C12 C11 C13 C14 3.3(4) . . . . ?
 C29 C52 C53 C54 -0.5(4) . . . . ?
 C18 C19 C20 C21 -138.5(3) . . . . ?
 C18 C19 C20 C25 40.1(5) . . . . ?
 C18 C19 C26 C27 0.9(5) . . . . ?
 C18 C17 C16 C8 -178.9(3) . . . . ?
 C18 C17 C16 C27 0.5(5) . . . . ?
 C7 C8 C16 C17 38.3(4) . . . . ?
 C7 C8 C16 C27 -141.2(3) . . . . ?
 C34 C33 C32 C31 -22.8(4) . . . . ?
 C34 C33 C32 C45 160.2(3) . . . . ?
 C34 C33 C38 C37 0.8(4) . . . . ?
 C46 N5 C30 C29 -172.0(2) . . . . ?
 C46 N5 C30 C31 2.2(4) . . . . ?
 C40 C39 C44 C43 -2.2(5) . . . . ?
 C40 C39 C36 C37 -28.6(4) . . . . ?
 C40 C39 C36 C35 147.6(3) . . . . ?
 C5 N1 C1 C2 -0.9(4) . . . . ?
 C32 C33 C34 C35 177.8(3) . . . . ?
 C32 C33 C38 C37 -177.7(3) . . . . ?
 C32 C31 C30 N5 0.1(4) . . . . ?
 C32 C31 C30 C29 173.9(3) . . . . ?
 C2 C3 C4 C5 -1.1(5) . . . . ?
 C37 C36 C35 C34 0.9(4) . . . . ?
 C39 C40 C41 C42 -0.5(5) . . . . ?
 C39 C36 C35 C34 -175.4(3) . . . . ?
 C3 C2 C1 N1 2.7(4) . . . . ?
 C3 C2 C6 N2 155.2(3) . . . . ?
 C3 C2 C6 C7 -27.6(4) . . . . ?
 C31 C32 C45 C46 -0.2(4) . . . . ?
 C1 N1 C5 C4 -2.0(4) . . . . ?
 C1 C2 C3 C4 -1.5(4) . . . . ?
 C1 C2 C6 N2 -27.7(4) . . . . ?
 C1 C2 C6 C7 149.5(3) . . . . ?
 C19 C18 C17 C16 1.0(5) . . . . ?
 C19 C20 C21 C22 179.8(3) . . . . ?
 C19 C20 C25 C24 179.2(3) . . . . ?
 C19 C26 C27 C16 0.6(5) . . . . ?
 C45 C46 C47 C48 -138.5(3) . . . . ?
 C45 C46 C47 C51 46.4(4) . . . . ?
 C45 C32 C31 C30 -1.1(4) . . . . ?
 C6 C7 C8 C9 -1.4(4) . . . . ?
 C6 C7 C8 C16 178.2(3) . . . . ?
 C6 C2 C3 C4 175.7(3) . . . . ?
 C6 C2 C1 N1 -174.7(3) . . . . ?
 C38 C33 C34 C35 -0.7(4) . . . . ?
 C38 C33 C32 C31 155.6(3) . . . . ?
 C38 C33 C32 C45 -21.4(4) . . . . ?
 C38 C37 C36 C39 175.5(3) . . . . ?
 C38 C37 C36 C35 -0.9(4) . . . . ?
 C20 C19 C26 C27 -178.4(3) . . . . ?
 C14 C15 N3 Co1 -161.1(2) . . . 2_645 ?
 C14 C15 N3 C12 2.8(4) . . . . ?
 C17 C18 C19 C20 177.6(3) . . . . ?
 C17 C18 C19 C26 -1.7(5) . . . . ?
 C17 C16 C27 C26 -1.3(5) . . . . ?
 C8 C7 C6 N2 1.3(4) . . . . ?
 C8 C7 C6 C2 -175.6(3) . . . . ?
 C8 C16 C27 C26 178.1(3) . . . . ?
 C11 C10 N2 C6 178.4(2) . . . . ?
 C11 C10 C9 C8 -178.4(3) . . . . ?
 C11 C12 N3 Co1 163.1(2) . . . 2_645 ?
 C11 C12 N3 C15 -1.4(4) . . . . ?
 C43 C42 C41 C40 -1.7(5) . . . . ?
 C44 C39 C36 C37 153.3(3) . . . . ?
 C44 C39 C36 C35 -30.5(4) . . . . ?
 C44 C43 C42 Br2 -177.6(3) . . . . ?
 C44 C43 C42 C41 2.0(5) . . . . ?
 C15 C14 C13 C11 -2.0(5) . . . . ?
 C30 N5 C46 C45 -3.6(4) . . . . ?
 C30 N5 C46 C47 171.0(2) . . . . ?
 C30 C29 C28 N4 -175.0(3) . . . . ?
 C30 C29 C52 C53 175.1(3) . . . . ?
 C13 C14 C15 N3 -1.1(5) . . . . ?
 C28 N4 C54 C53 0.7(4) . . . . ?
 C28 C29 C30 N5 137.8(3) . . . . ?
 C28 C29 C30 C31 -36.5(4) . . . . ?
 C28 C29 C52 C53 1.2(4) . . . . ?
 C52 C29 C30 N5 -36.0(4) . . . . ?
 C52 C29 C30 C31 149.6(3) . . . . ?
 C52 C29 C28 N4 -0.9(4) . . . . ?
 C47 C46 C45 C32 -171.6(3) . . . . ?
 C47 C48 C49 C50 0.7(4) . . . . ?
 C47 C51 N6 Co1 -176.1(2) . . . 2_755 ?
 C47 C51 N6 C50 0.2(4) . . . . ?
 C26 C19 C20 C21 40.7(5) . . . . ?
 C26 C19 C20 C25 -140.6(3) . . . . ?
 C42 C43 C44 C39 0.0(5) . . . . ?
 C49 C48 C47 C46 -177.9(3) . . . . ?
 C49 C48 C47 C51 -2.7(4) . . . . ?
 C49 C50 N6 Co1 174.0(2) . . . 2_755 ?
 C49 C50 N6 C51 -2.4(4) . . . . ?
 C36 C37 C38 C33 0.0(5) . . . . ?
 C36 C39 C44 C43 176.0(3) . . . . ?
 C23 C22 C21 C20 1.2(5) . . . . ?
 C23 C24 C25 C20 0.8(5) . . . . ?
 C41 C40 C39 C44 2.5(4) . . . . ?
 C41 C40 C39 C36 -175.8(3) . . . . ?
 C22 C23 C24 C25 1.6(6) . . . . ?
 C24 C23 C22 C21 -2.6(6) . . . . ?
 C21 C20 C25 C24 -2.1(5) . . . . ?
 C25 C20 C21 C22 1.2(5) . . . . ?
 N6 C51 C47 C46 177.7(3) . . . . ?
 N6 C51 C47 C48 2.4(4) . . . . ?
 N6 C50 C49 C48 2.0(4) . . . . ?
 N3 C12 C11 C10 179.1(3) . . . . ?
 N3 C12 C11 C13 -1.7(4) . . . . ?

_shelx_res_file
;
TITL ROD144B_150K_0m in P21/n #14
    rod144b_150k_0m.res
    created by SHELXL-2018/3 at 14:40:32 on 05-Oct-2021
REM reset to P21/n #14
CELL 1.54178 17.1095 10.7555 28.8062 90 91.434 90
ZERR 4 0.0012 0.0007 0.0019 0 0.003 0
LATT 1
SYMM 0.5-X,0.5+Y,0.5-Z
SFAC C H Br Cl Co N S
UNIT 228 152 8 12 4 32 8

L.S. 20
PLAN  5
SIZE 0.15 0.23 0.24
TEMP -123.15
CONF
MORE -1
BOND $H
fmap 2
acta
REM <olex2.extras>
REM <HklSrc "%./ROD144B_150K_0m.hkl">
REM </olex2.extras>

WGHT    0.052000   10.766399
FVAR       0.24790
CO1   5    0.977021    0.139069    0.171930    11.00000    0.01832    0.02132 =
         0.01775    0.00161    0.00046   -0.00083
BR2   3    1.345286   -0.568886    0.526009    11.00000    0.04543    0.03422 =
         0.05647    0.01360    0.00063    0.00436
BR1   3    0.418671   -1.013244   -0.112798    11.00000    0.09249    0.11738 =
         0.04602   -0.03936    0.01478   -0.06677
S2    7    0.950340    0.399345    0.035934    11.00000    0.03152    0.04204 =
         0.02719    0.01396    0.00521    0.00692
S1    7    1.006895   -0.133141    0.305257    11.00000    0.06746    0.04778 =
         0.03558    0.01775    0.01242    0.01416
N4    6    0.982112    0.299708    0.217771    11.00000    0.01907    0.02579 =
         0.02208   -0.00033   -0.00099    0.00114
N8    6    0.951555    0.248886    0.114884    11.00000    0.02568    0.02896 =
         0.02267    0.00284   -0.00116   -0.00306
N7    6    1.005077    0.023918    0.228083    11.00000    0.02501    0.02415 =
         0.02524    0.00235    0.00001    0.00212
N1    6    0.967512   -0.030214    0.131171    11.00000    0.02362    0.02620 =
         0.02086    0.00028    0.00055   -0.00416
C10   1    0.757098   -0.360880    0.198008    11.00000    0.01880    0.02531 =
         0.02135    0.00073    0.00151   -0.00029
C33   1    1.208038    0.167201    0.401637    11.00000    0.02380    0.03043 =
         0.01796   -0.00163    0.00093   -0.00066
N2    6    0.817947   -0.294778    0.182727    11.00000    0.01876    0.02405 =
         0.02296   -0.00067    0.00124   -0.00132
N5    6    1.151511    0.499278    0.324113    11.00000    0.02127    0.02556 =
         0.02520   -0.00294    0.00078    0.00026
C9    1    0.713734   -0.440571    0.169359    11.00000    0.01939    0.02703 =
         0.02457    0.00019    0.00383   -0.00410
AFIX  43
H9    2    0.670761   -0.485245    0.181303    11.00000   -1.20000
AFIX   0
C54   1    0.942035    0.404367    0.209196    11.00000    0.02161    0.03143 =
         0.02484    0.00012   -0.00326    0.00358
AFIX  43
H54   2    0.905384    0.405699    0.183876    11.00000   -1.20000
AFIX   0
C12   1    0.667195   -0.373199    0.265382    11.00000    0.02063    0.02526 =
         0.02011   -0.00163   -0.00116   -0.00157
AFIX  43
H12   2    0.628077   -0.402778    0.244157    11.00000   -1.20000
AFIX   0
C29   1    1.045894    0.401292    0.282773    11.00000    0.01759    0.02632 =
         0.02398    0.00111    0.00104   -0.00087
C18   1    0.685915   -0.681645    0.026533    11.00000    0.02769    0.03287 =
         0.02329   -0.00317    0.00495   -0.00218
AFIX  43
H18   2    0.713285   -0.729477    0.004478    11.00000   -1.20000
AFIX   0
C7    1    0.797902   -0.387106    0.107396    11.00000    0.02266    0.02881 =
         0.02035    0.00073    0.00257   -0.00317
AFIX  43
H7    2    0.814250   -0.395192    0.076266    11.00000   -1.20000
AFIX   0
C34   1    1.152918    0.074085    0.409467    11.00000    0.01934    0.03376 =
         0.02873   -0.00095    0.00002    0.00027
AFIX  43
H34   2    1.100404    0.085579    0.398841    11.00000   -1.20000
AFIX   0
C46   1    1.214328    0.493368    0.352885    11.00000    0.01965    0.02752 =
         0.02408   -0.00519    0.00134    0.00021
C40   1    1.348834   -0.221652    0.464727    11.00000    0.02372    0.03551 =
         0.02450    0.00189   -0.00035   -0.00239
AFIX  43
H40   2    1.386282   -0.172727    0.449174    11.00000   -1.20000
AFIX   0
C55   1    1.006790   -0.041465    0.259818    11.00000    0.02563    0.02792 =
         0.02832   -0.00357    0.00315    0.00497
C5    1    1.010857   -0.059184    0.094615    11.00000    0.02330    0.03353 =
         0.02371    0.00326    0.00373   -0.00775
AFIX  43
H5    2    1.047258    0.000484    0.084014    11.00000   -1.20000
AFIX   0
C32   1    1.187729    0.282131    0.375652    11.00000    0.02151    0.03122 =
         0.02140   -0.00229    0.00205   -0.00007
C2    1    0.902408   -0.227865    0.122373    11.00000    0.01866    0.02762 =
         0.02094    0.00112    0.00035   -0.00340
C37   1    1.305144    0.038549    0.441191    11.00000    0.02410    0.03428 =
         0.02269   -0.00049   -0.00347   -0.00156
AFIX  43
H37   2    1.357533    0.027522    0.452121    11.00000   -1.20000
AFIX   0
C39   1    1.273198   -0.175498    0.469930    11.00000    0.02430    0.03064 =
         0.02204   -0.00033    0.00018   -0.00077
C3    1    0.949574   -0.257420    0.085305    11.00000    0.02490    0.03064 =
         0.02385   -0.00439    0.00071   -0.00446
AFIX  43
H3    2    0.943867   -0.334784    0.069672    11.00000   -1.20000
AFIX   0
C31   1    1.123814    0.286978    0.344260    11.00000    0.02266    0.02741 =
         0.02316   -0.00109   -0.00100   -0.00372
AFIX  43
H31   2    1.091338    0.216110    0.339827    11.00000   -1.20000
AFIX   0
C1    1    0.914882   -0.114207    0.144617    11.00000    0.02147    0.02895 =
         0.02102   -0.00018    0.00264   -0.00231
AFIX  43
H1    2    0.884339   -0.095258    0.170784    11.00000   -1.20000
AFIX   0
C48   1    1.240611    0.723641    0.352654    11.00000    0.02142    0.03064 =
         0.02369   -0.00328   -0.00014    0.00357
AFIX  43
H48   2    1.186465    0.740800    0.355444    11.00000   -1.20000
AFIX   0
C19   1    0.604750   -0.688510    0.027265    11.00000    0.02924    0.03385 =
         0.02477   -0.00181    0.00314   -0.00940
C45   1    1.233220    0.389480    0.379478    11.00000    0.02069    0.03134 =
         0.02259   -0.00216   -0.00239   -0.00080
AFIX  43
H45   2    1.277153    0.391484    0.400295    11.00000   -1.20000
AFIX   0
C6    1    0.837481   -0.308086    0.138075    11.00000    0.01907    0.02308 =
         0.02331    0.00078    0.00276   -0.00043
C38   1    1.284555    0.146658    0.418400    11.00000    0.02528    0.03122 =
         0.02542    0.00080   -0.00211   -0.00666
AFIX  43
H38   2    1.323115    0.208780    0.413932    11.00000   -1.20000
AFIX   0
C20   1    0.560705   -0.765898   -0.007218    11.00000    0.03418    0.04535 =
         0.02458   -0.00643    0.00957   -0.01871
C14   1    0.778477   -0.288939    0.326025    11.00000    0.02304    0.03480 =
         0.02595   -0.00481   -0.00488    0.00179
AFIX  43
H14   2    0.816571   -0.260048    0.348031    11.00000   -1.20000
AFIX   0
C51   1    1.347093    0.582239    0.345355    11.00000    0.02324    0.02445 =
         0.02228   -0.00305   -0.00328    0.00138
AFIX  43
H51   2    1.365262    0.498989    0.343376    11.00000   -1.20000
AFIX   0
C17   1    0.727490   -0.606596    0.057268    11.00000    0.02055    0.03555 =
         0.02453   -0.00005    0.00297   -0.00288
AFIX  43
H17   2    0.782831   -0.602618    0.055709    11.00000   -1.20000
AFIX   0
C8    1    0.733762   -0.454535    0.122886    11.00000    0.01934    0.02580 =
         0.02343   -0.00080    0.00030   -0.00123
C11   1    0.739951   -0.344392    0.248158    11.00000    0.02081    0.02194 =
         0.02258    0.00015    0.00212    0.00090
C16   1    0.689174   -0.536521    0.090594    11.00000    0.02186    0.02776 =
         0.02178    0.00047    0.00105   -0.00411
C50   1    1.372439    0.791041    0.345120    11.00000    0.02591    0.02343 =
         0.02550   -0.00263    0.00108    0.00045
AFIX  43
H50   2    1.409000    0.857401    0.344099    11.00000   -1.20000
AFIX   0
C43   1    1.241580   -0.363733    0.511959    11.00000    0.03394    0.03659 =
         0.04427    0.00867    0.00903   -0.00197
AFIX  43
H43   2    1.205189   -0.411984    0.528627    11.00000   -1.20000
AFIX   0
C44   1    1.220724   -0.247287    0.494420    11.00000    0.02780    0.03864 =
         0.03888    0.00640    0.00773    0.00188
AFIX  43
H44   2    1.169580   -0.216337    0.499306    11.00000   -1.20000
AFIX   0
C15   1    0.704778   -0.322431    0.340149    11.00000    0.02476    0.02973 =
         0.01948   -0.00195    0.00018    0.00378
AFIX  43
H15   2    0.693460   -0.317361    0.372212    11.00000   -1.20000
AFIX   0
C30   1    1.108115    0.395339    0.319717    11.00000    0.01950    0.02884 =
         0.02155   -0.00320    0.00180    0.00067
C13   1    0.796285   -0.297880    0.279502    11.00000    0.01951    0.02882 =
         0.02909   -0.00414    0.00206   -0.00032
AFIX  43
H13   2    0.846091   -0.272742    0.269064    11.00000   -1.20000
AFIX   0
C28   1    1.033006    0.298997    0.254002    11.00000    0.01906    0.02427 =
         0.02473    0.00042    0.00048    0.00117
AFIX  43
H28   2    1.061650    0.224984    0.260317    11.00000   -1.20000
AFIX   0
C52   1    1.004707    0.509292    0.272897    11.00000    0.02618    0.02650 =
         0.02860   -0.00429    0.00123    0.00058
AFIX  43
H52   2    1.012579    0.581587    0.291375    11.00000   -1.20000
AFIX   0
C47   1    1.267398    0.601899    0.351513    11.00000    0.02324    0.02870 =
         0.01904   -0.00278   -0.00209    0.00102
C53   1    0.951784    0.510400    0.235631    11.00000    0.02596    0.02968 =
         0.03284    0.00008   -0.00176    0.00901
AFIX  43
H53   2    0.922603    0.583319    0.228404    11.00000   -1.20000
AFIX   0
C26   1    0.566725   -0.619454    0.060979    11.00000    0.01919    0.04912 =
         0.03687   -0.01098    0.00594   -0.00936
AFIX  43
H26   2    0.511380   -0.623520    0.062482    11.00000   -1.20000
AFIX   0
C56   1    0.950959    0.311311    0.082196    11.00000    0.01373    0.02554 =
         0.02339   -0.00295    0.00047   -0.00036
C27   1    0.608009   -0.545143    0.092278    11.00000    0.02384    0.04054 =
         0.03040   -0.00923    0.00648   -0.00471
AFIX  43
H27   2    0.580785   -0.499690    0.115074    11.00000   -1.20000
AFIX   0
C42   1    1.315999   -0.407651    0.504679    11.00000    0.03702    0.02947 =
         0.02976    0.00348   -0.00325    0.00067
C49   1    1.294062    0.819480    0.349660    11.00000    0.03174    0.02385 =
         0.02600   -0.00311    0.00036    0.00682
AFIX  43
H49   2    1.277283    0.903610    0.350701    11.00000   -1.20000
AFIX   0
C36   1    1.250189   -0.055404    0.448533    11.00000    0.02352    0.02956 =
         0.02161   -0.00114    0.00194    0.00104
C23   1    0.478232   -0.911268   -0.071064    11.00000    0.05660    0.07587 =
         0.03015   -0.02176    0.01403   -0.04194
C4    1    1.005181   -0.171693    0.071573    11.00000    0.02570    0.03928 =
         0.02131   -0.00267    0.00620   -0.00500
AFIX  43
H4    2    1.038784   -0.190114    0.046730    11.00000   -1.20000
AFIX   0
C41   1    1.370080   -0.336959    0.481767    11.00000    0.02516    0.03644 =
         0.02579   -0.00047   -0.00277    0.00374
AFIX  43
H41   2    1.421585   -0.367432    0.477747    11.00000   -1.20000
AFIX   0
C35   1    1.173432   -0.034166    0.432346    11.00000    0.02138    0.03086 =
         0.03265    0.00104    0.00527   -0.00281
AFIX  43
H35   2    1.134670   -0.095705    0.437243    11.00000   -1.20000
AFIX   0
C22   1    0.450241   -0.795493   -0.060410    11.00000    0.03539    0.08479 =
         0.03774   -0.01394    0.00350   -0.02655
AFIX  43
H22   2    0.403524   -0.765225   -0.074905    11.00000   -1.20000
AFIX   0
C24   1    0.546950   -0.955501   -0.052129    11.00000    0.06979    0.04819 =
         0.04103   -0.01625    0.01827   -0.02273
AFIX  43
H24   2    0.566012   -1.035096   -0.060582    11.00000   -1.20000
AFIX   0
C21   1    0.491517   -0.722617   -0.027871    11.00000    0.02961    0.06206 =
         0.03730   -0.01166    0.00470   -0.01697
AFIX  43
H21   2    0.472140   -0.642915   -0.019812    11.00000   -1.20000
AFIX   0
C25   1    0.588689   -0.881562   -0.020109    11.00000    0.05102    0.04403 =
         0.03638   -0.00688    0.00833   -0.01519
AFIX  43
H25   2    0.636761   -0.910973   -0.007054    11.00000   -1.20000
AFIX   0

CL3   4    1.201325   -0.152158    0.238645    11.00000    0.05574    0.04724 =
         0.04042    0.00716   -0.00076   -0.00934
CL1   4    1.091092   -0.291186    0.183704    11.00000    0.08619    0.11817 =
         0.04348    0.00471   -0.00705   -0.05360
CL2   4    1.235215   -0.403793    0.218968    11.00000    0.19195    0.05927 =
         0.05971    0.01563    0.04055    0.05177
C57   1    1.160477   -0.298033    0.230129    11.00000    0.07263    0.05083 =
         0.03322    0.00458    0.00866   -0.01681
AFIX  13
H57   2    1.133570   -0.323872    0.259000    11.00000   -1.20000
AFIX   0

N6    6    1.399157    0.673957    0.342095    11.00000    0.02118    0.02458 =
         0.02331   -0.00173    0.00029    0.00093
N3    6    0.648553   -0.361869    0.310277    11.00000    0.01982    0.02519 =
         0.01988   -0.00031    0.00162    0.00075
HKLF 4


REM  ROD144B_150K_0m in P21/n #14
REM wR2 = 0.1163, GooF = S = 1.051, Restrained GooF = 1.051 for all data
REM R1 = 0.0453 for 9183 Fo > 4sig(Fo) and 0.0483 for all 9840 data
REM 658 parameters refined using 0 restraints

END

WGHT      0.0520     10.7715

REM Highest difference peak  1.546,  deepest hole -1.359,  1-sigma level  0.074
Q1    1   0.4063 -0.9300 -0.1295  11.00000  0.05    1.55
Q2    1   1.1206 -0.3668  0.1832  11.00000  0.05    1.46
Q3    1   0.4782 -1.0919 -0.1069  11.00000  0.05    1.32
Q4    1   1.0453 -0.0749  0.3130  11.00000  0.05    0.73
Q5    1   1.2797 -0.4412  0.2244  11.00000  0.05    0.72
;
_shelx_res_checksum                17206
_shelx_hkl_file
;
   1   0   0    0.30    0.30
   1   0   0   -0.20    0.30
   2   0   0   10.40    1.20
   4   0   0 3461.15  135.59
   5   0   0   -0.20    1.40
  -6   0   0  231.38    9.20
   6   0   0  225.38   10.40
   7   0   0    0.70    0.50
   7   0   0    3.00    1.40
  -7   0   0    5.00    1.70
   7   0   0    3.00    2.00
   8   0   0   26.40    2.40
   8   0   0   18.70    1.00
   8   0   0   20.00    3.20
   8   0   0   18.30    1.00
   9   0   0    1.60    1.70
   9   0   0    5.50    2.70
  10   0   0    5.40    3.10
  10   0   0    3.60    2.00
  10   0   0    5.00    2.20
  11   0   0   -2.40    2.80
  11   0   0    1.30    2.20
  11   0   0    1.30    2.30
  12   0   0  122.49    6.50
  12   0   0  136.79    9.20
  12   0   0  121.59    6.80
  13   0   0    1.70    1.30
  13   0   0    1.70    3.40
  13   0   0   -3.00    2.40
  13   0   0   -1.00    2.50
  13   0   0   -0.60    2.70
  14   0   0   45.60    3.10
  14   0   0   48.30    4.50
 -14   0   0   49.60    3.30
  14   0   0   57.49    6.70
  14   0   0   55.29    5.00
  14   0   0   46.80    4.90
  15   0   0    0.70    2.20
  15   0   0    1.20    2.60
  15   0   0   -3.10    1.50
  15   0   0    2.00    3.20
 -15   0   0    0.10    1.70
  16   0   0  178.68    6.70
  16   0   0  173.98    8.20
  16   0   0  179.68    7.70
  17   0   0    0.70    2.30
  17   0   0   -1.40    2.40
  17   0   0    0.10    1.70
  18   0   0   17.70    1.90
  18   0   0   12.10    2.70
  18   0   0   15.50    2.50
  19   0   0   -0.30    2.00
  19   0   0    0.80    2.20
  20   0   0  227.98    8.40
   0  -1   0    0.50    0.40
   1  -1   0   67.99    3.30
   1   1   0   70.59    3.10
   2   1   0  343.67   13.90
   3   1   0  716.63   28.60
   4  -1   0  283.57   11.30
   4   1   0  240.18   11.10
   5  -1   0 2657.13  105.09
   5   1   0 2765.22  117.39
   5   1   0 2579.24  104.99
   6  -1   0  904.41   36.80
   6   1   0  892.21   36.70
   6   1   0  924.11   41.20
   7  -1   0 4460.15  164.08
  -7  -1   0 5002.20  164.28
   7  -1   0 4465.65  182.28
   7   1   0 4624.74  182.28
   8  -1   0 1199.88   43.20
  -8  -1   0 1223.48   43.70
   8  -1   0 1172.68   48.70
   8  -1   0 1253.27   37.20
   8   1   0 1187.98   43.20
   8   1   0 1145.69   48.60
  -9  -1   0   46.70    4.20
   9  -1   0   52.09    3.40
   9  -1   0   39.50    3.50
   9  -1   0   43.50    1.90
   9  -1   0   42.50    4.70
   9   1   0   47.90    4.70
   9   1   0   47.80    3.30
   9   1   0   45.40    3.40
  10  -1   0  206.08    9.10
  10  -1   0  226.28    9.50
  10  -1   0  219.08   11.80
  10  -1   0  219.78    7.10
  10   1   0  232.98    9.40
  10   1   0  227.98   11.70
  10   1   0  222.88    9.00
  11  -1   0  112.69    6.30
  11  -1   0  112.49    6.10
  11  -1   0  130.79    8.70
  11   1   0  118.89    6.10
  11   1   0  116.39    8.00
  11   1   0  114.59    6.20
  12  -1   0   13.90    2.80
 -12  -1   0   14.60    1.70
  12  -1   0   15.70    3.30
  12  -1   0   11.50    3.00
  12  -1   0   18.60    4.70
  12   1   0   12.40    2.80
  12   1   0   14.80    1.30
  12   1   0   14.30    4.50
  12   1   0   13.20    3.10
  13  -1   0  192.18    8.80
 -13  -1   0  171.08    6.90
  13  -1   0  163.58    8.70
  13  -1   0  181.98   12.00
  13  -1   0  176.68    8.40
  13   1   0  174.38    6.20
  13   1   0  185.98    8.60
  13   1   0  168.08    6.30
  14  -1   0  195.08    7.30
  14  -1   0  196.58    9.90
  14  -1   0  216.58    9.70
 -14  -1   0  201.38    7.90
  14  -1   0  206.38    8.80
  14  -1   0  210.98   13.60
  14  -1   0  196.38    9.40
  14   1   0  194.88    7.30
  14   1   0  202.48    7.10
  14   1   0  204.58    9.40
  14   1   0  196.08    8.80
  15  -1   0   22.00    2.30
  15  -1   0   26.40    5.10
  15  -1   0   28.40    2.90
  15  -1   0   27.00    3.60
  15  -1   0   37.20    4.50
  15  -1   0   28.60    3.90
  15  -1   0   25.60    4.10
  15   1   0   27.40    2.20
  15   1   0   29.00    3.00
  15   1   0   23.10    1.90
  15   1   0   25.60    4.00
  15   1   0   23.50    3.30
  15   1   0   28.10    2.30
  16  -1   0   68.29    3.80
  16  -1   0   57.59    5.50
  16  -1   0   62.89    7.60
  16  -1   0   69.49    5.30
  16  -1   0   63.69    4.70
  16   1   0   59.49    4.80
  16   1   0   65.79    2.90
 -16   1   0   63.89    4.10
  16   1   0   71.79    3.60
  17  -1   0   32.30    2.50
  17  -1   0   21.70    3.20
  17  -1   0   22.00    4.80
  17  -1   0   29.50    3.00
  17   1   0   27.90    3.00
  17   1   0   30.60    2.80
  18  -1   0    2.90    2.20
  18  -1   0    1.90    2.50
  18  -1   0    2.80    3.50
  18  -1   0    3.00    1.70
  18   1   0    1.80    2.20
  19  -1   0    5.20    2.00
  19  -1   0    0.70    2.20
  19  -1   0    3.60    1.50
  19   1   0    3.50    2.10
  20  -1   0   40.50    3.30
  20  -1   0   34.00    2.90
  20   1   0   39.10    3.00
   0  -2   0   24.70    1.90
   1  -2   0  822.22   35.30
  -1  -2   0  841.52   35.30
   2  -2   0  162.08    7.60
   3   2   0  419.56   17.30
   4   2   0   41.00    3.20
   4   2   0   52.99    4.00
   5   2   0  409.66   17.70
   5   2   0  432.56   20.00
   6  -2   0   72.99    5.00
   6  -2   0   76.29    3.90
   6   2   0   83.09    5.80
   6   2   0   90.19    5.10
  -7  -2   0 1221.08   41.20
   7  -2   0 1200.58   49.70
   7  -2   0 1244.58   44.20
   7   2   0 1184.08   49.50
   7   2   0 1311.77   55.79
   7   2   0 1207.88   44.10
  -8  -2   0    5.10    0.90
   8  -2   0    6.80    2.60
   8  -2   0    6.00    0.90
   8  -2   0    5.70    1.80
   8   2   0    5.00    2.60
   8   2   0    4.50    3.00
   8   2   0    6.90    1.80
   9  -2   0  467.35   20.70
   9  -2   0  447.86   14.70
  -9  -2   0  458.15   15.90
   9  -2   0  454.95   16.90
  -9  -2   0  455.85   18.30
   9  -2   0  448.26   17.50
   9   2   0  474.95   17.50
   9   2   0  472.25   20.50
   9   2   0  474.65   16.70
  10  -2   0  136.09    6.60
  10  -2   0  152.48    9.10
  10  -2   0  142.99    4.90
  10  -2   0  148.49    6.80
 -10  -2   0  134.99    7.60
 -10  -2   0  140.49    5.40
  10   2   0  139.59    6.60
  10   2   0  135.59    6.50
  10   2   0  128.39    4.90
  10   2   0  147.99    8.70
  11  -2   0   62.69    6.80
  11  -2   0   65.29    2.60
  11  -2   0   68.89    4.60
  11  -2   0   66.49    4.80
 -11  -2   0   63.99    3.20
  11   2   0   67.89    4.60
  11   2   0   60.89    6.30
  11   2   0   63.29    2.80
  12  -2   0  376.66   15.20
  12  -2   0  389.26   14.50
 -12  -2   0  361.76   13.20
  12  -2   0  385.86   21.50
  12  -2   0  371.66   14.60
  12   2   0  373.56   18.20
  12   2   0  364.26   12.20
  12   2   0  368.46   14.40
  12   2   0  345.47   11.90
  13  -2   0  109.39    4.10
  13  -2   0  121.09    6.50
  13  -2   0  105.59    7.00
  13  -2   0  130.69    7.10
  13  -2   0  113.19    9.10
  13   2   0  107.19    4.40
  13   2   0  108.49    4.30
  13   2   0  112.69    6.60
  13   2   0  114.59    4.30
  14  -2   0   83.99    6.50
  14  -2   0   83.19    6.00
  14  -2   0   85.49    5.90
  14  -2   0   88.29    5.70
  14  -2   0   78.39    8.00
  14   2   0   79.09    6.00
  14   2   0   77.99    4.90
  14   2   0   77.69    3.40
  14   2   0   76.09    3.60
  14   2   0   80.79    3.80
  15  -2   0  357.06   14.80
  15  -2   0  341.67   13.20
  15  -2   0  363.56   21.80
  15  -2   0  401.36   15.80
  15  -2   0  366.46   14.00
  15  -2   0  343.77   14.70
  15   2   0  364.26   11.70
  15   2   0  366.66   13.50
  15   2   0  374.16   12.00
  15   2   0  362.86   12.40
  16  -2   0   22.90    2.80
  16  -2   0   22.10    3.80
  16  -2   0   27.70    3.50
  16  -2   0   21.00    5.10
  16  -2   0   40.10    5.20
  16   2   0   28.30    3.10
  16   2   0   25.50    2.20
  17  -2   0   52.09    4.10
  17  -2   0   62.29    5.40
  17  -2   0   53.39    7.10
  17  -2   0   50.19    4.90
  17   2   0   55.89    4.60
  18  -2   0    3.20    2.40
  18  -2   0    0.00    3.40
  18   2   0   -2.70    2.10
  19  -2   0    3.80    2.90
  19  -2   0    3.00    2.20
  19   2   0    2.90    2.00
  20  -2   0    6.50    1.90
  20   2   0   11.60    2.00
   0  -3   0    3.70    1.30
  -1  -3   0  534.25   23.40
   1  -3   0  547.05   23.40
   2  -3   0  919.61   39.10
  -2  -3   0  911.61   39.00
   3  -3   0  416.96   19.00
   3   3   0  443.86   20.30
   4   3   0 1327.67   59.39
  -5  -3   0   16.50    1.40
   5   3   0   13.80    0.80
   5   3   0   13.10    0.90
   5   3   0   19.10    3.50
   5   3   0   19.40    2.70
  -6  -3   0   14.70    1.40
   6  -3   0   16.70    2.00
   6  -3   0   17.00    1.50
   6   3   0   14.90    2.50
   6   3   0   17.00    3.40
  -7  -3   0   15.20    1.50
   7  -3   0   17.50    2.10
   7  -3   0   17.10    3.20
   7   3   0   15.20    2.10
   7   3   0   14.70    2.80
   7   3   0   13.40    3.50
  -8  -3   0 1106.49   38.10
   8  -3   0 1117.19   41.00
   8  -3   0 1186.98   46.70
   8   3   0 1090.29   51.99
   8   3   0 1141.29   46.20
   8   3   0 1139.89   38.70
  -9  -3   0  164.88    6.40
   9  -3   0  178.78    7.70
   9  -3   0  200.58   10.20
   9  -3   0  172.68    7.70
   9   3   0  166.98    7.30
   9   3   0  154.08    5.90
   9   3   0  164.68   11.00
   9   3   0  180.18    9.50
  10  -3   0   90.29    7.20
 -10  -3   0   78.29    3.60
  10  -3   0   85.49    5.20
 -10  -3   0   76.19    5.90
  10  -3   0   83.19    5.10
  10   3   0   70.69    3.30
  10   3   0   85.69    6.60
  10   3   0   78.09    4.80
  11  -3   0  366.26   15.20
  11  -3   0  364.16   14.60
  11  -3   0  396.66   18.70
 -11  -3   0  374.86   16.40
  11  -3   0  378.46   12.30
  11  -3   0  378.76   14.70
 -11  -3   0  370.86   13.30
  11   3   0  414.86   18.30
  11   3   0  396.56   14.50
  11   3   0  362.06   12.20
  11   3   0  367.96   12.30
  12  -3   0    1.10    1.10
  12  -3   0    0.30    2.90
  12  -3   0    3.80    2.70
  12  -3   0    3.80    2.70
  12  -3   0    4.10    4.00
  12   3   0    5.30    1.20
  12   3   0    1.90    1.00
  13  -3   0   18.90    1.60
  13  -3   0   17.90    4.80
  13  -3   0   22.50    3.90
  13  -3   0   20.30    3.20
  13  -3   0   21.00    3.40
  13  -3   0   14.40    3.40
  13   3   0   18.40    1.50
  13   3   0   16.30    1.70
  13   3   0   16.30    1.50
  14  -3   0    8.20    3.00
  14  -3   0   11.50    3.30
  14  -3   0   11.20    4.70
  14  -3   0   10.80    3.90
  14  -3   0   10.40    3.60
  14   3   0   10.50    1.20
  14   3   0    9.90    2.50
  14   3   0   14.10    1.50
  15  -3   0   67.09    5.80
  15  -3   0   65.39    6.10
  15  -3   0   62.19    8.10
  15  -3   0   71.49    5.60
  15  -3   0   71.09    6.60
  15   3   0   69.89    4.90
  15   3   0   72.79    3.50
  16  -3   0    8.10    4.30
  16  -3   0   12.30    3.30
  16  -3   0    9.60    3.10
  16   3   0    9.70    1.80
  16   3   0    8.10    2.60
  17  -3   0  118.19    6.50
  17  -3   0  129.99    7.00
  17  -3   0  113.79    9.90
  17   3   0  118.69    4.90
  17   3   0  125.99    6.10
  18  -3   0   23.50    2.90
  18  -3   0   20.80    4.30
  18   3   0   23.40    2.70
  19  -3   0   12.30    1.70
  19  -3   0    9.50    2.30
  19  -3   0    9.80    3.10
  19   3   0   11.50    2.10
 -19   3   0    9.50    1.40
  20  -3   0   38.90    3.10
  20   3   0   45.20    2.90
   0  -4   0  646.34   28.20
   0   4   0  650.43   29.70
  -1  -4   0   37.90    3.20
   1  -4   0   45.40    3.40
  -1   4   0   36.30    3.00
   1   4   0   40.20    3.90
   2  -4   0  377.86   17.60
  -2  -4   0  383.96   17.50
   2   4   0  414.06   18.90
  -2   4   0  390.66   16.10
  -3  -4   0  815.82   28.20
  -3  -4   0  802.22   35.90
   3  -4   0  819.32   36.10
   3   4   0  857.31   35.40
   3   4   0  870.11   38.20
  -4  -4   0 1127.89   39.60
   4   4   0 1269.07   53.39
   4   4   0 1146.69   36.60
  -5  -4   0  129.49    4.90
   5   4   0  120.69    4.30
   5   4   0  125.99    4.20
   5   4   0  142.49    8.50
  -6  -4   0  107.39    4.30
   6   4   0  111.79    7.80
  -7  -4   0  211.38    7.40
   7  -4   0  207.78    7.70
   7  -4   0  200.08    8.60
   7   4   0  204.98   12.00
   7   4   0  189.28    6.80
   8  -4   0  297.27   14.10
  -8  -4   0  278.87   10.00
   8  -4   0  277.37   11.40
   8  -4   0  279.47   10.50
   8   4   0  264.07   15.50
   9  -4   0   11.40    1.50
   9  -4   0    9.40    2.60
  -9  -4   0   11.60    1.50
   9  -4   0   18.60    4.20
   9   4   0   12.00    3.40
   9   4   0   10.80    4.30
  10  -4   0   34.80    5.10
 -10  -4   0   46.40    2.70
  10  -4   0   44.60    4.20
  10  -4   0   47.80    4.60
  10  -4   0   44.40    4.20
  10   4   0   48.10    5.50
  10   4   0   39.20    2.50
  10   4   0   35.20    6.40
 -11  -4   0  502.55   17.70
 -11  -4   0  464.85   20.80
  11  -4   0  546.15   28.40
  11  -4   0  520.65   19.10
  11  -4   0  500.85   19.80
  11  -4   0  521.85   19.00
  11   4   0  479.75   19.10
  11   4   0  503.55   16.30
  11   4   0  474.15   16.10
  12  -4   0   49.80    6.60
  12  -4   0   52.49    5.00
  12  -4   0   43.40    4.50
  12  -4   0   53.59    5.00
  12  -4   0   34.90    2.50
  12   4   0   39.60    2.30
  12   4   0   43.50    2.40
  12   4   0   43.60    4.50
  13  -4   0   23.20    4.30
  13  -4   0   23.00    3.30
  13  -4   0   24.70    5.20
  13  -4   0   22.20    3.40
  13  -4   0   23.10    2.00
  13  -4   0   26.60    2.70
  13  -4   0   21.00    3.90
  13   4   0   24.80    2.00
  13   4   0   23.30    1.90
 -13   4   0   23.10    4.00
 -13   4   0   25.00    2.30
  13   4   0   24.00    2.90
  14  -4   0   26.80    3.80
  14  -4   0   27.20    3.60
  14  -4   0   27.10    2.30
  14  -4   0   37.90    4.80
  14  -4   0   30.20    5.70
  14  -4   0   29.20    4.40
  14   4   0   26.20    2.20
 -14   4   0   30.70    2.50
 -14   4   0   26.90    4.20
  14   4   0   26.90    3.10
  15  -4   0   24.70    4.50
  15  -4   0   26.10    3.50
  15  -4   0   18.60    3.60
  15  -4   0   20.20    5.10
  15  -4   0   28.00    4.40
  15  -4   0   22.10    2.40
 -15   4   0   27.30    2.40
  15   4   0   24.10    2.30
  15   4   0   15.80    2.90
  16  -4   0    2.00    2.70
  16  -4   0    7.30    2.00
  16  -4   0    1.20    4.00
  16  -4   0    6.50    3.10
  16   4   0    9.90    1.60
  16   4   0    6.30    2.40
 -16   4   0    6.20    1.80
  17  -4   0   48.20    4.50
  17  -4   0   49.80    3.40
  17  -4   0   41.50    4.20
  17  -4   0   38.30    5.70
 -17   4   0   47.10    3.00
  17   4   0   42.40    4.10
  17   4   0   45.60    2.80
  18  -4   0    4.90    2.40
  18  -4   0    6.20    3.40
  18  -4   0    7.40    1.80
  18  -4   0   11.20    2.50
  18   4   0    8.20    1.50
 -18   4   0    6.30    1.50
  18   4   0    6.20    2.10
  19  -4   0    0.20    1.90
  19  -4   0    0.10    1.40
 -19   4   0   -1.00    1.10
  19   4   0    0.90    1.70
   0  -5   0   -1.30    1.80
   0   5   0   -0.30    0.80
   0   5   0   -1.90    2.30
  -1  -5   0 1265.77   55.09
   1  -5   0 1290.87   55.19
  -1   5   0 1357.66   57.89
   1   5   0 1106.99   57.69
   1   5   0 1334.77   45.30
   1   5   0 1289.67   45.30
  -1   5   0 1343.97   50.49
   2  -5   0    4.10    2.10
  -2  -5   0    2.20    1.90
   2   5   0    4.40    2.80
  -2   5   0    5.80    1.90
   3  -5   0  939.31   40.60
  -3  -5   0  899.01   40.20
   3   5   0  913.71   30.40
   3   5   0  955.40   42.80
  -3   5   0  948.11   37.00
   3   5   0  922.71   29.10
  -4  -5   0  399.76   19.20
   4   5   0  420.46   13.40
  -4   5   0  451.85   18.00
   4   5   0  436.46   21.10
   4   5   0  409.46   14.10
  -5  -5   0   27.00    3.30
   5   5   0   25.20    1.80
   5   5   0   26.70    1.50
   5   5   0   22.50    4.40
  -5   5   0   33.70    3.50
  -6  -5   0  399.06   20.30
  -6  -5   0  455.65   15.50
   6   5   0  467.35   13.90
   6   5   0  443.26   14.80
   6   5   0  435.26   14.30
   6   5   0  453.15   22.70
   6   5   0  451.75   13.90
  -7  -5   0  141.99    5.50
   7  -5   0  142.59    5.90
   7  -5   0  130.89    6.30
   7  -5   0  143.99    6.80
   7   5   0  137.59    5.00
   7   5   0  140.59    5.00
   7   5   0  131.99    9.60
  -8  -5   0  158.48    6.00
   8  -5   0  142.89    7.20
   8  -5   0  149.19    6.60
   8   5   0  141.99   10.50
   8   5   0  152.38    5.40
   9  -5   0  100.89    4.90
   9  -5   0  104.39    4.70
  -9  -5   0   91.89    4.30
   9  -5   0   99.79    6.10
   9  -5   0   99.99    8.30
   9  -5   0   99.39    5.40
   9   5   0   97.19    9.10
   9   5   0   93.79    3.80
  10  -5   0   65.99    9.40
  10  -5   0   92.89    5.30
  10  -5   0  104.69    7.90
  10  -5   0   99.89    6.30
  10  -5   0   85.29    5.70
 -10  -5   0   83.99    4.10
 -10   5   0   87.19    6.40
  10   5   0   85.99    3.60
  10   5   0   85.29    3.50
  10   5   0   84.19    5.30
  10   5   0   89.79    9.10
  11  -5   0   27.30    2.50
  11  -5   0   23.90    5.00
  11  -5   0   25.50    4.10
  11  -5   0   20.70    3.20
  11  -5   0   31.20    3.00
  11  -5   0   20.60    3.70
 -11  -5   0   19.80    4.40
  11   5   0   20.70    2.00
  11   5   0   22.10    1.90
  11   5   0   18.80    6.00
  11   5   0   22.90    3.10
 -11   5   0   22.80    4.00
  11   5   0   19.40    1.70
 -12  -5   0  165.88   10.50
  12  -5   0  188.68    9.40
  12  -5   0  186.48    7.00
  12  -5   0  188.88    8.20
  12  -5   0  186.38    6.90
  12  -5   0  177.28    8.00
  12  -5   0  206.78    9.70
  12  -5   0  185.68   12.80
  12  -5   0  194.38    9.00
  12   5   0  184.58    8.60
  12   5   0  164.28    7.80
  12   5   0  187.38    6.60
 -12   5   0  183.18    7.10
 -12   5   0  185.18   10.20
  12   5   0  184.28    6.40
  12   5   0  191.28    6.50
  13  -5   0  460.05   26.10
  13  -5   0  438.76   14.90
  13  -5   0  449.56   15.70
  13  -5   0  461.15   17.90
  13  -5   0  461.65   17.70
  13  -5   0  449.36   16.60
  13  -5   0  471.45   18.60
  13  -5   0  432.56   14.60
  13   5   0  439.16   14.90
  13   5   0  459.85   14.20
  13   5   0  461.75   14.20
 -13   5   0  438.26   15.10
 -13   5   0  402.96   19.90
  14  -5   0   34.20    4.20
  14  -5   0   48.80    3.80
  14  -5   0   47.30    6.50
  14  -5   0   49.80    3.60
  14  -5   0   43.00    3.90
  14  -5   0   54.69    5.50
  14  -5   0   51.99    5.30
  14   5   0   46.50    2.80
 -14   5   0   49.40    3.70
  15  -5   0   13.60    4.60
  15  -5   0    9.50    3.20
  15  -5   0   10.40    2.10
  15  -5   0   12.40    3.80
  15  -5   0    9.30    3.00
 -15   5   0   13.20    2.10
  15   5   0   12.60    1.60
  15   5   0    8.70    2.60
  16  -5   0   27.00    3.20
  16  -5   0   30.90    5.40
  16  -5   0   35.00    3.10
  16  -5   0   30.10    3.90
  16   5   0   31.00    2.60
  16   5   0   31.00    3.00
 -16   5   0   32.30    3.10
  17  -5   0   93.69    8.10
  17  -5   0   85.89    5.20
  17  -5   0   98.39    4.30
  17  -5   0   90.49    5.70
  17   5   0   83.59    4.60
 -17   5   0   88.69    4.10
  17   5   0   89.19    3.90
  18  -5   0   10.80    2.30
  18  -5   0   10.20    1.70
  18  -5   0    8.30    3.20
 -18   5   0   13.10    1.60
  18   5   0   15.80    2.10
  19  -5   0   14.40    1.90
 -19   5   0   12.60    1.30
   0  -6   0    1.70    2.40
   0   6   0    1.40    0.80
   0   6   0    1.00    2.90
   0   6   0    1.60    1.30
   0   6   0    1.70    1.00
  -1  -6   0  266.47   13.20
   1  -6   0  277.97   13.40
   1   6   0  262.47   14.40
  -1   6   0  273.47   14.30
  -1   6   0  252.77   10.00
   1   6   0  269.77    9.40
  -2  -6   0   77.49    5.80
   2  -6   0   90.09    6.10
   2   6   0   77.99    3.60
  -2   6   0   75.19    5.30
  -2   6   0   73.99    6.50
  -2   6   0   86.29    3.90
   2   6   0   77.59    3.20
   2   6   0   87.89    6.80
  -3  -6   0  131.79    7.80
   3  -6   0  146.39    8.30
  -3   6   0  132.79    7.30
   3   6   0  133.99    9.00
  -3   6   0  134.39    6.30
   3   6   0  130.19    5.10
  -4  -6   0  100.59    6.50
  -4   6   0   99.39    5.10
   4   6   0  104.49    3.80
  -4   6   0  103.29    6.30
   4   6   0   98.49    4.10
   4   6   0  100.39    8.00
  -5  -6   0    3.00    2.90
   5   6   0    4.80    1.30
   5   6   0    3.60    3.50
  -5   6   0    4.00    2.40
   5   6   0    5.40    1.00
   6  -6   0    4.60    2.00
  -6   6   0    0.50    2.20
   6   6   0    1.90    0.80
   6   6   0    3.20    0.80
   6   6   0    3.20    1.20
   6   6   0    2.90    3.90
   7  -6   0    5.10    2.40
   7  -6   0    5.90    2.40
   7  -6   0    6.40    2.30
  -7   6   0    7.70    2.80
   7   6   0    3.80    4.00
   8  -6   0   37.40    3.80
   8  -6   0   34.90    3.80
   8  -6   0   39.50    3.90
   8  -6   0   39.60    3.40
  -8   6   0   21.70    3.70
   8   6   0   28.50    6.00
   8   6   0   30.60    2.30
   9  -6   0    4.60    2.30
   9  -6   0    5.00    3.00
   9  -6   0    4.50    3.80
   9  -6   0   10.60    2.20
   9  -6   0   12.40    2.90
   9   6   0    5.30    1.30
   9   6   0    1.80    4.50
   9   6   0    2.50    1.30
  -9   6   0    2.80    2.90
  10  -6   0  971.40   35.70
  10  -6   0 1104.59   56.09
  10  -6   0 1064.89   42.00
  10  -6   0  876.01   71.49
  10  -6   0 1070.99   37.40
  10  -6   0 1170.58   39.20
  10  -6   0 1020.40   33.10
 -10   6   0 1060.99   42.80
  10   6   0 1024.70   33.70
  10   6   0 1030.70   50.59
 -10   6   0 1077.19   33.70
  10   6   0 1062.19   32.70
  11  -6   0  623.14   24.20
  11  -6   0  582.24   19.10
  11  -6   0  593.84   20.40
  11  -6   0  608.34   22.70
  11  -6   0  609.34   22.40
  11  -6   0  598.64   19.40
  11  -6   0  648.64   23.60
  11  -6   0  641.84   33.40
 -11   6   0  562.94   25.80
  11   6   0  553.44   19.60
  11   6   0  567.44   31.20
 -11   6   0  609.24   19.70
  11   6   0  571.94   20.10
  11   6   0  575.04   18.90
  12  -6   0    2.70    3.40
  12  -6   0    4.10    1.90
  12  -6   0    1.00    2.50
  12  -6   0   -0.50    1.90
  12  -6   0    1.40    3.00
  12  -6   0   -2.70    3.50
  12  -6   0    5.30    2.60
  12  -6   0    1.70    4.30
  12   6   0    2.40    1.50
  12   6   0    2.60    2.50
 -12   6   0   -1.00    3.10
 -12   6   0    1.10    1.90
  12   6   0    2.10    1.20
  12   6   0   -0.30    1.30
  13  -6   0  395.26   14.10
  13  -6   0  399.36   14.70
  13  -6   0  393.26   12.40
  13  -6   0  397.46   23.30
  13  -6   0  391.66   13.20
  13  -6   0  379.96   16.50
  13  -6   0  382.76   15.60
  13  -6   0  424.26   16.20
  13   6   0  380.16   13.10
 -13   6   0  391.66   13.40
  13   6   0  367.66   14.00
  14  -6   0    1.10    3.70
  14  -6   0    6.10    3.10
  14  -6   0    2.20    2.10
  14  -6   0    0.40    4.00
  14  -6   0    4.20    2.00
  14  -6   0   -1.60    2.50
  14   6   0    1.40    1.40
 -14   6   0   -2.20    1.80
  15  -6   0    5.70    1.90
  15  -6   0    4.60    2.90
  15  -6   0    4.50    2.60
  15  -6   0    4.80    4.10
 -15   6   0    7.40    1.90
  16  -6   0    1.90    3.60
  16  -6   0    0.10    1.70
  16  -6   0    2.40    2.30
  16  -6   0   -2.70    2.60
 -16   6   0   -0.70    1.60
  17  -6   0    8.60    1.70
  17  -6   0    5.70    3.30
  17  -6   0    5.20    2.40
  17  -6   0    6.30    2.20
 -17   6   0   10.60    1.60
  18  -6   0   70.59    3.30
  18  -6   0   66.89    3.80
 -18   6   0   62.59    3.00
   0  -7   0    1.50    2.90
   0   7   0    1.40    3.30
  -1  -7   0  391.36   18.30
   1  -7   0  410.26   18.50
   1   7   0  356.26   19.60
  -1   7   0  367.46   19.60
  -1   7   0  362.36   13.70
  -1   7   0  381.26   13.60
   1   7   0  364.76   13.10
   2  -7   0   33.30    4.70
  -2  -7   0   34.10    4.40
   2   7   0   26.40    4.90
  -3  -7   0  618.94   27.30
   3   7   0  563.84   29.20
   4   7   0  153.18   11.40
   4   7   0  176.38    6.00
  -4   7   0  173.38    7.80
  -4   7   0  170.08    9.30
   5  -7   0  497.15   17.70
   5   7   0  475.15   15.10
  -5   7   0  490.45   19.80
   5   7   0  459.25   24.60
  -5   7   0  437.46   20.70
   6  -7   0   76.39    4.90
   6  -7   0   79.59    5.10
  -6   7   0   70.19    4.60
  -6   7   0   71.09    6.00
   6   7   0   73.49    8.30
   7  -7   0   16.70    3.30
   7  -7   0   15.40    3.20
   7  -7   0   16.80    3.00
   7   7   0   15.50    1.40
  -7   7   0   12.90    3.50
   7   7   0   10.60    5.10
   7   7   0   15.60    1.30
   8  -7   0   57.39    4.70
   8  -7   0   44.50    4.10
   8  -7   0   62.69    3.30
   8  -7   0   46.90    4.60
   8  -7   0   51.39    5.50
   8   7   0   35.20    7.10
  -8   7   0   40.60    5.10
   9  -7   0   58.29    5.80
   9  -7   0   44.10    4.30
   9  -7   0   47.80    4.40
   9  -7   0   43.80    3.40
   9  -7   0   50.29    3.30
  -9   7   0   49.30    3.30
   9   7   0   43.90    7.30
  -9   7   0   36.20    5.10
   9   7   0   35.00    3.30
   9   7   0   42.90    2.90
  10  -7   0    1.00    7.60
  10  -7   0    0.90    3.30
  10  -7   0   -2.20    2.50
  10  -7   0    0.60    1.70
  10  -7   0    2.10    1.80
  10  -7   0    4.20    2.50
  10  -7   0   -0.20    2.90
 -10   7   0    3.40    3.00
  10   7   0    0.30    1.40
  10   7   0    1.00    4.90
 -10   7   0   -3.20    1.80
  10   7   0   -2.10    2.30
  11  -7   0    3.30    2.20
  11  -7   0    0.90    1.90
  11  -7   0    5.90    4.20
  11  -7   0    6.70    2.80
  11  -7   0    5.40    2.20
  11  -7   0    4.80    3.00
  11  -7   0   -0.90    3.10
  11  -7   0    3.20    3.90
  11   7   0    2.10    1.40
  11   7   0    4.90    2.50
 -11   7   0    2.60    1.90
  12  -7   0   -0.20    1.90
  12  -7   0    7.20    4.30
  12  -7   0   -2.70    3.50
  12  -7   0   -0.80    3.20
  12  -7   0   -0.30    3.00
  12  -7   0    0.50    2.10
  12  -7   0    1.80    2.70
  12   7   0   -0.50    1.20
  12   7   0    1.10    2.40
  12   7   0    0.40    1.40
 -12   7   0   -0.20    1.90
  13  -7   0  284.77   18.40
  13  -7   0  319.77   13.20
  13  -7   0  299.37   10.50
  13  -7   0  307.57   11.40
  13  -7   0  311.47   12.80
  13  -7   0  296.57    9.80
  13   7   0  308.37   11.30
 -13   7   0  310.17   10.80
  14  -7   0   27.70    2.70
  14  -7   0   28.40    3.60
  14  -7   0   23.70    4.80
  14  -7   0   21.80    2.30
 -14   7   0   21.60    2.20
  14   7   0   23.30    2.90
  15  -7   0   24.50    4.50
  15  -7   0   17.90    3.10
  15  -7   0   24.10    2.20
 -15   7   0   22.70    2.10
  16  -7   0    0.00    2.30
  16  -7   0    0.50    1.50
  16  -7   0   -0.50    2.90
 -16   7   0    0.20    1.40
  17  -7   0   12.40    1.50
 -17   7   0   10.90    1.40
   0   8   0    8.30    1.50
   1   8   0   74.29    7.90
  -1   8   0   89.19    4.20
   2   8   0  412.26   23.10
  -2   8   0  460.65   16.00
  -2   8   0  437.16   15.90
   3  -8   0    3.90    2.70
   3   8   0    2.30    4.10
  -3   8   0   -0.10    1.60
  -3   8   0   -0.20    1.50
   4  -8   0  330.07   12.70
   4   8   0  291.57   18.10
   4   8   0  325.67   10.60
   5  -8   0  752.72   27.30
   5   8   0  775.22   23.70
   5   8   0  770.22   23.60
   5   8   0  685.33   36.90
   6  -8   0  305.67   12.10
   6  -8   0  303.57   11.90
   6   8   0  249.08   17.10
  -6   8   0  295.77   12.10
   6   8   0  283.47    9.50
   6   8   0  292.17   10.50
  -6   8   0  264.17   14.20
   7  -8   0    7.70    3.20
   7  -8   0    8.10    3.10
   7  -8   0    5.80    3.50
  -7   8   0    6.00    2.60
   7   8   0    6.20    1.20
   7   8   0    5.90    2.30
   7   8   0    1.80    4.50
  -7   8   0    7.90    2.30
   7   8   0    7.00    1.10
  -7   8   0    1.20    2.90
  -7   8   0    6.20    1.70
   8  -8   0    2.90    1.70
   8  -8   0    2.50    2.40
   8  -8   0    3.20    3.30
   8  -8   0   -2.40    2.90
   8  -8   0    7.60    3.00
  -8   8   0    1.20    3.00
  -8   8   0    1.80    2.20
   8   8   0    0.90    2.40
  -8   8   0    4.20    1.80
   8   8   0    2.70    4.60
  -8   8   0    1.00    2.90
   9  -8   0   11.50    8.10
   9  -8   0   12.50    3.30
   9  -8   0   11.60    3.80
   9  -8   0    6.70    1.90
   9  -8   0   11.30    2.50
   9  -8   0    5.60    2.80
   9   8   0    5.70    2.50
  -9   8   0    9.40    2.30
  -9   8   0    8.60    2.70
  -9   8   0    9.30    1.90
  10  -8   0   22.10    7.90
  10  -8   0   15.00    2.00
  10  -8   0   18.90    3.20
  10  -8   0   17.40    2.90
  10  -8   0   10.80    3.60
  10  -8   0   16.10    3.40
 -10   8   0   14.60    2.10
 -10   8   0   13.50    2.50
  10   8   0   12.10    2.80
  10   8   0   15.70    1.90
 -10   8   0   13.60    2.80
  11  -8   0   75.09    5.80
  11  -8   0   80.69    5.60
  11  -8   0   81.69    4.60
  11  -8   0   88.79    7.00
  11  -8   0   70.79    4.00
 -11   8   0   75.89    4.20
 -11   8   0   82.59    4.70
  11   8   0   66.59    5.10
  11   8   0   82.59    3.50
 -11   8   0   74.09    5.20
  12  -8   0   12.90    3.30
  12  -8   0   15.20    3.00
  12  -8   0   16.50    2.30
  12  -8   0   17.70    3.90
  12  -8   0   13.60    1.90
 -12   8   0   16.10    2.00
 -12   8   0   12.50    2.60
  12   8   0   12.00    2.60
 -12   8   0   15.70    2.40
  13  -8   0    7.60    2.40
  13  -8   0    6.60    1.70
  13  -8   0    3.60    3.00
 -13   8   0    5.60    1.80
  13   8   0    8.60    2.50
 -13   8   0    6.70    2.10
  14  -8   0   -0.80    1.80
  14  -8   0    0.50    2.50
  14  -8   0    1.30    1.50
 -14   8   0   -1.20    1.60
  14   8   0    5.10    2.20
 -14   8   0    1.60    1.50
  15  -8   0   18.60    2.70
  15  -8   0   20.00    1.80
 -15   8   0   22.40    2.10
 -15   8   0   25.80    2.30
 -16   8   0    6.90    1.20
   0  -9   0   -2.20    2.00
   0   9   0   -0.10    1.50
   0   9   0   -2.40    2.00
   0   9   0    1.80    1.80
   1  -9   0  685.53   22.10
  -1  -9   0  659.73   22.00
   1  -9   0  668.23   24.20
   1   9   0  666.23   20.50
  -1   9   0  653.83   21.90
   1   9   0  649.54   21.90
  -1   9   0  669.33   21.40
  -1   9   0  661.03   22.80
  -1   9   0  648.94   21.80
   1   9   0  642.74   21.50
  -2  -9   0    2.70    2.10
   2  -9   0    4.90    2.20
   2  -9   0    1.20    2.90
  -2   9   0    4.50    2.10
  -2   9   0    5.10    1.90
   2   9   0    1.90    1.90
   2   9   0    2.60    2.20
  -2   9   0    1.80    1.70
  -2   9   0    2.00    1.80
   2   9   0    1.30    1.30
   3  -9   0  287.87   10.70
  -3  -9   0  288.47   10.50
   3  -9   0  294.97   11.90
   3   9   0  291.97   10.70
  -3   9   0  272.67   10.40
   3   9   0  289.17    9.10
  -3   9   0  294.67   10.90
  -3   9   0  288.97   10.30
  -3   9   0  290.27   10.00
   3   9   0  288.87   10.20
   4  -9   0  182.98    8.60
  -4  -9   0  178.28    7.20
   4  -9   0  171.18    7.50
  -4   9   0  186.18    6.90
   4   9   0  173.18   13.00
  -4   9   0  166.88    7.20
   4   9   0  169.88    7.00
   4   9   0  192.68    6.30
  -4   9   0  178.48    7.00
  -4   9   0  174.98    7.40
  -4   9   0  178.68    7.00
   4   9   0  175.78    7.50
   5  -9   0   15.30    3.40
   5  -9   0   17.90    2.70
  -5  -9   0   23.60    2.50
   5   9   0   16.10    1.90
  -5   9   0   18.20    2.20
  -5   9   0   24.70    2.50
   5   9   0   21.20    2.80
  -5   9   0   23.10    2.30
   5   9   0   19.50    5.90
  -5   9   0   21.40    2.60
   6  -9   0   28.50    3.90
   6  -9   0   20.30    3.90
   6  -9   0   28.90    3.90
   6   9   0   19.20    1.80
   6   9   0   23.30    2.90
  -6   9   0   21.20    2.80
  -6   9   0   26.50    2.60
   6   9   0   22.80    2.10
   7  -9   0    0.20    2.10
   7  -9   0   -0.40    3.20
   7  -9   0    1.50    3.00
   7  -9   0    2.40    3.30
   7   9   0    2.30    2.40
  -7   9   0   -0.30    2.10
  -7   9   0   -0.80    2.30
   8  -9   0    6.40    3.00
   8  -9   0    4.00    3.40
   8  -9   0    8.30    2.70
   8  -9   0    4.30    3.20
  -8   9   0    4.40    2.20
   8   9   0    3.00    2.50
   9  -9   0    0.00    8.40
   9  -9   0    3.40    3.10
   9  -9   0    5.40    2.50
  -9   9   0    4.20    2.20
   9   9   0    0.80    2.40
  10  -9   0  123.19    6.90
  10  -9   0  136.79    6.90
  10  -9   0  129.89    6.00
  10  -9   0  143.19    8.20
  10  -9   0  132.19    7.20
  10   9   0  118.99    6.20
 -10   9   0  136.79    5.80
  10   9   0  136.89    5.10
 -10   9   0  123.49    5.20
  11  -9   0   14.50    2.90
  11  -9   0    5.10    3.00
  11  -9   0   12.80    2.30
  11   9   0   11.90    2.60
 -11   9   0    9.00    2.10
 -11   9   0    8.80    1.70
  12  -9   0  160.78    7.70
  12  -9   0  155.48    5.80
  12  -9   0  161.48    7.10
  12   9   0  163.28    6.80
 -12   9   0  154.38    6.40
 -12   9   0  155.28    5.90
  13  -9   0   11.90    2.20
  13  -9   0   12.10    2.80
 -13   9   0   16.80    1.90
  13   9   0   18.70    2.30
 -13   9   0   14.80    1.60
 -14   9   0   12.10    1.30
 -14   9   0   13.90    1.70
  14   9   0    9.50    1.90
   0 -10   0   13.60    3.10
   0 -10   0   15.50    2.60
   0  10   0   13.60    2.10
   0  10   0   14.40    2.20
   0  10   0   15.40    1.80
   0  10   0   15.30    2.50
   1 -10   0    0.10    2.30
   1 -10   0    3.20    3.00
  -1 -10   0   -0.10    2.30
  -1  10   0    2.00    2.20
   1  10   0    2.30    1.40
  -1  10   0    1.40    1.90
   1  10   0   -0.90    2.20
   1  10   0    2.20    2.00
  -1  10   0    3.10    1.60
   2 -10   0    6.30    3.00
   2 -10   0    0.60    2.30
  -2 -10   0    2.60    2.30
   2  10   0    5.20    2.00
   2  10   0    0.30    2.40
  -2  10   0    4.90    1.90
  -2  10   0    1.10    2.10
  -2  10   0    0.60    1.60
   2  10   0    2.00    1.10
   3 -10   0   38.70    3.30
   3 -10   0   37.40    4.00
  -3 -10   0   36.80    3.10
  -3  10   0   40.80    2.90
   3  10   0   40.80    3.30
   3  10   0   39.20    2.50
  -3  10   0   38.40    3.70
   3  10   0   39.60    3.50
  -3  10   0   37.20    3.10
   4 -10   0   59.69    5.40
  -4 -10   0   72.79    4.50
   4 -10   0   66.69    4.50
  -4  10   0   67.89    4.40
   4  10   0   66.99    4.80
  -4  10   0   68.49    3.90
   4  10   0   75.39    4.20
  -4  10   0   64.59    3.90
  -5 -10   0   38.20    3.60
   5 -10   0   26.60    3.70
  -5  10   0   27.20    2.50
   5  10   0   32.20    2.70
   5  10   0   29.20    2.30
   5  10   0   23.90    2.00
   5  10   0   30.90    3.10
  -5  10   0   31.00    2.80
   6 -10   0   81.39    5.90
   6 -10   0  100.09    6.70
  -6 -10   0   85.79    4.80
   6  10   0  101.09    5.40
  -6  10   0   96.09    4.60
   6  10   0   85.19    4.80
  -6  10   0  102.69    4.90
   7 -10   0   21.50    3.60
   7 -10   0   11.10    3.20
  -7 -10   0   17.20    2.30
  -7  10   0   16.10    2.50
  -7  10   0   17.30    2.20
   7  10   0   16.10    2.80
   8 -10   0   34.80    3.90
   8 -10   0   42.30    4.30
   8 -10   0   36.60    9.60
  -8  10   0   37.10    3.60
  -8  10   0   36.60    3.30
   8  10   0   36.80    3.20
   9 -10   0    6.80    2.90
   9 -10   0    2.90    2.30
   9  10   0    0.70    2.30
  -9  10   0    6.40    1.90
  -9  10   0    4.40    2.10
  10 -10   0    1.90    2.40
  10 -10   0    2.60    2.00
  10 -10   0    0.00    2.50
  10  10   0   -2.90    2.20
 -10  10   0    1.40    1.80
  11 -10   0   52.79    3.20
  11 -10   0   46.50    4.20
  11 -10   0   46.90    4.30
 -11  10   0   51.39    3.30
  11  10   0   56.09    3.80
  12 -10   0    3.00    1.90
 -12  10   0    0.90    1.40
  12  10   0    4.60    1.90
  13 -10   0    1.30    1.30
 -13  10   0    2.80    1.30
   0 -11   0    3.80    2.70
   0 -11   0   -3.30    2.20
   0  11   0   -0.20    2.20
   0  11   0   -1.30    1.80
   0  11   0   -1.50    1.20
  -1 -11   0  245.28   11.00
   1 -11   0  258.37   11.10
  -1 -11   0  269.77   10.20
   1 -11   0  276.37   10.20
   1  11   0  282.67   10.10
  -1  11   0  276.57    9.90
  -1  11   0  288.77    9.50
  -1  11   0  282.87    8.80
   1  11   0  268.17    9.60
   2 -11   0  222.18    8.80
  -2 -11   0  221.78    8.80
   2 -11   0  218.18    9.70
   2  11   0  229.98    8.30
   2  11   0  227.08    8.70
  -2  11   0  233.08    8.50
  -2  11   0  233.18    7.60
   3 -11   0  137.79    6.30
   3 -11   0  130.79    7.00
  -3 -11   0  142.69    6.30
   3  11   0  142.39    5.90
  -3  11   0  143.39    5.20
   3  11   0  136.79    6.20
  -3  11   0  136.49    6.00
   3  11   0  142.99    5.40
  -4 -11   0  104.99    5.10
   4 -11   0   93.19    5.90
   4  11   0   96.79    5.20
   4  11   0  103.49    4.00
  -4  11   0   98.29    4.20
   4  11   0   96.99    3.80
   4  11   0  104.79    4.80
  -4  11   0   95.89    4.20
   5 -11   0  115.69    6.40
   5 -11   0  127.99    7.20
  -5 -11   0  117.29    5.60
  -5  11   0  119.49    4.80
   5  11   0  114.69    5.60
   5  11   0  122.49    5.30
   6 -11   0   35.50    3.70
  -6 -11   0   33.70    2.70
  -6  11   0   34.10    2.70
   6  11   0   35.30    3.20
   6  11   0   30.20    2.90
  -7 -11   0   27.90    2.40
   7 -11   0   30.80    3.40
   7 -11   0   22.80    9.30
   7  11   0   28.30    2.30
  -7  11   0   30.00    2.70
   7  11   0   32.50    2.90
   8 -11   0    3.50    2.40
  -8 -11   0    2.70    1.70
  -8  11   0    1.30    1.50
   8  11   0    3.20    2.20
   8  11   0    2.10    1.60
   9 -11   0   16.20    3.00
   9 -11   0   16.60    2.60
   9 -11   0   14.70    1.90
   9 -11   0   18.40    2.20
  -9 -11   0   13.40    1.80
   9  11   0   17.50    1.90
   9  11   0   15.20    2.30
  -9  11   0   16.20    1.70
  10 -11   0    2.80    1.60
  10 -11   0    7.90    2.20
 -10  11   0    4.40    1.30
  10  11   0    4.80    1.80
  10  11   0    7.40    1.40
  11 -11   0    2.10    1.60
 -11  11   0    0.50    1.10
   0 -12   0   11.10    2.20
   0  12   0    9.40    2.00
   1 -12   0  113.39    5.10
  -1 -12   0  112.09    5.10
  -1  12   0  105.79    4.80
   1  12   0  104.99    4.90
   1  12   0  110.29    4.50
   2 -12   0   29.20    2.50
   2 -12   0   23.90    2.90
  -2 -12   0   29.80    2.60
   2  12   0   33.90    2.80
   2  12   0   31.10    2.20
  -2  12   0   29.80    2.90
   2  12   0   31.40    2.10
   2  12   0   26.30    2.50
   3 -12   0    4.60    2.20
  -3 -12   0    2.40    2.00
   3  12   0    5.70    1.90
  -3  12   0    4.30    1.10
   3  12   0    6.00    1.70
  -4 -12   0   24.70    2.30
   4  12   0   21.10    2.30
   4  12   0   23.90    2.10
  -4  12   0   31.30    2.00
  -5 -12   0    5.50    1.80
   5  12   0    7.60    2.00
  -5  12   0    6.50    1.30
   5  12   0    6.70    1.60
  -6 -12   0    2.00    1.60
   6 -12   0    7.10    6.70
  -6  12   0    4.70    1.30
   6  12   0    2.90    1.80
   6  12   0    4.10    1.50
  -7 -12   0   82.89    3.80
   7  12   0   85.79    4.10
  -7  12   0   86.59    3.30
   7  12   0   83.99    3.70
   8  12   0   12.70    1.70
  20   0  -1   -1.60    1.70
  20   0  -1    0.40    1.70
  19   0  -1   63.29    4.30
  19   0  -1   56.79    4.00
  18   0  -1   -0.10    2.40
  18   0  -1    1.60    2.10
  18   0  -1    1.80    1.50
  17   0  -1   95.49    4.50
  17   0  -1   98.09    5.50
  17   0  -1   98.69    5.90
  16   0  -1   -0.90    2.40
  16   0  -1   -1.50    1.70
 -16   0   1   -1.00    1.60
  16   0  -1   -1.40    2.20
  15   0  -1   43.70    3.20
  15   0  -1   50.69    4.40
  15   0  -1   55.49    6.40
  15   0  -1   47.80    4.50
 -15   0   1   48.70    3.50
  14   0  -1   -0.70    2.40
  14   0  -1    0.60    3.50
  14   0  -1    0.90    1.60
  14   0  -1   -0.60    2.70
 -14   0   1    1.90    1.70
  14   0  -1    2.00    3.00
  13   0  -1  101.09    6.10
  13   0  -1  108.89    8.50
  13   0  -1   86.69    6.00
  12   0  -1   -0.40    2.50
  12   0  -1   -0.10    2.40
  12   0  -1    2.30    3.30
  11   0  -1  121.29    7.70
  11   0  -1   90.89    4.20
  11   0  -1  104.49    5.70
  11   0  -1  100.09    5.60
  10   0  -1    3.10    2.90
  10   0  -1    0.70    1.70
  10   0  -1    4.70    2.10
   9   0  -1  840.12   32.20
   9   0  -1  858.01   36.60
   9   0  -1  886.91   30.60
   9   0  -1  907.31   27.50
   9   0  -1  924.01   27.60
  -6   0   1    3.40    1.60
   6   0  -1    5.50    1.80
  -6   0   1    0.70    0.90
   5   0  -1   82.99    4.60
   4   0  -1  -10.20    1.30
   3   0  -1 2872.31  112.49
   2   0  -1   -2.40    0.50
   0   0  -1   -0.20    0.10
   0   0   1   -0.30    0.20
   1   0   1   57.29    2.20
   1   0   1   41.00    2.10
   2   0   1   -3.20    0.70
   2   0   1   -3.80    0.60
   3   0   1  413.36   15.90
   3   0   1  396.76   16.40
   4   0   1    0.00    1.40
   4   0   1    1.10    1.30
   5   0   1 2576.94  101.49
   6   0   1   -1.60    1.60
   7   0   1 4786.42  173.08
   7   0   1 4611.74  192.08
   7   0   1 5144.09  150.88
  -7   0  -1 5023.60  173.18
   8   0   1    0.30    2.30
   8   0   1    2.70    1.60
   9   0   1  614.94   22.00
   9   0   1  618.74   26.60
   9   0   1  629.44   23.10
  10   0   1   16.90    3.70
  10   0   1   21.30    2.70
  10   0   1   16.40    2.60
  11   0   1  645.44   24.00
  11   0   1  666.03   25.20
  11   0   1  702.53   29.50
  12   0   1    3.10    2.60
  12   0   1   -0.80    2.60
  12   0   1   -2.30    3.30
  13   0   1   26.30    3.80
  13   0   1   39.80    5.70
  13   0   1   27.70    3.80
  13   0   1   34.00    3.80
  13   0   1   26.70    2.30
  14   0   1   -2.10    2.50
  14   0   1    2.20    1.50
  14   0   1    1.30    2.70
  14   0   1   -1.20    1.50
  14   0   1    0.50    3.20
  14   0   1   -0.50    2.30
  14   0   1    3.40    3.10
  15   0   1    5.80    2.40
  15   0   1    5.70    3.40
  15   0   1    4.10    1.60
 -15   0  -1    6.20    1.80
  15   0   1    3.00    2.60
  16   0   1    3.80    1.80
  16   0   1    3.10    2.30
  16   0   1   -1.70    3.40
  16   0   1    1.50    1.30
  16   0   1    1.50    2.50
  17   0   1  102.79    5.90
  17   0   1  100.79    4.50
  17   0   1   98.19    5.50
  18   0   1    4.10    2.20
  18   0   1    1.30    1.50
  18   0   1    2.20    2.50
  19   0   1   85.69    5.00
  19   0   1   87.79    4.70
  20   0   1    0.40    1.70
  20  -1  -1   -1.70    1.70
  20  -1  -1    4.30    1.70
  20   1  -1    4.50    1.80
  19  -1  -1    7.50    2.40
  19  -1  -1   10.80    2.10
  19   1  -1    5.90    2.10
  18  -1  -1   24.00    4.50
  18  -1  -1   19.70    3.00
  18  -1  -1   24.50    2.70
  18   1  -1   26.40    2.80
  17  -1  -1   20.50    2.70
  17  -1  -1   30.30    3.30
  17  -1  -1   25.40    4.80
  17   1  -1   25.80    3.30
  17   1  -1   25.50    3.00
  17   1  -1   25.70    2.20
  16  -1  -1  131.59    7.40
  16  -1  -1  137.09   10.50
  16  -1  -1  130.69    7.00
  16  -1  -1  131.99    6.40
  16   1  -1  144.09    6.60
  16   1  -1  128.39    4.90
  16   1  -1  119.59    6.90
 -16   1   1  141.29    6.10
  16   1  -1  132.79    5.40
  15  -1  -1   29.50    3.00
  15  -1  -1   29.80    5.40
  15  -1  -1   31.90    3.60
  15  -1  -1   35.20    4.10
 -15  -1   1   31.80    3.10
  15   1  -1   32.70    2.40
  15   1  -1   32.60    3.50
  15   1  -1   27.60    3.10
  14  -1  -1   10.20    2.80
  14  -1  -1    5.60    3.90
  14  -1  -1    9.00    3.30
  14  -1  -1    7.80    3.10
  14  -1  -1    7.00    3.40
 -14  -1   1    7.80    1.70
  14   1  -1    8.00    2.50
  14   1  -1    6.50    1.70
  14   1  -1    9.30    1.60
  14   1  -1    7.90    3.30
  13  -1  -1  160.18    5.30
  13  -1  -1  168.58   11.20
  13  -1  -1  155.88    7.80
 -13  -1   1  148.29    6.40
  13  -1  -1  159.18    8.20
  13  -1  -1  161.58    8.00
  13   1  -1  156.18    5.80
  13   1  -1  166.88    8.00
  12  -1  -1  308.37   12.60
  12  -1  -1  283.57   12.00
  12  -1  -1  283.97   12.00
 -12  -1   1  285.87   10.70
  12  -1  -1  313.27   15.50
  12   1  -1  300.07   15.30
  12   1  -1  298.77   10.00
  12   1  -1  295.67   11.90
  11  -1  -1  352.76   14.10
  11  -1  -1  376.56   11.80
  11  -1  -1  377.56   14.80
  11  -1  -1  385.56   17.90
  11  -1  -1  364.16   11.70
  11   1  -1  391.26   17.70
  11   1  -1  354.36   14.00
  10  -1  -1  724.93   25.70
  10  -1  -1  698.83   22.80
  10  -1  -1  741.43   31.20
  10  -1  -1  747.23   27.10
  10   1  -1  778.92   31.20
  10   1  -1  762.62   25.70
  10   1  -1  694.13   23.90
  10   1  -1  700.13   26.90
   9  -1  -1  135.09    7.70
   9  -1  -1  121.39    5.80
  -9  -1   1  131.99    6.80
   9  -1  -1  122.09    5.90
   9  -1  -1  122.29    4.30
   9   1  -1  130.69    5.70
   9   1  -1  125.39    7.40
   9   1  -1  123.09    5.80
   8  -1  -1    6.00    2.50
   8  -1  -1   10.30    1.00
  -8  -1   1   10.70    2.50
   8  -1  -1   10.90    1.90
   8   1  -1   18.20    2.10
   8   1  -1   12.40    2.60
   7  -1  -1 1743.63   70.99
   7  -1  -1 1751.72   63.49
  -7  -1   1 1874.01   63.99
  -7   1   1 1732.63   63.89
   7   1  -1 1764.72   54.99
   7   1  -1 1771.52   54.99
   7   1  -1 1753.22   70.89
   7   1  -1 1859.51   79.49
   6  -1  -1  219.18   10.40
   6   1  -1  243.28   11.90
  -6   1   1  227.28    9.40
   6   1  -1  225.48   10.30
   5  -1  -1   20.20    2.50
   5   1  -1   24.30    3.10
   5   1  -1   19.30    2.30
   4   1  -1   20.40    2.10
   3   1  -1 2606.84  102.19
   2   1  -1  565.44   22.50
   1  -1  -1  942.71   39.70
   0  -1   1 1514.25   62.79
   0  -1  -1 1501.55   62.79
   0   1   1 1477.85   56.39
   1  -1   1   44.00    2.30
   1   1   1   40.10    2.30
   1   1   1   43.50    2.30
   2  -1   1 1874.21   72.19
   2  -1   1 1976.50   80.49
   2   1   1 1927.01   72.59
   2   1   1 1869.41   78.19
   2   1   1 1929.61   75.29
   3  -1   1   51.49    2.70
   3   1   1   63.29    3.40
   3   1   1   53.79    3.20
   4  -1   1 2599.34   98.49
   4  -1   1 2453.15   94.59
   4   1   1 2460.05   98.49
   5  -1   1  201.68    9.10
   5   1   1  194.48   10.20
   5   1   1  201.08    9.10
   6  -1   1  142.59    7.30
   6   1   1  152.98    8.30
   6   1   1  136.59    7.20
   7   1   1   44.00    3.90
   8  -1   1  304.87    9.30
   8  -1   1  282.97   13.50
  -8  -1  -1  293.17   11.80
   8  -1   1  285.87   11.30
   8   1   1  290.57   11.40
   8   1   1  278.17   13.50
   9  -1   1   17.80    3.60
   9  -1   1   14.70    1.10
   9  -1   1   16.50    2.30
   9  -1   1   18.80    2.70
   9   1   1   17.40    3.40
   9   1   1   17.90    2.50
   9   1   1   17.60    2.30
  10  -1   1  112.89    5.80
  10  -1   1  128.29    8.10
  10  -1   1  114.09    5.90
  10   1   1  120.19    7.80
  10   1   1  114.99    5.70
  10   1   1  120.09    5.80
  10   1   1  105.89    4.10
  11  -1   1  439.16   17.30
  11  -1   1  434.96   16.60
  11  -1   1  477.15   20.90
  11   1   1  440.96   17.20
  11   1   1  456.05   16.60
  11   1   1  462.35   20.60
  11   1   1  409.16   14.10
  12  -1   1  354.46   17.60
  12  -1   1  376.66   14.10
  12  -1   1  343.27   14.50
  12   1   1  351.16   13.80
  12   1   1  358.06   14.40
  12   1   1  378.06   17.90
  12   1   1  332.67   11.40
  12   1   1  348.67   11.70
  13  -1   1   17.70    3.50
  13  -1   1   22.90    4.80
 -13  -1  -1   21.20    2.00
  13  -1   1   18.50    3.20
  13  -1   1   24.70    3.90
  13   1   1   18.60    3.60
  13   1   1   16.50    3.30
  13   1   1   19.80    1.90
  13   1   1   16.00    1.50
  13   1   1   21.50    1.80
  14  -1   1  197.38    7.20
  14  -1   1  195.48    8.60
  14  -1   1  212.48   13.60
  14  -1   1  197.08    9.40
  14  -1   1  196.78    9.90
  14  -1   1  206.58    9.50
  14   1   1  195.98    7.00
  14   1   1  194.48    6.80
  14   1   1  194.88    7.20
  14   1   1  205.28    9.70
  14   1   1  208.98    8.70
  15  -1   1   92.49    5.10
  15  -1   1   93.89    6.10
  15  -1   1   94.89    8.90
  15  -1   1  102.09    6.40
  15  -1   1   97.49    6.80
  15  -1   1   97.29    4.40
  15  -1   1   99.49    7.00
  15   1   1   89.39    6.70
  15   1   1   90.29    4.20
  15   1   1   95.99    5.50
  15   1   1   97.39    3.70
  15   1   1   96.19    4.30
  16  -1   1  258.47   16.80
  16  -1   1  263.77   11.00
  16  -1   1  255.17   10.30
  16  -1   1  293.27   12.00
  16  -1   1  263.07    9.30
  16   1   1  271.57   10.30
  16   1   1  272.47    9.20
  16   1   1  273.07   11.90
  16   1   1  259.27    9.40
  17  -1   1    1.60    2.50
  17  -1   1    5.40    2.30
  17  -1   1    4.80    1.80
  17  -1   1    4.40    3.80
  17   1   1    0.00    1.50
  17   1   1    2.10    2.40
  18  -1   1   52.79    4.60
  18  -1   1   53.39    3.30
  18  -1   1   60.19    4.10
  18   1   1   49.60    4.20
  19  -1   1   15.50    2.20
  19  -1   1   14.20    1.80
  19  -1   1   13.50    2.50
  19   1   1   11.60    2.30
  20  -1   1    5.30    1.70
  20  -1   1    2.40    1.80
  20   1   1    3.20    1.70
  20  -2  -1    2.50    1.70
  20   2  -1    0.50    1.70
  19  -2  -1   27.20    3.00
  19  -2  -1   31.70    4.80
  19   2  -1   37.30    3.50
  18  -2  -1   67.89    7.00
  18  -2  -1   63.79    4.80
  18  -2  -1   72.09    4.20
  18   2  -1   56.39    4.40
  17  -2  -1    2.30    3.00
  17  -2  -1    0.00    2.50
  17  -2  -1    0.90    3.70
  17  -2  -1    1.20    2.20
  17   2  -1    4.50    2.40
  16  -2  -1    8.30    2.90
  16  -2  -1    5.30    2.30
  16  -2  -1   11.10    3.40
  16  -2  -1    5.20    4.10
  16   2  -1   10.00    2.60
  16   2  -1   10.10    1.20
  15  -2  -1   20.50    3.40
  15  -2  -1   21.60    4.30
  15  -2  -1   17.80    3.60
  15  -2  -1   16.60    2.60
  15  -2  -1   20.40    5.00
  15   2  -1   15.70    1.90
  15   2  -1   19.20    1.60
  15   2  -1   17.80    2.00
  15   2  -1   18.00    2.80
  14  -2  -1  157.88    5.40
  14  -2  -1  156.38    8.30
  14  -2  -1  161.78    8.70
  14  -2  -1  169.98   11.90
  14  -2  -1  157.08    8.00
  14  -2  -1  159.18    7.70
  14   2  -1  156.78    5.90
  14   2  -1  150.38    5.90
  14   2  -1  159.88    7.10
  13  -2  -1   -1.50    2.60
  13  -2  -1   -0.70    3.00
  13  -2  -1    3.60    3.80
 -13  -2   1   -1.20    1.40
  13  -2  -1    0.40    2.80
  13  -2  -1    1.70    1.00
  13   2  -1   -1.40    1.30
  13   2  -1   -3.70    2.60
  13   2  -1    1.50    1.10
  12  -2  -1  112.29    6.00
  12  -2  -1  108.09    3.90
  12  -2  -1  124.59    8.90
 -12  -2   1  105.19    4.80
  12  -2  -1  115.99    6.60
  12  -2  -1  112.49    6.30
  12   2  -1  108.49    4.10
  12   2  -1  112.49    6.20
  11  -2  -1   26.50    4.80
  11  -2  -1   19.00    2.90
 -11  -2   1   23.90    2.20
  11  -2  -1   23.20    1.60
  11  -2  -1   21.60    3.20
  11   2  -1   25.00    4.40
  11   2  -1   34.00    3.40
 -10  -2   1  124.49    4.90
  10  -2  -1  122.19    6.10
 -10  -2   1  126.09    7.20
  10  -2  -1  116.39    4.40
  10  -2  -1  115.19    6.10
  10  -2  -1  133.49    8.40
  10   2  -1  141.49    8.10
  10   2  -1  121.89    5.90
  -9  -2   1  139.69    5.30
   9  -2  -1  148.89    8.50
   9  -2  -1  149.79    6.60
   9  -2  -1  136.39    6.40
  -9  -2   1  129.79    7.20
   9  -2  -1  131.19    4.90
   9   2  -1  136.09    9.50
   9   2  -1  138.39    8.00
   9   2  -1  141.79    6.20
  -8  -2   1  791.52   27.10
   8  -2  -1  774.62   33.30
   8  -2  -1  827.02   29.30
   8   2  -1  830.32   37.50
   8   2  -1  792.32   33.10
   8   2  -1  781.22   29.10
  -7  -2   1 1479.45   50.29
   7  -2  -1 1432.96   60.29
   7  -2  -1 1496.05   53.79
   7   2  -1 1490.05   60.09
   7   2  -1 1610.04   67.59
   6  -2  -1   28.80    2.30
   6  -2  -1   21.20    2.80
  -6  -2   1   23.70    1.40
   6   2  -1   21.10    1.00
   6   2  -1   28.50    3.60
   6   2  -1   22.40    1.00
   6   2  -1   25.50    2.80
   5   2  -1  479.65   21.80
   5   2  -1  445.16   19.20
   4   2  -1 1704.43   73.39
   4   2  -1 1608.64   65.39
   3   2  -1 1372.56   54.29
   2  -2  -1 1606.94   67.79
   1  -2  -1 1081.59   45.70
   0  -2   1  654.13   27.20
   0  -2  -1  623.74   27.10
   1  -2   1  217.08    9.40
  -1  -2  -1  206.28    9.20
   1   2   1  199.78    8.60
   2  -2   1 3581.44  146.89
   2   2   1 3423.16  137.19
   3   2   1  705.43   29.40
   3   2   1  713.73   28.60
   4   2   1 1415.56   60.89
   4   2   1 1490.15   58.99
   4   2   1 1557.84   65.99
   5   2   1 1060.59   46.60
   5   2   1 1008.30   41.60
   6  -2   1   36.80    3.60
   6  -2   1   45.20    2.70
   6   2   1   38.10    3.60
   6   2   1   40.40    4.10
   7  -2   1    3.80    2.10
   7   2   1    6.10    2.40
   7   2   1    9.60    2.90
   8  -2   1   92.69    4.80
   8  -2   1   95.59    5.00
   8  -2   1   93.09    3.50
   8  -2   1  105.79    6.60
  -8  -2  -1   93.39    3.70
   8   2   1  103.39    6.50
   8   2   1  100.59    7.40
   8   2   1   96.39    4.80
   8   2   1   99.69    4.80
   9  -2   1  551.74   17.60
  -9  -2  -1  538.15   18.90
   9  -2   1  545.25   20.00
   9  -2   1  582.24   24.50
   9  -2   1  568.54   20.90
   9   2   1  558.24   20.80
   9   2   1  573.84   24.30
   9   2   1  529.05   17.40
   9   2   1  562.64   19.90
  10  -2   1  367.16   11.90
  10  -2   1  367.46   14.70
  10  -2   1  374.46   14.20
  10  -2   1  410.56   18.00
 -10  -2  -1  367.66   13.00
  10   2   1  368.96   14.60
  10   2   1  391.96   17.60
  10   2   1  347.97   11.80
  10   2   1  373.36   14.00
  11  -2   1  102.39    6.00
  11  -2   1   96.29    3.60
  11  -2   1  115.39    8.40
  11  -2   1  102.19    5.70
 -11  -2  -1  100.79    4.30
  11   2   1  109.99    6.10
  11   2   1  119.59    8.10
  11   2   1   97.99    3.70
  11   2   1  107.29    5.80
  12  -2   1   70.49    5.10
  12  -2   1   67.89    4.90
  12  -2   1   70.49    6.80
  12  -2   1   61.39    5.30
  12   2   1   61.29    2.80
  12   2   1   63.99    5.00
  12   2   1   63.69    2.60
  13  -2   1    5.80    3.40
  13  -2   1    5.10    3.90
  13  -2   1    2.70    3.10
  13  -2   1    1.20    2.80
  13   2   1    4.30    1.10
  13   2   1    4.50    1.30
  13   2   1    1.90    1.00
  13   2   1    2.10    3.00
  14  -2   1  315.37   12.40
  14  -2   1  308.57   13.70
  14  -2   1  328.17   19.20
  14  -2   1  308.77   13.20
  14  -2   1  303.77   13.10
  14   2   1  312.77   10.30
  14   2   1  307.77   13.00
  14   2   1  306.67   10.00
  14   2   1  308.47   11.70
  14   2   1  310.07   10.50
  15  -2   1    7.60    3.20
  15  -2   1    4.00    2.90
  15  -2   1    5.20    4.30
  15  -2   1    3.10    3.50
  15  -2   1    2.60    3.70
  15   2   1   -0.20    1.50
  15   2   1    1.90    1.50
  15   2   1    1.50    2.40
  15   2   1    0.80    3.30
  16  -2   1  400.66   15.10
  16  -2   1  389.66   23.30
  16  -2   1  413.16   16.80
  16  -2   1  374.76   15.90
  16  -2   1  421.76   16.10
  16  -2   1  392.76   14.50
  16   2   1  397.66   14.50
  16   2   1  383.76   13.40
  16   2   1  395.66   13.00
  17  -2   1   -0.80    3.90
  17  -2   1    2.10    2.70
  17   2   1    3.30    2.40
  17   2   1    6.10    1.70
  18  -2   1   18.90    2.90
  18  -2   1   11.80    4.00
  18   2   1   11.80    2.40
  19  -2   1    4.20    2.30
  19  -2   1    2.10    2.80
  19   2   1    3.30    2.10
  20  -2   1   74.79    4.30
  20   2   1   78.69    3.90
  20  -3  -1   -0.90    1.50
  20   3  -1    1.70    1.50
  19  -3  -1    4.60    2.80
  19  -3  -1    7.20    2.20
  19  -3  -1    7.10    1.60
  19   3  -1   13.20    2.10
 -19   3   1   10.30    1.50
  18  -3  -1   79.39    7.50
  18  -3  -1   85.79    4.00
  18  -3  -1   82.79    5.20
  18   3  -1   78.49    4.70
 -18   3   1   73.49    3.70
  17  -3  -1  136.89    7.00
  17  -3  -1  146.29   10.80
  17  -3  -1  141.69    7.60
 -17   3   1  140.99    5.60
  17   3  -1  137.09    6.50
  16  -3  -1   22.00    3.80
  16  -3  -1   21.70    3.30
  16  -3  -1   13.00    4.60
  16   3  -1   23.40    2.90
  15  -3  -1   16.50    4.10
  15  -3  -1   23.20    3.50
  15  -3  -1   20.30    3.60
  15  -3  -1   18.40    4.90
  15   3  -1   22.50    2.00
  15   3  -1   19.80    1.80
  15   3  -1   21.10    2.90
  14  -3  -1  512.45   28.30
  14  -3  -1  519.35   20.00
  14  -3  -1  513.15   18.20
  14  -3  -1  474.65   15.50
  14  -3  -1  472.15   16.10
  14  -3  -1  477.85   18.90
  14  -3  -1  473.25   19.00
  14   3  -1  495.35   17.40
  14   3  -1  488.55   16.30
  14   3  -1  495.75   15.70
  13  -3  -1   -1.80    3.00
  13  -3  -1   -0.40    3.00
  13  -3  -1    1.00    1.00
  13  -3  -1    2.70    2.70
  13  -3  -1   -1.90    2.40
  13  -3  -1    2.30    4.00
  13  -3  -1   -1.00    1.70
  13   3  -1    1.00    1.10
  13   3  -1    0.40    1.20
  12  -3  -1   70.49    5.50
  12  -3  -1   76.29    3.20
  12  -3  -1   80.19    5.80
  12  -3  -1   82.69    7.50
  12  -3  -1   79.39    5.20
 -12  -3   1   74.29    3.80
  12   3  -1   69.99    3.10
  11  -3  -1  485.75   21.40
  11  -3  -1  452.65   17.00
  11  -3  -1  459.45   17.70
 -11  -3   1  445.96   15.80
 -11  -3   1  449.86   19.00
  11  -3  -1  432.96   14.50
  11  -3  -1  443.06   17.00
  11   3  -1  433.76   14.60
 -10  -3   1   10.50    3.20
 -10  -3   1    8.10    1.50
  10  -3  -1    8.10    3.60
  10  -3  -1    9.10    2.50
  10  -3  -1    3.70    2.50
  10   3  -1    9.30    3.20
  10   3  -1    6.70    4.10
   9  -3  -1   69.39    4.30
   9  -3  -1   72.69    6.10
  -9  -3   1   63.99    3.20
   9  -3  -1   67.19    4.60
   9   3  -1   59.59    6.80
   9   3  -1   59.59    5.40
   9   3  -1   56.29    4.00
  -8  -3   1   79.19    3.60
   8  -3  -1   80.89    4.60
   8  -3  -1   92.99    6.30
   8   3  -1   85.09    7.00
   8   3  -1   80.69    5.60
   7  -3  -1  273.87   11.00
  -7  -3   1  270.57    9.80
   7   3  -1  303.27   15.00
   7   3  -1  270.17   12.70
  -6  -3   1  278.27   10.10
   6  -3  -1  272.97   10.70
   6   3  -1  286.27   12.90
   6   3  -1  285.67    9.00
   6   3  -1  303.37   14.90
   6   3  -1  297.07    9.00
  -5  -3   1  290.47   10.60
   5   3  -1  310.47   13.30
   5   3  -1  311.07   15.30
   4   3  -1  808.22   36.90
   3   3  -1   32.60    3.70
   2  -3  -1  778.32   34.90
   2   3  -1  853.21   36.90
  -1  -3   1 1456.65   61.79
   1  -3  -1 1464.75   61.79
   0  -3   1  941.61   40.60
   0  -3  -1  960.30   40.50
   1  -3   1  681.53   29.30
  -1  -3  -1  677.73   29.10
   2  -3   1   70.69    4.10
  -2  -3  -1   67.89    3.90
   3  -3   1 2143.59   94.39
   3   3   1 2331.47   98.79
   4   3   1 2038.40   80.69
   4   3   1 2012.10   85.59
   4   3   1 1779.42   79.19
   4   3   1 1892.01   76.39
  -5  -3  -1   15.10    1.20
   5   3   1   14.30    3.00
   5   3   1   11.20    2.20
   6  -3   1   48.80    3.00
  -6  -3  -1   43.20    2.10
   6  -3   1   44.40    2.10
   6   3   1   36.20    3.90
   6   3   1   41.70    2.90
   6   3   1   41.00    4.60
  -7  -3  -1  248.78    8.80
   7  -3   1  256.17   10.00
   7  -3   1  240.08   12.00
   7   3   1  246.38    9.90
   7   3   1  271.77   13.80
   7   3   1  233.58   11.80
   8  -3   1  250.47   11.60
   8  -3   1  320.97   14.40
  -8  -3  -1  301.77   10.30
   8   3   1  289.67   13.90
   8   3   1  286.17    9.50
   8   3   1  312.37   16.10
   8   3   1  309.57   11.30
   8   3   1  297.37   11.60
   9  -3   1  529.15   22.20
  -9  -3  -1  489.75   16.80
   9  -3   1  488.85   18.60
   9  -3   1  486.85   17.90
   9   3   1  474.15   18.50
   9   3   1  519.65   21.80
   9   3   1  496.45   17.70
   9   3   1  457.45   24.40
   9   3   1  456.05   15.50
  10  -3   1   15.40    1.50
  10  -3   1   17.00    3.10
  10  -3   1   13.30    3.90
  10  -3   1   17.60    2.90
  10   3   1   15.50    2.80
  10   3   1   15.30    1.40
  10   3   1   15.90    3.70
  11  -3   1   81.49    5.30
  11  -3   1   86.09    7.60
  11  -3   1   71.19    5.00
  11  -3   1   79.19    5.60
  11  -3   1   78.89    3.20
  11   3   1   74.59    3.10
  11   3   1   76.99    2.90
  11   3   1   79.49    7.00
  11   3   1   88.69    5.30
  12  -3   1    2.80    3.90
  12  -3   1    4.40    2.60
  12  -3   1    4.70    2.60
  12  -3   1   -0.40    3.00
  12  -3   1    5.10    1.10
  12   3   1    2.60    1.00
  12   3   1    5.30    2.80
  12   3   1    4.00    1.00
  13  -3   1  161.28    8.00
  13  -3   1  154.18    8.60
  13  -3   1  161.98    7.80
  13  -3   1  172.98    8.90
  13  -3   1  167.98   11.70
  13   3   1  155.48    5.80
  13   3   1  161.18    5.50
  13   3   1  164.88    5.70
  14  -3   1    6.40    3.10
  14  -3   1    8.30    3.10
  14  -3   1    4.20    3.50
  14  -3   1    8.30    3.90
  14  -3   1   10.90    4.60
 -14   3  -1   13.00    3.30
  14   3   1    3.00    2.40
  14   3   1    9.10    1.30
  15  -3   1  488.15   17.90
  15  -3   1  496.55   19.90
  15  -3   1  480.05   27.80
  15  -3   1  505.75   19.00
  15  -3   1  458.65   18.90
  15   3   1  477.55   16.10
  15   3   1  484.35   17.30
  16  -3   1   51.39    7.30
  16  -3   1   53.39    4.80
  16  -3   1   59.39    5.40
  16  -3   1   46.90    4.20
  16   3   1   49.40    4.50
  16   3   1   49.20    3.10
  17  -3   1   52.49    7.30
  17  -3   1   57.09    5.10
  17  -3   1   47.00    4.80
  17   3   1   55.39    4.40
  17   3   1   55.69    3.10
  18  -3   1   -1.30    3.30
  18  -3   1   -1.60    2.30
  18   3   1    2.50    2.10
  18   3   1    2.80    1.50
  19  -3   1    8.60    2.30
  19  -3   1    8.80    1.60
  19  -3   1    5.90    3.00
  19   3   1    6.00    2.00
  20  -3   1   36.50    3.00
  20   3   1   36.60    2.80
  19  -4  -1    9.60    1.60
  19  -4  -1    8.30    2.10
  19   4  -1    7.70    1.90
 -19   4   1    9.20    1.30
  18  -4  -1   25.30    2.90
  18  -4  -1   19.20    4.10
  18  -4  -1   23.20    3.10
  18  -4  -1   26.20    2.20
  18   4  -1   29.10    2.60
 -18   4   1   24.70    2.00
  17  -4  -1   74.19    7.60
  17  -4  -1   73.19    5.10
  17  -4  -1   83.19    5.70
  17  -4  -1   75.49    4.00
 -17   4   1   69.79    3.80
  17   4  -1   74.09    4.70
  16  -4  -1   54.69    4.90
  16  -4  -1   52.79    5.30
  16  -4  -1   40.30    6.10
  16  -4  -1   54.39    3.60
 -16   4   1   51.39    3.40
  16   4  -1   50.49    4.40
  15  -4  -1   36.10    5.80
  15  -4  -1   42.90    5.30
  15  -4  -1   40.70    3.90
  15  -4  -1   43.40    3.30
  15  -4  -1   35.80    4.20
  15   4  -1   39.20    2.70
  15   4  -1   40.60    3.40
 -15   4   1   36.70    3.30
  14  -4  -1  408.26   14.00
  14  -4  -1  435.26   24.10
  14  -4  -1  430.56   17.20
  14  -4  -1  410.76   16.30
  14  -4  -1  407.56   15.30
  14  -4  -1  386.16   13.60
  14  -4  -1  400.46   16.20
  14   4  -1  391.06   13.60
  14   4  -1  425.06   13.00
  14   4  -1  411.16   14.70
 -14   4   1  368.96   18.20
 -14   4   1  398.36   13.80
  13  -4  -1   22.70    5.20
  13  -4  -1   18.00    3.80
  13  -4  -1   20.70    3.20
  13  -4  -1   21.80    4.00
  13  -4  -1   18.40    1.70
  13  -4  -1   17.30    2.20
  13  -4  -1   16.30    2.50
  13  -4  -1   17.30    3.40
 -13   4   1   20.20    2.20
  13   4  -1   19.90    2.70
  13   4  -1   20.00    1.80
  13   4  -1   17.80    1.60
  12  -4  -1   43.10    6.40
  12  -4  -1   48.90    4.80
  12  -4  -1   40.80    4.40
  12  -4  -1   48.50    4.80
 -12  -4   1   40.90    3.10
 -12  -4   1   42.70    5.50
  12   4  -1   40.20    2.60
  12   4  -1   41.70    2.30
  11  -4  -1   25.10    3.30
  11  -4  -1   22.70    3.60
  11  -4  -1   25.90    4.70
 -11  -4   1   18.50    2.00
 -11  -4   1   20.30    4.30
  11  -4  -1   23.00    3.40
  11  -4  -1   21.70    2.40
  11   4  -1   19.70    1.80
  11   4  -1   22.70    3.00
  10  -4  -1   45.70    3.90
  10  -4  -1   44.50    4.30
  10  -4  -1   47.80    4.30
  10  -4  -1   50.59    6.10
 -10  -4   1   47.50    2.90
  10   4  -1   43.20    6.70
  -9  -4   1  413.76   14.50
   9  -4  -1  423.96   16.30
   9  -4  -1  389.86   14.70
   9  -4  -1  440.26   19.60
   9   4  -1  398.56   21.70
  -8  -4   1  159.48    6.00
   8  -4  -1  154.08    6.50
   8  -4  -1  151.88    7.20
   8  -4  -1  174.28    9.50
   8   4  -1  147.19    5.40
   8   4  -1  151.38   10.40
  -7  -4   1  563.24   19.00
   7  -4  -1  550.14   20.70
   7  -4  -1  565.94   20.00
   7   4  -1  534.05   18.10
   7   4  -1  540.55   27.00
  -6  -4   1  685.53   23.20
   6   4  -1  663.43   21.10
   6   4  -1  715.83   32.40
   6   4  -1  659.63   21.20
  -5  -4   1  354.96   12.50
   5   4  -1  369.86   18.20
   5   4  -1  364.76   11.40
   5   4  -1  351.56   11.50
  -4  -4   1   22.10    1.70
   4   4  -1   23.40    1.40
   4   4  -1   26.10    3.90
   3  -4  -1  248.98   12.30
  -3  -4   1  260.07    9.30
  -3  -4   1  258.07   12.20
   3   4  -1  276.67   13.60
   2  -4  -1    2.70    1.70
  -2  -4   1    4.30    1.70
   2   4  -1    1.90    2.40
  -1  -4   1 1024.20   44.30
   1  -4  -1 1014.80   44.20
  -1   4   1 1023.30   40.40
   1   4  -1 1072.69   46.70
   0  -4  -1   36.30    3.20
   0  -4   1   41.40    3.30
   0   4   1   42.30    3.90
   1  -4   1  395.46   18.00
  -1  -4  -1  407.16   17.90
   1   4   1  409.56   19.20
  -1   4  -1  399.26   16.50
   2  -4   1  107.89    6.10
  -2  -4  -1  107.59    5.80
   2   4   1  104.89    5.80
   2   4   1  116.09    6.90
  -2   4  -1  116.19    5.60
  -3  -4  -1  122.49    6.70
   3  -4   1  127.79    7.10
   3   4   1  128.69    7.80
  -3   4  -1  149.88    6.60
   3   4   1  134.69    6.90
  -4  -4  -1  214.48   10.10
  -4  -4  -1  206.88    7.50
   4   4   1  209.68    6.80
   4   4   1  202.78   11.40
   4   4   1  222.48   10.20
  -5  -4  -1   32.30    1.80
   5   4   1   35.50    2.50
   5   4   1   30.40    1.30
   5   4   1   35.00    4.40
   5   4   1   28.50    1.40
  -6  -4  -1 1593.64   53.49
   6   4   1 1552.64   57.09
   6   4   1 1645.74   71.99
  -7  -4  -1   11.10    1.20
   7  -4   1    9.60    2.20
   7   4   1   10.30    3.60
   7   4   1   11.80    1.90
   8  -4   1  163.68    9.20
   8  -4   1  144.89    6.10
  -8  -4  -1  141.59    5.60
   8  -4   1  141.69    6.90
   8   4   1  157.08    8.80
   8   4   1  142.19    9.90
   9  -4   1  332.77   12.80
   9  -4   1  337.07   13.00
  -9  -4  -1  316.27   11.20
   9  -4   1  311.27   15.90
   9   4   1  295.77   17.70
   9   4   1  298.77   10.40
   9   4   1  335.57   15.50
  10  -4   1   -0.90    2.30
  10  -4   1    0.00    2.90
  10  -4   1    3.90    3.40
  10   4   1    2.20    4.10
  10   4   1    1.50    0.80
  10   4   1    1.50    1.20
  10   4   1    5.50    3.40
  11  -4   1    7.00    2.80
 -11  -4  -1    6.40    3.40
  11  -4   1    4.10    3.00
  11  -4   1    6.50    2.50
  11  -4   1    5.70    3.60
  11   4   1   11.00    2.60
  11   4   1    6.70    1.30
  11   4   1    5.90    1.00
  12  -4   1    2.00    1.30
  12  -4   1    5.40    4.20
  12  -4   1    5.80    3.50
  12  -4   1    0.20    2.80
  12  -4   1    3.90    2.80
  12   4   1    2.10    1.00
  12   4   1    0.50    2.60
  12   4   1    2.50    1.10
 -12   4  -1    2.80    2.80
  13  -4   1   98.09    3.70
  13  -4   1   98.99    8.90
  13  -4   1   90.99    4.90
  13  -4   1  106.19    7.20
  13  -4   1  102.89    6.60
  13  -4   1   98.59    5.70
  13  -4   1   96.09    6.40
 -13   4  -1   94.49    4.60
  13   4   1   95.79    3.90
 -13   4  -1   91.09    6.70
  13   4   1  100.09    5.40
  14  -4   1    0.80    3.70
  14  -4   1   -0.10    3.40
  14  -4   1    3.50    4.50
  14  -4   1    0.60    1.40
  14  -4   1    3.00    2.90
  14  -4   1    5.60    3.10
 -14   4  -1   -2.80    2.50
 -14   4  -1    2.50    1.80
  14   4   1    1.20    1.20
  14   4   1    2.80    2.40
  15  -4   1   42.00    4.50
  15  -4   1   45.60    6.90
  15  -4   1   45.60    4.10
  15  -4   1   37.90    4.90
  15  -4   1   49.30    5.20
  15   4   1   49.00    4.40
 -15   4  -1   45.70    3.60
  15   4   1   48.70    2.80
  16  -4   1    1.40    3.00
  16  -4   1    5.40    1.90
  16  -4   1    2.50    4.20
  16  -4   1    5.70    2.90
  16  -4   1    5.10    3.60
  16   4   1    1.60    2.40
 -16   4  -1    5.00    1.80
  16   4   1    6.90    1.50
  17  -4   1   32.80    3.10
  17  -4   1   21.40    4.90
  17  -4   1   24.80    3.20
  17  -4   1   21.30    3.50
  17   4   1   21.50    2.80
  17   4   1   28.70    2.40
 -17   4  -1   29.30    2.70
  18  -4   1   16.00    2.80
  18  -4   1   20.70    2.10
  18  -4   1   21.60    2.80
  18  -4   1   13.70    3.70
  18   4   1   21.30    1.80
  18   4   1   17.70    2.40
 -18   4  -1   19.00    1.80
  19  -4   1    9.80    2.20
  19  -4   1   13.80    1.70
 -19   4  -1   14.70    1.50
  19   4   1   13.50    2.00
  19  -5  -1   15.40    2.00
 -19   5   1   14.40    1.40
  18  -5  -1   -1.90    2.80
  18  -5  -1    0.20    1.50
  18  -5  -1    1.50    2.10
 -18   5   1    4.20    1.40
  18   5  -1    1.20    1.80
  17  -5  -1    5.70    1.80
  17  -5  -1    7.10    2.70
  17  -5  -1    6.20    2.30
  17  -5  -1    6.30    3.70
 -17   5   1    6.90    1.60
  17   5  -1    6.90    2.20
  16  -5  -1   20.40    3.50
  16  -5  -1   21.10    2.30
  16  -5  -1   20.80    3.10
  16  -5  -1   20.80    4.90
  16   5  -1   23.30    2.80
 -16   5   1   24.20    2.20
  15  -5  -1   56.69    5.20
  15  -5  -1   60.69    3.00
  15  -5  -1   60.49    3.80
  15  -5  -1   57.39    7.60
  15  -5  -1   70.19    5.20
 -15   5   1   57.39    3.80
  15   5  -1   62.69    4.70
  14  -5  -1  107.99    4.00
  14  -5  -1  101.39    9.70
  14  -5  -1  104.29    5.30
  14  -5  -1  107.59    7.40
  14  -5  -1  108.19    6.50
  14  -5  -1  105.39    4.90
  14  -5  -1  115.99    7.60
  14  -5  -1  103.39    6.30
 -14   5   1  113.09    5.00
  14   5  -1  102.49    4.40
  13  -5  -1   16.60    4.20
  13  -5  -1   16.50    2.80
  13  -5  -1   20.90    4.10
  13  -5  -1   17.90    2.20
  13  -5  -1   20.80    1.80
  13  -5  -1   19.50    3.60
  13  -5  -1   14.60    3.10
  13  -5  -1   16.40    5.10
 -13   5   1   17.10    2.30
  13   5  -1   16.40    1.50
 -13   5   1   19.70    3.90
  13   5  -1   17.80    1.70
  13   5  -1   16.00    1.70
  12  -5  -1   32.30    2.60
  12  -5  -1   38.50    3.50
  12  -5  -1   37.40    5.70
 -12  -5   1   26.40    5.00
  12  -5  -1   38.80    4.70
  12  -5  -1   33.50    2.60
  12  -5  -1   26.30    4.20
  12  -5  -1   28.00    3.90
  12  -5  -1   27.70    3.20
  12   5  -1   27.30    2.30
 -12   5   1   32.40    4.70
  12   5  -1   28.50    2.30
 -12   5   1   32.00    2.60
  12   5  -1   31.40    2.70
 -11  -5   1  215.38   12.10
 -11  -5   1  223.88    8.80
  11  -5  -1  240.88   10.20
  11  -5  -1  241.08   10.10
  11  -5  -1  254.97   11.00
  11  -5  -1  222.08    8.20
  11  -5  -1  259.07   15.10
  11  -5  -1  228.88   10.50
  11   5  -1  226.58    8.00
  11   5  -1  212.78   15.50
  11   5  -1  222.78   10.00
  10  -5  -1    5.80    2.50
 -10  -5   1    4.20    1.50
  10  -5  -1    3.30    2.80
  10  -5  -1    3.10    3.50
  10  -5  -1    1.90    1.60
  10  -5  -1    2.40    3.10
  10   5  -1    0.40    4.60
  10   5  -1    2.30    1.10
  -9  -5   1   16.20    1.90
   9  -5  -1   15.40    4.50
   9  -5  -1   23.60    3.40
   9  -5  -1   14.60    2.40
   9  -5  -1   24.30    3.00
   9   5  -1   20.70    5.20
   8  -5  -1  118.49    5.80
  -8  -5   1  127.79    5.20
   8  -5  -1  120.09    6.50
   8   5  -1  113.99    9.30
   7  -5  -1   42.30    3.00
  -7  -5   1   42.30    2.60
   7  -5  -1   38.20    3.60
   7   5  -1   39.00    2.10
   7   5  -1   44.00    5.90
  -6  -5   1  338.27   12.00
  -6  -5   1  323.47   16.00
   6   5  -1  328.77   17.90
   6   5  -1  330.97   11.30
   6   5  -1  342.37   10.70
   6   5  -1  345.87   10.70
  -5  -5   1  220.48   11.70
  -5  -5   1  242.28    8.70
   5   5  -1  233.18    8.20
   5   5  -1  246.38   13.50
   5   5  -1  242.98    7.70
  -4  -5   1  344.77   16.70
   4   5  -1  362.16   11.50
   4   5  -1  383.26   18.40
   4   5  -1  348.07   12.10
   3  -5  -1   20.00    3.10
  -3  -5   1   21.10    2.90
   3   5  -1   27.50    4.20
  -3   5   1   20.10    2.70
   3   5  -1   20.80    1.70
   2  -5  -1  410.96   19.30
  -2  -5   1  413.66   19.30
  -2   5   1  421.86   17.70
   2   5  -1  455.15   20.90
  -1  -5   1   25.30    3.30
   1  -5  -1   30.70    3.50
  -1   5   1   32.80    4.00
   1   5  -1   34.10    4.50
  -1   5   1   30.00    3.10
   1   5  -1   31.80    1.70
   0  -5   1   53.39    4.50
   0  -5  -1   55.99    4.30
   0   5   1   57.39    2.60
   0   5   1   57.89    2.50
   0   5   1   59.29    5.00
   0   5  -1   55.19    5.20
   0   5  -1   51.49    2.70
  -1  -5  -1  610.74   27.60
   1  -5   1  610.14   27.80
  -1   5  -1  633.64   25.40
   1   5   1  658.13   29.40
  -2  -5  -1  208.48   10.50
   2  -5   1  210.48   10.90
   2   5   1  231.38   11.90
  -2   5  -1  219.48    9.90
  -3  -5  -1  625.34   28.90
   3  -5   1  679.73   29.40
  -3   5  -1  685.33   26.80
   3   5   1  617.74   21.60
   3   5   1  700.93   28.80
   3   5   1  635.74   20.70
   3   5   1  683.13   31.00
  -4  -5  -1    7.60    2.10
   4   5   1   12.70    3.50
   4   5   1    4.40    1.10
  -4   5  -1    8.10    2.20
   4   5   1    5.50    0.90
  -5  -5  -1  389.26   19.30
   5   5   1  418.06   14.10
   5   5   1  458.65   21.60
   5   5   1  433.16   13.40
  -5   5  -1  439.46   18.20
   6   5   1 1061.89   48.40
   6   5   1 1049.20   32.60
  -6   5  -1 1042.30   41.70
   6   5   1 1024.60   33.90
   7  -5   1   13.00    2.60
  -7  -5  -1   10.50    1.40
   7  -5   1    7.90    2.10
   7  -5   1   13.60    1.70
  -7   5  -1    6.50    2.50
   7   5   1   11.20    1.20
   7   5   1    6.10    3.60
   8  -5   1    8.50    2.50
  -8  -5  -1    9.30    1.40
   8  -5   1   12.90    2.20
   8  -5   1    4.40    3.60
  -8   5  -1    8.10    2.60
   8   5   1   12.70    4.30
   8   5   1   10.00    1.20
   9  -5   1   15.70    4.30
  -9  -5  -1   18.90    1.80
   9  -5   1   19.00    2.20
   9  -5   1   19.30    2.20
   9  -5   1   19.70    3.00
   9  -5   1   14.70    3.00
   9   5   1   18.40    1.70
   9   5   1   10.20    4.50
  -9   5  -1   21.40    3.50
 -10  -5  -1   28.60    2.40
  10  -5   1   36.30    3.60
  10  -5   1   25.10    3.50
  10  -5   1   33.60    4.40
  10  -5   1   34.20    5.00
  10   5   1   25.90    2.40
  10   5   1   32.20    2.00
  10   5   1   25.70    1.90
 -10   5  -1   36.00    4.40
  10   5   1   30.70    3.10
  10   5   1   28.10    6.20
  11  -5   1  230.58   14.50
  11  -5   1  215.68    9.60
  11  -5   1  224.28   10.50
  11  -5   1  227.68   10.40
  11  -5   1  214.38    8.10
  11  -5   1  224.28    9.20
 -11   5  -1  215.88   11.30
  11   5   1  209.18    7.50
  11   5   1  213.98    7.30
  11   5   1  224.68    7.50
  11   5   1  207.18    9.50
  12  -5   1  104.39    9.60
  12  -5   1  113.19    7.50
  12  -5   1   97.59    5.70
  12  -5   1  100.49    4.70
  12  -5   1  112.19    4.60
  12  -5   1  104.09    6.10
  12  -5   1  103.99    6.30
  12  -5   1  117.19    7.20
  12   5   1  103.39    3.80
  12   5   1  108.49    4.00
  12   5   1  102.69    5.80
 -12   5  -1  106.39    7.40
  12   5   1  101.89    4.10
  12   5   1   96.89    6.30
 -12   5  -1  112.19    4.90
  13  -5   1   72.49    4.70
  13  -5   1   65.89    5.30
  13  -5   1   64.19    7.80
  13  -5   1   72.09    6.20
  13  -5   1   68.39    3.30
  13  -5   1   73.19    6.10
  13  -5   1   73.39    3.90
  13  -5   1   70.89    5.90
 -13   5  -1   70.29    4.00
 -13   5  -1   57.59    5.90
  13   5   1   67.29    4.90
  13   5   1   63.99    3.10
  14  -5   1    3.10    2.90
  14  -5   1    0.10    1.90
  14  -5   1   -4.90    2.80
  14  -5   1    0.70    4.60
  14  -5   1    0.60    3.90
  14  -5   1    0.80    1.80
  14  -5   1   -0.70    3.60
  14   5   1    1.70    1.30
 -14   5  -1    1.20    1.80
  14   5   1    0.20    2.40
  15  -5   1   52.89    5.20
  15  -5   1   44.50    3.60
  15  -5   1   44.90    6.40
  15  -5   1   52.59    5.00
  15  -5   1   59.69    5.80
  15   5   1   50.99    2.80
  15   5   1   42.10    4.20
 -15   5  -1   48.40    3.50
  16  -5   1   36.00    3.30
  16  -5   1   33.30    4.00
  16  -5   1   36.10    3.60
  16  -5   1   25.00    5.30
  16   5   1   46.00    3.90
  16   5   1   42.70    2.70
 -16   5  -1   39.50    3.10
  17  -5   1   14.20    2.70
  17  -5   1   24.20    2.20
  17  -5   1   16.90    3.10
  17  -5   1   19.00    4.30
  17   5   1   24.00    1.90
 -17   5  -1   21.20    2.00
  17   5   1   23.90    2.50
  18  -5   1   -2.00    2.90
  18  -5   1   -1.70    1.50
  18  -5   1   -0.10    2.00
  18   5   1   -0.80    1.80
 -18   5  -1   -2.00    1.20
  19  -5   1   89.19    4.40
  18  -6  -1    0.10    1.60
  18  -6  -1   -0.80    1.30
 -18   6   1   -0.30    1.10
  17  -6  -1    0.00    2.00
  17  -6  -1    2.00    3.10
  17  -6  -1   -1.00    2.20
  17  -6  -1   -2.00    1.50
 -17   6   1    1.90    1.40
  16  -6  -1    2.30    3.50
  16  -6  -1    3.40    2.30
  16  -6  -1    4.80    2.80
  16  -6  -1    2.40    1.80
 -16   6   1    7.70    1.70
  15  -6  -1    6.20    2.00
  15  -6  -1    3.40    1.50
  15  -6  -1    4.00    2.40
  15  -6  -1    4.10    4.00
  15  -6  -1    0.40    2.80
 -15   6   1    5.10    1.90
  14  -6  -1  128.09    6.60
  14  -6  -1  121.49   10.20
  14  -6  -1  126.49    6.00
  14  -6  -1  124.99    7.20
  14  -6  -1  135.79    8.00
  14  -6  -1  124.59    5.50
 -14   6   1  131.09    5.50
  13  -6  -1  325.37   12.00
  13  -6  -1  320.57   19.60
  13  -6  -1  296.17   13.30
  13  -6  -1  314.47   12.50
  13  -6  -1  328.77   13.80
  13  -6  -1  316.97   11.10
  13  -6  -1  326.27   10.50
  13  -6  -1  334.87   14.30
  13   6  -1  322.07   10.50
 -13   6   1  314.27   11.30
  13   6  -1  329.87   10.40
  12  -6  -1    3.80    1.90
  12  -6  -1   -2.00    4.00
  12  -6  -1    7.00    2.10
  12  -6  -1    2.60    3.00
  12  -6  -1    7.70    2.70
  12  -6  -1    2.70    3.50
  12  -6  -1    3.70    3.50
  12  -6  -1    2.00    3.00
  12   6  -1    4.60    2.50
  12   6  -1    3.50    1.40
 -12   6   1    0.40    3.20
 -12   6   1    3.40    1.90
  11  -6  -1    9.70    3.00
 -11  -6   1    3.20    3.90
  11  -6  -1    7.80    2.80
  11  -6  -1   10.90    1.90
  11  -6  -1   13.30    3.70
  11  -6  -1    9.50    3.70
  11  -6  -1    8.10    4.30
  11  -6  -1   12.20    2.40
  11  -6  -1   13.80    2.30
  11   6  -1    6.60    5.50
 -11   6   1    7.90    3.30
  11   6  -1    7.40    1.50
 -11   6   1   12.30    2.10
  11   6  -1    7.40    2.40
  10  -6  -1   24.40    3.40
  10  -6  -1   16.70    2.20
  10  -6  -1   22.90    2.20
  10  -6  -1   20.90    4.80
  10  -6  -1   12.30    3.80
  10   6  -1   19.20    1.90
 -10   6   1   21.20    2.20
  10   6  -1   21.70    6.10
 -10   6   1   20.70    3.90
   9  -6  -1  111.19    5.70
   9  -6  -1  110.89    6.70
   9  -6  -1  100.69    8.40
   9  -6  -1  111.29    6.00
   9  -6  -1   98.09    5.20
   9   6  -1   97.59    9.60
  -9   6   1   99.19    7.20
   9   6  -1  109.49    4.40
   8  -6  -1  110.29    6.50
   8  -6  -1  117.39    5.90
   8  -6  -1  117.49    5.90
   8  -6  -1  106.19    5.20
  -8   6   1  102.59    7.20
   8   6  -1  103.59    9.70
   7  -6  -1   17.50    2.90
   7  -6  -1   10.40    2.50
   7   6  -1    8.90    4.30
   7   6  -1   11.10    1.40
  -7   6   1   11.00    3.10
   6  -6  -1  635.74   22.60
   6   6  -1  648.34   19.40
   6   6  -1  608.94   30.70
   6   6  -1  621.04   20.50
  -6   6   1  591.14   25.90
   6   6  -1  600.14   19.50
  -5  -6   1   16.90    3.30
   5   6  -1   13.90    4.30
   5   6  -1   17.00    1.60
  -5   6   1   26.00    3.50
   5   6  -1   15.40    1.60
  -4  -6   1  324.27   15.20
   4   6  -1  317.77   16.90
  -4   6   1  325.47   14.10
   4   6  -1  309.07   10.10
   4   6  -1  307.47   10.70
  -4   6   1  286.77   13.10
  -3  -6   1  265.97   13.40
   3   6  -1  270.97    9.40
   3   6  -1  257.77   14.70
  -3   6   1  260.87   12.40
  -3   6   1  281.67   11.40
   2  -6  -1    8.30    2.80
  -2  -6   1    8.70    2.80
   2   6  -1   11.60    1.60
  -2   6   1   12.00    2.70
   2   6  -1    8.60    3.40
   1  -6  -1  223.88   11.40
  -1  -6   1  223.18   11.50
   1   6  -1  229.58    8.00
  -1   6   1  210.68    8.40
   1   6  -1  230.88   12.70
  -1   6   1  218.08    8.30
  -1   6   1  228.48   12.30
   0  -6   1   13.10    3.10
   0  -6  -1   13.10    3.00
   0   6   1   11.20    1.20
   0   6   1   11.20    1.10
   0   6  -1   14.00    1.40
   0   6   1   13.60    3.50
   0   6  -1   15.90    3.90
   0   6  -1   16.40    1.70
  -1  -6  -1   73.49    5.50
   1  -6   1   90.99    6.10
  -1   6  -1   84.09    6.70
   1   6   1   64.49    6.10
  -1   6  -1   77.39    3.60
   2  -6   1  220.98   11.30
  -2  -6  -1  199.08   10.80
   2   6   1  208.18    7.50
  -2   6  -1  208.48    7.80
  -2   6  -1  197.98   10.00
  -2   6  -1  226.48    9.10
   2   6   1  212.08   12.10
   3  -6   1  329.17   15.20
  -3  -6  -1  285.77   14.40
   3   6   1  296.67   10.40
  -3   6  -1  302.37   13.70
  -3   6  -1  307.27   12.90
   3   6   1  297.07   16.10
   4   6   1   17.40    1.60
   4   6   1   16.00    1.60
  -4   6  -1   20.10    3.20
   4   6   1   15.10    4.20
   5   6   1  379.06   11.90
   5   6   1  366.46   19.60
  -5   6  -1  369.66   16.50
   6  -6   1   36.60    3.20
   6   6   1   36.70    5.50
  -6   6  -1   39.40    4.40
   7  -6   1   42.90    3.40
   7  -6   1   36.40    3.70
   7  -6   1   44.50    3.80
   7  -6   1   41.40    4.10
   7  -6   1   38.40    3.10
  -7   6  -1   42.20    4.60
   7   6   1   32.50    5.70
   7   6   1   37.40    2.40
   8  -6   1  422.06   15.90
   8  -6   1  417.16   14.10
   8  -6   1  421.36   15.50
   8  -6   1  415.56   16.70
   8   6   1  427.86   13.50
   8   6   1  409.56   13.80
  -8   6  -1  422.06   18.70
   8   6   1  393.06   22.30
   9  -6   1  915.91   46.80
   9  -6   1  868.41   27.80
   9  -6   1  864.91   31.20
   9  -6   1  886.91   30.30
  -9   6  -1  843.02   35.80
   9   6   1  849.41   28.00
   9   6   1  794.22   42.00
   9   6   1  877.01   27.20
  10  -6   1   72.99   10.00
  10  -6   1   78.99    6.60
  10  -6   1   77.29    3.90
  10  -6   1   68.69    7.80
  10  -6   1   77.59    5.00
  10  -6   1   68.59    5.30
  10  -6   1   69.39    5.90
  10   6   1   71.99    3.30
  10   6   1   68.09    8.70
  10   6   1   70.59    3.30
 -10   6  -1   82.09    4.00
 -10   6  -1   73.89    6.40
  11  -6   1  117.59    6.40
  11  -6   1  120.29    7.60
  11  -6   1  131.39    5.50
  11  -6   1  125.69    6.30
  11  -6   1  129.79    6.00
  11  -6   1  139.49    7.80
  11  -6   1  116.89    5.20
  11  -6   1  130.29    6.90
  11  -6   1  127.69    9.90
  11   6   1  120.59    4.90
  11   6   1  115.89    4.50
  11   6   1  118.39    4.80
  11   6   1  120.09    6.20
 -11   6  -1  127.69    5.40
 -11   6  -1  119.99    8.10
  12  -6   1   98.49    4.70
  12  -6   1  106.99    6.00
  12  -6   1  107.19    7.50
  12  -6   1  108.79    4.80
  12  -6   1  103.69    6.70
  12  -6   1  102.99    5.90
  12  -6   1   99.69    7.10
  12  -6   1  103.29    9.40
  12   6   1   97.79    5.90
 -12   6  -1  106.59    4.90
  12   6   1  104.09    3.90
  12   6   1  101.49    6.40
 -12   6  -1   98.19    7.50
  12   6   1  104.59    3.80
  12   6   1  100.09    4.30
  13  -6   1   26.20    3.40
  13  -6   1   24.20    4.70
  13  -6   1   23.40    4.10
  13  -6   1   24.20    3.90
  13  -6   1   22.50    2.40
  13  -6   1   22.10    5.30
  13  -6   1   21.10    2.10
  13  -6   1   22.30    3.00
  13   6   1   21.30    1.80
  13   6   1   19.80    3.10
 -13   6  -1   23.00    2.40
  14  -6   1  139.29    8.30
  14  -6   1  142.29    7.00
  14  -6   1  131.09    5.80
  14  -6   1  127.29    7.40
  14  -6   1  128.59    5.60
  14  -6   1  130.79   10.40
  14   6   1  132.69    5.10
 -14   6  -1  139.09    5.80
  14   6   1  119.49    6.40
  15  -6   1   14.60    2.90
  15  -6   1   16.50    3.20
  15  -6   1   12.60    2.10
  15  -6   1    8.10    4.20
  15   6   1    9.80    1.50
 -15   6  -1   13.70    2.10
  16  -6   1   54.79    6.90
  16  -6   1   68.39    3.70
  16  -6   1   63.69    5.10
  16  -6   1   59.29    4.40
  16   6   1   58.39    3.00
 -16   6  -1   59.69    3.50
  17  -6   1   75.09    4.50
  17  -6   1   78.39    6.90
  17  -6   1   86.29    3.80
  17  -6   1   63.79    4.70
 -17   6  -1   81.49    3.60
  18  -6   1  150.38    5.60
 -18   6  -1  155.08    5.50
  17  -7  -1    5.50    1.30
 -17   7   1    2.90    1.20
  16  -7  -1    2.00    2.40
  16  -7  -1    2.60    2.90
  16  -7  -1    5.00    1.50
 -16   7   1    6.80    1.50
  15  -7  -1   24.30    3.20
  15  -7  -1   22.90    4.30
  15  -7  -1   25.70    2.20
  15  -7  -1   24.00    2.20
 -15   7   1   27.00    2.20
  14  -7  -1  121.49    6.70
  14  -7  -1  112.19    9.30
  14  -7  -1  114.09    5.00
  14  -7  -1  111.39    5.50
 -14   7   1  117.49    5.10
  13  -7  -1    4.20    2.70
  13  -7  -1    5.70    2.00
  13  -7  -1    4.60    4.00
  13  -7  -1    8.30    3.80
  13  -7  -1    4.80    3.10
  13  -7  -1    7.60    1.80
  13   7  -1    4.10    2.50
 -13   7   1    4.30    1.90
  12  -7  -1   11.60    2.10
  12  -7  -1   12.90    3.90
  12  -7  -1   17.80    3.10
  12  -7  -1   15.60    4.50
  12  -7  -1   12.30    3.80
  12  -7  -1   11.20    2.40
  12  -7  -1   13.30    3.30
 -12   7   1   11.00    2.20
  12   7  -1   10.40    1.60
  12   7  -1   15.00    2.70
  11  -7  -1    8.40    3.50
  11  -7  -1   11.00    4.10
  11  -7  -1    6.80    3.20
  11  -7  -1   16.40    2.60
  11  -7  -1   10.40    2.40
  11  -7  -1   15.40    2.20
  11  -7  -1   12.90    3.10
  11  -7  -1    9.60    4.40
  11   7  -1   11.60    1.70
  11   7  -1   17.90    2.80
 -11   7   1   13.60    2.20
  10  -7  -1    6.30    2.70
  10  -7  -1    5.20    2.90
  10  -7  -1    3.30    2.10
  10  -7  -1    3.80    3.60
  10  -7  -1    5.60    1.90
 -10   7   1    5.60    1.90
 -10   7   1    1.00    3.20
  10   7  -1    8.70    2.50
  10   7  -1   14.10    5.90
  10   7  -1    5.20    1.60
   9  -7  -1   -1.30    1.70
   9  -7  -1    1.30    2.20
   9  -7  -1   -1.80    3.20
   9  -7  -1    4.90    3.10
   9  -7  -1   -0.80    2.50
  -9   7   1   -0.40    1.70
   9   7  -1    0.10    4.50
   9   7  -1    0.40    2.30
  -9   7   1    0.30    3.00
  -9   7   1    2.40    2.40
   8  -7  -1  330.87   13.20
   8  -7  -1  301.77   11.40
   8  -7  -1  284.37   10.10
   8  -7  -1  303.17   12.00
   8  -7  -1  309.67   12.20
   8  -7  -1  292.77   10.80
   8   7  -1  271.27   17.80
   8   7  -1  295.27    9.40
  -8   7   1  275.97   14.50
   8   7  -1  296.17    9.30
   7  -7  -1   -1.80    2.70
   7  -7  -1   -0.50    2.50
   7  -7  -1    2.20    2.50
   7   7  -1   -1.20    4.10
   7   7  -1    1.10    1.00
  -7   7   1    0.50    2.70
   7   7  -1    1.40    1.20
   6  -7  -1  418.26   15.10
   6   7  -1  375.66   21.50
   6   7  -1  382.96   13.30
   6   7  -1  390.06   12.40
  -6   7   1  388.06   16.50
  -6   7   1  367.46   17.70
   6   7  -1  401.06   12.50
   5  -7  -1   56.89    4.20
   5   7  -1   54.79    7.30
  -5   7   1   48.30    5.20
  -5   7   1   53.99    3.80
   5   7  -1   53.69    2.60
   5   7  -1   50.19    3.00
  -4  -7   1   39.50    4.80
  -4   7   1   33.30    4.20
   4   7  -1   26.20    2.40
  -4   7   1   22.00    2.40
   4   7  -1   34.40    5.60
  -3  -7   1   -0.40    2.90
   3   7  -1    3.10    1.60
   3   7  -1    0.80    3.50
   2  -7  -1  266.67   13.70
  -2  -7   1  265.67   13.60
  -2   7   1  248.68    9.90
   2   7  -1  230.78   14.60
   2   7  -1  255.47    9.10
  -2   7   1  268.27    9.70
   2   7  -1  273.07    9.30
  -1  -7   1   41.90    5.20
   1  -7  -1   33.50    4.50
   1   7  -1   36.50    5.40
  -1   7   1   33.70    1.90
  -1   7   1   34.40    2.10
   1   7  -1   41.30    2.80
   0  -7   1    5.90    3.30
   0  -7  -1    2.50    2.90
   0   7  -1    5.10    1.70
   0   7   1    7.90    3.70
   0   7  -1    6.00    3.80
   0   7   1    5.20    1.30
  -1  -7  -1  161.28    9.00
   1  -7   1  158.38    9.20
  -1   7  -1  144.09    5.80
  -1   7  -1  152.28   10.10
   1   7   1  142.89    5.40
   1   7   1  127.99    9.70
  -1   7  -1  138.99    5.90
  -2  -7  -1   30.10    4.20
   2  -7   1   28.90    4.50
  -2   7  -1   24.30    4.80
   2   7   1   17.70    4.30
   3  -7   1   13.70    3.80
   3   7   1   11.20    4.00
  -3   7  -1    6.40    2.70
  -3   7  -1    7.70    1.30
   4  -7   1   74.49    4.60
   4   7   1   69.39    7.30
  -4   7  -1   61.19    5.50
   4   7   1   65.69    3.00
  -4   7  -1   72.89    4.40
   5  -7   1   66.69    4.50
  -5   7  -1   61.59    5.60
  -5   7  -1   65.19    4.30
   5   7   1   61.69    7.40
   5   7   1   63.09    2.60
   6  -7   1   71.59    4.80
   6  -7   1   80.99    5.10
   6   7   1   65.59    7.70
  -6   7  -1   61.59    5.80
   7  -7   1   20.70    3.10
   7  -7   1   15.30    3.00
   7  -7   1   11.40    3.30
   7  -7   1   17.00    2.50
   7   7   1   16.80    1.20
   7   7   1   12.80    5.10
   7   7   1   17.70    1.30
  -7   7  -1   10.80    3.40
   8  -7   1  490.05   18.10
   8  -7   1  492.45   17.70
   8  -7   1  494.15   19.00
   8  -7   1  472.35   15.50
   8  -7   1  471.95   16.00
   8   7   1  459.95   15.40
   8   7   1  446.06   25.30
  -8   7  -1  445.56   21.10
   9  -7   1  409.56   15.50
   9  -7   1  421.56   14.30
   9  -7   1  438.56   16.30
   9  -7   1  417.36   13.80
   9  -7   1  418.76   15.00
  -9   7  -1  424.56   14.00
   9   7   1  386.26   23.10
  -9   7  -1  388.86   19.00
   9   7   1  415.26   13.60
   9   7   1  413.86   14.60
  10  -7   1  229.68   10.70
  10  -7   1  221.68   10.20
  10  -7   1  228.98    8.70
  10  -7   1  227.68   10.00
  10  -7   1  226.58    9.20
  10  -7   1  224.58    8.00
  10  -7   1  235.68   14.40
  10  -7   1  181.08   18.00
  10   7   1  191.18   14.80
  10   7   1  220.78    7.60
  10   7   1  224.68    8.90
 -10   7  -1  231.98    8.20
 -10   7  -1  204.38   11.80
  11  -7   1   25.30    2.40
  11  -7   1   17.90    2.30
  11  -7   1   22.30    4.90
  11  -7   1   21.10    3.10
  11  -7   1   18.80    3.90
  11  -7   1   28.00    2.80
  11  -7   1   18.60    3.60
  11  -7   1   30.90    5.00
  11   7   1   19.50    3.00
 -11   7  -1   22.00    2.40
  11   7   1   23.70    2.20
  11   7   1   24.50    2.10
  12  -7   1    8.30    3.30
  12  -7   1    5.80    4.00
  12  -7   1    3.60    3.40
  12  -7   1    7.10    2.80
  12  -7   1    4.60    4.30
  12  -7   1    2.60    2.10
  12  -7   1    4.60    2.00
  12   7   1    1.60    2.50
 -12   7  -1    4.60    2.00
  13  -7   1    8.90    4.00
  13  -7   1    7.50    2.10
  13  -7   1    9.80    4.30
  13  -7   1    5.00    3.20
  13  -7   1    9.60    2.60
  13   7   1    4.60    2.70
 -13   7  -1    5.30    2.00
  14  -7   1    3.40    2.00
  14  -7   1    3.80    3.00
  14  -7   1   12.10    4.30
  14  -7   1    8.20    1.90
 -14   7  -1    8.40    1.90
  14   7   1    4.10    2.50
  15  -7   1   12.60    2.40
  15  -7   1   12.90    4.10
  15  -7   1   15.90    2.00
  15  -7   1   11.70    2.80
 -15   7  -1   16.10    1.90
  16  -7   1    4.40    2.40
  16  -7   1    6.80    1.60
  16  -7   1    4.80    3.10
  16  -7   1    4.70    2.00
 -16   7  -1    4.10    1.50
  17  -7   1  101.29    3.90
 -17   7  -1   87.69    3.70
 -16   8   1    1.10    1.10
  15  -8  -1    0.50    2.20
  15  -8  -1    2.20    1.30
 -15   8   1    2.90    1.40
 -15   8   1    1.10    1.50
  14  -8  -1   19.70    2.90
  14  -8  -1   27.70    2.60
  14  -8  -1   22.90    2.40
 -14   8   1   32.20    2.70
 -14   8   1   26.10    2.30
  13  -8  -1  428.66   15.90
  13  -8  -1  395.66   14.30
  13  -8  -1  390.76   12.60
  13  -8  -1  396.16   13.30
 -13   8   1  403.06   14.10
 -13   8   1  408.06   13.60
  13   8  -1  415.96   14.20
  12  -8  -1   15.70    3.30
  12  -8  -1   17.10    2.40
  12  -8  -1   16.30    3.10
  12  -8  -1   14.40    1.90
  12  -8  -1   14.40    3.80
 -12   8   1   13.30    2.00
  12   8  -1   14.10    1.60
  12   8  -1   16.50    2.70
 -12   8   1   18.10    2.50
 -12   8   1   14.40    2.50
  12   8  -1   15.10    1.50
  11  -8  -1   11.50    3.20
  11  -8  -1   12.80    4.10
  11  -8  -1   12.30    2.60
  11  -8  -1   20.30    2.70
  11  -8  -1   15.80    2.00
  11  -8  -1   17.20    3.20
 -11   8   1   16.00    2.40
  11   8  -1   17.50    2.80
  11   8  -1   16.00    1.80
 -11   8   1   19.40    2.70
 -11   8   1   15.60    2.10
  10  -8  -1    9.90    3.00
  10  -8  -1    4.10    2.00
  10  -8  -1    7.30    3.40
  10  -8  -1    1.70    2.90
  10  -8  -1    7.50    2.90
  10  -8  -1    7.50    1.80
  10  -8  -1    9.00    8.30
  10   8  -1    1.20    2.50
 -10   8   1    6.30    2.30
  10   8  -1    1.50    1.70
 -10   8   1   -0.10    2.30
 -10   8   1    8.50    2.00
   9  -8  -1   -0.30    3.20
   9  -8  -1    0.90    3.10
   9  -8  -1    1.00    1.70
   9  -8  -1    0.00    2.70
  -9   8   1    0.20    1.70
  -9   8   1    1.70    2.40
  -9   8   1   -0.30    2.20
   9   8  -1    0.60    2.40
   8  -8  -1    2.00    1.70
   8  -8  -1    4.70    3.00
   8  -8  -1   -0.90    2.40
   8  -8  -1   -2.40    3.30
   8  -8  -1    1.00    2.80
  -8   8   1    5.70    2.20
  -8   8   1    0.90    1.70
   8   8  -1    4.70    5.00
  -8   8   1    0.90    3.10
  -8   8   1   -1.00    2.70
   8   8  -1    0.20    2.30
   7  -8  -1   83.09    5.50
   7  -8  -1   79.39    6.40
   7  -8  -1   84.79    5.90
  -7   8   1   65.59    6.70
   7   8  -1   84.99    9.40
  -7   8   1   79.99    4.40
   7   8  -1   80.19    4.90
   7   8  -1   83.89    3.20
   7   8  -1   84.29    3.50
  -7   8   1   79.19    4.00
   6  -8  -1   12.50    3.00
  -6   8   1    5.40    3.20
   6   8  -1    9.20    2.50
   6   8  -1    7.40    1.60
   6   8  -1    9.80    5.20
   5  -8  -1   38.40    3.80
   5   8  -1   28.80    6.30
  -5   8   1   36.80    3.50
   5   8  -1   29.40    2.10
   5   8  -1   36.50    2.50
   4  -8  -1   36.40    3.60
   4   8  -1   24.40    5.90
  -4   8   1   23.70    2.50
   4   8  -1   27.90    2.30
   3  -8  -1    2.20    2.60
   3   8  -1    1.00    4.20
   3   8  -1    3.50    1.50
  -3   8   1    1.50    1.50
  -3   8   1    2.50    1.80
  -3   8   1    1.90    1.40
   2  -8  -1  318.97   12.40
   2   8  -1  299.57   17.90
  -2   8   1  323.37   11.60
   1   8  -1   56.99    7.70
   1   8  -1   76.49    3.30
  -1   8   1   78.89    3.80
   0   8   1   22.10    2.20
   0   8  -1   20.10    1.90
   0   8  -1   19.70    5.00
   2   8   1  365.96   21.60
  -2   8  -1  395.26   14.30
  -2   8  -1  390.36   14.20
   3  -8   1  846.62   29.50
   3   8   1  779.92   39.40
   4  -8   1   39.50    3.90
   4   8   1   41.10    6.40
   4   8   1   37.10    2.30
   5  -8   1   32.80    3.70
  -5   8  -1   25.00    4.30
   5   8   1   25.40    5.90
   6  -8   1   92.99    5.70
   6  -8   1   88.39    5.90
   6  -8   1   91.19    6.30
  -6   8  -1   80.69    4.60
  -6   8  -1   82.69    4.00
   6   8   1   82.49    4.70
  -6   8  -1   79.99    7.00
   6   8   1   83.79    3.60
   6   8   1   84.79    3.40
   6   8   1   77.89    8.70
   7  -8   1   43.80    4.30
   7  -8   1   47.80    3.10
   7  -8   1   39.60    4.50
   7  -8   1   48.00    3.70
   7  -8   1   49.20    5.00
   7   8   1   43.90    2.00
  -7   8  -1   40.60    3.10
   7   8   1   49.50    4.20
   7   8   1   43.60    2.10
  -7   8  -1   28.90    4.80
   7   8   1   34.50    6.70
  -7   8  -1   45.50    3.70
  -7   8  -1   44.60    4.40
   8  -8   1   59.99    5.10
   8  -8   1   63.89    4.60
   8  -8   1   50.49    5.20
   8  -8   1   66.69    5.20
   8  -8   1   52.09    3.40
  -8   8  -1   49.40    4.80
   8   8   1   36.20    7.00
  -8   8  -1   50.79    3.50
   8   8   1   62.79    4.60
  -8   8  -1   57.19    4.20
  -8   8  -1   50.39    5.90
   9  -8   1   12.90    2.80
   9  -8   1   17.10    2.70
   9  -8   1    8.60    3.60
   9  -8   1   18.40    9.50
   9  -8   1   17.40    2.10
   9  -8   1   13.40    3.60
   9   8   1   13.60    1.80
  -9   8  -1   14.50    2.90
  -9   8  -1   13.20    2.10
  -9   8  -1   15.70    2.50
   9   8   1    9.00    2.70
  10  -8   1  128.89    5.90
  10  -8   1  126.39    6.80
  10  -8   1  118.09    6.90
  10  -8   1  129.19    8.50
  10  -8   1  134.39    6.70
  10  -8   1  112.39    7.40
  10  -8   1  124.79    5.30
 -10   8  -1  132.19    5.90
 -10   8  -1  123.09    5.30
 -10   8  -1  123.49    6.90
  10   8   1  113.09    6.40
  10   8   1  120.89    4.80
  11  -8   1    4.10    3.10
  11  -8   1    1.00    1.90
  11  -8   1   -1.10    2.70
  11  -8   1   -1.50    3.80
  11  -8   1    3.40    2.20
 -11   8  -1    2.80    2.20
  11   8   1    6.50    2.60
  11   8   1    1.10    1.60
 -11   8  -1    4.40    2.70
  11   8   1    4.60    1.40
 -11   8  -1    2.50    1.90
  12  -8   1  106.19    4.70
  12  -8   1  106.39    6.00
  12  -8   1   98.49    4.60
  12  -8   1  111.39    6.50
  12  -8   1  106.49    7.20
 -12   8  -1   94.59    4.70
 -12   8  -1  100.39    5.10
  12   8   1   99.69    5.60
 -12   8  -1   89.09    5.80
  13  -8   1   80.29    5.70
  13  -8   1   77.59    5.00
  13  -8   1   77.69    3.90
  13   8   1   75.49    4.90
 -13   8  -1   79.69    4.40
 -13   8  -1   78.39    3.90
  14  -8   1    3.10    2.50
  14  -8   1    2.20    1.70
  14  -8   1    6.30    1.60
 -14   8  -1    5.10    1.60
  14   8   1    4.10    2.20
  15  -8   1   16.20    1.60
  15  -8   1   10.40    2.60
 -15   8  -1   14.00    1.60
 -16   8  -1    7.10    1.20
  14  -9  -1   54.79    2.80
 -14   9   1   49.80    3.00
  13  -9  -1    3.40    2.10
  13  -9  -1   -3.30    2.20
 -13   9   1   -0.10    1.60
  13   9  -1   -0.20    1.90
 -13   9   1    1.90    1.30
  12  -9  -1   -2.30    2.60
  12  -9  -1   -0.20    2.30
  12  -9  -1   -2.50    1.70
  12   9  -1    0.40    2.20
 -12   9   1   -0.30    1.40
 -12   9   1    3.20    1.90
  11  -9  -1   24.10    3.20
  11  -9  -1   19.00    2.50
  11  -9  -1   23.40    3.60
  11   9  -1   25.90    2.90
 -11   9   1   17.50    1.90
 -11   9   1   19.80    2.40
  10  -9  -1  127.49    8.10
  10  -9  -1  129.59    7.20
  10  -9  -1  130.49    7.20
  10  -9  -1  144.39    7.10
  10   9  -1  138.79    5.30
  10   9  -1  136.19    6.40
 -10   9   1  140.19    6.00
   9  -9  -1   28.30    3.20
   9  -9  -1   18.80   10.00
   9  -9  -1   31.80    3.90
   9   9  -1   30.60    3.20
  -9   9   1   35.80    2.80
   8  -9  -1   -2.70    2.90
   8  -9  -1   -2.30    3.20
   8  -9  -1   -0.90    2.40
   8  -9  -1    0.90    3.00
  -8   9   1   -0.20    2.10
   8   9  -1   -0.50    2.40
   7  -9  -1   26.90    3.80
   7  -9  -1   32.20    3.10
   7  -9  -1   23.00    4.10
   7  -9  -1   30.80    4.00
   7   9  -1   29.00    3.10
   7   9  -1   27.40    1.90
  -7   9   1   31.30    3.20
  -7   9   1   30.80    2.80
   7   9  -1   27.60    1.80
  -6  -9   1   83.69    4.60
   6  -9  -1   79.09    5.50
   6  -9  -1   76.39    6.10
   6   9  -1   79.89    3.60
   6   9  -1   74.39    5.00
  -6   9   1   80.99    4.50
   6   9  -1   74.79    3.40
  -6   9   1   74.39    4.70
   5  -9  -1   52.09    4.20
  -5  -9   1   54.79    4.20
   5  -9  -1   48.40    5.10
  -5   9   1   50.39    3.80
  -5   9   1   57.99    3.40
   5   9  -1   45.60    7.50
   5   9  -1   55.09    4.50
  -5   9   1   59.99    3.10
  -5   9   1   55.19    4.10
   4  -9  -1   14.60    2.50
  -4  -9   1   14.40    2.30
   4  -9  -1    9.70    3.00
   4   9  -1   13.30    1.70
  -4   9   1    7.80    2.30
   4   9  -1    7.10    5.10
   4   9  -1   11.50    2.10
   4   9  -1    6.00    2.50
  -4   9   1   10.20    2.10
  -3  -9   1   13.20    2.30
   3  -9  -1    8.70    2.40
   3  -9  -1    6.20    3.00
   3   9  -1    4.90    5.10
   3   9  -1   11.00    1.30
   3   9  -1   11.10    2.10
  -3   9   1    7.00    1.90
   3   9  -1    9.10    2.40
  -3   9   1    7.80    2.10
  -3   9   1    9.30    2.10
  -3   9   1    8.70    1.90
  -2  -9   1  200.68    7.80
   2  -9  -1  201.78    8.80
   2  -9  -1  206.98    8.00
   2   9  -1  176.08    8.20
   2   9  -1  196.58    6.60
  -2   9   1  201.08    7.50
  -2   9   1  200.98    7.30
   2   9  -1  195.88    7.80
  -2   9   1  179.08    7.60
  -2   9   1  187.28    7.20
   2   9  -1  194.08    7.50
   1  -9  -1  156.08    6.60
   1  -9  -1  160.18    7.30
  -1   9   1  149.69    5.90
   1   9  -1  156.18    6.10
  -1   9   1  141.39    6.40
   1   9  -1  150.18    5.60
  -1   9   1  142.29    5.80
  -1   9   1  150.98    6.10
   1   9  -1  153.18    6.70
   0  -9   1    6.80    2.20
   0  -9  -1    8.80    2.30
   0   9  -1    9.70    2.00
   0   9  -1    9.40    2.30
   0   9   1    5.90    1.60
   0   9   1    9.90    2.30
   0   9   1    8.90    2.00
   1  -9   1    6.90    2.30
  -1  -9  -1    8.70    2.10
  -1   9  -1    3.90    1.80
  -1   9  -1    3.20    2.20
   1   9   1    5.30    1.90
  -1   9  -1    9.70    1.90
   1   9   1    6.10    1.50
   1   9   1    4.70    2.20
  -1   9  -1    8.30    1.80
   2  -9   1   32.90    3.80
  -2  -9  -1   37.30    2.90
   2  -9   1   20.90    2.70
  -2   9  -1   28.30    2.40
   2   9   1   28.30    2.80
  -2   9  -1   27.40    2.50
  -2   9  -1   30.10    2.40
   2   9   1   31.30    2.60
  -2   9  -1   29.10    2.80
   2   9   1   24.20    2.20
   3  -9   1    7.10    2.30
   3  -9   1    8.50    3.20
  -3  -9  -1    9.10    2.10
  -3   9  -1    4.60    2.10
   3   9   1    4.40    2.30
   3   9   1    8.10    1.10
  -3   9  -1    7.80    1.90
   3   9   1   14.70    2.20
  -3   9  -1    4.80    1.90
  -3   9  -1    9.10    2.20
   3   9   1    5.20    1.60
   4  -9   1   21.60    2.70
  -4  -9  -1   21.40    2.40
   4  -9   1   26.20    3.70
   4   9   1   18.50    2.70
  -4   9  -1   20.50    2.10
  -4   9  -1   16.80    2.50
  -4   9  -1   23.60    2.40
   4   9   1   20.90    1.80
  -4   9  -1   21.90    2.50
   4   9   1   20.50    1.90
  -4   9  -1   23.20    2.40
   5  -9   1   20.20    3.60
   5  -9   1   22.80    3.60
  -5   9  -1   23.30    2.60
  -5   9  -1   21.50    2.70
   5   9   1   25.60    2.10
  -5   9  -1   25.80    2.60
   5   9   1   19.60    2.80
   6  -9   1  357.96   14.80
   6  -9   1  359.46   15.50
   6  -9   1  378.26   14.80
   6   9   1  377.16   11.70
   6   9   1  359.96   11.80
  -6   9  -1  387.56   13.00
  -6   9  -1  358.46   13.90
   6   9   1  377.86   13.20
   7  -9   1   12.70    3.40
   7  -9   1   19.00    3.70
   7  -9   1   12.00    3.60
  -7   9  -1   18.50    2.50
   7   9   1   16.40    2.70
   8  -9   1    0.20    2.50
   8  -9   1   -4.00    3.10
   8  -9   1    3.70    3.00
   8  -9   1    0.20    2.80
   8  -9   1   -0.90    9.50
  -8   9  -1    1.70    2.20
   8   9   1   -2.90    2.30
   9  -9   1   65.09    5.50
   9  -9   1   65.39   11.40
   9  -9   1   73.19    4.60
  -9   9  -1   69.69    3.70
  -9   9  -1   66.79    4.40
   9   9   1   70.49    5.10
   9   9   1   67.69    3.50
  10  -9   1  123.49    7.90
  10  -9   1  127.89    7.00
  10  -9   1  114.19    5.70
  10  -9   1  130.59    6.60
  10   9   1  113.49    6.00
 -10   9  -1  123.29    5.70
 -10   9  -1  116.69    5.00
  10   9   1  121.79    4.70
  11  -9   1   26.60    2.60
  11  -9   1   34.60    3.40
  11  -9   1   28.30    3.80
 -11   9  -1   30.20    2.60
 -11   9  -1   24.50    2.20
  11   9   1   28.80    3.00
  12  -9   1    4.10    2.40
  12  -9   1    0.70    2.70
  12  -9   1    3.40    1.60
 -12   9  -1    2.00    1.90
 -12   9  -1    2.40    1.50
  12   9   1    0.60    2.20
  13  -9   1    4.60    2.00
  13  -9   1    2.70    2.50
 -13   9  -1    4.30    1.70
 -13   9  -1    5.50    1.40
  13   9   1    4.50    2.20
 -14   9  -1   10.70    1.30
  14   9   1   10.20    2.00
 -14   9  -1   11.10    1.60
  13 -10  -1    1.60    1.30
 -13  10   1    4.60    1.30
  12 -10  -1   24.60    2.50
  12  10  -1   26.10    2.40
 -12  10   1   33.30    2.60
  11 -10  -1   10.60    2.50
  11 -10  -1   14.20    2.00
  11 -10  -1    7.50    2.60
 -11  10   1    9.50    1.70
  11  10  -1   10.30    2.20
  10 -10  -1   11.10    2.20
  10 -10  -1   11.10    2.70
  10 -10  -1    9.60    2.00
  10 -10  -1    9.30    2.90
 -10  10   1    9.60    1.90
  10  10  -1   11.90    2.40
   9 -10  -1  124.89    6.60
   9 -10  -1  108.69   13.30
  -9  10   1  129.99    5.70
   9  10  -1  121.09    5.80
  -9  10   1  118.29    5.30
   8 -10  -1    4.60    3.00
  -8 -10   1   11.30    2.10
   8 -10  -1    8.90    2.80
   8 -10  -1    3.90    9.10
  -8  10   1    9.00    2.20
   8  10  -1    6.10    2.40
  -8  10   1    9.20    2.10
   7 -10  -1  107.49    6.50
  -7 -10   1  106.49    5.40
   7 -10  -1  119.49    6.80
   7  10  -1  115.29    5.20
   7  10  -1  110.89    5.80
  -7  10   1  110.69    5.20
  -7  10   1  123.69    5.50
   6 -10  -1    3.80    2.90
  -6 -10   1    5.20    2.10
   6 -10  -1    8.40    3.50
   6  10  -1    4.10    1.10
   6  10  -1    1.70    2.10
   6  10  -1    4.50    2.50
  -6  10   1    3.80    1.90
  -6  10   1    3.80    2.10
   6  10  -1    5.10    1.10
  -5 -10   1   31.70    2.80
   5 -10  -1   32.60    3.80
  -5  10   1   25.20    2.40
   5  10  -1   35.90    2.40
   5  10  -1   40.80    3.60
  -5  10   1   33.50    3.20
   5  10  -1   27.60    3.00
   5  10  -1   30.40    2.70
   4 -10  -1  174.58    7.40
  -4 -10   1  180.38    7.40
   4 -10  -1  176.08    8.40
   4  10  -1  180.08    7.60
  -4  10   1  187.98    7.10
  -4  10   1  176.48    6.90
   4  10  -1  174.28    7.10
  -3 -10   1    5.00    2.30
   3 -10  -1    6.00    2.30
   3 -10  -1    6.00    2.90
  -3  10   1    5.90    1.60
   3  10  -1   -1.60    2.30
  -3  10   1    3.80    2.10
   3  10  -1    4.20    1.60
   3  10  -1    7.90    2.00
  -3  10   1    8.60    1.80
  -2 -10   1   67.69    4.60
   2 -10  -1   74.49    5.00
   2 -10  -1   67.19    4.80
  -2  10   1   60.99    4.40
  -2  10   1   67.19    3.70
   2  10  -1   73.09    4.20
   2  10  -1   64.29    2.90
   2  10  -1   64.69    4.70
  -2  10   1   66.59    3.60
  -2  10   1   67.29    3.90
  -1 -10   1    8.30    2.50
   1 -10  -1    9.00    2.40
   1 -10  -1    4.80    3.00
   1  10  -1    4.60    1.50
   1  10  -1    4.30    2.00
  -1  10   1    2.80    1.60
  -1  10   1    4.50    2.00
  -1  10   1    6.90    2.30
   1  10  -1    3.30    2.40
   0 -10  -1    4.40    2.30
   0 -10  -1    2.00    2.70
   0 -10   1    2.10    2.30
   0 -10   1    3.60    3.00
   0  10   1    0.50    2.20
   0  10   1    4.20    1.50
   0  10   1    5.70    2.00
   0  10  -1    2.00    2.30
   0  10  -1    0.60    1.50
   0  10  -1    2.70    2.00
   1 -10   1   61.29    5.40
  -1 -10  -1   69.19    5.00
  -1 -10  -1   65.79    4.70
   1 -10   1   77.89    4.90
  -1  10  -1   68.29    3.60
   1  10   1   72.59    3.20
  -1  10  -1   71.59    4.80
   1  10   1   76.09    4.20
   1  10   1   69.59    4.80
  -1  10  -1   77.59    4.10
   2 -10   1  306.77   12.60
  -2 -10  -1  316.37   11.30
   2 -10   1  297.57   11.40
   2  10   1  300.87   11.20
   2  10   1  317.07   10.80
  -2  10  -1  306.67   11.10
  -2  10  -1  301.67   10.70
  -2  10  -1  306.47   10.60
   3 -10   1    3.00    3.00
  -3 -10  -1    3.80    2.20
   3 -10   1    1.20    2.30
   3  10   1    5.50    2.00
   3  10   1    6.20    1.40
  -3  10  -1   -0.60    1.80
   3  10   1    2.50    2.40
  -3  10  -1    2.70    2.20
  -3  10  -1    4.40    1.90
   4 -10   1    6.20    2.30
   4 -10   1    3.90    3.10
  -4 -10  -1    5.90    2.10
  -4  10  -1    6.70    1.90
   4  10   1    6.40    1.80
   4  10   1    2.00    2.40
   4  10   1    6.40    2.00
  -4  10  -1    6.40    2.10
  -4  10  -1    5.60    2.20
  -5 -10  -1    9.10    2.20
   5 -10   1   10.70    3.10
   5  10   1    8.40    1.30
   5  10   1   10.70    2.10
  -5  10  -1    8.20    2.10
  -5  10  -1   10.70    2.20
   5  10   1    7.30    2.50
   5  10   1   10.50    1.50
  -5  10  -1    5.80    2.20
  -6 -10  -1    1.30    1.90
   6 -10   1    4.50    3.30
   6 -10   1    1.60    3.00
  -6  10  -1    1.70    2.10
  -6  10  -1    3.60    2.00
   6  10   1    0.90    2.40
   6  10   1    2.50    1.90
   7 -10   1    3.50    3.10
  -7 -10  -1    5.60    2.10
   7 -10   1   11.20    2.90
   7 -10   1    2.70    3.00
  -7  10  -1    9.10    2.30
  -7  10  -1    7.50    2.10
   7  10   1    7.60    2.50
   8 -10   1   -0.70    8.90
   8 -10   1   -0.80    2.30
   8 -10   1   -1.40    2.40
   8 -10   1   -1.10    2.90
   8  10   1   -0.60    2.30
  -8  10  -1   -0.30    2.10
  -8  10  -1    1.90    1.90
   9 -10   1  405.46   14.90
   9 -10   1  357.06   13.60
   9  10   1  387.06   13.30
  -9  10  -1  368.96   13.00
  -9  10  -1  374.16   13.90
  10 -10   1   67.19    5.00
  10 -10   1   75.89    4.10
  10 -10   1   73.89    5.20
 -10  10  -1   76.29    4.10
  10  10   1   69.79    4.60
  11 -10   1    3.40    1.70
  11 -10   1    5.60    2.40
  11 -10   1    2.00    2.50
 -11  10  -1    1.90    1.70
  11  10   1    1.70    2.10
  12 -10   1    3.10    1.90
  12  10   1    4.20    1.90
 -12  10  -1    2.50    1.40
 -13  10  -1   33.10    2.40
 -11  11   1    1.90    1.10
  10 -11  -1   45.90    2.90
  10 -11  -1   49.30    3.70
 -10 -11   1   40.60    2.70
  10  11  -1   45.50    3.20
 -10  11   1   46.60    2.50
  10  11  -1   37.60    2.80
   9 -11  -1    7.90    2.40
   9 -11  -1   11.90    2.10
  -9 -11   1   11.40    1.80
   9 -11  -1   10.50    1.80
  -9  11   1    7.20    1.50
   9  11  -1    9.70    2.10
   9  11  -1   12.20    1.80
   8 -11  -1   72.19   10.30
   8 -11  -1   57.69    4.40
  -8 -11   1   63.79    3.60
  -8  11   1   66.89    3.30
   8  11  -1   63.29    4.20
   8  11  -1   64.29    3.60
  -7 -11   1   41.50    3.30
   7 -11  -1   37.70    9.40
   7 -11  -1   42.40    4.10
   7  11  -1   44.70    3.40
  -7  11   1   44.20    2.80
   7  11  -1   45.40    3.70
  -6 -11   1    0.90    1.90
   6 -11  -1    3.80    2.60
   6  11  -1    3.00    2.20
   6  11  -1    5.50    1.80
  -6  11   1    7.30    1.60
   5 -11  -1  174.28    8.20
  -5 -11   1  153.18    6.50
   5 -11  -1  156.18    7.40
   5  11  -1  168.48    6.40
  -5  11   1  154.78    5.90
  -5  11   1  147.49    5.90
   5  11  -1  156.78    6.70
   4 -11  -1   14.20    3.00
  -4 -11   1   13.70    2.40
   4  11  -1    9.50    1.40
   4  11  -1   13.70    2.10
   4  11  -1    9.40    2.40
   4  11  -1   10.10    1.60
  -4  11   1   13.10    1.70
   3 -11  -1   13.20    3.00
  -3 -11   1    9.70    2.40
   3 -11  -1    9.00    2.40
  -3  11   1   10.20    2.10
   3  11  -1   12.40    2.10
  -3  11   1   14.00    1.70
   3  11  -1   13.80    2.50
  -2 -11   1    1.30    2.60
   2 -11  -1    3.20    2.20
   2 -11  -1    2.50    2.60
  -2 -11   1    2.20    2.30
   2  11  -1    2.60    2.30
  -2  11   1    1.20    1.50
   2  11  -1    4.70    1.90
  -2  11   1    1.60    2.00
  -1 -11   1   30.50    3.00
  -1 -11   1   23.30    3.40
   1 -11  -1   25.10    2.80
   1 -11  -1   28.60    3.30
  -1  11   1   32.40    2.30
   1  11  -1   25.40    2.40
  -1  11   1   28.90    2.80
   1  11  -1   33.80    2.90
  -1  11   1   29.70    2.40
   0 -11   1    3.20    2.80
   0 -11   1    4.10    2.30
   0 -11  -1    5.60    2.40
   0  11   1    1.50    1.90
   0  11   1    4.40    1.20
   0  11  -1    4.90    2.30
   0  11   1    0.90    2.20
   0  11  -1    3.70    1.90
   0  11  -1    5.20    1.30
  -1 -11  -1    8.70    2.30
   1 -11   1   -0.40    2.70
   1 -11   1    2.20    2.20
  -1  11  -1    1.20    2.20
  -1  11  -1    0.10    1.70
   1  11   1    2.10    2.30
  -1  11  -1    5.00    1.50
   1  11   1    8.30    2.00
   2 -11   1  146.59    7.50
   2 -11   1  153.58    6.70
  -2 -11  -1  150.28    6.70
  -2  11  -1  153.08    5.60
   2  11   1  160.98    6.60
   2  11   1  153.78    6.20
  -2  11  -1  157.18    6.50
  -3 -11  -1    5.10    2.20
   3 -11   1    9.10    3.00
   3 -11   1    7.70    2.30
   3  11   1    8.70    2.10
  -3  11  -1    6.80    1.70
   3  11   1    5.50    2.20
   3  11   1   12.80    1.80
  -3  11  -1    6.80    2.10
   4 -11   1  104.69    6.20
  -4 -11  -1  105.29    5.20
   4  11   1  103.49    5.30
   4  11   1  110.89    4.00
  -4  11  -1  105.79    4.90
   4  11   1  106.79    3.80
  -4  11  -1  100.29    4.40
  -4  11  -1  104.49    4.50
   4  11   1  104.29    4.90
  -5 -11  -1  124.69    5.70
   5 -11   1  131.99    6.80
   5 -11   1  139.59    7.30
   5  11   1  127.99    5.50
  -5  11  -1  131.69    5.20
   5  11   1  126.99    5.90
   6 -11   1    8.90    2.90
  -6 -11  -1    6.40    2.00
  -6  11  -1    7.30    1.70
   6  11   1    9.70    2.00
   6  11   1    8.50    2.30
   7 -11   1  100.49    5.70
  -7 -11  -1   95.79    4.60
   7 -11   1  101.19    5.10
   7 -11   1   94.39   13.60
   7  11   1   96.69    4.50
   7  11   1  103.19    5.10
  -7  11  -1   98.89    4.40
  -8 -11  -1   14.60    2.00
   8 -11   1   11.50    2.60
   8  11   1   16.30    1.90
   8  11   1   10.00    2.30
  -8  11  -1   13.60    1.80
  -9 -11  -1   98.49    4.30
   9 -11   1   86.99    5.30
   9 -11   1  103.89    5.30
   9 -11   1  101.29    4.40
  -9  11  -1  104.19    4.20
   9  11   1   84.69    4.10
   9  11   1  102.69    4.70
  10 -11   1   19.50    2.40
  10 -11   1   18.20    1.80
 -10  11  -1   18.00    1.60
  10  11   1   18.30    2.10
  11 -11   1    9.30    1.80
 -11  11  -1   11.90    1.30
   8  12  -1   90.49    4.10
  -7 -12   1    1.70    1.50
  -7  12   1    2.40    1.10
   7  12  -1    6.00    1.70
   7  12  -1    3.90    1.40
  -6 -12   1    3.70    1.60
   6 -12  -1    2.40    7.00
  -6  12   1    4.20    1.20
   6  12  -1    7.40    1.60
   6  12  -1    3.00    1.80
  -5 -12   1    0.70    1.80
   5  12  -1   -1.20    1.80
  -5  12   1    1.80    1.20
   5  12  -1   -3.70    1.50
  -4 -12   1   23.00    2.30
  -4  12   1   23.50    1.80
   4  12  -1   21.20    2.40
   4  12  -1   22.20    2.00
  -3 -12   1   47.40    3.60
   3  12  -1   44.00    3.10
   3  12  -1   46.30    3.50
   2 -12  -1  143.89    6.10
  -2 -12   1  157.58    6.30
   2  12  -1  161.78    5.70
   2  12  -1  152.98    5.30
   2  12  -1  151.08    6.10
  -2  12   1  135.09    5.80
   2  12  -1  151.88    5.40
  -1 -12   1  108.79    4.90
   1 -12  -1  102.49    5.00
  -1  12   1   97.49    4.60
   1  12  -1  103.09    4.80
   1  12  -1  105.19    4.30
   0 -12   1   18.20    2.80
   0 -12  -1   24.20    2.40
   0 -12   1   21.50    2.40
   0  12  -1   24.20    2.30
   0  12   1   26.60    2.30
  -1 -12  -1    3.70    1.90
   1 -12   1    5.00    2.00
   1 -12   1    6.10    2.20
  -1  12  -1    9.10    2.00
   1  12   1    3.10    1.90
   1  12   1    4.90    1.50
   1  12   1    1.90    1.60
  -2 -12  -1   22.60    2.40
   2 -12   1   18.80    2.70
   2  12   1   18.50    2.00
   2  12   1   19.80    2.20
   2  12   1   21.70    1.90
  -2  12  -1   21.00    2.20
   2  12   1   17.90    1.40
  -3 -12  -1    4.50    1.90
   3 -12   1    6.00    2.30
   3  12   1    7.00    1.80
  -3  12  -1    3.00    1.20
   3  12   1    3.50    1.90
  -3  12  -1    5.50    1.70
   4 -12   1    7.90    2.40
  -4 -12  -1    3.80    1.80
  -4  12  -1    6.10    1.30
   4  12   1    4.30    1.90
   4  12   1    1.30    1.60
   4  12   1    0.30    1.10
  -5 -12  -1    2.50    1.70
   5 -12   1    1.90    7.60
  -5  12  -1    1.60    1.30
   5  12   1    1.80    1.50
   5  12   1   -0.70    1.80
  -6 -12  -1    2.20    1.50
   6 -12   1    1.70    5.60
   6  12   1    3.20    1.50
   6  12   1   -1.80    1.70
  -6  12  -1    2.40    1.20
  -7 -12  -1   13.70    1.70
   7  12   1   12.20    1.90
   7  12   1   10.10    1.50
  -7  12  -1   13.80    1.40
   8  12   1   91.09    4.10
  20   0  -2    6.50    1.80
  20   0  -2    2.80    1.80
  19   0  -2   -0.50    1.90
  19   0  -2    0.60    2.10
  18   0  -2  131.39    6.30
  18   0  -2  147.69    6.90
  17   0  -2   -0.10    2.40
  17   0  -2    0.10    2.30
  17   0  -2    0.40    1.70
 -16   0   2   10.30    2.10
  16   0  -2    6.10    2.60
  16   0  -2    6.60    2.50
  16   0  -2    9.90    2.00
  15   0  -2    1.00    2.10
 -15   0   2    1.70    1.80
  15   0  -2   -2.30    3.20
  15   0  -2   -0.50    1.70
  15   0  -2   -0.70    2.40
  14   0  -2   21.30    3.50
  14   0  -2   21.50    4.60
  14   0  -2   25.60    3.30
 -14   0   2   23.00    2.50
  14   0  -2   26.60    2.20
  13   0  -2    0.20    0.70
  13   0  -2    3.30    2.60
  13   0  -2    3.40    3.30
  12   0  -2   19.50    3.00
  12   0  -2   16.50    2.80
  12   0  -2   19.00    4.40
  12   0  -2   15.30    1.80
  11   0  -2   -1.70    2.80
  11   0  -2   -1.80    2.00
  11   0  -2    1.60    2.20
  10   0  -2 1964.70   67.09
  10   0  -2 1939.41   79.69
  10   0  -2 2033.30   71.19
  10   0  -2 1990.00   61.39
  10   0  -2 1994.20   61.39
  -9   0   2    0.20    2.00
   9   0  -2   -0.40    0.70
   9   0  -2    0.10    2.40
   9   0  -2   -0.80    0.70
   9   0  -2   -0.10    1.70
  -8   0   2 8398.46  285.37
   8   0  -2 8097.09  248.98
   8   0  -2 8007.10  285.17
   8   0  -2 7788.32  316.07
   7   0  -2   -0.10    1.90
  -7   0   2   -0.70    1.80
   6   0  -2  912.21   37.30
  -6   0   2  892.91   38.30
  -6   0   2  973.00   33.90
  -5   0   2   -0.60    0.80
  -5   0   2    1.50    1.30
   5   0  -2    0.40    1.30
  -4   0   2 1799.32   72.99
   4   0  -2 1766.22   70.19
  -3   0   2   -5.60    0.70
   3   0  -2   -4.00    0.90
   2   0  -2  388.66   15.70
  -2   0   2  392.36   16.40
  -1   0   2    1.90    0.60
   0   0   2   84.39    3.90
   1   0   2    0.00    0.50
   1   0   2    0.10    0.50
   2   0   2   53.39    2.70
   2   0   2   51.19    2.60
   3   0   2   -1.30    1.00
   3   0   2   -2.00    1.00
   4   0   2 2826.22  111.59
   4   0   2 2857.01  107.49
   5   0   2   -0.40    1.70
   5   0   2   -1.60    1.40
   6   0   2  177.48    8.50
   7   0   2    0.70    2.00
   7   0   2    1.10    1.40
   8   0   2 1568.44   54.89
   8   0   2 1489.15   61.59
   9   0   2    1.10    1.80
   9   0   2    0.30    1.90
   9   0   2    2.50    2.70
  10   0   2  456.35   17.70
  10   0   2  439.46   16.90
  10   0   2  486.55   20.90
  11   0   2   -2.70    3.00
  11   0   2   -2.90    2.30
  11   0   2   -1.40    2.30
  12   0   2   43.10    2.40
  12   0   2   48.80    6.40
  12   0   2   41.30    4.10
  12   0   2   38.50    4.10
  13   0   2   -0.70    1.20
  13   0   2   -0.20    1.30
  13   0   2   -2.80    2.70
  13   0   2   -1.80    2.90
  14   0   2   10.40    3.70
  14   0   2   10.60    1.70
  14   0   2   16.20    3.00
  14   0   2    7.30    2.70
  14   0   2    9.90    1.70
  14   0   2    8.40    3.40
  15   0   2    1.40    1.60
  15   0   2   -2.00    1.20
  15   0   2   -2.70    2.70
  15   0   2   -0.80    3.20
  15   0   2   -2.50    2.20
  15   0   2    2.10    3.30
  15   0   2   -1.50    1.60
  16   0   2   41.30    3.40
  16   0   2   44.30    3.00
  16   0   2   48.40    5.20
  16   0   2   40.40    3.90
  17   0   2    1.40    1.70
  17   0   2    2.60    2.30
  17   0   2    1.30    2.50
  17   0   2   -0.60    3.30
  18   0   2   13.50    1.80
  18   0   2   11.30    2.80
  18   0   2    9.50    2.40
  19   0   2    1.50    2.00
  19   0   2   -0.90    2.20
  20   0   2   28.40    2.80
  20  -1  -2    4.30    1.90
  20  -1  -2    4.60    1.70
  20   1  -2    4.50    1.80
  19  -1  -2   58.09    4.30
  19  -1  -2   45.60    3.60
  19   1  -2   50.09    3.80
  18  -1  -2   53.89    4.60
  18  -1  -2   54.59    4.20
  18  -1  -2   50.49    6.30
  18   1  -2   45.10    4.20
  18   1  -2   42.40    3.80
  17  -1  -2   31.10    5.10
  17  -1  -2   31.70    3.00
  17  -1  -2   26.40    3.30
  17   1  -2   32.60    3.10
  17   1  -2   31.90    2.10
  17   1  -2   36.10    3.60
  16  -1  -2  124.59   10.10
  16  -1  -2  118.59    6.20
  16  -1  -2  132.99    6.90
  16   1  -2  131.19    5.30
  16   1  -2  127.99    6.70
  16   1  -2  129.79    6.40
 -16   1   2  130.49    6.00
  15  -1  -2  416.56   24.10
  15  -1  -2  388.26   16.30
  15  -1  -2  425.36   15.60
  15  -1  -2  414.06   14.90
 -15  -1   2  429.96   15.10
  15   1  -2  398.96   13.60
 -15   1   2  424.96   15.10
  15   1  -2  402.96   15.50
  15   1  -2  409.06   14.90
 -14  -1   2    7.90    1.90
  14  -1  -2    5.20    3.80
  14  -1  -2    9.10    3.10
  14  -1  -2    8.70    2.80
  14  -1  -2    6.60    0.90
  14   1  -2    5.50    1.70
  14   1  -2    6.40    2.50
  13  -1  -2   37.00    5.50
  13  -1  -2   29.70    1.90
 -13  -1   2   29.70    2.70
  13  -1  -2   34.90    4.10
  13  -1  -2   35.40    3.70
  13  -1  -2   32.60    4.00
  12  -1  -2  239.78   10.10
  12  -1  -2  252.87   13.20
  12  -1  -2  232.18   10.10
  12  -1  -2  259.07   10.70
 -12  -1   2  231.88    8.90
  12   1  -2  228.58   10.10
  12   1  -2  232.48    9.80
  11  -1  -2   16.70    4.10
  11  -1  -2    9.90    2.50
 -11  -1   2    7.90    1.50
  11  -1  -2    9.70    2.50
  11  -1  -2    9.80    1.00
  11  -1  -2   12.70    1.40
  11   1  -2   10.10    1.30
  11   1  -2   12.00    2.60
  11   1  -2   14.60    3.60
  10  -1  -2  196.18    8.20
  10  -1  -2  184.68    6.20
 -10  -1   2  186.58    9.20
  10  -1  -2  189.48   10.30
  10  -1  -2  188.38    7.90
  10   1  -2  190.58   10.00
  10   1  -2  189.68    7.90
  10   1  -2  175.18    6.70
  -9  -1   2  168.88    8.40
   9  -1  -2  173.48    7.40
   9  -1  -2  185.18    6.00
   9  -1  -2  172.88    9.40
   9  -1  -2  185.18    7.60
   9   1  -2  174.08    6.40
   9   1  -2  176.28    7.50
   9   1  -2  179.08    7.30
   9   1  -2  175.68    9.20
  -8  -1   2  347.17   13.90
   8  -1  -2  329.57   10.90
   8  -1  -2  341.97   15.20
   8  -1  -2  348.87   13.00
   8   1  -2  315.77   12.90
   8   1  -2  340.47   10.70
   8   1  -2  340.57   10.70
   8   1  -2  351.86   15.20
   7  -1  -2  105.79    4.90
   7  -1  -2  102.89    6.10
  -7  -1   2  105.49    5.60
   7   1  -2  114.59    7.20
  -7   1   2  105.39    5.60
   7   1  -2  108.09    3.60
   7   1  -2  108.89    3.60
   7   1  -2  107.19    6.00
   6  -1  -2  100.19    5.60
  -6  -1   2  105.59    5.20
   6   1  -2  108.19    6.40
   6   1  -2   96.79    5.40
  -6   1   2  104.09    5.30
   5  -1  -2  143.29    6.80
   5   1  -2  139.69    6.60
  -5   1   2  134.79    6.30
   4   1  -2  452.65   18.50
   3   1  -2 6042.10  253.87
   3   1  -2 6427.86  243.48
   2   1  -2   57.59    2.70
   0  -1  -2   91.59    4.10
   0  -1   2   91.39    4.20
   0   1   2   92.49    3.90
   1  -1   2    0.60    0.60
   1   1   2    1.00    0.60
   1   1   2   -0.20    0.60
   1   1   2    3.00    0.70
   2  -1   2 1490.95   55.79
   2  -1   2 1491.15   62.09
   2   1   2 1497.45   56.19
   2   1   2 1444.16   60.59
   2   1   2 1460.65   58.19
   3  -1   2  243.98    9.50
   3  -1   2  238.28   10.10
   3   1   2  234.18   10.10
   3   1   2  240.98    9.90
   3   1   2  222.18   10.10
   4  -1   2  262.27   11.00
   4  -1   2  244.48   10.40
   4   1   2  251.37   11.00
   4   1   2  251.87   10.80
   5  -1   2  157.38    7.20
   5  -1   2  154.78    7.60
   5   1   2  164.38    7.70
   5   1   2  170.68    8.70
   5   1   2  156.08    7.70
   6  -1   2  245.98   11.30
   6   1   2  250.77   11.30
   7  -1   2  506.85   18.30
   7  -1   2  468.75   20.90
   7  -1   2  514.95   15.40
   7   1   2  482.25   21.00
   7   1   2  481.05   18.20
   8  -1   2    7.90    0.70
   8  -1   2    7.80    2.70
   8  -1   2    5.10    1.60
   8   1   2   10.00    1.90
   8   1   2    5.90    2.50
   9  -1   2  424.16   13.20
   9  -1   2  430.76   19.00
   9  -1   2  408.06   15.50
   9  -1   2  435.66   16.20
   9   1   2  398.76   13.30
   9   1   2  445.96   19.20
   9   1   2  424.86   16.10
   9   1   2  414.56   15.50
  10  -1   2  154.58    9.30
  10  -1   2  161.58    7.20
  10  -1   2  141.19    7.00
  10   1   2  155.18    7.00
  10   1   2  162.78    9.20
  10   1   2  140.89    5.10
  10   1   2  148.49    7.00
  11  -1   2   29.00    3.50
  11  -1   2   24.90    3.40
  11  -1   2   30.30    4.90
  11   1   2   27.00    4.60
  11   1   2   33.30    3.30
  11   1   2   34.30    3.70
  11   1   2   28.10    1.70
  12  -1   2   29.70    5.60
  12  -1   2   17.00    3.30
  12  -1   2   24.80    3.60
  12   1   2   18.70    1.50
  12   1   2   19.30    5.00
  12   1   2   21.30    1.50
  12   1   2   17.70    3.10
  12   1   2   28.10    3.80
  13  -1   2  468.65   17.60
  13  -1   2  447.36   14.60
  13  -1   2  484.05   25.80
  13  -1   2  434.06   18.10
  13  -1   2  419.66   17.20
  13   1   2  448.66   14.40
  13   1   2  457.75   14.80
  13   1   2  450.15   18.10
  13   1   2  451.15   17.40
  13   1   2  438.46   14.30
  14  -1   2   61.49    5.20
  14  -1   2   62.79    5.90
  14  -1   2   60.19    5.90
  14  -1   2   65.19    5.10
  14  -1   2   58.79    7.30
  14  -1   2   54.49    3.40
  14   1   2   59.09    3.10
  14   1   2   58.69    3.00
  14   1   2   58.89    2.70
  14   1   2   55.79    5.60
  14   1   2   59.19    5.40
  14   1   2   58.39    5.00
  14   1   2   62.69    4.70
  15  -1   2  104.49    6.30
  15  -1   2   96.69    9.00
  15  -1   2   94.69    7.10
  15  -1   2  103.59    7.00
  15  -1   2   95.59    5.40
  15  -1   2  104.29    4.50
  15   1   2  101.29    4.20
  15   1   2   96.19    7.00
  15   1   2   98.99    5.40
  15   1   2   92.79    4.30
  15   1   2   99.39    3.60
  16  -1   2   43.20    6.80
  16  -1   2   49.30    5.30
  16  -1   2   58.89    6.00
  16  -1   2   51.39    5.10
  16  -1   2   51.59    4.40
  16  -1   2   46.60    3.30
  16   1   2   52.19    3.20
  16   1   2   48.60    4.60
  16   1   2   57.59    5.80
  16   1   2   56.79    3.20
  17  -1   2   34.90    3.70
  17  -1   2   45.60    4.00
  17  -1   2   34.40    3.10
  17  -1   2   51.99    5.00
  17  -1   2   34.30    5.40
  17   1   2   38.10    2.90
  17   1   2   39.90    4.60
  17   1   2   46.20    4.20
  17   1   2   37.30    2.80
  18  -1   2   27.30    2.20
  18  -1   2   27.10    2.80
  18  -1   2   25.80    3.10
  18   1   2   27.20    2.80
  19  -1   2    2.30    2.20
  19  -1   2   -2.00    1.90
  19  -1   2    1.60    1.50
  19   1   2    1.50    2.10
  20  -1   2    3.80    1.80
  20  -1   2    1.70    1.60
  20   1   2    1.50    1.70
  20  -2  -2   19.90    2.30
  20   2  -2   22.90    2.10
  19  -2  -2    4.90    2.90
  19  -2  -2    9.30    2.40
  19   2  -2    7.80    2.10
  18  -2  -2    9.00    2.20
  18  -2  -2    6.80    2.60
  18  -2  -2    3.80    3.40
  18   2  -2    5.70    2.30
  17  -2  -2   39.10    3.80
  17  -2  -2   50.89    6.80
  17  -2  -2   46.40    4.00
  17   2  -2   45.90    4.30
  16  -2  -2   44.90    4.00
  16  -2  -2   42.30    4.40
  16  -2  -2   41.50    4.10
  16  -2  -2   47.70    7.00
  16   2  -2   48.00    2.50
  16   2  -2   51.39    4.60
  15  -2  -2    8.10    4.30
  15  -2  -2    8.80    3.30
  15  -2  -2    4.20    2.80
  15  -2  -2    3.40    2.20
  15   2  -2    6.10    2.50
  15   2  -2    6.30    1.70
  14  -2  -2   43.60    4.30
  14  -2  -2   45.90    4.80
  14  -2  -2   45.80    6.60
 -14  -2   2   42.10    3.40
  14  -2  -2   45.30    4.10
  14  -2  -2   41.30    4.10
  14  -2  -2   42.50    2.30
  14   2  -2   41.10    3.90
  14   2  -2   45.00    3.00
  13  -2  -2   18.70    1.60
  13  -2  -2   21.80    3.80
  13  -2  -2   25.40    4.90
 -13  -2   2   21.70    2.30
  13  -2  -2   19.70    3.30
  13  -2  -2   28.70    3.80
  13   2  -2   25.10    2.00
  13   2  -2   24.00    1.80
  12  -2  -2  146.49    7.10
  12  -2  -2  149.88   10.40
 -12  -2   2  136.39    6.00
  12  -2  -2  144.09    5.10
  12  -2  -2  147.99    7.40
  12  -2  -2  147.19    7.30
  12   2  -2  144.29    5.20
  12   2  -2  151.18    7.10
 -11  -2   2  420.66   14.80
  11  -2  -2  397.16   13.40
  11  -2  -2  426.96   15.80
  11  -2  -2  416.66   16.40
  11  -2  -2  446.26   19.90
 -11  -2   2  392.36   17.60
  11   2  -2  433.26   15.60
 -10  -2   2  164.08    6.20
  10  -2  -2  177.18    9.70
  10  -2  -2  160.38    7.30
 -10  -2   2  155.28    8.50
  10  -2  -2  161.38    7.30
  10  -2  -2  154.38    5.60
  10   2  -2  151.18    7.00
  10   2  -2  164.48    9.10
  -9  -2   2  127.99    5.00
   9  -2  -2  123.49    5.90
   9  -2  -2  123.29    6.00
  -9  -2   2  119.49    6.70
   9  -2  -2  126.49    7.80
   9   2  -2  119.19    4.50
   9   2  -2  125.79    7.30
   9   2  -2  123.49    8.80
   9   2  -2  129.39    5.70
   8  -2  -2  577.84   25.00
  -8  -2   2  596.34   22.50
   8  -2  -2  496.75   21.60
  -8  -2   2  590.24   20.00
   8   2  -2  632.84   28.30
   8   2  -2  618.24   24.70
  -7  -2   2   30.30    1.80
   7  -2  -2   27.80    2.60
   7  -2  -2   29.30    3.50
   7   2  -2   28.40    1.30
   7   2  -2   30.20    4.00
   7   2  -2   28.10    3.30
   7   2  -2   31.50    1.30
  -6  -2   2  528.15   18.40
   6  -2  -2  489.15   19.70
   6   2  -2  538.65   22.30
  -6   2   2  568.94   20.30
   6   2  -2  574.74   25.50
  -5   2   2  138.09    5.90
   5   2  -2  128.89    7.50
   5   2  -2  122.59    6.20
   4   2  -2   89.59    4.70
   4   2  -2  104.49    6.10
   3   2  -2  192.08    8.30
   1  -2  -2  145.59    6.70
  -1   2   2  144.69    5.80
   0  -2   2  523.85   22.20
   0  -2  -2  509.35   22.00
   0   2   2  507.05   19.90
  -1  -2  -2 4153.28  173.28
   1  -2   2 4188.98  173.48
   1   2   2 4080.39  155.98
   2  -2   2 2041.90   82.49
   2   2   2 1923.91   74.39
   2   2   2 1907.01   77.09
   3  -2   2  585.64   25.20
   3  -2   2  572.14   22.30
   3   2   2  588.04   24.50
   3   2   2  572.74   23.10
   3   2   2  589.94   23.70
   4  -2   2 1568.64   63.99
   4   2   2 1573.94   69.39
   4   2   2 1627.24   64.89
   4   2   2 1810.02   74.99
   4   2   2 1835.62   70.79
   4   2   2 1742.93   67.09
   5  -2   2 2182.88   89.39
   5   2   2 2345.97   99.99
   5   2   2 2253.67   89.49
   6  -2   2   81.29    3.90
   6  -2   2   74.99    5.00
   6   2   2   74.79    5.00
   6   2   2   78.69    5.70
   7  -2   2 1579.84   49.60
   7  -2   2 1609.14   64.29
   7  -2   2 1653.23   57.19
  -7  -2  -2 1494.75   53.29
   7   2   2 1723.83   71.89
   7   2   2 1629.64   57.29
   7   2   2 1505.55   64.09
   8  -2   2   34.30    3.20
   8  -2   2   27.60    1.60
   8  -2   2   30.60    2.90
   8  -2   2   33.00    4.00
   8   2   2   29.60    3.90
   8   2   2   35.30    3.00
   8   2   2   37.00    3.10
   9  -2   2   59.29    3.90
   9  -2   2   60.39    5.60
   9  -2   2   59.79    2.40
   9  -2   2   61.79    4.30
   9   2   2   57.59    5.60
   9   2   2   52.89    3.80
   9   2   2   56.49    4.00
   9   2   2   57.29    2.30
  10  -2   2   16.60    1.30
  10  -2   2   24.10    3.20
  10  -2   2   23.50    2.80
  10  -2   2   21.30    4.20
  10   2   2   20.40    3.00
  10   2   2   18.90    2.70
  10   2   2   16.50    1.40
  10   2   2   22.70    4.10
  11  -2   2  962.70   40.00
  11  -2   2  959.80   33.10
  11  -2   2  926.71   34.60
  11   2   2  939.41   34.60
  11   2   2  963.90   40.00
  11   2   2  915.21   32.90
  11   2   2  895.51   29.10
  12  -2   2    2.40    2.80
  12  -2   2    3.40    2.50
  12  -2   2   -2.50    2.80
  12  -2   2    0.00    3.50
  12   2   2    1.10    2.80
  12   2   2    2.00    0.80
  12   2   2    1.40    2.90
  12   2   2    1.40    0.90
  12   2   2    1.20    2.50
  13  -2   2   40.90    4.50
  13  -2   2   29.20    3.70
  13  -2   2   32.20    5.30
  13  -2   2   29.60    4.20
  13   2   2   29.00    2.20
  13   2   2   28.60    1.80
  13   2   2   30.50    1.80
  13   2   2   28.30    3.20
  13   2   2   29.80    4.10
  14  -2   2   37.60    4.20
  14  -2   2   45.40    6.30
  14  -2   2   43.70    4.80
  14  -2   2   50.09    4.90
  14  -2   2   38.60    4.60
  14   2   2   42.00    2.50
  14   2   2   36.90    2.70
  14   2   2   38.10    3.30
  14   2   2   44.50    4.80
  15  -2   2  460.25   18.20
  15  -2   2  450.95   17.40
  15  -2   2  399.56   17.10
  15  -2   2  416.36   16.30
  15  -2   2  443.26   25.40
  15   2   2  429.76   15.70
  15   2   2  446.86   17.30
  15   2   2  447.36   14.10
  15   2   2  429.76   14.60
  16  -2   2   67.89    6.20
  16  -2   2   51.19    7.40
  16  -2   2   63.39    6.10
  16  -2   2   61.39    6.00
  16  -2   2   67.69    5.40
  16   2   2   52.49    3.20
  16   2   2   54.99    4.80
  16   2   2   54.09    3.20
  17  -2   2    4.40    4.10
  17  -2   2    5.50    3.40
  17  -2   2    4.20    2.70
  17   2   2    8.90    1.70
  17   2   2    2.10    2.40
  18  -2   2  232.78    9.60
  18  -2   2  226.38   14.60
  18   2   2  220.88    9.00
  18   2   2  241.38    8.10
  19  -2   2   13.60    3.50
  19  -2   2   24.90    2.80
  19   2   2   24.90    2.50
  19   2   2   23.50    1.90
  20  -2   2    5.60    1.90
  20   2   2    5.30    1.70
  20  -3  -2   -1.10    1.50
  20   3  -2    1.00    1.50
  19  -3  -2   37.60    3.60
  19  -3  -2   37.80    2.80
  19  -3  -2   36.80    4.70
  19   3  -2   33.80    3.30
 -19   3   2   33.80    2.50
  18  -3  -2   69.09    4.70
  18  -3  -2   75.29    3.80
  18  -3  -2   70.09    7.00
  18   3  -2   68.59    4.40
 -18   3   2   65.39    3.40
  17  -3  -2   24.60    2.40
  17  -3  -2   16.10    4.60
  17  -3  -2   23.60    3.50
  17  -3  -2   24.80    3.20
  17   3  -2   27.80    3.00
 -17   3   2   25.60    2.30
  16  -3  -2   15.90    3.60
  16  -3  -2    9.10    4.50
  16  -3  -2   10.70    3.00
  16   3  -2   14.30    2.70
 -16   3   2   15.00    2.10
  15  -3  -2   73.39    6.50
  15  -3  -2   53.49    5.20
  15  -3  -2   60.99    7.80
  15  -3  -2   65.39    5.40
  15   3  -2   61.89    2.90
 -15   3   2   60.89    3.70
  15   3  -2   64.99    4.80
  14  -3  -2   31.00    4.60
  14  -3  -2   25.60    3.80
  14  -3  -2   24.90    2.20
  14  -3  -2   28.50    2.20
  14  -3  -2   24.00    5.40
  14  -3  -2   36.10    3.60
  14   3  -2   26.70    3.00
  14   3  -2   26.10    2.30
  13  -3  -2    2.70    3.80
  13  -3  -2    0.40    1.80
  13  -3  -2    8.70    2.70
  13  -3  -2    3.00    1.10
  13  -3  -2    0.80    2.60
 -13  -3   2    2.20    1.70
  13  -3  -2    1.50    3.00
  13  -3  -2    2.60    2.60
  13   3  -2    4.30    1.20
  12  -3  -2    9.50    1.40
  12  -3  -2   10.80    3.20
  12  -3  -2    6.70    2.80
 -12  -3   2    9.80    1.80
  12  -3  -2    6.00    4.00
  12  -3  -2   13.40    2.90
  12   3  -2    9.00    1.20
  11  -3  -2  129.49    6.90
 -11  -3   2  126.79    5.40
  11  -3  -2  127.99    6.80
  11  -3  -2  135.09    9.00
  11  -3  -2  107.49    6.20
 -11  -3   2  131.59    8.10
  10  -3  -2  307.67   12.70
 -10  -3   2  296.87   11.20
 -10  -3   2  313.17   13.90
  10  -3  -2  326.27   15.70
  10  -3  -2  314.27   12.20
  10   3  -2  308.87   17.60
   9  -3  -2   49.00    4.20
  -9  -3   2   44.80    4.60
  -9  -3   2   49.00    2.90
   9  -3  -2   47.80    2.70
   9  -3  -2   59.39    5.60
   9  -3  -2   54.69    4.00
   9   3  -2   47.00    6.10
   9   3  -2   50.19    2.20
   9   3  -2   60.39    4.90
  -8  -3   2  144.49    5.40
   8  -3  -2  132.59    6.30
   8  -3  -2  147.89    8.40
   8   3  -2  133.69    4.90
   8   3  -2  123.59    9.00
   8   3  -2  135.29    7.50
   7  -3  -2   98.09    5.00
  -7  -3   2  108.19    4.30
   7   3  -2  123.99    7.80
   7   3  -2  101.89    3.50
   7   3  -2  100.49    3.40
   7   3  -2  108.69    6.10
  -6  -3   2   36.70    2.20
   6  -3  -2   31.50    2.50
   6   3  -2   37.90    1.50
   6   3  -2   49.20    3.80
   6   3  -2   33.90    1.60
   6   3  -2   43.60    4.80
  -5  -3   2  231.98    8.50
   5   3  -2  252.37   12.70
   5   3  -2  238.48   10.70
  -4  -3   2  165.18    6.30
   4   3  -2  185.18    9.60
   3   3  -2  781.52   35.60
   2  -3  -2 1845.02   81.19
   2   3  -2 2008.90   85.19
  -1  -3   2  109.49    5.60
   1  -3  -2  100.39    5.30
   0  -3  -2  278.17   12.60
   0  -3   2  289.47   12.80
  -1  -3  -2   22.40    2.00
   1  -3   2   28.50    2.60
   2  -3   2  172.88    8.50
  -2  -3  -2  172.78    8.10
  -2   3  -2  184.28    7.70
   3  -3   2  303.97   14.40
   3   3   2  338.57   14.30
   3   3   2  307.37   15.30
  -3   3  -2  320.77   13.10
   4   3   2  500.65   21.00
   4   3   2  531.75   22.00
   4   3   2  461.75   21.50
   4   3   2  524.65   23.70
   5  -3   2  342.57   13.00
   5   3   2  333.17   15.10
   5   3   2  360.26   17.00
   6  -3   2  914.91   33.40
  -6  -3  -2  907.21   30.90
   6   3   2  871.81   37.70
   6   3   2  927.71   33.40
   6   3   2  988.10   42.40
   7  -3   2   82.29    5.80
  -7  -3  -2   82.39    3.20
   7  -3   2   78.49    4.30
   7   3   2   82.69    4.30
   7   3   2   80.79    6.50
   7   3   2   81.79    4.40
   7   3   2   76.89    5.60
   8  -3   2  990.80   39.50
  -8  -3  -2  949.01   31.80
   8  -3   2  924.91   32.80
   8  -3   2  962.80   34.50
   8   3   2  899.91   34.40
   8   3   2  925.61   32.60
   8   3   2  941.21   43.90
   8   3   2  958.90   39.20
   9  -3   2  515.85   19.40
   9  -3   2  517.55   16.40
   9  -3   2  524.35   23.00
   9  -3   2  515.25   18.80
   9   3   2  524.25   18.60
   9   3   2  494.95   19.30
   9   3   2  483.75   16.10
   9   3   2  473.75   25.40
   9   3   2  552.44   22.80
  10  -3   2    6.90    3.80
  10  -3   2    4.60    2.30
  10  -3   2    8.40    1.20
  10  -3   2   11.10    2.90
  10   3   2    9.00    3.40
  10   3   2    7.00    2.50
  10   3   2    8.00    1.00
  10   3   2    7.10    2.70
  11  -3   2  861.31   37.10
  11  -3   2  857.71   26.90
  11  -3   2  819.02   31.80
  11  -3   2  843.42   30.90
  11  -3   2  854.51   30.50
  11   3   2  890.61   36.90
  11   3   2  858.31   32.10
  11   3   2  854.41   26.60
  11   3   2  856.61   30.30
  12  -3   2  565.04   21.60
  12  -3   2  561.04   22.50
  12  -3   2  556.04   18.20
  12  -3   2  550.74   19.70
  12  -3   2  609.64   32.40
  12  -3   2  615.54   21.90
  12   3   2  564.64   21.90
  12   3   2  595.84   18.70
  12   3   2  577.14   18.10
  12   3   2  607.64   21.60
  13  -3   2  100.49    6.80
  13  -3   2  103.99    9.00
  13  -3   2  109.79    6.80
  13  -3   2  106.59    6.20
  13  -3   2   97.79    6.20
 -13   3  -2   88.99    6.40
  13   3   2  100.19    4.00
  13   3   2  101.79    3.80
  14  -3   2   16.00    5.00
  14  -3   2   14.70    3.20
  14  -3   2   14.30    4.00
  14  -3   2   10.90    3.30
  14  -3   2    9.00    3.70
  14   3   2   13.80    1.70
  14   3   2   14.10    1.40
  14   3   2    9.10    2.70
  15  -3   2  198.28    8.90
  15  -3   2  205.08   10.00
  15  -3   2  205.88   10.10
  15  -3   2  181.28   13.60
  15  -3   2  179.28    9.30
  15   3   2  188.38    6.90
  15   3   2  199.78    8.30
  16  -3   2   48.80    7.30
  16  -3   2   61.29    5.40
  16  -3   2   45.10    4.20
  16  -3   2   59.59    5.90
  16   3   2   55.19    3.10
  16   3   2   52.99    4.50
  17  -3   2   12.80    4.50
  17  -3   2    8.00    2.80
  17   3   2   12.50    2.60
  17   3   2   11.20    1.70
  18  -3   2  105.59    8.80
  18  -3   2  106.99    5.90
  18   3   2  114.49    5.40
  18   3   2  108.19    4.30
  19  -3   2    6.00    3.00
  19  -3   2    5.40    2.20
  19   3   2    7.30    2.00
  20  -3   2   -1.30    1.60
  20   3   2    3.00    1.50
  19  -4  -2   -2.30    1.80
  19  -4  -2    3.10    1.40
  19   4  -2    3.90    1.80
 -19   4   2   -0.60    1.10
  18  -4  -2    3.30    1.60
  18  -4  -2   -1.00    3.00
  18  -4  -2    2.00    2.30
  18  -4  -2    3.20    2.30
  18   4  -2    3.20    2.00
 -18   4   2    2.90    1.40
  17  -4  -2   -1.60    2.70
  17  -4  -2    1.20    3.60
  17  -4  -2   -0.80    2.30
  17  -4  -2    1.90    1.80
 -17   4   2    0.50    1.60
  17   4  -2   -0.30    2.20
  16  -4  -2  110.69    5.20
  16  -4  -2  113.49    9.80
  16  -4  -2  124.99    7.00
  16  -4  -2  115.29    6.50
 -16   4   2  117.39    5.10
  16   4  -2  119.59    6.00
  15  -4  -2   19.80    5.00
  15  -4  -2   23.40    2.40
  15  -4  -2   25.20    4.40
  15  -4  -2   19.10    1.60
  15  -4  -2   20.80    3.30
  15  -4  -2   20.80    3.60
 -15   4   2   20.30    2.30
  15   4  -2   25.90    3.00
  14  -4  -2   56.39    6.10
  14  -4  -2   54.99    5.10
  14  -4  -2   56.09    3.70
  14  -4  -2   50.99    2.50
  14  -4  -2   55.39    5.00
  14  -4  -2   49.60    7.60
  14  -4  -2   57.19    4.00
  14   4  -2   57.69    2.90
  14   4  -2   50.59    4.50
 -14   4   2   53.49    3.70
  14   4  -2   52.49    3.00
  13  -4  -2    0.20    1.70
  13  -4  -2    4.90    3.10
  13  -4  -2    1.10    1.30
  13  -4  -2   -1.20    3.10
  13  -4  -2    3.20    2.20
  13  -4  -2   -2.80    2.50
  13  -4  -2   -0.10    2.80
  13  -4  -2   -3.60    3.60
  13   4  -2    2.70    1.30
  13   4  -2    2.30    2.20
 -13   4   2   -0.50    1.70
 -12  -4   2   98.49    4.70
  12  -4  -2  102.99    8.70
  12  -4  -2  101.39    6.00
 -12  -4   2   93.09    8.00
  12  -4  -2  101.79    6.60
  12  -4  -2   99.49    6.50
  12   4  -2   98.29    4.00
  11  -4  -2  143.29    7.10
 -11  -4   2  143.99    6.10
  11  -4  -2  143.39    7.60
 -11  -4   2  153.38    9.10
  11  -4  -2  144.49    6.60
  11  -4  -2  154.08   10.50
  11  -4  -2  152.48    7.60
  11   4  -2  145.29   11.70
  11   4  -2  142.09    5.30
  10  -4  -2   10.20    2.80
 -10  -4   2    8.10    1.60
 -10  -4   2    7.30    3.40
  10  -4  -2    8.80    3.70
  10  -4  -2   10.70    2.50
  10  -4  -2   11.30    3.10
  10   4  -2    5.80    4.40
   9  -4  -2  265.17   10.40
  -9  -4   2  278.57   10.20
   9  -4  -2  274.67   11.60
   9  -4  -2  312.97   14.70
   9   4  -2  274.47   16.00
   8  -4  -2   15.10    2.70
  -8  -4   2   10.20    1.50
   8  -4  -2   13.30    2.00
   8   4  -2    9.90    1.10
   8   4  -2    9.90    3.80
  -7  -4   2  206.48    7.70
   7  -4  -2  201.88    8.10
   7   4  -2  209.38    6.60
   7   4  -2  211.98   12.20
   7   4  -2  208.08    6.60
   7   4  -2  198.78    7.10
  -6  -4   2   14.50    1.60
   6   4  -2   13.80    1.10
   6   4  -2   14.70    1.30
   6   4  -2   13.80    1.10
   6   4  -2   15.00    3.80
  -5  -4   2   25.50    2.00
   5   4  -2   30.10    4.40
   5   4  -2   25.60    1.60
   5   4  -2   28.50    1.50
  -4  -4   2 1067.19   37.60
   4   4  -2 1169.78   50.79
  -3  -4   2  773.02   35.70
  -3  -4   2  825.92   28.00
   3   4  -2  891.41   38.10
  -3   4   2  814.82   35.80
  -2  -4   2  227.28    8.00
   2  -4  -2  213.48   10.50
  -2  -4   2  213.18   10.60
   2   4  -2  236.88   11.80
   1  -4  -2  794.32   34.30
  -1  -4   2  800.72   34.50
   1   4  -2  824.22   36.40
  -1   4   2  765.12   35.90
   0  -4   2  171.58    8.90
   0  -4  -2  187.68    8.70
   0   4  -2  183.68    8.10
   0   4   2  181.28    9.40
  -1  -4  -2 2925.01  123.99
   1  -4   2 2850.11  124.19
   1   4   2 2971.10  129.59
  -1   4  -2 2941.51  113.39
   1   4   2 3045.90  122.69
   2  -4   2  704.73   32.00
  -2  -4  -2  717.93   31.70
  -2   4  -2  749.23   29.20
   2   4   2  750.62   31.60
   2   4   2  757.02   33.70
   3  -4   2    7.40    2.20
  -3  -4  -2    6.00    1.60
   3   4   2    5.60    2.20
  -3   4  -2    5.10    1.70
   3   4   2   10.30    2.70
  -4  -4  -2  127.59    6.70
   4  -4   2  123.99    7.20
   4   4   2  136.49    8.10
   4   4   2  136.29    7.20
   4   4   2  130.99    4.30
  -4   4  -2  131.39    6.50
  -5  -4  -2  577.44   20.40
   5   4   2  571.04   22.00
  -5   4  -2  629.44   24.40
   5   4   2  629.14   28.50
  -6  -4  -2    1.40    0.80
   6  -4   2   -0.70    1.20
   6  -4   2    2.20    1.70
   6   4   2    2.50    1.70
   6   4   2    5.70    3.10
   6   4   2    3.00    0.80
  -7  -4  -2   14.00    1.40
   7  -4   2   16.60    2.30
   7   4   2   16.80    2.30
   7   4   2   15.90    4.00
   8  -4   2   78.99    4.70
   8  -4   2   64.39    3.60
   8  -4   2   75.59    6.30
  -8  -4  -2   71.99    3.10
   8   4   2   77.19    4.40
   8   4   2   81.19    6.30
   8   4   2   79.69    7.20
   9  -4   2    8.90    3.00
   9  -4   2    8.70    2.40
   9  -4   2    4.20    3.10
   9   4   2    8.70    4.10
   9   4   2   12.80    2.60
   9   4   2   14.20    3.70
   9   4   2   10.80    1.30
  10  -4   2   68.39    6.80
  10  -4   2   51.69    4.60
  10  -4   2   60.49    4.60
  10  -4   2   56.39    5.00
  10   4   2   52.09    2.60
  10   4   2   58.79    6.30
 -10   4  -2   52.69    4.80
  11  -4   2   22.60    4.60
  11  -4   2   15.00    3.60
  11  -4   2   12.80    1.60
  11  -4   2   19.30    3.30
  11  -4   2   16.60    3.00
  11   4   2   18.60    2.90
  11   4   2   17.50    1.40
 -11   4  -2   17.10    3.30
  11   4   2   16.60    1.40
  11   4   2   15.50    1.40
  12  -4   2   76.19    7.80
  12  -4   2   88.99    5.90
  12  -4   2   73.09    5.40
  12  -4   2   77.59    3.40
  12  -4   2   70.89    6.10
  12   4   2   79.69    5.70
 -12   4  -2   73.89    5.90
  12   4   2   74.09    3.00
  13  -4   2   10.70    4.80
  13  -4   2    7.90    3.90
  13  -4   2    4.00    3.60
  13  -4   2    6.80    2.90
  13  -4   2   10.70    3.20
  13  -4   2    7.90    2.00
 -13   4  -2   10.70    3.30
  13   4   2    8.40    1.20
  13   4   2    9.80    2.70
  13   4   2    8.00    2.50
  14  -4   2  205.68   10.00
  14  -4   2  229.28   14.70
  14  -4   2  233.38   10.90
  14  -4   2  236.08   10.80
  14  -4   2  211.58    9.40
  14   4   2  218.48    8.90
 -14   4  -2  215.38    8.10
  14   4   2  208.98    7.50
 -14   4  -2  196.48   11.00
  15  -4   2   22.10    4.30
  15  -4   2   12.70    3.90
  15  -4   2   21.10    3.40
  15  -4   2   17.10    3.60
  15  -4   2   13.40    5.10
 -15   4  -2   20.40    2.20
  15   4   2   17.10    1.70
  15   4   2   14.40    2.80
  16  -4   2  119.09    6.70
  16  -4   2  134.99    7.70
  16  -4   2  114.99   10.00
  16  -4   2  123.99    7.10
  16   4   2  122.09    4.80
  16   4   2  121.69    6.10
 -16   4  -2  117.19    5.20
  17  -4   2    0.20    2.40
  17  -4   2   -1.30    3.80
  17  -4   2    2.40    2.80
  17  -4   2   -2.80    1.80
 -17   4  -2    0.50    1.50
  17   4   2   -1.20    1.40
  17   4   2   -0.20    2.20
  18  -4   2   29.10    3.10
  18  -4   2   26.50    4.40
  18  -4   2   29.00    2.30
  18   4   2   28.90    2.20
  18   4   2   35.20    3.40
 -18   4  -2   32.20    2.40
  19  -4   2   58.09    4.00
  19  -4   2   63.89    3.30
  19   4   2   74.09    3.70
 -19   4  -2   66.19    3.00
 -19   5   2    0.30    1.00
  18  -5  -2    3.50    1.60
  18  -5  -2    4.20    3.00
  18  -5  -2    4.90    2.10
 -18   5   2    5.40    1.40
  18   5  -2    7.10    1.90
  17  -5  -2    1.00    1.70
  17  -5  -2    4.90    2.60
  17  -5  -2    4.90    2.30
  17  -5  -2   -0.90    3.30
  17   5  -2    1.80    2.00
 -17   5   2    2.60    1.50
  16  -5  -2  127.89   10.30
  16  -5  -2  145.59    7.40
  16  -5  -2  136.89    5.60
  16  -5  -2  133.09    6.70
  16   5  -2  132.29    6.30
 -16   5   2  135.79    5.60
  15  -5  -2    5.50    3.10
  15  -5  -2    3.00    2.60
  15  -5  -2    0.60    1.90
  15  -5  -2    2.10    4.00
  15  -5  -2    1.10    1.60
 -15   5   2    6.00    2.00
  14  -5  -2  140.89    7.70
  14  -5  -2  156.28    8.40
  14  -5  -2  140.69    7.20
  14  -5  -2  144.99    6.40
  14  -5  -2  138.19    5.90
  14  -5  -2  138.59    5.20
  14  -5  -2  138.89   11.20
  14   5  -2  140.49    5.10
  14   5  -2  143.59    5.00
 -14   5   2  146.59    6.00
  13  -5  -2    4.50    2.00
  13  -5  -2    7.20    1.80
  13  -5  -2    8.30    3.70
  13  -5  -2   -1.40    4.10
  13  -5  -2    3.70    3.10
  13  -5  -2    2.60    2.70
  13  -5  -2    2.10    2.40
  13  -5  -2    6.50    3.40
 -13   5   2    5.90    2.00
 -13   5   2    5.10    3.40
  13   5  -2    5.70    1.40
  12  -5  -2   49.20    3.50
 -12  -5   2   49.90    3.50
 -12  -5   2   42.20    5.90
  12  -5  -2   53.09    4.60
  12  -5  -2   48.90    4.90
  12  -5  -2   56.89    6.90
  12  -5  -2   46.40    3.70
  12  -5  -2   52.09    5.10
  12  -5  -2   49.70    5.40
  12  -5  -2   48.70    4.60
 -12   5   2   47.80    3.50
 -11  -5   2   40.80    3.10
  11  -5  -2   42.70    4.60
  11  -5  -2   38.10    3.10
  11  -5  -2   44.90    4.70
 -11  -5   2   36.60    5.40
  11  -5  -2   39.80    3.70
  11  -5  -2   40.40    3.90
  11  -5  -2   40.50    6.10
  11   5  -2   43.40    7.70
  11   5  -2   34.70    2.40
  10  -5  -2   27.80    4.80
  10  -5  -2   33.00    2.60
 -10  -5   2   27.40    2.70
  10  -5  -2   30.20    4.00
  10  -5  -2   31.70    4.10
  10  -5  -2   35.20    3.60
  10   5  -2   26.40    2.00
  10   5  -2   33.40    6.50
   9  -5  -2  683.33   28.90
   9  -5  -2  655.53   23.30
  -9  -5   2  636.74   22.20
   9  -5  -2  629.24   24.30
   9  -5  -2  615.54   22.70
   9   5  -2  607.34   32.00
   8  -5  -2   61.09    4.10
  -8  -5   2   63.09    3.30
   8  -5  -2   59.99    4.80
   8   5  -2   58.39    7.00
   8   5  -2   57.29    2.70
   7  -5  -2  368.66   14.20
  -7  -5   2  386.56   13.70
   7   5  -2  386.26   12.90
   7   5  -2  387.56   12.10
   7   5  -2  394.36   12.10
   7   5  -2  371.56   20.20
  -6  -5   2   59.39    3.20
   6   5  -2   60.09    2.40
   6   5  -2   55.59    6.30
   6   5  -2   58.99    2.50
   6   5  -2   57.59    2.70
  -5  -5   2   70.39    3.50
  -5  -5   2   69.99    5.40
   5   5  -2   73.89    6.80
   5   5  -2   70.89    3.10
   5   5  -2   72.19    2.80
  -4  -5   2 1386.36   46.80
  -4  -5   2 1341.77   59.59
   4   5  -2 1497.25   63.19
   4   5  -2 1370.16   45.10
   4   5  -2 1345.57   43.20
   3   5  -2   18.20    3.80
   2  -5  -2   29.10    3.30
  -2  -5   2   25.80    3.30
  -2   5   2   31.80    3.20
   2   5  -2   30.10    4.40
   1  -5  -2   91.59    5.50
  -1  -5   2   88.59    5.60
   1   5  -2   89.79    3.60
  -1   5   2   84.19    3.70
  -1   5   2   89.59    6.00
  -1   5   2   81.79    3.60
   1   5  -2   98.39    6.70
   0  -5   2  160.68    8.40
   0  -5  -2  156.68    8.10
   0   5   2  155.18    5.90
   0   5   2  164.08    5.80
   0   5  -2  166.28    9.50
   0   5   2  134.19    8.80
   0   5  -2  158.28    7.50
   1  -5   2  693.33   31.10
  -1  -5  -2  678.73   30.80
  -1   5  -2  729.33   28.40
   1   5   2  726.13   32.70
  -2  -5  -2 2636.54  117.29
   2  -5   2 2758.62  117.69
  -2   5  -2 2827.12  107.49
   2   5   2 2848.71  116.09
   2   5   2 2830.02  122.89
  -3  -5  -2  431.36   20.10
   3  -5   2  461.75   20.70
   3   5   2  415.16   14.90
  -3   5  -2  468.15   18.90
   3   5   2  472.85   20.20
   3   5   2  463.55   21.90
   3   5   2  444.16   14.30
  -4  -5  -2  134.49    7.50
   4  -5   2  150.58    8.30
   4   5   2  155.38    9.20
   4   5   2  145.49    7.90
   4   5   2  133.99    5.10
   4   5   2  144.49    4.80
  -4   5  -2  145.79    7.40
   5   5   2  783.32   23.80
   5   5   2  743.43   24.10
  -5   5  -2  758.52   31.10
   5   5   2  775.82   36.20
   5   5   2  775.32   23.90
   6  -5   2  172.48    7.60
   6  -5   2  177.48    7.10
   6  -5   2  171.98    7.30
   6   5   2  162.88   10.70
  -6   5  -2  162.48    8.60
   6   5   2  173.68    5.90
   7  -5   2  128.89    6.50
   7  -5   2  140.99    5.40
   7  -5   2  126.59    6.00
   7   5   2  137.39    4.70
   7   5   2  129.39    9.40
  -7   5  -2  128.19    7.30
   8  -5   2  609.24   22.20
   8  -5   2  660.93   28.00
   8  -5   2  624.64   23.80
  -8   5  -2  626.64   26.20
   8   5   2  608.74   31.10
   8   5   2  643.84   19.80
   9  -5   2  129.49    5.40
   9  -5   2  135.99    9.60
   9  -5   2  125.69    5.40
   9  -5   2  120.09    6.70
   9  -5   2  122.69    6.30
  -9   5  -2  127.69    7.60
   9   5   2  131.29   10.40
   9   5   2  126.59    4.50
  10  -5   2  328.57   18.80
  10  -5   2  326.57   13.30
  10  -5   2  321.77   12.70
  10  -5   2  316.07   13.30
  10  -5   2  313.47   13.20
  10   5   2  327.17   10.20
  10   5   2  301.37   10.40
 -10   5  -2  306.87   14.70
  10   5   2  310.77   18.60
  10   5   2  310.57   12.70
  11  -5   2   16.80    4.00
  11  -5   2   16.70    4.70
  11  -5   2   14.70    3.10
  11  -5   2   14.10    3.40
  11  -5   2   14.80    2.00
  11   5   2   15.80    1.40
 -11   5  -2   17.80    3.80
  11   5   2   15.80    3.00
  11   5   2   18.80    1.60
  11   5   2   16.80    1.50
  12  -5   2    7.30    2.50
  12  -5   2    9.70    4.60
  12  -5   2   10.50    3.60
  12  -5   2   11.00    4.00
  12  -5   2   13.60    2.90
  12  -5   2    6.50    1.80
  12  -5   2    9.80    3.20
  12  -5   2    7.50    1.60
  12   5   2    5.80    1.20
  12   5   2    6.30    2.90
 -12   5  -2    8.20    2.00
  12   5   2    5.40    2.60
 -12   5  -2    5.50    3.10
  13  -5   2  276.77   12.40
  13  -5   2  261.77    9.40
  13  -5   2  276.37   17.00
  13  -5   2  268.57   11.70
  13  -5   2  279.87   12.30
  13  -5   2  280.57    8.90
  13  -5   2  262.07   10.00
  13  -5   2  275.97   10.90
  13   5   2  239.38   10.30
 -13   5  -2  265.77    9.60
  13   5   2  257.37    9.10
 -13   5  -2  259.07   13.20
  14  -5   2   22.80    2.20
  14  -5   2   27.10    4.50
  14  -5   2   32.40    5.00
  14  -5   2   26.90    3.90
  14  -5   2   21.80    5.50
  14  -5   2   23.40    2.50
  14  -5   2   26.20    3.60
  14   5   2   24.70    2.20
  14   5   2   25.60    3.10
 -14   5  -2   28.90    2.50
  14   5   2   27.20    3.10
  15  -5   2    6.50    3.70
  15  -5   2   -2.10    2.70
  15  -5   2    2.60    4.20
  15  -5   2    5.60    3.10
  15  -5   2    6.90    2.00
  15   5   2    2.70    2.40
  15   5   2    4.30    1.40
 -15   5  -2    4.10    1.90
  16  -5   2    3.60    4.00
  16  -5   2    1.20    3.00
  16  -5   2    1.60    1.90
  16  -5   2   -1.10    2.60
  16   5   2    3.40    1.40
 -16   5  -2    1.50    1.70
  16   5   2   -0.60    2.20
  17  -5   2   16.80    4.40
  17  -5   2   25.50    3.00
  17  -5   2   25.20    2.30
  17  -5   2   23.40    3.20
  17   5   2   24.10    2.20
 -17   5  -2   24.30    2.00
  17   5   2   20.90    2.50
  18  -5   2   17.00    3.70
  18  -5   2   19.40    2.50
  18  -5   2   31.10    2.60
 -18   5  -2   23.30    2.20
  19  -5   2   18.00    2.20
  18  -6  -2   25.30    2.30
 -18   6   2   22.80    2.00
  17  -6  -2    5.80    3.20
  17  -6  -2   12.80    2.60
  17  -6  -2    9.20    2.20
  17  -6  -2   11.70    1.70
 -17   6   2   12.70    1.70
  16  -6  -2    0.30    3.30
  16  -6  -2    1.50    1.70
  16  -6  -2   -0.50    2.00
  16  -6  -2   -2.80    2.50
 -16   6   2    1.30    1.60
  15  -6  -2   72.89    8.00
  15  -6  -2   92.59    5.90
  15  -6  -2   84.39    4.30
  15  -6  -2   86.59    5.30
  15  -6  -2   85.49    4.10
 -15   6   2   85.99    4.30
  14  -6  -2   33.00    2.70
  14  -6  -2   43.50    6.80
  14  -6  -2   38.40    3.10
  14  -6  -2   34.60    3.50
  14  -6  -2   40.30    4.10
 -14   6   2   34.80    2.80
  13  -6  -2    6.90    2.70
  13  -6  -2   12.40    4.50
  13  -6  -2   26.00    4.40
  13  -6  -2    7.00    2.10
  13  -6  -2    6.20    2.80
  13  -6  -2   10.60    3.70
  13  -6  -2   14.20    3.40
  13  -6  -2   14.60    2.00
  13   6  -2    9.30    1.60
  13   6  -2   11.50    1.50
 -13   6   2   12.00    2.20
  12  -6  -2    5.70    2.80
  12  -6  -2    4.50    2.00
  12  -6  -2    9.40    3.60
  12  -6  -2    6.20    3.10
  12  -6  -2    6.70    4.30
  12  -6  -2    5.70    3.50
  12  -6  -2    5.80    2.20
  12  -6  -2    7.30    1.90
  12   6  -2    8.00    1.50
 -12   6   2    3.60    3.40
 -12   6   2    8.40    2.20
 -11  -6   2    6.80    4.20
  11  -6  -2   14.10    2.50
  11  -6  -2   15.80    3.80
  11  -6  -2   12.40    2.10
  11  -6  -2    8.80    3.60
  11  -6  -2   11.70    4.50
  11  -6  -2   13.70    3.30
  11  -6  -2    6.60    2.80
  11  -6  -2   10.90    2.40
  11   6  -2    5.30    5.40
 -11   6   2   13.70    2.20
 -11   6   2    6.60    3.40
  11   6  -2    9.10    1.60
  11   6  -2   10.50    2.50
  10  -6  -2   17.30    2.40
  10  -6  -2   12.30    4.20
  10  -6  -2   13.40    2.00
  10  -6  -2   16.30    3.80
  10  -6  -2   16.00    3.10
  10   6  -2   14.30    1.80
 -10   6   2   18.20    2.20
  10   6  -2   15.20    5.60
 -10   6   2   12.60    3.70
   9  -6  -2    8.00    3.70
   9  -6  -2    5.00    3.10
   9  -6  -2    2.50    2.40
   9  -6  -2    1.80    2.60
  -9   6   2    2.90    2.90
   9   6  -2   -1.20    4.30
   8  -6  -2  111.79    6.50
   8  -6  -2  112.99    5.30
   8  -6  -2  106.69    5.90
   8  -6  -2  111.69    5.10
   8  -6  -2  120.39    5.90
   8   6  -2  104.39    4.30
  -8   6   2  104.29    7.20
   8   6  -2  102.59    9.50
   7  -6  -2  172.98    7.80
   7  -6  -2  183.78    7.70
  -7   6   2  172.68    9.40
   7   6  -2  174.08    6.40
   7   6  -2  164.28   11.90
  -6  -6   2 1212.98   51.19
  -6   6   2 1120.99   46.90
   6   6  -2 1222.58   36.40
   6   6  -2 1104.79   54.39
   6   6  -2 1170.98   38.20
   6   6  -2 1161.88   36.50
  -5  -6   2  181.78    9.90
   5   6  -2  166.98    6.30
  -5   6   2  164.08    7.80
   5   6  -2  176.28    5.90
  -5   6   2  170.28    9.00
   5   6  -2  168.88   11.40
  -4  -6   2  134.39    8.20
   4   6  -2  137.89    5.20
   4   6  -2  137.39    9.50
  -4   6   2  130.59    7.50
  -4   6   2  132.79    6.20
  -3  -6   2  166.98    9.30
   3   6  -2  161.58   10.50
  -3   6   2  166.98    7.20
  -3   6   2  155.58    8.40
   3   6  -2  162.38    6.10
  -2  -6   2  208.98   10.80
   2  -6  -2  203.78   10.60
   2   6  -2  202.88    7.40
   2   6  -2  190.48   11.80
  -1  -6   2    5.00    2.80
   1  -6  -2    4.30    2.60
  -1   6   2    4.60    1.00
   1   6  -2    5.70    1.50
   1   6  -2    6.10    0.80
   1   6  -2    5.80    0.90
   1   6  -2    3.70    3.30
  -1   6   2    4.00    1.10
   0  -6  -2 1403.66   61.69
   0  -6   2 1510.85   62.09
   0   6   2 1440.36   64.79
   0   6  -2 1431.66   50.99
   0   6  -2 1440.86   47.00
   0   6  -2 1396.96   65.19
  -1  -6  -2 1080.19   49.00
   1  -6   2 1189.08   49.60
   1   6   2 1143.09   51.69
  -1   6  -2 1164.68   37.30
  -1   6  -2 1127.49   45.10
  -1   6  -2 1100.69   51.99
  -2  -6  -2  417.96   20.10
   2  -6   2  478.95   20.90
  -2   6  -2  451.95   18.90
  -2   6  -2  405.16   18.20
   2   6   2  467.85   22.00
  -2   6  -2  446.66   15.10
   3  -6   2 1257.47   51.99
  -3   6  -2 1152.08   48.00
   3   6   2 1168.48   37.10
   3   6   2 1180.68   54.39
   4   6   2  285.67   15.80
   4   6   2  297.67    9.50
  -4   6  -2  297.37   13.50
   5   6   2  392.36   11.90
   5   6   2  370.36   19.80
  -5   6  -2  361.56   16.70
   6  -6   2  266.57   11.20
   6  -6   2  257.37   10.50
  -6   6  -2  279.57   12.90
   6   6   2  280.17   15.50
   7  -6   2  132.39    6.80
   7  -6   2  140.99    6.60
   7  -6   2  133.99    6.50
   7  -6   2  128.89    5.60
   7  -6   2  138.09    5.80
   7   6   2  114.29    9.60
   7   6   2  135.49    5.00
  -7   6  -2  133.59    7.80
   8  -6   2  151.88    6.20
   8  -6   2  144.89    6.80
   8  -6   2  142.49    7.60
   8  -6   2  150.98    7.20
  -8   6  -2  144.09    8.50
   8   6   2  156.88    5.40
   8   6   2  140.49   10.80
   9  -6   2  657.43   30.00
   9  -6   2  828.72   29.10
   9  -6   2  805.92   28.00
   9  -6   2  865.41   43.50
   9  -6   2  837.72   25.90
   9   6   2  782.32   39.50
  -9   6  -2  794.02   33.40
   9   6   2  810.12   25.20
   9   6   2  813.12   26.00
  10  -6   2  434.66   17.30
  10  -6   2  438.46   16.70
  10  -6   2  448.46   17.80
  10  -6   2  470.05   17.60
  10  -6   2  415.66   15.30
  10  -6   2  420.46   14.20
  10  -6   2  472.95   24.80
  10   6   2  388.86   23.60
  10   6   2  410.56   15.20
 -10   6  -2  426.06   14.50
  10   6   2  426.66   14.10
  10   6   2  418.96   14.20
  10   6   2  430.66   13.80
  10   6   2  416.16   16.80
 -10   6  -2  418.96   19.40
  11  -6   2  476.25   18.00
  11  -6   2  462.85   25.40
  11  -6   2  448.66   17.50
  11  -6   2  441.66   15.40
  11  -6   2  415.66   14.40
  11  -6   2  437.56   16.00
  11  -6   2  444.96   17.00
  11  -6   2  435.76   14.30
 -11   6  -2  425.96   14.70
  11   6   2  440.26   14.10
  11   6   2  425.26   14.40
 -11   6  -2  422.86   19.70
  11   6   2  428.06   13.90
  11   6   2  426.16   15.30
  11   6   2  421.66   17.10
  12  -6   2   15.20    2.10
  12  -6   2   15.80    2.90
  12  -6   2   13.30    4.30
  12  -6   2    9.80    4.90
  12  -6   2   11.50    3.40
  12  -6   2   15.00    3.10
  12  -6   2   16.30    2.20
  12  -6   2   18.80    4.00
  12   6   2   13.80    3.10
 -12   6  -2   13.10    2.20
 -12   6  -2   11.70    3.70
  12   6   2   12.80    1.50
  12   6   2   22.00    3.00
  13  -6   2  294.87    9.90
  13  -6   2  296.77   13.10
  13  -6   2  289.67   12.40
  13  -6   2  285.47   10.20
  13  -6   2  292.67   10.90
  13  -6   2  283.47   13.10
  13  -6   2  294.57   11.60
  13  -6   2  295.57   18.40
  13   6   2  284.47   11.00
  13   6   2  278.97    9.90
 -13   6  -2  306.87   10.40
  14  -6   2    4.50    2.00
  14  -6   2    7.20    4.10
  14  -6   2    1.50    1.90
  14  -6   2    4.30    4.60
  14  -6   2    5.30    3.10
  14  -6   2    3.00    2.70
  14   6   2    4.20    2.60
 -14   6  -2    5.60    2.00
  14   6   2    1.40    1.40
  15  -6   2   53.19    7.30
  15  -6   2   54.89    3.60
  15  -6   2   56.39    5.10
  15  -6   2   54.29    4.70
 -15   6  -2   51.99    3.50
  15   6   2   49.70    4.80
  15   6   2   56.49    2.90
  16  -6   2   86.99    5.80
  16  -6   2   81.79    8.00
  16  -6   2   95.59    4.40
  16  -6   2   87.09    5.20
  16   6   2   89.59    3.80
 -16   6  -2   86.89    4.20
  17  -6   2   -0.40    3.00
  17  -6   2   -0.90    2.10
  17  -6   2    1.40    1.60
 -17   6  -2   -0.50    1.30
  18  -6   2    2.80    1.80
  18  -6   2    7.20    1.40
 -18   6  -2    7.40    1.30
 -17   7   2    3.30    1.20
  16  -7  -2   32.00    4.90
  16  -7  -2   35.60    2.90
  16  -7  -2   44.90    3.90
 -16   7   2   41.80    2.70
  15  -7  -2    8.60    1.70
  15  -7  -2    6.20    2.70
  15  -7  -2    8.90    1.60
  15  -7  -2    4.50    3.50
 -15   7   2    8.60    1.70
  14  -7  -2   12.50    4.10
  14  -7  -2   14.90    2.00
  14  -7  -2   16.80    2.50
  14  -7  -2    6.40    2.90
 -14   7   2   14.50    2.00
  13  -7  -2  277.37   11.90
  13  -7  -2  277.47    9.70
  13  -7  -2  279.47    9.40
  13  -7  -2  289.07   10.80
  13  -7  -2  273.67   12.60
  13  -7  -2  266.27   17.10
  13   7  -2  270.17    9.20
 -13   7   2  285.07    9.90
  13   7  -2  288.17    9.10
  12  -7  -2   11.40    3.30
  12  -7  -2    8.20    3.00
  12  -7  -2    8.80    4.20
  12  -7  -2   12.90    3.80
  12  -7  -2    9.00    1.90
  12  -7  -2   10.60    3.80
  12  -7  -2   10.80    2.40
  12  -7  -2   13.50    2.20
  12   7  -2   10.00    1.60
  12   7  -2    8.80    2.60
 -12   7   2   12.80    2.10
  11  -7  -2  252.47   11.30
  11  -7  -2  262.17   12.00
  11  -7  -2  249.68   11.00
  11  -7  -2  246.58    9.20
  11  -7  -2  249.38    9.00
  11  -7  -2  245.38   10.20
  11  -7  -2  250.27    9.60
  11  -7  -2  274.67   11.80
  11   7  -2  242.88    9.70
 -11   7   2  252.47    9.20
  11   7  -2  251.67    8.70
  10  -7  -2    4.70    2.40
  10  -7  -2   10.10    2.90
  10  -7  -2    8.90    3.70
  10  -7  -2    7.00    3.10
  10  -7  -2    8.70    2.00
  10   7  -2    6.00    2.50
  10   7  -2   11.20    5.50
 -10   7   2    7.00    3.60
  10   7  -2    8.60    1.70
 -10   7   2    8.20    2.30
 -10   7   2    7.90    2.00
   9  -7  -2   35.90    3.00
   9  -7  -2   35.60    3.80
   9  -7  -2   31.20    3.50
   9  -7  -2   33.30    4.50
  -9   7   2   27.80    4.60
   9   7  -2   34.40    3.10
  -9   7   2   32.00    3.10
   9   7  -2   35.90    7.00
  -9   7   2   36.20    3.50
   8  -7  -2   -4.70    3.10
   8  -7  -2    0.60    1.60
   8  -7  -2   -0.40    2.70
   8  -7  -2   -0.20    2.20
   8  -7  -2   -1.20    1.80
   8  -7  -2   -3.20    2.50
   8   7  -2    4.90    4.70
  -8   7   2    0.10    3.00
   8   7  -2    0.40    1.00
   8   7  -2   -2.10    1.00
   7  -7  -2  310.67   12.40
   7  -7  -2  312.37   12.30
   7   7  -2  307.37   10.60
  -7   7   2  281.57   14.70
   7   7  -2  302.87   18.20
  -7   7   2  310.17   13.30
   7   7  -2  308.07   10.00
   6  -7  -2  148.89    7.00
   6   7  -2  149.29    5.10
   6   7  -2  139.09    5.70
  -6   7   2  146.19    7.00
   6   7  -2  143.19   11.30
   6   7  -2  150.48    5.20
  -6   7   2  139.39    8.70
   5  -7  -2 1026.20   36.00
  -5  -7   2 1027.90   45.10
  -5   7   2  932.71   41.20
   5   7  -2 1008.30   33.40
   5   7  -2  992.70   48.30
   5   7  -2 1023.30   31.80
  -5   7   2 1070.99   41.10
  -4  -7   2  190.28   10.60
   4   7  -2  189.38    6.90
  -4   7   2  170.48    9.90
   4   7  -2  162.98   11.80
  -3  -7   2  121.99    8.00
   3   7  -2  112.39    4.80
   3   7  -2  100.79    8.90
  -2  -7   2   32.20    4.70
  -2   7   2   27.50    2.50
  -2   7   2   27.20    2.00
   2   7  -2   34.70    2.70
   2   7  -2   33.40    5.50
  -2   7   2   26.70    2.20
  -1  -7   2  778.62   34.00
   1  -7  -2  788.02   33.90
  -1   7   2  736.53   25.90
   1   7  -2  716.93   36.10
   1   7  -2  739.53   25.10
   0  -7  -2   35.20    4.50
   0  -7   2   33.10    4.80
   0   7  -2   35.50    2.90
   0   7   2   33.80    2.30
   0   7  -2   36.10    2.00
   0   7  -2   36.30    2.10
   0   7  -2   41.70    6.00
   1  -7   2  760.02   32.60
  -1   7  -2  747.53   23.90
  -1   7  -2  694.73   34.30
   1   7   2  669.43   24.20
  -1   7  -2  699.43   25.70
   2  -7   2   12.50    3.70
  -2   7  -2    3.60    3.70
   2   7   2    7.90    3.70
   3  -7   2  626.74   28.50
   3   7   2  575.94   29.80
  -3   7  -2  596.24   25.70
   3   7   2  617.24   19.40
  -3   7  -2  578.44   29.90
  -3   7  -2  646.34   24.80
   4  -7   2   69.99    4.60
   4   7   2   65.09    7.00
  -4   7  -2   66.19    5.60
  -4   7  -2   73.89    4.60
   4   7   2   70.69    3.00
   5  -7   2   59.19    4.30
   5   7   2   47.40    2.20
  -5   7  -2   58.69    5.20
  -5   7  -2   50.99    4.00
   5   7   2   52.29    6.80
   5   7   2   43.90    2.00
   6  -7   2   95.59    5.50
   6  -7   2   97.09    5.40
   6  -7   2   82.99    5.70
  -6   7  -2   79.59    6.50
   6   7   2   82.89    8.30
   7  -7   2    7.80    3.10
   7  -7   2   10.80    2.90
   7  -7   2    7.60    2.10
   7  -7   2   14.60    3.20
   7  -7   2    8.00    2.10
  -7   7  -2    4.00    3.10
   7   7   2    1.50    4.10
   8  -7   2  134.99    6.10
   8  -7   2  146.59    7.20
   8  -7   2  133.09    5.40
   8  -7   2  144.89    7.70
   8  -7   2  135.69    6.90
   8   7   2  127.79   10.90
  -8   7  -2  121.59    8.40
   8   7   2  132.09    5.20
   9  -7   2    3.10    2.40
   9  -7   2   -0.30    3.10
   9  -7   2    6.00    2.40
   9  -7   2    3.00    8.00
   9  -7   2    0.40    2.80
   9  -7   2    7.20    2.60
   9  -7   2    4.40    1.70
  -9   7  -2    2.00    3.20
  -9   7  -2    2.90    1.80
   9   7   2    7.20    5.10
   9   7   2    3.90    1.50
   9   7   2    4.20    2.30
  10  -7   2  127.49    7.50
  10  -7   2  114.39    9.80
  10  -7   2  135.09    8.50
  10  -7   2  123.59    5.30
  10  -7   2  128.79    5.70
  10  -7   2  133.89    6.60
  10  -7   2  128.29    7.30
  10  -7   2  126.19    6.40
 -10   7  -2  113.49    8.30
  10   7   2  120.39    6.30
  10   7   2  109.39   11.10
  10   7   2  117.89    4.70
 -10   7  -2  122.89    5.40
  11  -7   2   28.00    2.50
  11  -7   2   28.50    4.20
  11  -7   2   30.70    2.90
  11  -7   2   28.10    4.90
  11  -7   2   32.10    5.50
  11  -7   2   27.60    3.80
  11  -7   2   32.90    3.40
  11   7   2   30.70    2.10
  11   7   2   30.80    2.50
  11   7   2   31.60    3.30
 -11   7  -2   31.90    2.60
  12  -7   2   12.90    4.60
  12  -7   2    7.40    2.90
  12  -7   2    9.60    3.30
  12  -7   2    8.90    2.10
  12  -7   2    7.40    4.00
  12  -7   2    6.90    3.40
  12  -7   2   12.70    2.20
  12   7   2    8.50    1.60
  12   7   2   11.00    2.80
 -12   7  -2   10.40    2.10
  13  -7   2    6.20    4.40
  13  -7   2    6.90    3.40
  13  -7   2    5.20    2.50
  13  -7   2    8.90    2.00
  13  -7   2    8.60    4.00
  13   7   2    8.20    2.70
 -13   7  -2    9.50    2.00
  13   7   2    7.80    1.60
  14  -7   2    4.20    1.90
  14  -7   2   -1.70    3.80
  14  -7   2    7.30    2.60
  14  -7   2    1.00    1.80
  14  -7   2    8.50    3.20
 -14   7  -2    8.50    1.90
  14   7   2    7.10    2.60
  14   7   2    5.40    1.50
  15  -7   2   50.59    3.40
  15  -7   2   47.00    6.30
  15  -7   2   46.50    4.00
  15  -7   2   47.70    4.50
  15   7   2   50.69    4.30
 -15   7  -2   51.29    3.30
  15   7   2   46.10    2.60
  16  -7   2   -2.00    1.90
  16  -7   2    2.60    2.40
  16  -7   2    1.90    3.10
  16  -7   2    2.10    1.60
 -16   7  -2    0.40    1.40
  17  -7   2  143.59    5.20
 -17   7  -2  137.99    5.10
 -16   8   2    1.20    1.00
 -16   8   2    1.10    1.30
  15  -8  -2  110.19    5.80
 -15   8   2  121.79    4.90
 -15   8   2  112.49    4.50
  14  -8  -2    0.80    1.50
  14  -8  -2    2.40    1.90
  14  -8  -2   -0.60    2.30
 -14   8   2    2.10    1.50
 -14   8   2    1.60    1.70
  13  -8  -2   74.09    3.60
  13  -8  -2   70.99    3.50
  13  -8  -2   71.89    4.90
  13  -8  -2   81.29    5.60
  13   8  -2   69.99    4.80
 -13   8   2   74.59    4.30
 -13   8   2   76.69    3.70
  12  -8  -2  223.08    9.10
  12  -8  -2  222.88    8.10
  12  -8  -2  213.98    9.80
  12  -8  -2  225.98    7.80
 -12   8   2  214.88    7.90
 -12   8   2  237.78    8.60
  12   8  -2  221.38    8.60
 -12   8   2  196.58    9.80
  11  -8  -2    6.70    2.40
  11  -8  -2   12.20    2.30
  11  -8  -2    7.60    1.80
  11  -8  -2    5.40    3.10
  11  -8  -2   14.10    3.90
  11  -8  -2   -0.80    2.80
  11  -8  -2    7.70    2.60
  11   8  -2    5.10    2.40
 -11   8   2    5.40    1.90
 -11   8   2   10.60    2.40
 -11   8   2    9.70    2.30
  11   8  -2    7.10    1.70
  10  -8  -2   20.60    3.50
  10  -8  -2   25.80    3.50
  10  -8  -2   21.70    2.10
  10  -8  -2   20.60    4.20
  10  -8  -2   13.40    2.40
  10  -8  -2    9.50    7.80
  10   8  -2   21.30    2.90
 -10   8   2   19.40    2.20
 -10   8   2   20.60    2.80
 -10   8   2   22.00    2.60
   9  -8  -2    2.10    1.60
   9  -8  -2    5.00    3.60
   9  -8  -2    4.40    2.80
   9  -8  -2    0.80    3.00
   9   8  -2    1.40    2.40
  -9   8   2    5.60    2.60
  -9   8   2    0.70    2.20
  -9   8   2    3.00    1.80
   8  -8  -2   95.99    6.00
   8  -8  -2   98.29    6.30
   8  -8  -2  103.69    7.20
   8   8  -2  102.29    5.50
  -8   8   2   93.99    4.50
  -8   8   2   79.69    7.30
   8   8  -2  101.59    3.50
   8   8  -2   85.39   10.10
  -8   8   2   95.09    5.00
  -8   8   2   98.39    5.50
   8   8  -2   97.79    3.50
   7  -8  -2  105.89    6.60
   7  -8  -2  107.09    7.00
   7  -8  -2  101.59    5.90
   7   8  -2  101.09    4.10
  -7   8   2   84.79    7.40
   7   8  -2   86.89   10.00
  -7   8   2   98.59    5.00
   7   8  -2   99.69    3.90
   7   8  -2   96.19    5.30
   6  -8  -2  910.31   32.40
   6   8  -2  929.01   28.10
   6   8  -2  817.02   43.80
   6   8  -2  876.71   29.50
   6   8  -2  938.31   28.00
   5  -8  -2   25.90    3.50
   5   8  -2   18.50    5.70
   5   8  -2   25.30    2.10
   5   8  -2   21.80    2.10
  -5   8   2   21.70    2.70
   4  -8  -2    2.60    2.60
   4   8  -2    4.60    4.80
  -4   8   2   14.10    2.20
   3  -8  -2  167.58    7.60
  -3   8   2  159.58    6.40
  -3   8   2  170.88    6.80
   3   8  -2  166.58    7.50
  -3   8   2  164.88    6.60
   3   8  -2  150.48   11.80
   2  -8  -2   33.10    3.40
  -2   8   2   34.30    3.00
   2   8  -2   32.60    5.90
   1   8  -2  161.78    6.20
   1   8  -2  139.79   11.30
  -1   8   2  170.68    6.30
   0   8  -2  420.96   22.80
   0   8   2  435.56   14.90
  -1   8  -2  342.17   19.20
  -2   8  -2   13.70    1.80
   2   8   2    7.90    1.50
  -2   8  -2   12.70    1.70
   3  -8   2   23.30    3.40
   3   8   2   19.00    1.80
   4  -8   2   61.19    4.70
   4   8   2   55.09    2.70
   4   8   2   51.39    7.00
   5  -8   2    5.80    2.90
   5  -8   2   11.80    2.90
   5   8   2    2.40    1.50
  -5   8  -2    7.50    3.30
   5   8   2    2.20    4.10
   6  -8   2   77.59    5.50
   6  -8   2   65.59    5.70
   6  -8   2   76.09    5.30
  -6   8  -2   73.79    4.20
   6   8   2   63.69    3.10
  -6   8  -2   64.19    6.40
  -6   8  -2   69.99    3.60
  -6   8  -2   65.99    4.20
   6   8   2   64.99    2.80
   6   8   2   49.50    7.40
   6   8   2   64.89    4.60
   7  -8   2   56.39    3.40
   7  -8   2   57.49    5.40
   7  -8   2   52.19    5.40
   7  -8   2   52.49    4.40
   7  -8   2   58.39    5.20
   7  -8   2   56.89    3.70
   7   8   2   47.90    7.30
   7   8   2   57.49    4.40
  -7   8  -2   55.39    3.70
  -7   8  -2   58.09    6.20
  -7   8  -2   50.19    4.80
  -7   8  -2   57.39    3.40
   8  -8   2   66.39    3.70
   8  -8   2   70.69    4.70
   8  -8   2   63.59    5.30
   8  -8   2   65.59   11.80
   8  -8   2   61.99    5.20
   8  -8   2   63.39    5.90
   8   8   2   58.59    4.60
  -8   8  -2   64.09    4.30
   8   8   2   51.09    7.70
  -8   8  -2   66.59    3.70
  -8   8  -2   61.79    6.50
  -8   8  -2   55.59    5.10
   9  -8   2   55.29    3.60
   9  -8   2   52.99    5.20
   9  -8   2   53.49    4.30
   9  -8   2   63.19   10.60
   9  -8   2   47.00    4.00
   9  -8   2   53.09    5.20
   9  -8   2   64.29    4.50
   9   8   2   55.09    3.10
  -9   8  -2   54.99    4.30
  -9   8  -2   53.49    3.60
  -9   8  -2   50.29    4.80
   9   8   2   58.29    4.80
  10  -8   2  476.85   18.60
  10  -8   2  473.45   15.90
  10  -8   2  481.75   17.00
  10  -8   2  504.25   19.30
  10  -8   2  468.85   19.30
  10  -8   2  441.06   19.90
  10  -8   2  492.15   15.80
  10   8   2  502.55   15.50
 -10   8  -2  468.95   16.10
  10   8   2  481.85   16.70
 -10   8  -2  491.45   16.60
  11  -8   2    2.00    2.70
  11  -8   2   -0.10    2.20
  11  -8   2    0.20    1.80
  11  -8   2   -2.90    2.90
  11  -8   2   -0.90    3.70
  11   8   2    0.20    2.50
  11   8   2    2.30    1.20
 -11   8  -2   -0.50    2.20
  11   8   2    1.70    1.40
 -11   8  -2    0.40    1.80
  12  -8   2   15.30    4.20
  12  -8   2   16.40    3.50
  12  -8   2   13.10    2.00
  12  -8   2   14.50    2.10
  12  -8   2   17.60    3.00
 -12   8  -2   15.50    2.10
  12   8   2    5.10    2.60
 -12   8  -2   13.70    2.40
  13  -8   2    2.60    1.70
  13  -8   2    2.70    3.00
  13  -8   2    2.10    2.30
  13   8   2    0.90    2.40
 -13   8  -2    3.00    1.70
  14  -8   2    1.90    1.60
  14  -8   2    0.60    1.60
  14  -8   2    4.20    3.40
  14  -8   2    4.00    2.50
 -14   8  -2   -0.20    1.50
  14   8   2    1.00    2.20
  15  -8   2   44.00    2.60
  15   8   2   37.80    3.60
 -15   8  -2   30.00    2.50
 -16   8  -2    6.20    1.20
  14  -9  -2    3.80    1.50
 -14   9   2    6.00    1.50
  13  -9  -2   98.39    5.50
  13  -9  -2  111.79    5.20
  13   9  -2  103.39    4.90
 -13   9   2  106.49    4.70
  12  -9  -2   49.99    4.60
  12  -9  -2   54.79    4.70
  12  -9  -2   47.40    3.30
  12   9  -2   53.49    4.00
 -12   9   2   49.20    3.40
  11  -9  -2   10.80    2.40
  11  -9  -2    6.80    3.10
  11  -9  -2    4.60    2.80
 -11   9   2    8.40    2.10
  11   9  -2   11.20    2.50
  10  -9  -2    5.30    6.90
  10  -9  -2   12.40    2.90
  10  -9  -2    9.90    3.10
  10  -9  -2   -2.50    5.20
  10  -9  -2    4.90    3.80
  10  -9  -2   15.10    3.10
 -10   9   2   13.50    2.40
  10   9  -2   12.10    2.60
   9  -9  -2  219.38   10.40
   9  -9  -2  268.77   10.20
   9   9  -2  238.98    9.40
  -9   9   2  242.98    9.10
   8  -9  -2  196.28   10.00
   8  -9  -2  199.08    9.10
   8  -9  -2  194.18    8.60
   8  -9  -2  209.18    9.20
  -8   9   2  174.28    8.20
   8   9  -2  203.48    8.20
  -8   9   2  199.68    7.70
   7  -9  -2   12.30    3.10
   7  -9  -2    2.90    3.10
   7  -9  -2    4.10    3.50
   7   9  -2    5.50    1.30
  -7   9   2    4.70    2.30
   7   9  -2    3.50    1.20
  -7   9   2    3.30    2.20
   7   9  -2   10.40    2.50
   6  -9  -2   13.00    3.50
  -6  -9   2   15.70    2.30
   6  -9  -2   17.50    3.40
  -6   9   2   17.80    2.00
  -6   9   2   15.30    2.10
  -6   9   2   14.90    2.30
   6   9  -2   10.60    2.50
   6   9  -2   12.40    1.70
  -6   9   2   12.90    2.50
   5  -9  -2   24.20    2.80
   5  -9  -2   18.30    3.20
  -5  -9   2   25.50    2.70
  -5   9   2   18.10    2.50
   5   9  -2   26.80    2.10
  -5   9   2   27.40    2.20
  -5   9   2   27.70    2.50
  -5   9   2   22.10    2.00
   5   9  -2   17.10    6.40
   5   9  -2   24.10    2.50
   5   9  -2   18.90    2.80
   5   9  -2   25.90    2.00
   4  -9  -2    1.50    2.10
   4  -9  -2    1.10    2.70
  -4  -9   2    7.00    2.20
   4   9  -2    5.10    2.00
   4   9  -2    5.00    1.70
  -4   9   2    2.00    2.00
   4   9  -2    3.90    4.90
  -4   9   2    3.00    1.90
   4   9  -2    4.70    2.40
  -3  -9   2   29.50    2.70
   3  -9  -2   19.60    2.70
   3  -9  -2   22.10    3.30
   3   9  -2   19.20    5.90
   3   9  -2   22.40    2.40
  -3   9   2   26.50    2.30
   3   9  -2   19.90    2.70
  -3   9   2   24.10    2.30
   3   9  -2   21.30    1.70
  -3   9   2   23.30    2.40
   2  -9  -2    4.70    2.20
  -2  -9   2    8.60    2.30
   2  -9  -2    2.70    2.60
  -2   9   2    1.50    1.60
   2   9  -2    6.00    2.00
   2   9  -2    4.60    1.50
  -2   9   2    7.20    2.10
  -2   9   2    3.60    1.70
   2   9  -2    2.90    4.70
   2   9  -2    9.60    2.00
  -2   9   2    4.50    1.90
   2   9  -2    6.00    2.40
   1  -9  -2   28.60    3.50
  -1  -9   2   50.09    4.00
   1  -9  -2   37.60    3.10
  -1   9   2   33.70    2.90
   1   9  -2   34.60    3.10
   1   9  -2   36.80    3.30
   1   9  -2   38.10    2.70
  -1   9   2   28.50    2.40
  -1   9   2   35.90    3.30
  -1   9   2   31.90    2.80
   1   9  -2   27.60    6.10
   0  -9  -2   58.99    4.30
   0  -9   2   63.39    4.30
   0   9  -2   55.49    3.00
   0   9  -2   50.69    3.30
   0   9   2   62.69    3.80
   0   9   2   63.09    3.10
   0   9   2   60.69    4.10
   0   9  -2   48.80    4.30
   0   9  -2   64.89    3.80
   1  -9   2   97.89    5.30
  -1  -9  -2  108.59    5.10
  -1   9  -2   94.39    5.20
  -1   9  -2   98.49    4.60
  -1   9  -2   99.89    4.50
   1   9   2  100.99    4.80
   1   9   2   94.59    4.00
   1   9   2   98.29    5.10
  -1   9  -2  100.99    4.70
   1   9   2   99.79    4.80
   2  -9   2  676.93   22.40
   2  -9   2  702.13   24.80
  -2  -9  -2  663.93   22.20
   2   9   2  658.13   21.80
  -2   9  -2  670.53   21.70
  -2   9  -2  656.73   22.20
   2   9   2  677.13   20.50
  -2   9  -2  657.13   22.20
  -2   9  -2  679.13   23.50
   2   9   2  661.73   22.20
  -3  -9  -2  263.77    9.80
   3  -9   2  278.77   10.00
   3  -9   2  279.67   11.40
   3   9   2  264.67    9.90
   3   9   2  262.07    9.60
  -3   9  -2  260.07   10.20
   3   9   2  257.37    9.00
  -3   9  -2  266.27    9.60
  -3   9  -2  268.87    9.30
  -3   9  -2  268.07    9.90
  -4  -9  -2   32.40    2.80
   4  -9   2   43.70    3.30
   4  -9   2   42.60    4.30
  -4   9  -2   36.60    3.00
  -4   9  -2   42.30    2.80
   4   9   2   35.20    3.20
  -4   9  -2   36.30    3.00
  -4   9  -2   40.10    3.60
   5  -9   2   43.40    4.40
   5   9   2   52.89    2.80
  -5   9  -2   56.69    3.80
  -5   9  -2   52.69    4.10
   5   9   2   51.29    3.00
   5   9   2   49.80    4.40
   6  -9   2  146.89    8.10
   6  -9   2  152.78    8.00
   6  -9   2  144.49    7.70
  -6   9  -2  140.59    6.70
   6   9   2  153.88    6.80
  -6   9  -2  143.49    6.30
  -6   9  -2  149.19    6.40
   6   9   2  147.19    4.90
   6   9   2  150.78    5.00
   7  -9   2  368.66   15.30
   7  -9   2  393.26   13.80
   7  -9   2  394.26   15.20
   7  -9   2  372.06   15.90
  -7   9  -2  385.36   13.50
   7   9   2  396.56   13.80
   8  -9   2  282.87   25.60
   8  -9   2  281.27   10.70
   8  -9   2  295.67   11.70
   8  -9   2  267.57   12.10
  -8   9  -2  298.37   10.50
   8   9   2  292.57   10.80
   9  -9   2   34.00    3.50
   9  -9   2   38.70    9.50
   9  -9   2   25.70    3.50
   9  -9   2   30.00    3.90
   9   9   2   28.70    2.60
  -9   9  -2   33.60    2.90
  -9   9  -2   36.00    3.00
   9   9   2   26.20    3.20
  10  -9   2   18.70    2.70
  10  -9   2   18.80    3.10
  10  -9   2   15.20    4.20
  10  -9   2   20.30    3.50
 -10   9  -2   15.50    2.40
  10   9   2   16.10    2.70
  10   9   2   18.00    1.70
 -10   9  -2   18.20    2.10
  11  -9   2    1.90    2.60
  11  -9   2    1.10    2.00
  11  -9   2    1.10    2.90
  11   9   2    2.50    2.30
 -11   9  -2    7.00    2.00
 -11   9  -2    3.40    1.60
  12  -9   2   58.19    4.90
  12  -9   2   56.89    2.80
  12  -9   2   56.99    4.50
  12   9   2   58.39    4.20
 -12   9  -2   57.29    3.50
 -12   9  -2   56.69    3.20
  13  -9   2   25.70    3.20
  13  -9   2   38.90    3.20
 -13   9  -2   27.70    2.30
  13   9   2   30.50    2.80
 -13   9  -2   31.80    2.40
 -14   9  -2    4.50    1.20
 -14   9  -2    5.10    1.50
  14   9   2    4.00    1.90
  13 -10  -2   49.50    2.90
 -13  10   2   53.99    2.70
  12 -10  -2    3.30    2.00
 -12  10   2    1.40    1.40
  12  10  -2    1.80    1.80
  11 -10  -2   10.70    2.00
  11 -10  -2    5.20    2.40
  11 -10  -2    9.90    2.50
  11  10  -2   11.40    2.20
 -11  10   2    6.40    1.70
  10 -10  -2   81.19    4.50
  10 -10  -2   91.59    4.40
  10 -10  -2   76.69    5.20
  10 -10  -2   87.39    5.30
 -10  10   2   83.99    4.10
  10  10  -2   82.59    4.70
   9 -10  -2   22.00    3.10
   9 -10  -2   20.10    8.10
  -9 -10   2   23.60    2.30
   9 -10  -2   29.00    2.90
  -9  10   2   21.70    2.40
   9  10  -2   23.40    2.60
   9  10  -2   18.00    2.70
  -9  10   2   18.90    2.20
  -8 -10   2    4.40    2.00
   8 -10  -2    8.80    3.00
   8 -10  -2   -0.70    9.60
   8 -10  -2    5.10    2.70
  -8  10   2    4.10    2.10
   8  10  -2    2.90    2.10
  -8  10   2    4.10    1.90
   8  10  -2    3.20    2.30
   7 -10  -2   22.30    3.40
   7 -10  -2   28.10    3.80
  -7 -10   2   24.20    2.50
   7  10  -2   21.60    2.50
  -7  10   2   24.70    2.40
   7  10  -2   24.10    2.90
  -7  10   2   27.90    2.70
   6 -10  -2    2.80    2.80
  -6 -10   2    7.20    2.20
   6 -10  -2   10.50    3.60
   6  10  -2    1.90    2.40
  -6  10   2    1.40    1.90
   6  10  -2    2.00    1.30
  -6  10   2    1.80    2.00
   6  10  -2    4.70    1.30
   6  10  -2    2.90    2.00
   5 -10  -2  276.27   12.00
  -5 -10   2  299.37   10.80
   5  10  -2  300.47   10.50
  -5  10   2  304.67   10.90
  -5  10   2  290.87   10.40
   5  10  -2  289.17    9.80
   5  10  -2  297.27   10.90
   4 -10  -2   91.19    5.80
   4 -10  -2   87.59    5.30
  -4 -10   2   98.59    5.10
   4  10  -2   92.09    4.80
  -4  10   2   87.69    4.40
   4  10  -2   96.29    3.60
   4  10  -2   97.49    5.40
  -4  10   2   95.99    4.50
   3 -10  -2   30.80    3.00
  -3 -10   2   34.80    3.10
   3 -10  -2   29.00    3.60
  -3  10   2   30.20    2.30
   3  10  -2   29.00    2.60
   3  10  -2   24.80    3.10
  -2 -10   2   27.90    2.90
   2 -10  -2   27.80    3.50
   2 -10  -2   26.40    2.90
  -2  10   2   30.30    2.50
   2  10  -2   29.60    2.30
  -2  10   2   32.10    2.80
   2  10  -2   30.20    3.00
   2  10  -2   25.10    2.60
  -2  10   2   25.20    2.70
  -1 -10   2   18.60    2.70
   1 -10  -2   19.90    2.70
   1 -10  -2    8.90    3.00
   1  10  -2   18.60    2.70
   1  10  -2   13.80    1.70
  -1  10   2   19.30    2.40
   1  10  -2   19.60    2.40
  -1  10   2   17.80    2.50
  -1  10   2   15.00    1.80
   0 -10   2   34.00    3.10
   0 -10   2   39.60    4.20
   0 -10  -2   36.20    3.20
   0  10   2   39.20    2.60
   0  10   2   36.70    3.00
   0  10  -2   33.70    2.80
   0  10  -2   37.20    3.50
   0  10   2   39.50    3.60
   0  10  -2   41.60    3.20
   1 -10   2  159.38    8.10
  -1 -10  -2  158.88    7.00
   1 -10   2  163.78    7.10
   1  10   2  172.18    7.00
   1  10   2  165.48    5.50
  -1  10  -2  159.88    7.00
  -1  10  -2  163.68    6.00
  -1  10  -2  151.48    6.10
   1  10   2  152.28    6.50
  -1  10  -2  162.08    6.40
   2 -10   2   29.30    3.00
  -2 -10  -2   27.90    2.90
   2 -10   2   26.10    3.90
   2  10   2   22.10    2.50
   2  10   2   24.40    2.10
  -2  10  -2   20.00    2.70
  -2  10  -2   29.70    2.50
   2  10   2   26.00    2.90
  -2  10  -2   17.90    2.20
  -2  10  -2   25.50    2.30
   3 -10   2   28.10    2.90
   3 -10   2   22.40    3.70
  -3 -10  -2   24.80    2.70
  -3  10  -2   18.70    2.60
  -3  10  -2   24.20    2.40
  -3  10  -2   28.00    2.40
   3  10   2   25.20    2.90
   3  10   2   23.80    2.40
  -4 -10  -2    0.80    2.00
   4 -10   2   -1.50    3.00
   4  10   2    3.60    2.40
   4  10   2    1.60    1.90
  -4  10  -2   -0.70    2.00
   4  10   2    1.50    1.50
  -4  10  -2   -0.60    1.80
  -4  10  -2    0.00    2.00
   4  10   2   -0.60    1.60
   5 -10   2   28.50    4.00
  -5 -10  -2   30.80    2.70
   5 -10   2   21.90    3.60
   5  10   2   27.50    1.90
  -5  10  -2   25.20    2.70
  -5  10  -2   30.40    2.90
   5  10   2   27.50    3.00
  -5  10  -2   25.80    2.50
   5  10   2   27.40    2.10
   5  10   2   30.00    2.60
   6 -10   2    2.70    3.10
   6 -10   2    2.30    3.30
  -6 -10  -2    5.00    2.00
  -6  10  -2    4.00    2.10
   6  10   2    4.00    2.40
  -6  10  -2    5.60    2.30
  -6  10  -2    8.90    2.10
   7 -10   2   42.40    4.00
   7 -10   2   45.70   10.80
   7 -10   2   39.40    3.60
   7 -10   2   35.70    4.10
  -7  10  -2   39.80    3.70
   7  10   2   37.00    3.20
  -7  10  -2   39.00    3.60
   8 -10   2   43.30    3.80
   8 -10   2   40.40    3.50
   8 -10   2   52.09    5.00
   8 -10   2   58.09   10.60
  -8  10  -2   37.70    3.70
  -8  10  -2   42.70    3.60
   8  10   2   44.40    4.20
   9 -10   2  147.09    7.10
   9 -10   2  136.29    6.20
   9 -10   2  165.88    7.60
  -9  10  -2  152.38    6.10
   9  10   2  152.18    6.60
  10 -10   2    6.10    2.60
  10 -10   2    6.90    2.00
  10 -10   2    3.40    2.70
 -10  10  -2    7.20    1.80
  10  10   2    4.10    2.30
  11 -10   2    6.00    2.60
  11 -10   2   11.10    2.50
  11 -10   2    9.70    1.70
 -11  10  -2    9.90    1.80
  11  10   2    7.80    2.20
  12 -10   2    9.20    2.00
 -12  10  -2    9.50    1.60
  12  10   2    5.90    2.00
 -13  10  -2    3.80    1.30
 -11  11   2    8.70    1.20
 -10 -11   2   41.70    2.70
  10 -11  -2   43.10    2.80
  10 -11  -2   48.70    3.60
  10  11  -2   42.20    2.80
  10  11  -2   42.90    3.10
 -10  11   2   44.50    2.40
   9 -11  -2   76.59    4.00
  -9 -11   2   74.89    3.80
   9 -11  -2   66.89    3.80
   9  11  -2   72.09    3.60
   9  11  -2   81.39    4.10
  -9  11   2   73.69    3.40
  -8 -11   2   32.70    3.00
   8 -11  -2   30.10    7.80
   8 -11  -2   27.60    3.00
   8  11  -2   32.00    2.70
   8  11  -2   37.90    2.90
  -8  11   2   33.60    2.60
   7 -11  -2   93.29   15.60
  -7 -11   2  118.79    5.20
   7 -11  -2  120.79    6.00
   7  11  -2  111.19    5.10
   7  11  -2  126.39    5.50
  -7  11   2  119.39    4.70
  -6 -11   2   56.89    3.70
   6 -11  -2   61.49    4.50
   6  11  -2   46.60    4.10
   6  11  -2   58.09    3.70
  -6  11   2   52.49    3.10
  -5 -11   2  147.99    6.40
   5 -11  -2  152.68    7.20
   5  11  -2  159.68    6.20
  -5  11   2  145.69    5.70
   5  11  -2  145.99    6.50
   5  11  -2  155.28    5.10
   5  11  -2  155.68    5.10
  -5  11   2  144.69    5.50
   4 -11  -2   69.89    4.90
  -4 -11   2   69.19    4.40
   4 -11  -2   65.39    4.30
   4  11  -2   71.49    4.60
   4  11  -2   73.99    3.40
   4  11  -2   63.99    3.20
   4  11  -2   69.79    4.10
  -4  11   2   68.99    3.40
   3 -11  -2   86.89    5.50
   3 -11  -2   86.59    4.90
  -3 -11   2   91.29    5.10
   3  11  -2   97.79    4.60
  -3  11   2   90.89    3.90
   3  11  -2   96.59    5.10
   2 -11  -2    3.00    2.20
   2 -11  -2    4.20    2.40
  -2 -11   2    3.10    2.30
  -2 -11   2   -1.90    2.50
   2  11  -2    2.10    2.30
   2  11  -2    3.10    1.90
  -2  11   2    2.00    1.40
  -2  11   2    1.80    2.00
  -1 -11   2  135.09    7.20
  -1 -11   2  149.19    6.70
   1 -11  -2  142.79    6.50
  -1  11   2  144.39    5.80
   1  11  -2  152.18    4.90
  -1  11   2  153.08    5.20
   1  11  -2  158.08    6.10
  -1  11   2  152.58    6.30
   1  11  -2  148.99    6.60
   0 -11   2    7.30    2.40
   0 -11   2    3.10    2.90
   0 -11  -2    2.80    2.20
   0  11  -2    3.10    2.20
   0  11  -2    4.00    1.40
   0  11   2    5.50    2.00
   0  11  -2    2.70    1.90
   0  11   2    4.20    2.20
  -1 -11  -2   83.59    4.80
   1 -11   2   77.89    4.90
   1 -11   2   85.09    5.50
  -1  11  -2   83.79    3.60
  -1  11  -2   74.59    4.00
  -1  11  -2   86.39    4.70
   1  11   2   76.69    4.30
   1  11   2   82.39    4.70
  -2 -11  -2   25.70    2.80
   2 -11   2   24.90    3.50
   2 -11   2   24.80    2.70
   2  11   2   20.50    2.60
  -2  11  -2   25.40    2.70
   2  11   2   26.00    2.40
  -2  11  -2   25.70    2.10
   3 -11   2   56.89    4.40
  -3 -11  -2   67.89    4.30
   3 -11   2   65.09    5.20
   3  11   2   68.29    4.40
   3  11   2   68.99    3.30
   3  11   2   59.49    3.00
   3  11   2   61.19    3.90
  -3  11  -2   67.69    4.10
  -3  11  -2   65.69    3.40
  -4 -11  -2    4.60    2.10
   4 -11   2    7.10    3.00
   4  11   2    0.60    1.80
  -4  11  -2    4.10    2.00
  -4  11  -2    3.60    1.60
   4  11   2    0.20    2.10
  -5 -11  -2   68.19    4.30
   5 -11   2   73.19    5.40
   5 -11   2   77.49    5.80
  -5  11  -2   67.69    4.00
   5  11   2   77.89    4.10
  -5  11  -2   74.59    3.70
   5  11   2   68.39    4.50
   6 -11   2  145.09    7.10
   6 -11   2  105.19   15.30
  -6 -11  -2  142.49    5.90
   6  11   2  149.49    5.80
  -6  11  -2  142.59    5.50
   6  11   2  140.99    6.10
   7 -11   2   22.20    8.50
   7 -11   2   20.90    2.70
  -7 -11  -2   18.10    2.10
   7 -11   2   14.50    3.00
   7  11   2   18.10    2.00
  -7  11  -2   16.60    1.90
   7  11   2   16.60    2.50
   8 -11   2   17.90    2.80
  -8 -11  -2   25.50    2.20
   8  11   2   21.70    2.10
  -8  11  -2   21.50    2.00
   8  11   2   22.40    2.50
   9 -11   2   37.80    3.00
   9 -11   2   26.90    3.30
   9 -11   2   35.40    3.10
   9  11   2   31.60    2.70
   9  11   2   42.10    3.40
  -9  11  -2   40.30    2.70
  10 -11   2    6.80    1.50
  10 -11   2    7.50    2.10
  10  11   2    2.50    1.80
 -10  11  -2    4.30    1.30
  11 -11   2    7.90    1.70
 -11  11  -2    7.00    1.20
  -7 -12   2   75.69    3.60
  -7  12   2   71.89    2.90
   7  12  -2   76.89    3.80
   7  12  -2   74.49    3.40
  -6 -12   2   55.59    3.30
   6  12  -2   51.89    3.10
   6  12  -2   58.59    3.60
  -6  12   2   59.99    2.50
  -5 -12   2   20.90    2.20
  -5  12   2   23.70    1.80
   5  12  -2   25.50    2.30
   5  12  -2   20.50    1.90
  -4 -12   2    1.70    1.80
  -4  12   2    1.90    1.10
   4  12  -2    2.20    1.90
   4  12  -2    1.50    1.50
  -3 -12   2  211.28    8.00
   3  12  -2  209.78    6.90
   3  12  -2  216.78    6.90
   3  12  -2  217.48    8.00
   3  12  -2  217.88    7.60
  -2 -12   2    9.50    2.20
   2 -12  -2   10.50    2.00
   2  12  -2   15.70    1.80
   2  12  -2   12.30    1.60
   2  12  -2   13.20    2.10
   1 -12  -2   85.69    4.40
  -1 -12   2   77.09    4.80
  -1 -12   2   88.79    4.60
  -1  12   2   76.69    4.00
   1  12  -2   96.19    4.50
   1  12  -2   90.19    3.80
   0 -12  -2   53.59    3.60
   0 -12   2   48.90    3.90
   0 -12   2   49.90    3.60
   0  12  -2   52.89    3.60
   0  12   2   51.19    3.40
   1 -12   2   28.60    2.50
   1 -12   2   24.50    3.00
  -1 -12  -2   31.80    2.60
   1  12   2   27.00    2.40
   1  12   2   30.40    2.20
  -1  12  -2   26.30    2.40
   1  12   2   31.80    3.00
   2 -12   2   11.90    2.70
  -2 -12  -2   11.00    2.10
  -2  12  -2   11.10    2.00
   2  12   2   10.50    1.10
   2  12   2   14.10    1.80
  -2  12  -2   11.60    1.20
   2  12   2    8.90    1.10
   2  12   2   11.60    2.00
   3 -12   2   -1.60    2.20
  -3 -12  -2    0.30    1.80
   3  12   2    1.50    1.80
   3  12   2    2.20    1.70
  -3  12  -2    2.40    1.20
  -3  12  -2    1.30    1.70
  -4 -12  -2   -3.50    1.60
   4 -12   2   -5.20    2.10
   4  12   2   -0.30    1.60
  -4  12  -2   -0.10    1.60
   4  12   2    0.00    1.80
  -4  12  -2    1.60    1.20
   5 -12   2   33.30    8.40
  -5 -12  -2   35.70    3.10
   5  12   2   39.60    3.20
  -5  12  -2   43.10    2.40
   5  12   2   43.40    2.80
  -6 -12  -2   85.09    3.90
  -6  12  -2   82.59    3.30
   6  12   2   77.49    3.70
   6  12   2   84.29    4.10
  -7 -12  -2    8.70    1.60
  -7  12  -2   10.90    1.30
   7  12   2    7.60    1.80
   7  12   2    7.50    1.40
  20   0  -3   -0.80    1.70
  20   0  -3    1.60    1.70
  19   0  -3  265.97   10.10
  19   0  -3  278.47   10.60
  18   0  -3    0.20    2.40
  18   0  -3   -2.30    2.10
  17   0  -3  129.69    6.80
  17   0  -3  137.19    6.40
  16   0  -3   -3.50    2.50
  16   0  -3    1.90    2.30
 -16   0   3   -0.10    1.80
  16   0  -3    0.80    3.70
  15   0  -3   42.70    3.90
  15   0  -3   45.50    4.40
  15   0  -3   41.10    6.10
 -15   0   3   46.30    3.60
  14   0  -3   -1.50    2.60
  14   0  -3    2.20    3.30
  14   0  -3    2.40    2.50
 -14   0   3   -1.30    1.60
  13   0  -3  226.78    7.30
  13   0  -3  235.18   14.40
  13   0  -3  215.28    8.50
 -13   0   3  231.08    8.80
  13   0  -3  231.38   10.00
  12   0  -3   -0.80    1.30
  12   0  -3   -0.40    2.40
  11   0  -3  123.59    7.90
  11   0  -3  115.99    3.90
  11   0  -3  113.59    3.90
  10   0  -3   -1.40    0.70
  10   0  -3    0.00    2.00
  10   0  -3   -2.30    2.50
  10   0  -3   -0.30    0.80
  10   0  -3   -1.50    1.90
  -9   0   3    2.40    2.30
   9   0  -3    2.30    0.80
   9   0  -3    2.80    1.70
   9   0  -3    0.60    1.00
   9   0  -3    1.10    2.30
   8   0  -3    0.70    1.30
  -8   0   3   -0.40    2.00
   8   0  -3    1.30    0.70
   8   0  -3    1.30    2.10
  -7   0   3   11.50    2.50
   7   0  -3    5.00    2.10
   6   0  -3   -0.60    1.60
  -6   0   3   -0.60    1.70
  -6   0   3   -0.90    0.90
   5   0  -3 1292.37   51.79
  -5   0   3 1267.77   53.69
  -5   0   3 1358.36   47.10
   4   0  -3    1.20    1.10
  -4   0   3    2.00    0.90
   3   0  -3 9999.00  385.86
  -3   0   3 9740.33  402.66
   2   0  -3   -6.50    0.70
  -2   0   3  -11.10    0.70
  -1   0   3 3377.96  137.99
   0   0   3   -1.00    0.70
   1   0   3   20.50    1.30
   1   0   3   22.70    1.60
   2   0   3   -0.10    0.90
   2   0   3   -0.30    0.80
   3   0   3 1159.68   46.40
   3   0   3 1184.98   44.80
   4   0   3   -4.00    1.50
   4   0   3   -5.20    1.30
   5   0   3 1039.60   42.40
   5   0   3 1079.69   41.10
   6   0   3   -0.60    1.60
   6   0   3   -0.10    1.80
   7   0   3  805.52   33.90
   7   0   3  844.42   30.00
   8   0   3    5.50    2.60
   8   0   3   10.30    2.00
   9   0   3  715.03   29.90
   9   0   3  666.33   24.70
   9   0   3  726.53   26.00
  10   0   3    1.20    0.80
  10   0   3   -2.90    2.90
  10   0   3   -1.90    2.10
  10   0   3    1.80    2.10
  11   0   3  202.78   11.00
  11   0   3  182.68    8.30
  11   0   3  168.48    6.00
  11   0   3  172.38    8.10
  12   0   3    7.00    3.00
  12   0   3    1.20    2.70
  12   0   3    2.90    1.10
  12   0   3    1.50    3.70
  13   0   3  209.68    7.40
  13   0   3  211.38    7.20
  13   0   3  204.38    7.20
  13   0   3  213.98    9.90
  13   0   3  214.08    9.90
  14   0   3    5.80    3.50
  14   0   3   -0.70    1.20
  14   0   3    0.90    2.50
  14   0   3   -1.70    1.40
  14   0   3    1.30    1.50
  14   0   3   -0.80    3.00
  14   0   3   -0.30    2.30
  15   0   3   52.69    3.20
  15   0   3   67.69    6.30
  15   0   3   54.19    3.30
  15   0   3   59.39    5.20
  15   0   3   66.79    5.30
  15   0   3   56.89    5.40
  15   0   3   56.59    4.30
  16   0   3   -4.40    2.40
  16   0   3    2.30    3.70
  16   0   3    1.20    2.40
  16   0   3    2.70    3.80
  16   0   3   -1.40    1.60
  17   0   3    1.80    1.80
  17   0   3    0.90    2.50
  17   0   3    9.50    2.40
  17   0   3    3.50    3.60
  18   0   3   -0.10    2.40
  18   0   3    1.00    2.30
  18   0   3    1.00    1.60
  19   0   3   28.40    2.60
  20   0   3    3.40    1.70
  20  -1  -3    6.20    1.90
  20  -1  -3    7.30    1.80
  20   1  -3    6.50    1.80
  19  -1  -3    4.10    2.00
  19   1  -3   -1.70    1.90
  18  -1  -3   11.30    2.30
  18  -1  -3    8.60    2.60
  18  -1  -3    8.80    3.60
  18   1  -3    8.00    2.60
  18   1  -3    9.40    2.40
  17  -1  -3   73.09    4.60
  17  -1  -3   66.89    5.20
  17  -1  -3   63.19    7.50
  17   1  -3   64.19    5.10
  17   1  -3   66.29    4.80
  16  -1  -3    4.30    2.70
  16  -1  -3    7.20    2.40
  16  -1  -3    8.10    4.10
  16   1  -3   10.80    2.60
  16   1  -3    9.00    2.80
  16   1  -3    9.00    1.90
  15  -1  -3   11.80    3.00
  15  -1  -3   15.50    4.40
  15  -1  -3   13.00    2.40
  15  -1  -3   11.30    3.20
 -15  -1   3   16.60    2.40
  15   1  -3   11.90    2.50
  15   1  -3   15.80    2.00
 -15   1   3   11.60    2.30
  15   1  -3   15.10    3.00
  14  -1  -3   78.89    5.70
  14  -1  -3   76.69    7.90
  14  -1  -3   83.19    5.30
  14  -1  -3   79.49    3.10
 -14  -1   3   77.69    4.40
  14   1  -3   75.49    3.90
  14   1  -3   77.89    5.10
  13  -1  -3   12.90    4.20
  13  -1  -3   10.90    1.20
 -13  -1   3    9.40    1.80
  13  -1  -3   15.50    3.00
  12  -1  -3   58.59    2.40
  12  -1  -3   54.89    2.20
 -12  -1   3   52.79    3.20
  12  -1  -3   49.80    4.40
  12  -1  -3   55.79    4.70
  11  -1  -3  682.33   21.30
  11  -1  -3  664.63   21.10
 -11  -1   3  664.23   23.10
  11  -1  -3  681.93   25.10
  11  -1  -3  715.53   29.30
  11   1  -3  618.74   22.20
  10  -1  -3  301.37   14.40
  10  -1  -3  298.97   11.40
 -10  -1   3  306.47   10.70
 -10  -1   3  293.57   13.20
  10  -1  -3  291.07    9.70
  10  -1  -3  300.17   11.90
  10   1  -3  305.57   14.20
  10   1  -3  288.97   10.40
   9  -1  -3  146.29    6.60
  -9  -1   3  136.09    7.50
   9  -1  -3  155.28    5.10
   9  -1  -3  140.99    8.30
   9   1  -3  155.98    4.90
   9   1  -3  139.89    5.60
   9   1  -3  140.49    8.00
   9   1  -3  154.68    4.90
  -8  -1   3   26.80    3.30
   8  -1  -3   25.70    1.50
   8  -1  -3   31.70    3.70
   8  -1  -3   26.50    2.70
   8   1  -3   36.60    4.70
   8   1  -3   25.20    3.20
   8   1  -3   26.40    1.40
   8   1  -3   29.10    1.50
  -8   1   3   37.30    3.70
   7  -1  -3  141.29    6.00
  -7  -1   3  144.09    6.90
   7  -1  -3  135.99    7.30
   7   1  -3  138.49    4.70
   7   1  -3  160.08    8.70
   7   1  -3  150.48    7.20
   7   1  -3  133.49    4.80
  -7   1   3  148.39    6.90
  -6  -1   3   88.39    4.60
   6  -1  -3   75.39    4.80
   6   1  -3   84.99    4.70
   6   1  -3   82.89    5.60
  -6   1   3   76.69    4.60
  -5  -1   3   45.60    3.00
   5  -1  -3   43.50    3.20
  -5   1   3   42.00    3.30
   5   1  -3   37.30    2.90
  -4  -1   3  282.07   10.70
   4   1  -3  273.47   11.60
   3   1  -3  350.46   14.20
   2   1  -3  665.73   26.30
  -1   1   3   -8.20    0.90
   0   1   3  581.34   22.70
   0   1   3  593.14   24.70
   1  -1   3  336.57   14.50
   1   1   3  351.56   13.40
   1   1   3  319.47   14.40
   1   1   3  323.67   13.70
   2  -1   3 1530.85   57.49
   2  -1   3 1488.85   63.79
   2   1   3 1579.54   57.69
   2   1   3 1543.45   59.79
   2   1   3 1441.76   62.39
   3  -1   3  852.41   32.20
   3  -1   3  847.02   33.50
   3   1   3  855.41   32.60
   3   1   3  836.02   33.50
   3   1   3  804.92   34.90
   4  -1   3 1575.04   58.89
   4  -1   3 1517.45   61.29
   4   1   3 1585.94   61.39
   4   1   3 1512.55   59.29
   5  -1   3  817.62   33.10
   5  -1   3  814.72   31.70
   5   1   3  826.32   33.10
   5   1   3  796.92   32.20
   6  -1   3  520.95   21.70
   6  -1   3  512.75   20.80
   6   1   3  500.35   21.30
   6   1   3  533.25   21.80
   7  -1   3    1.20    0.50
   7  -1   3    4.00    2.30
   7  -1   3    0.70    1.30
   7   1   3    0.80    2.10
   7   1   3    1.10    1.40
   8  -1   3    0.90    0.50
   8  -1   3    1.40    1.50
   8  -1   3    8.80    2.30
   8  -1   3    5.30    2.60
   8   1   3    1.50    2.30
   8   1   3    3.90    1.70
   8   1   3    1.90    2.00
   9  -1   3   93.69    5.20
   9  -1   3   95.79    5.30
   9  -1   3   98.69    7.00
   9   1   3   99.79    3.40
   9   1   3  102.09    5.30
   9   1   3  115.09    7.10
   9   1   3   94.99    5.20
  10  -1   3   -1.50    2.10
  10  -1   3   -0.60    2.20
  10  -1   3   -3.30    3.00
  10   1   3   -1.60    0.70
  10   1   3    1.30    2.10
  10   1   3    0.20    2.90
  10   1   3    0.40    2.20
  11  -1   3  183.38    8.10
  11  -1   3  174.68   10.70
  11  -1   3  165.48    8.00
  11   1   3  161.58    5.60
  11   1   3  166.48    8.00
  11   1   3  170.98    8.10
  11   1   3  176.38   10.40
  12  -1   3   67.69    3.00
  12  -1   3   68.29    5.30
  12  -1   3   65.79    5.30
  12   1   3   67.79    2.60
  12   1   3   63.79    5.00
  12   1   3   65.69    5.50
  12   1   3   59.59    2.60
  13  -1   3    5.40    3.80
  13  -1   3    5.80    3.20
  13  -1   3    6.40    1.60
  13  -1   3    7.40    3.60
  13  -1   3    8.30    1.50
  13   1   3    7.10    1.40
  13   1   3    5.50    1.20
  13   1   3    8.60    3.10
  13   1   3    7.80    1.10
  13   1   3    6.00    3.30
  14  -1   3    8.50    2.90
  14  -1   3    8.50    3.60
  14  -1   3    4.60    4.20
  14  -1   3    4.70    3.50
  14  -1   3    7.40    1.60
  14   1   3    5.00    1.00
  14   1   3    0.50    3.20
  14   1   3    4.70    2.30
  14   1   3    4.50    1.40
  14   1   3    2.50    1.40
  14   1   3    3.70    2.70
  14   1   3    1.90    3.20
  15  -1   3  159.48    9.00
  15  -1   3  170.28    8.00
  15  -1   3  160.18    6.30
  15  -1   3  156.18    7.30
  15  -1   3  176.68   12.20
  15  -1   3  179.28    9.40
  15   1   3  164.58    8.00
  15   1   3  163.18    7.30
  15   1   3  163.18    6.00
  15   1   3  176.08    9.20
  15   1   3  166.58    6.20
  16  -1   3   20.40    4.90
  16  -1   3   27.80    4.60
  16  -1   3   29.90    3.70
  16  -1   3   27.20    4.30
  16  -1   3   23.50    2.30
  16  -1   3   23.00    2.90
  16   1   3   19.00    2.90
  16   1   3   21.80    2.20
  16   1   3   26.70    2.10
  16   1   3   25.10    4.20
  17  -1   3   13.10    2.50
  17  -1   3   16.80    2.10
  17  -1   3   18.80    3.90
  17  -1   3   12.00    2.90
  17   1   3   11.40    1.80
  17   1   3   19.30    1.90
  17   1   3   16.90    2.70
  17   1   3   15.70    3.90
  18  -1   3   24.90    2.20
  18  -1   3   24.30    2.70
  18  -1   3   18.90    3.00
  18   1   3   25.00    2.30
  18   1   3   25.40    2.80
  19  -1   3   68.29    3.90
  19  -1   3   65.49    3.30
  19  -1   3   61.59    4.50
  19   1   3   65.49    4.10
  20  -1   3   12.70    1.80
  20  -1   3    9.70    2.10
  20   1   3   13.70    1.90
  20  -2  -3    9.00    1.90
  20   2  -3    9.00    1.80
  19  -2  -3   16.80    3.70
  19  -2  -3   21.20    2.00
  19  -2  -3   16.50    2.10
  19  -2  -3   21.30    2.70
 -19   2   3   20.40    1.80
  19   2  -3   18.40    2.30
  18  -2  -3   45.80    3.60
  18  -2  -3   34.60    5.00
  18  -2  -3   34.10    3.40
  18   2  -3   31.20    3.00
  17  -2  -3  169.58   11.90
  17  -2  -3  159.68    7.00
  17  -2  -3  153.98    7.70
  17   2  -3  171.58    7.30
  17   2  -3  162.48    5.50
  16  -2  -3  152.18    7.40
  16  -2  -3  147.89    7.90
  16  -2  -3  141.09   11.00
  16  -2  -3  145.59    6.70
  16   2  -3  144.19    6.90
  15  -2  -3  264.27   17.00
  15  -2  -3  265.87   11.00
 -15  -2   3  285.07   10.30
  15  -2  -3  265.37    8.50
  15  -2  -3  260.37   10.10
  15  -2  -3  263.17   11.70
  15   2  -3  250.17   10.30
  14  -2  -3  540.95   17.30
  14  -2  -3  573.14   20.00
  14  -2  -3  542.85   31.10
  14  -2  -3  535.05   19.10
  14  -2  -3  530.55   17.90
  14  -2  -3  563.94   21.00
 -14  -2   3  566.44   19.60
  14   2  -3  544.95   17.70
  14   2  -3  553.94   19.20
  13  -2  -3    3.10    2.80
 -13  -2   3    3.40    1.70
  13  -2  -3    7.00    1.20
  13  -2  -3    9.70    4.20
  13  -2  -3    6.50    1.00
  13  -2  -3    3.10    3.10
  13   2  -3    7.70    1.60
 -12  -2   3  493.55   18.30
  12  -2  -3  537.95   19.60
  12  -2  -3  522.85   16.60
  12  -2  -3  525.05   20.30
  12  -2  -3  557.94   29.30
  12   2  -3  495.85   17.10
  11  -2  -3   68.49    4.60
  11  -2  -3   72.79    4.70
  11  -2  -3   65.99    3.00
 -11  -2   3   74.19    3.70
  11  -2  -3   71.19    6.90
 -11  -2   3   77.39    6.20
  10  -2  -3   38.00    4.80
 -10  -2   3   27.10    2.40
  10  -2  -3   35.10    3.30
  10  -2  -3   38.60    3.50
 -10  -2   3   33.50    4.40
  10   2  -3   31.70    2.00
   9  -2  -3   -0.10    2.50
  -9  -2   3    1.40    2.40
  -9  -2   3    2.80    1.10
   9  -2  -3    5.10    2.10
   9  -2  -3    1.10    1.70
   9   2  -3    3.70    1.00
   9   2  -3    2.30    2.30
   9   2  -3    2.80    1.80
   9   2  -3    1.50    3.10
   8  -2  -3  929.41   38.60
   8  -2  -3  942.71   34.00
  -8  -2   3  913.31   34.80
  -8  -2   3  941.41   31.70
   8   2  -3  949.60   29.00
   8   2  -3  964.40   43.40
   8   2  -3  927.41   29.00
   8   2  -3  907.51   38.10
   7  -2  -3   21.90    3.10
  -7  -2   3   18.50    1.70
  -7  -2   3   27.50    3.10
   7  -2  -3   26.00    2.40
   7   2  -3   18.10    3.40
  -7   2   3   24.90    3.00
   7   2  -3   18.70    1.10
   7   2  -3   20.50    1.20
   7   2  -3   20.70    2.60
  -6  -2   3   32.90    1.90
   6   2  -3   33.10    3.00
   6   2  -3   43.00    4.20
  -6   2   3   32.20    3.30
   5   2  -3    0.90    1.40
   5   2  -3    1.00    2.00
  -5   2   3    1.00    1.60
   4   2  -3  513.15   22.90
   4   2  -3  471.75   20.00
  -2   2   3  349.47   13.60
  -1   2   3 1344.17   50.99
   0  -2   3  832.52   35.50
   0  -2  -3  834.12   35.20
   0   2   3  832.92   31.90
  -1  -2  -3 6013.10  248.18
   1  -2   3 5774.82  248.48
   1   2   3 6012.40  223.38
   2  -2   3  405.56   17.80
  -2  -2  -3  404.16   17.50
   2   2   3  409.06   17.60
   2   2   3  412.36   16.90
   2   2   3  415.26   16.50
   3  -2   3 1055.19   43.90
   3  -2   3 1029.40   39.20
   3   2   3 1048.50   41.20
   3   2   3 1004.40   39.90
   3   2   3 1011.30   42.80
   4  -2   3   77.79    4.00
   4   2   3   76.29    4.50
   4   2   3   90.39    5.40
   4   2   3   78.99    4.80
   4   2   3   75.49    4.80
   4   2   3   93.09    4.90
   5  -2   3  111.29    5.30
   5  -2   3  106.69    6.00
   5   2   3  113.39    6.30
   5   2   3  125.09    6.90
   5   2   3  114.09    6.20
   6  -2   3 1731.63   71.89
   6  -2   3 1850.61   64.39
   6   2   3 1754.72   71.89
   6   2   3 1777.92   64.39
   6   2   3 1909.61   80.49
   7  -2   3  451.45   17.20
   7  -2   3  462.25   20.00
   7  -2   3  458.15   14.60
   7   2   3  456.85   20.00
   7   2   3  479.55   22.50
   7   2   3  461.65   17.30
   8  -2   3   33.10    2.90
   8  -2   3   34.60    1.70
   8  -2   3   46.10    4.60
   8  -2   3   34.00    3.30
   8   2   3   30.50    1.50
   8   2   3   40.70    4.50
   8   2   3   33.90    3.00
   8   2   3   33.20    3.20
   9  -2   3   94.69    3.50
   9  -2   3   94.39    5.40
   9  -2   3   97.09    5.10
   9  -2   3  111.69    7.10
   9   2   3  104.39    7.10
   9   2   3   97.19    5.30
   9   2   3   94.69    3.30
   9   2   3  101.69    5.20
  10  -2   3  232.38   12.10
  10  -2   3  226.68    9.60
  10  -2   3  217.68    7.20
  10  -2   3  225.28    9.50
  10   2   3  212.08    9.30
  10   2   3  222.28    7.20
  10   2   3  236.38   12.10
  10   2   3  219.58    9.60
  11  -2   3  115.89    8.20
  11  -2   3  102.49    5.90
  11  -2   3  100.99    6.10
  11   2   3   98.09    6.10
  11   2   3   98.09    6.10
  11   2   3  109.59    8.30
  11   2   3   98.59    3.50
  12  -2   3  111.89    6.10
  12  -2   3  125.39    9.30
  12  -2   3  114.19    6.70
  12  -2   3  116.09    6.80
  12   2   3  113.89    6.50
  12   2   3  122.89    6.80
  12   2   3  107.19    6.60
  12   2   3  113.09    3.90
  13  -2   3  216.18   10.20
  13  -2   3  232.78    8.30
  13  -2   3  233.38   11.10
  13  -2   3  255.57   15.30
  13  -2   3  248.18   11.10
  13   2   3  233.28    9.70
  13   2   3  235.78   10.70
  13   2   3  241.28    8.00
  13   2   3  245.68    7.90
  13   2   3  234.88   11.00
  14  -2   3    6.30    3.50
  14  -2   3    3.20    3.00
  14  -2   3    8.90    1.80
  14  -2   3    8.30    4.40
  14  -2   3    6.80    2.90
  14  -2   3    6.90    3.70
  14   2   3    7.60    1.30
  14   2   3    6.50    1.50
  14   2   3    8.30    2.50
  14   2   3    9.50    2.90
  14   2   3   10.20    3.50
  15  -2   3   74.19    6.50
  15  -2   3   66.99    5.50
  15  -2   3   67.09    6.60
  15  -2   3   59.09    3.80
  15  -2   3   61.79    8.00
  15   2   3   67.39    3.30
  15   2   3   61.79    3.20
  15   2   3   66.19    4.70
  15   2   3   64.89    6.20
  16  -2   3   17.50    4.10
  16  -2   3   13.30    3.30
  16  -2   3   15.40    4.80
  16   2   3   17.20    1.90
  16   2   3   22.50    2.00
  16   2   3   16.60    2.80
  17  -2   3   -0.20    1.80
  17  -2   3   -2.50    3.30
  17  -2   3   -4.00    2.50
  17  -2   3   -0.70    3.90
  17   2   3    1.90    1.60
  17   2   3    4.20    2.40
  18  -2   3    7.10    2.60
  18  -2   3    3.70    1.80
  18  -2   3    3.40    3.50
  18   2   3    5.00    1.50
  18   2   3    2.30    2.20
  19  -2   3   56.99    4.10
  19  -2   3   55.19    3.10
  19   2   3   63.89    3.90
  19   2   3   56.19    2.70
  20  -2   3    2.50    1.80
  20   2   3   -0.50    1.60
  20  -3  -3    5.00    1.60
  20   3  -3    6.00    1.60
  19  -3  -3    3.70    2.20
  19  -3  -3    1.20    2.70
  19  -3  -3    0.50    1.40
 -19   3   3    0.20    1.20
  19   3  -3    3.10    1.90
  18  -3  -3   20.90    2.20
  18  -3  -3   15.80    2.70
  18  -3  -3   16.20    4.00
  18   3  -3   15.30    2.40
 -18   3   3   19.30    1.90
  17  -3  -3  174.08    6.70
  17  -3  -3  182.78    8.50
  17  -3  -3  174.78   12.20
  17  -3  -3  164.98    7.90
 -17   3   3  163.08    6.60
  17   3  -3  176.68    7.50
  16  -3  -3    7.60    4.20
  16  -3  -3    6.80    2.80
  16  -3  -3    3.50    3.10
  16  -3  -3    4.40    1.90
  16   3  -3    5.50    2.50
  16   3  -3    6.20    1.20
 -16   3   3    6.00    1.80
  15  -3  -3   22.10    3.20
  15  -3  -3   15.00    3.40
  15  -3  -3   16.70    4.90
  15  -3  -3   24.00    2.20
 -15   3   3   25.70    2.40
  15   3  -3   22.30    2.90
  14  -3  -3   -2.40    3.50
  14  -3  -3    1.20    1.70
  14  -3  -3    3.40    4.20
 -14  -3   3    3.10    1.90
  14  -3  -3    2.20    2.90
  14  -3  -3    2.50    2.70
  14   3  -3    2.90    2.30
 -14   3   3    2.10    1.70
  13  -3  -3    7.20    2.70
  13  -3  -3    6.20    1.40
  13  -3  -3   10.20    2.10
  13  -3  -3    7.40    4.20
 -13  -3   3    2.80    1.70
  13  -3  -3    4.50    2.80
  13  -3  -3    5.20    2.60
  12  -3  -3   68.79    5.00
 -12  -3   3   68.29    3.90
  12  -3  -3   65.69    5.40
 -12  -3   3   72.59    6.80
  12  -3  -3   70.49    3.40
  12  -3  -3   73.59    7.30
  12   3  -3   70.59    3.10
 -11  -3   3  302.17   14.60
 -11  -3   3  307.57   11.60
  11  -3  -3  322.77   13.20
  11  -3  -3  334.47   16.30
  11  -3  -3  321.67   12.60
  11  -3  -3  313.87   12.60
 -10  -3   3  231.98   10.90
 -10  -3   3  231.48    8.30
  10  -3  -3  200.48    9.10
  10  -3  -3  217.48    9.50
  10  -3  -3  234.68   12.20
  10   3  -3  203.38    7.50
  10   3  -3  213.08   13.70
  -9  -3   3   44.50    4.60
   9  -3  -3   46.30    3.80
   9  -3  -3   43.10    2.80
   9  -3  -3   44.00    3.70
  -9  -3   3   45.60    2.90
   9  -3  -3   49.10    5.40
   9   3  -3   46.10    2.20
   9   3  -3   49.50    6.30
  -8  -3   3  863.41   28.60
   8  -3  -3  842.52   30.80
   8  -3  -3  871.61   35.30
   8   3  -3  803.92   27.40
   8   3  -3  783.82   34.50
   8   3  -3  853.21   26.00
   8   3  -3  852.11   39.50
   8   3  -3  837.42   26.00
  -7  -3   3  592.44   20.40
   7   3  -3  602.84   18.50
   7   3  -3  594.04   18.50
   7   3  -3  567.84   24.70
   7   3  -3  596.14   28.40
  -6  -3   3   59.99    3.00
   6   3  -3   66.79    4.20
   6   3  -3   70.89    5.70
   6   3  -3   58.09    2.30
   6   3  -3   58.99    2.40
  -5  -3   3   72.89    3.30
   5   3  -3   77.59    5.80
   4  -3  -3    8.60    1.70
  -4  -3   3   10.20    1.20
   4   3  -3   10.50    2.70
   3  -3  -3  217.88    9.60
   3   3  -3  230.88   11.60
   2  -3  -3   15.30    1.80
   2   3  -3   17.00    2.70
   1  -3  -3  478.35   21.10
   1  -3  -3  517.55   19.40
  -1  -3   3  485.45   21.30
  -1   3   3  461.45   18.80
   0  -3  -3    9.70    1.50
   0  -3   3    7.10    1.70
   0   3   3    9.60    1.60
   1  -3   3  871.91   37.20
  -1  -3  -3  878.61   36.80
   1   3   3  850.51   33.60
   2  -3   3  127.29    6.50
  -2  -3  -3  123.89    6.00
  -2   3  -3  136.89    5.90
   2   3   3  120.19    6.30
  -3  -3  -3   41.80    2.80
   3  -3   3   47.20    3.40
   3   3   3   42.70    3.60
   3   3   3   46.50    3.60
  -3   3  -3   47.90    3.00
   3   3   3   48.50    3.90
   3   3   3   43.90    3.40
   4  -3   3  179.98    9.30
   4   3   3  203.58    9.30
   4   3   3  173.48    8.90
  -4   3  -3  201.48    8.40
   4   3   3  194.78   10.10
   4   3   3  188.18    9.00
   5  -3   3  252.97   10.30
   5  -3   3  260.57    9.80
   5   3   3  284.97   13.80
   5   3   3  293.87   12.70
   5   3   3  260.17   12.20
   5   3   3  260.27   10.40
   6  -3   3   86.99    4.40
   6  -3   3   87.49    5.70
  -6  -3  -3   88.69    3.40
   6   3   3   92.49    4.50
   6   3   3   99.39    6.60
   6   3   3   90.19    5.80
   7  -3   3   55.29    3.60
   7  -3   3   57.79    4.90
   7   3   3   53.99    3.60
   7   3   3   56.19    3.70
   7   3   3   61.69    5.10
   7   3   3   53.59    5.80
   8  -3   3  697.13   26.90
   8  -3   3  702.63   25.80
   8  -3   3  755.12   31.10
   8   3   3  729.73   25.70
   8   3   3  778.92   31.10
   8   3   3  729.43   34.70
   8   3   3  723.73   26.90
   9  -3   3    4.80    2.50
   9  -3   3    2.40    0.90
   9  -3   3    4.90    2.10
   9  -3   3    7.30    3.10
   9   3   3    3.10    3.00
   9   3   3   -0.60    2.10
   9   3   3    1.80    2.10
   9   3   3    2.00    0.80
  10  -3   3   30.10    3.30
  10  -3   3   26.20    4.70
  10  -3   3   29.70    1.90
  10  -3   3   30.50    3.70
  10   3   3   39.60    3.70
  10   3   3   41.10    3.70
  10   3   3   33.50    1.60
  10   3   3   38.60    4.90
  11  -3   3   30.60    4.00
  11  -3   3   26.90    3.30
  11  -3   3   22.10    1.70
  11  -3   3   18.00    3.00
  11   3   3   21.50    4.60
  11   3   3   26.40    3.60
  11   3   3   17.80    3.40
 -11   3  -3   23.60    3.30
  12  -3   3  259.07   11.60
  12  -3   3  269.67   16.30
  12  -3   3  250.17   11.00
  12  -3   3  257.67    9.60
  12  -3   3  254.57   11.40
 -12   3  -3  267.37   12.20
  12   3   3  260.97   11.30
  12   3   3  265.67   11.20
  12   3   3  254.27   11.50
  12   3   3  259.87    8.50
  13  -3   3  216.38    9.10
  13  -3   3  218.98   10.10
  13  -3   3  201.78   13.60
  13  -3   3  217.08   10.00
  13  -3   3  189.98    9.30
  13   3   3  194.88    6.80
  13   3   3  202.28    6.80
  13   3   3  189.38    9.30
 -13   3  -3  194.68   10.10
  13   3   3  204.98    9.00
  14  -3   3  108.89    6.30
  14  -3   3  119.79    7.70
  14  -3   3  109.79    9.70
  14  -3   3   99.79    6.60
  14  -3   3  107.79    7.30
  14   3   3  112.09    4.30
  14   3   3  113.09    5.70
  14   3   3  108.79    4.20
  15  -3   3  502.45   18.70
  15  -3   3  437.66   26.90
  15  -3   3  479.75   17.40
  15  -3   3  484.25   19.30
  15  -3   3  442.46   18.20
  15   3   3  470.25   16.70
  15   3   3  456.15   15.40
  16  -3   3  318.17   20.30
  16  -3   3  336.37   13.20
  16  -3   3  350.16   14.20
  16   3   3  336.27   12.60
  16   3   3  340.27   11.40
  17  -3   3   49.40    4.90
  17  -3   3   54.79    7.20
  17   3   3   62.09    4.30
  17   3   3   51.09    2.90
  18  -3   3   17.40    4.20
  18  -3   3   19.40    2.90
  18   3   3   16.10    2.50
  18   3   3   21.50    1.70
  19  -3   3   21.60    3.80
  19  -3   3   26.50    2.80
  19   3   3   38.10    3.30
  19  -4  -3  102.09    4.20
  19  -4  -3  101.39    5.10
 -19   4   3  103.79    4.10
  19   4  -3  102.29    4.60
  18  -4  -3    0.40    3.00
  18  -4  -3   -1.30    1.60
  18  -4  -3   -0.40    2.40
  18  -4  -3   -4.20    2.00
 -18   4   3   -0.50    1.40
  18   4  -3   -2.80    1.90
  17  -4  -3  119.69    6.70
  17  -4  -3  120.89    9.50
  17  -4  -3  115.19    5.10
  17  -4  -3  110.29    6.10
  17   4  -3  110.09    5.70
 -17   4   3  121.99    5.00
  16  -4  -3   40.90    4.30
  16  -4  -3   46.70    3.50
  16  -4  -3   53.89    4.80
  16  -4  -3   47.50    7.00
 -16   4   3   45.20    3.40
  16   4  -3   49.50    4.40
  15  -4  -3  162.88    6.60
  15  -4  -3  171.48    6.00
  15  -4  -3  178.58    9.30
  15  -4  -3  157.48   12.00
  15  -4  -3  160.38    6.20
  15  -4  -3  169.38    8.40
  15  -4  -3  169.18    7.90
 -15   4   3  165.58    6.70
  15   4  -3  167.18    7.40
  15   4  -3  168.18    5.90
  14  -4  -3  257.37   11.40
  14  -4  -3  219.78    8.50
  14  -4  -3  238.98   10.00
  14  -4  -3  234.78    7.80
  14  -4  -3  219.58   10.40
  14  -4  -3  252.87   15.40
  14  -4  -3  227.88    8.90
  14   4  -3  224.28    9.30
 -14   4   3  225.68    8.50
  13  -4  -3   10.60    2.40
  13  -4  -3    8.20    2.00
  13  -4  -3   10.70    4.50
  13  -4  -3   12.30    3.20
  13  -4  -3   13.90    3.50
  13  -4  -3    9.40    1.50
 -13  -4   3   13.60    2.20
  13  -4  -3   10.40    2.80
  13   4  -3   10.80    2.50
 -13   4   3   13.30    2.00
  12  -4  -3   62.09    5.10
 -12  -4   3   62.99    6.80
  12  -4  -3   57.99    7.20
  12  -4  -3   55.49    5.40
  12  -4  -3   51.99    3.50
 -12  -4   3   55.39    3.60
  12  -4  -3   54.59    5.30
 -11  -4   3   63.09    6.40
  11  -4  -3   68.69    5.20
 -11  -4   3   62.29    3.60
  11  -4  -3   60.39    6.60
  11  -4  -3   71.79    4.80
  11  -4  -3   60.49    4.90
  11  -4  -3   58.99    3.90
  11   4  -3   60.59    2.90
  11   4  -3   69.49    8.70
 -10  -4   3  119.99    5.30
  10  -4  -3  124.69    6.50
  10  -4  -3  120.59    5.10
  10  -4  -3  134.89    9.10
 -10  -4   3  134.79    8.20
  10  -4  -3  119.39    6.10
  10  -4  -3  119.59    6.90
  10   4  -3  123.19   10.40
   9  -4  -3  118.59    5.40
   9  -4  -3  118.19    6.20
  -9  -4   3  122.89    5.10
   9  -4  -3  106.09    8.10
   9   4  -3  110.99    4.30
   9   4  -3  116.99    9.20
  -8  -4   3  245.88    8.80
   8  -4  -3  236.88   10.00
   8  -4  -3  220.78    9.20
   8   4  -3  237.38    8.20
   8   4  -3  237.18   13.90
   7  -4  -3   97.39    4.50
  -7  -4   3  101.99    4.30
   7   4  -3   97.19    3.50
   7   4  -3   91.99    3.80
   7   4  -3  103.39    8.10
   7   4  -3   97.39    3.40
  -6  -4   3   58.19    2.90
   6   4  -3   49.99    2.50
   6   4  -3   51.19    2.30
   6   4  -3   53.99    5.80
   6   4  -3   54.79    2.20
  -5  -4   3    6.90    1.30
   5   4  -3    5.00    1.00
   5   4  -3    5.20    0.80
   5   4  -3    9.60    3.30
  -4  -4   3 2621.74   89.69
   4   4  -3 2747.12  118.99
  -3  -4   3 1699.43   76.09
  -3  -4   3 1780.92   60.09
   3   4  -3 1876.81   80.09
  -3   4   3 1810.62   75.79
  -2  -4   3  204.18    7.40
   2  -4  -3  204.28    9.70
  -2  -4   3  198.08    9.90
  -2   4   3  182.78   10.20
   2   4  -3  214.38   11.00
   1  -4  -3   51.29    3.60
  -1  -4   3   51.39    3.90
   1   4  -3   47.50    3.30
  -1   4   3   56.89    4.20
   1   4  -3   52.39    4.70
   0  -4   3   29.50    3.10
   0  -4  -3   32.20    2.80
   0   4   3   34.20    3.30
   0   4   3   34.50    3.30
   0   4  -3   29.70    2.60
  -1  -4  -3   29.70    2.70
   1  -4   3   30.00    3.30
  -1   4  -3   32.00    2.70
   1   4   3   31.40    3.50
   1   4   3   31.20    3.40
  -2  -4  -3  458.55   20.10
   2  -4   3  434.56   20.60
   2   4   3  477.35   21.70
  -2   4  -3  454.35   18.80
   2   4   3  472.75   20.40
  -3  -4  -3   61.19    3.80
   3  -4   3   55.19    4.40
   3   4   3   69.39    5.20
   3   4   3   56.59    4.40
  -3   4  -3   64.29    4.00
   3   4   3   70.99    4.60
   3   4   3   62.99    2.30
  -4  -4  -3   23.10    2.50
   4  -4   3   18.40    2.90
   4   4   3   21.30    3.00
   4   4   3   23.20    3.60
  -4   4  -3   25.30    2.70
   4   4   3   21.90    1.10
   5  -4   3   38.70    2.80
   5  -4   3   35.90    2.50
  -5   4  -3   42.30    3.40
   5   4   3   39.70    4.60
   5   4   3   41.50    4.00
   5   4   3   37.70    3.10
   6  -4   3   32.80    2.90
  -6  -4  -3   32.60    1.70
   6  -4   3   22.40    2.10
   6   4   3   39.70    4.90
   6   4   3   33.10    2.80
  -6   4  -3   32.30    3.30
   6   4   3   31.20    1.60
   7  -4   3  400.36   15.90
   7  -4   3  445.56   19.00
  -7  -4  -3  402.56   14.20
   7   4   3  401.06   15.90
   7   4   3  417.36   13.10
  -7   4  -3  398.16   17.50
   7   4   3  451.05   19.00
   7   4   3  423.16   21.20
   8  -4   3  889.71   32.70
   8  -4   3  820.12   30.50
   8  -4   3  940.21   37.70
   8   4   3  916.41   32.70
  -8   4  -3  835.42   35.70
   8   4   3  883.31   42.10
   8   4   3  892.11   27.70
   8   4   3  956.90   37.60
   9  -4   3   58.49    4.90
   9  -4   3   67.79    4.40
   9  -4   3   61.19    6.00
   9   4   3   69.29    6.40
  -9   4  -3   65.49    4.90
   9   4   3   63.69    2.40
   9   4   3   59.59    6.90
   9   4   3   59.49    2.70
   9   4   3   57.79    4.60
  10  -4   3  296.97   12.70
  10  -4   3  313.87   12.70
  10  -4   3  312.67   12.30
  10  -4   3  299.57   15.90
  10   4   3  314.47    9.80
 -10   4  -3  311.57   14.10
  10   4   3  302.47   12.80
  10   4   3  330.17   15.80
  10   4   3  296.17    9.90
  11  -4   3   38.40    2.50
  11  -4   3   40.30    3.80
  11  -4   3   39.10    6.00
  11  -4   3   35.90    4.00
  11  -4   3   46.10    4.80
 -11   4  -3   38.90    4.30
  11   4   3   41.90    3.70
  12  -4   3  580.94   22.60
  12  -4   3  581.84   32.40
  12  -4   3  582.54   18.40
  12  -4   3  586.64   21.80
  12  -4   3  572.14   21.80
  12  -4   3  567.24   19.80
  12   4   3  554.74   22.00
 -12   4  -3  582.54   24.60
  12   4   3  584.54   18.70
  13  -4   3  229.78    8.60
  13  -4   3  268.17   11.50
  13  -4   3  232.78   15.50
  13  -4   3  230.48   10.70
  13  -4   3  238.68   10.00
  13  -4   3  238.68   11.40
  13   4   3  246.08    9.40
  13   4   3  237.78    8.00
  13   4   3  222.38    9.40
  13   4   3  237.08   10.50
 -13   4  -3  230.78   11.80
  14  -4   3   10.90    3.20
  14  -4   3    7.10    3.00
  14  -4   3   11.50    4.00
  14  -4   3    9.70    4.00
  14  -4   3    9.20    4.80
  14   4   3    7.40    2.60
  14   4   3    7.60    2.80
  14   4   3    8.60    1.30
  15  -4   3    6.50    3.10
  15  -4   3    5.20    3.80
  15  -4   3   11.80    3.40
  15  -4   3    3.50    3.90
  15  -4   3   12.90    5.00
  15   4   3    6.50    1.40
  15   4   3    7.80    2.70
  16  -4   3   70.19    6.30
  16  -4   3   69.29    5.40
  16  -4   3   65.59    5.50
  16  -4   3   63.59    7.80
 -16   4  -3   62.49    3.60
  16   4   3   68.69    3.30
  16   4   3   55.09    4.60
  17  -4   3  151.68    7.30
  17  -4   3  150.88   11.30
  17  -4   3  154.58    6.10
  17   4   3  157.68    5.70
  17   4   3  153.58    6.70
 -17   4  -3  148.09    5.90
  18  -4   3    3.10    3.40
  18  -4   3    4.40    1.70
  18  -4   3    4.70    2.50
  18   4   3    3.30    2.10
 -18   4  -3    2.40    1.40
  18   4   3    5.20    1.30
  19  -4   3   68.39    4.10
  19  -4   3   60.69    3.20
 -19   4  -3   63.29    2.90
 -19   5   3    0.80    1.00
  18  -5  -3    5.40    2.10
  18  -5  -3    4.10    1.60
  18  -5  -3    2.60    2.70
 -18   5   3    5.60    1.40
  17  -5  -3   14.70    2.00
  17  -5  -3   10.00    2.80
  17  -5  -3   11.50    3.90
  17  -5  -3   13.60    2.60
  17   5  -3   15.00    2.30
 -17   5   3   16.80    1.90
  16  -5  -3   14.50    4.30
  16  -5  -3   20.90    3.40
  16  -5  -3   17.40    2.80
  16  -5  -3   16.80    2.20
 -16   5   3   16.90    2.10
  15  -5  -3    4.50    1.80
  15  -5  -3    4.10    4.10
  15  -5  -3    8.50    3.10
  15  -5  -3    4.90    2.00
  15  -5  -3    7.60    2.70
 -15   5   3    5.80    1.90
  14  -5  -3    3.00    1.50
  14  -5  -3    9.00    4.40
  14  -5  -3    0.50    3.20
  14  -5  -3    8.40    3.10
  14  -5  -3    5.70    2.30
  14  -5  -3    3.00    2.80
  14  -5  -3    3.90    1.90
  14   5  -3    4.90    1.50
  14   5  -3    6.60    1.40
 -14   5   3    5.30    2.00
 -13  -5   3  234.78    9.10
  13  -5  -3  227.58    8.10
  13  -5  -3  221.28   10.40
  13  -5  -3  229.38    8.50
  13  -5  -3  239.88   15.20
  13  -5  -3  233.48    9.30
  13  -5  -3  221.18    9.70
  13  -5  -3  246.98   11.30
 -13   5   3  233.28    8.60
 -12  -5   3  187.18   11.40
  12  -5  -3  208.68    8.60
 -12  -5   3  204.58    8.10
  12  -5  -3  192.38    7.40
  12  -5  -3  186.68    7.50
  12  -5  -3  197.08   10.00
  12  -5  -3  196.08    9.60
  12  -5  -3  196.68    8.60
  12  -5  -3  206.98    9.20
  12  -5  -3  211.38   13.50
  12  -5  -3  193.48    8.40
 -12   5   3  194.08    7.50
 -11  -5   3   16.90    2.30
  11  -5  -3   16.70    2.00
  11  -5  -3   17.20    3.30
 -11  -5   3   13.70    4.30
  11  -5  -3   20.40    3.80
  11  -5  -3   23.00    4.80
  11  -5  -3   14.50    2.40
  11  -5  -3   16.70    3.60
  11   5  -3    9.90    5.40
 -10  -5   3  360.56   17.10
  10  -5  -3  394.46   14.90
  10  -5  -3  394.66   22.20
  10  -5  -3  394.06   15.20
 -10  -5   3  378.86   13.90
  10  -5  -3  379.36   15.90
  10  -5  -3  378.46   14.10
  10   5  -3  388.86   21.90
   9  -5  -3  366.66   13.70
   9  -5  -3  385.36   18.40
   9  -5  -3  373.76   14.00
   9  -5  -3  376.26   14.90
  -9  -5   3  350.06   13.20
   9   5  -3  364.56   20.40
   9   5  -3  346.17   12.20
  -8  -5   3   91.59    4.40
   8  -5  -3   93.49    5.70
   8  -5  -3   86.59    4.90
   8   5  -3   96.99    8.70
   8   5  -3   86.59    3.70
  -7  -5   3 1045.50   35.80
   7   5  -3 1072.49   32.70
   7   5  -3 1047.70   32.70
   7   5  -3 1037.20   34.30
   7   5  -3 1047.50   49.30
  -6  -5   3  310.27   11.00
   6   5  -3  301.37   10.30
   6   5  -3  286.57    9.80
   6   5  -3  300.87    9.70
   6   5  -3  311.77   16.80
  -5  -5   3  151.88    8.80
  -5  -5   3  156.08    6.20
   5   5  -3  158.98    5.80
   5   5  -3  153.98    5.40
   5   5  -3  155.38   10.10
  -4  -5   3  331.07   11.90
  -4  -5   3  323.77   15.70
   4   5  -3  321.57   11.20
   4   5  -3  345.37   17.50
  -3  -5   3   13.70    2.90
   3   5  -3   18.20    3.80
   3   5  -3   13.80    1.50
  -2  -5   3  589.04   26.40
   2  -5  -3  555.34   26.10
   2   5  -3  586.44   21.00
   2   5  -3  586.04   19.70
   2   5  -3  635.74   28.40
  -2   5   3  596.34   24.10
   1  -5  -3  246.88   12.10
  -1  -5   3  239.68   12.40
  -1   5   3  253.57    9.40
  -1   5   3  264.57    9.30
   1   5  -3  247.88    9.40
   1   5  -3  260.57   13.60
   0  -5  -3  418.16   18.90
   0  -5   3  402.86   19.20
   0   5  -3  412.16   17.50
   0   5   3  433.16   14.90
   0   5   3  430.36   19.00
   0   5   3  410.76   15.00
   0   5  -3  421.66   20.70
   0   5   3  425.36   20.00
   1  -5   3  368.16   17.50
  -1  -5  -3  354.76   16.90
   1   5   3  367.26   18.20
   1   5   3  408.86   17.20
  -1   5  -3  375.46   15.80
  -2  -5  -3  396.66   18.60
   2  -5   3  408.46   19.10
   2   5   3  427.56   18.70
   2   5   3  424.16   20.10
  -2   5  -3  424.16   17.40
   2   5   3  405.86   13.20
  -3  -5  -3   46.60    3.70
   3  -5   3   48.10    4.60
  -3   5  -3   49.90    3.90
   3   5   3   52.09    2.20
   3   5   3   54.09    4.40
   3   5   3   53.39    5.20
   4  -5   3  166.98    9.60
   4   5   3  173.08   10.30
  -4   5  -3  184.88    8.60
   4   5   3  173.58    9.20
   4   5   3  173.38    5.70
   5   5   3   57.19    5.80
   5   5   3   52.89    2.40
  -5   5  -3   54.99    4.30
   5   5   3   55.29    4.80
   6  -5   3   49.99    3.70
   6  -5   3   55.19    3.50
   6  -5   3   52.69    3.10
   6   5   3   50.49    5.70
   6   5   3   50.89    2.30
  -6   5  -3   52.19    4.30
   7  -5   3   10.30    2.10
   7  -5   3    7.20    2.30
   7   5   3    6.60    3.60
  -7   5  -3    7.60    2.40
   7   5   3    7.90    1.10
   8  -5   3    1.40    3.30
   8  -5   3    0.80    1.80
   8  -5   3   -3.00    2.10
   8   5   3    1.90    0.90
  -8   5  -3    0.40    2.20
   8   5   3    1.20    3.50
   9  -5   3  964.10   34.60
   9  -5   3  981.30   30.80
   9  -5   3  932.81   35.90
   9   5   3 1012.10   30.20
  -9   5  -3  971.70   39.40
   9   5   3  940.41   46.20
  10  -5   3   27.50    4.20
  10  -5   3   45.00    3.00
  10  -5   3   34.90    3.80
  10  -5   3   37.20    5.90
  10  -5   3   35.40    4.00
  10   5   3   31.40    2.20
  10   5   3   27.30    3.20
  10   5   3   36.10    1.90
 -10   5  -3   36.00    4.50
  11  -5   3  150.08    8.00
  11  -5   3  147.89    8.20
  11  -5   3  155.88    7.40
  11  -5   3  141.69    5.70
  11  -5   3  154.28   11.10
  11   5   3  146.59    5.10
  11   5   3  140.69    4.80
  11   5   3  138.09    7.30
 -11   5  -3  142.39    8.50
  12  -5   3    1.10    4.40
  12  -5   3    3.00    1.30
  12  -5   3    6.70    3.40
  12  -5   3    1.90    1.60
  12  -5   3    0.90    2.60
  12  -5   3    3.10    1.50
  12  -5   3    5.40    3.80
  12  -5   3    1.80    2.30
  12  -5   3    1.00    2.90
 -12   5  -3    2.00    2.90
 -12   5  -3    0.50    1.70
  12   5   3    1.30    2.50
  12   5   3    5.00    2.90
  12   5   3    1.10    1.10
  13  -5   3   45.20    2.40
  13  -5   3   45.80    4.10
  13  -5   3   45.20    4.00
  13  -5   3   44.50    4.60
  13  -5   3   46.70    5.10
  13  -5   3   56.39    5.80
  13  -5   3   56.19    4.30
  13  -5   3   50.19    3.40
  13  -5   3   49.50    7.30
  13   5   3   43.70    3.80
  13   5   3   42.50    4.20
  13   5   3   43.20    3.50
  13   5   3   44.60    2.50
 -13   5  -3   41.50    5.00
 -13   5  -3   47.00    3.50
  14  -5   3  228.98    8.20
  14  -5   3  260.57   11.70
  14  -5   3  240.98   10.20
  14  -5   3  256.07   11.70
  14  -5   3  243.58   15.80
  14  -5   3  238.38    8.70
  14  -5   3  237.08   10.70
  14   5   3  242.98    9.50
 -14   5  -3  244.38    8.80
  14   5   3  245.58    8.30
  14   5   3  215.88    9.50
  15  -5   3  265.97   10.80
  15  -5   3  252.87    9.20
  15  -5   3  277.27   12.10
  15  -5   3  257.37   16.90
  15  -5   3  254.07   11.40
 -15   5  -3  258.87    9.30
  15   5   3  266.37    8.90
  15   5   3  251.07   10.10
  15   5   3  264.87   10.10
  16  -5   3    7.00    1.90
  16  -5   3   -0.50    2.90
  16  -5   3    3.70    4.20
  16  -5   3    1.40    2.70
 -16   5  -3    4.20    1.80
  16   5   3    2.50    2.30
  16   5   3    4.30    1.40
  17  -5   3    1.40    3.50
  17  -5   3    5.40    2.40
  17  -5   3    2.50    2.40
  17  -5   3    1.30    1.70
 -17   5  -3    2.90    1.50
  17   5   3    2.10    1.40
  17   5   3    0.40    2.00
  18  -5   3    3.40    2.20
  18  -5   3   -1.00    1.50
  18  -5   3    1.80    2.80
 -18   5  -3    0.30    1.20
  18  -6  -3   49.10    2.70
 -18   6   3   53.09    2.60
  17  -6  -3    9.10    1.80
  17  -6  -3    6.50    3.10
  17  -6  -3    7.40    2.30
  17  -6  -3    7.90    2.00
 -17   6   3   10.80    1.60
  16  -6  -3   14.20    2.90
  16  -6  -3   15.60    2.60
  16  -6  -3   13.00    3.90
  16  -6  -3   18.70    2.10
 -16   6   3   13.50    1.90
  15  -6  -3   16.50    2.10
  15  -6  -3   15.00    2.10
  15  -6  -3   17.10    3.30
  15  -6  -3   16.20    4.30
  15  -6  -3   18.80    2.80
 -15   6   3   19.90    2.10
  14  -6  -3  134.89    6.20
  14  -6  -3  119.39    5.40
  14  -6  -3  125.69   10.10
  14  -6  -3  128.59    6.60
  14  -6  -3  125.59    7.10
  14   6  -3  126.39    4.70
  14   6  -3  133.39    4.70
 -14   6   3  141.09    5.70
  13  -6  -3    5.80    3.10
  13  -6  -3    3.80    4.20
  13  -6  -3   10.40    3.80
  13  -6  -3    8.50    2.10
  13  -6  -3   10.70    2.00
  13  -6  -3    8.30    2.70
 -13   6   3    8.10    2.10
  13   6  -3    7.50    1.50
  12  -6  -3  107.59    4.90
  12  -6  -3  115.49    5.20
  12  -6  -3  104.09    6.60
  12  -6  -3  117.49    7.40
  12  -6  -3  101.09    6.90
  12  -6  -3  106.09    5.50
  12  -6  -3  108.49    6.30
  12  -6  -3  105.09    9.00
  12   6  -3   99.39    4.40
 -12   6   3  106.59    5.10
 -12   6   3   99.59    7.70
 -11  -6   3    1.50    3.90
  11  -6  -3    2.60    2.10
  11  -6  -3   -0.20    1.80
  11  -6  -3    1.90    2.20
  11  -6  -3    0.90    2.70
  11  -6  -3    0.80    3.30
  11  -6  -3    0.50    2.30
  11  -6  -3   -0.70    6.10
  11  -6  -3    0.80    3.20
  11  -6  -3   -0.80    2.80
  11  -6  -3    4.10    4.00
 -11  -6   3    0.90    1.90
 -11   6   3   -1.70    1.80
 -11   6   3   -1.40    2.90
  11   6  -3    1.40    1.50
  11   6  -3    7.40    5.40
  10  -6  -3  188.18    7.10
 -10  -6   3  175.98   10.70
  10  -6  -3  190.18    8.70
  10  -6  -3  190.38    8.10
  10  -6  -3  198.58    9.70
  10  -6  -3  196.58   12.60
 -10  -6   3  193.48    7.90
 -10   6   3  179.88   10.60
  10   6  -3  185.48   14.10
 -10   6   3  199.68    7.30
  -9  -6   3  569.34   20.40
   9  -6  -3  574.34   22.60
   9  -6  -3  578.34   21.40
   9  -6  -3  571.64   21.00
   9   6  -3  591.54   17.90
   9   6  -3  577.24   17.90
  -8  -6   3  243.58    9.30
   8  -6  -3  239.48    9.90
   8  -6  -3  228.28    8.90
   8  -6  -3  243.88    9.60
   8  -6  -3  235.98   10.70
   8  -6  -3  239.98    9.90
   8   6  -3  238.18    8.40
   8   6  -3  242.58   15.50
   7  -6  -3   60.49    4.20
  -7  -6   3   61.49    3.70
  -7  -6   3   63.09    6.30
   7  -6  -3   60.49    4.70
   7   6  -3   61.59    3.10
   7   6  -3   59.39    7.90
   7   6  -3   64.09    2.50
   7   6  -3   64.39    2.60
  -6  -6   3    8.90    3.40
   6   6  -3    9.90    1.40
   6   6  -3    8.30    1.20
   6   6  -3    8.30    1.50
   6   6  -3    4.70    4.10
  -5  -6   3    9.80    3.30
  -5   6   3    9.80    2.80
  -5   6   3   12.10    1.80
   5   6  -3    7.70    4.00
   5   6  -3    8.50    1.50
   5   6  -3    8.80    1.20
  -4  -6   3   49.20    5.00
  -4   6   3   45.00    3.00
  -4   6   3   46.40    4.40
   4   6  -3   46.30    2.70
   4   6  -3   46.00    6.00
  -3  -6   3   37.50    4.60
   3   6  -3   39.70    5.60
  -3   6   3   41.60    4.10
   3   6  -3   38.00    2.50
  -3   6   3   43.60    2.60
  -2  -6   3  485.75   21.40
  -2   6   3  416.06   16.60
   2   6  -3  469.65   23.00
   2   6  -3  460.75   15.40
  -1  -6   3   14.40    3.30
   1  -6  -3   14.00    3.00
   1   6  -3   15.70    1.80
   1   6  -3   13.10    4.00
   1   6  -3   13.40    1.30
  -1   6   3   13.40    1.20
  -1   6   3   15.00    1.30
   0  -6   3   15.40    3.40
   0  -6  -3   10.60    2.70
   0   6  -3   17.40    3.90
   0   6   3   11.60    1.40
   1  -6   3  443.16   19.10
  -1  -6  -3  347.57   18.10
  -1   6  -3  416.26   13.70
   1   6   3  366.26   13.60
  -1   6  -3  416.16   16.20
  -1   6  -3  384.86   20.20
  -1   6  -3  391.76   17.00
   1   6   3  409.56   19.70
   2  -6   3  503.55   22.70
  -2   6  -3  499.95   16.50
  -2   6  -3  481.65   20.50
   2   6   3  479.35   23.60
  -2   6  -3  461.15   20.00
   3  -6   3  271.87   14.00
   3   6   3  259.27   14.60
  -3   6  -3  265.37    9.70
   3   6   3  268.77    8.90
  -3   6  -3  275.87   12.60
  -3   6  -3  281.97   11.80
   4  -6   3   13.00    3.50
   4   6   3   16.20    1.40
  -4   6  -3   13.60    2.90
   4   6   3   18.60    4.20
   5  -6   3  327.17   12.70
  -5   6  -3  337.87   15.20
   5   6   3  343.17   17.90
   6  -6   3  237.78    9.70
   6  -6   3  247.08   10.40
   6   6   3  256.07    8.30
  -6   6  -3  241.98   11.90
   6   6   3  238.18   14.30
   7  -6   3  406.96   13.60
   7  -6   3  408.36   15.40
   7  -6   3  391.86   15.00
   7  -6   3  426.56   14.80
   7  -6   3  396.36   16.00
   7   6   3  413.96   13.00
  -7   6  -3  384.86   17.90
   7   6   3  376.26   21.20
   8  -6   3   85.29    4.50
   8  -6   3   83.89    5.70
   8  -6   3   86.49    5.30
   8  -6   3   88.19    4.90
   8  -6   3   84.79    7.50
   8   6   3   88.99    8.60
   8   6   3   86.19    3.50
  -8   6  -3   82.69    6.30
   9  -6   3    3.70    2.70
   9  -6   3    3.50    1.80
   9  -6   3    1.00    3.80
   9  -6   3    4.80    2.90
   9  -6   3    5.50    2.30
   9  -6   3   -1.90    6.00
   9  -6   3    5.50    2.10
   9   6   3    3.30    2.40
   9   6   3    0.40    1.10
  -9   6  -3    4.40    2.80
   9   6   3    0.10    4.20
  10  -6   3  563.34   19.60
  10  -6   3  629.64   22.60
  10  -6   3  560.64   18.60
  10  -6   3  595.54   32.10
  10  -6   3  582.34   21.60
  10  -6   3  576.34   21.90
  10  -6   3  560.24   18.40
  10  -6   3  592.44   23.40
  10   6   3  572.84   19.40
 -10   6  -3  562.74   19.00
  10   6   3  550.44   21.70
  10   6   3  574.24   18.10
  10   6   3  549.85   29.90
 -10   6  -3  551.14   24.80
  10   6   3  589.64   18.40
  10   6   3  566.64   18.70
  11  -6   3   12.90    4.90
  11  -6   3   15.10    3.00
  11  -6   3    9.30    3.50
  11  -6   3   15.60    2.00
  11  -6   3   12.50    3.30
  11  -6   3   16.00    2.30
  11  -6   3    6.50    4.10
  11  -6   3   11.10    2.70
  11   6   3   12.80    1.20
 -11   6  -3   10.40    3.60
 -11   6  -3   14.70    2.10
  11   6   3   14.20    2.80
  11   6   3   14.40    1.60
  11   6   3   16.60    3.10
  11   6   3   16.30    1.50
  12  -6   3   70.49    5.10
  12  -6   3   59.99    5.60
  12  -6   3   68.29    6.00
  12  -6   3   59.69    3.80
  12  -6   3   70.09    6.80
  12  -6   3   62.79    5.10
  12  -6   3   64.99    8.00
  12  -6   3   64.09    3.40
  12   6   3   58.19    3.00
 -12   6  -3   61.79    3.90
  12   6   3   59.29    5.40
  12   6   3   55.89    4.90
  13  -6   3  209.48   14.60
  13  -6   3  218.78    7.60
  13  -6   3  218.78    8.10
  13  -6   3  217.58   10.30
  13  -6   3  220.38    9.50
  13  -6   3  223.38   10.70
  13  -6   3  244.98   11.40
  13  -6   3  225.68    8.70
  13   6   3  213.88    9.10
  13   6   3  220.38    7.80
 -13   6  -3  229.58    8.20
  13   6   3  222.88   10.10
  14  -6   3   12.60    1.90
  14  -6   3   15.00    3.60
  14  -6   3   16.70    2.20
  14  -6   3   13.20    4.90
  14  -6   3   17.30    3.20
  14  -6   3   22.50    4.60
  14   6   3   16.00    1.70
 -14   6  -3   16.00    2.20
  14   6   3   13.40    2.90
  15  -6   3  117.09    6.60
  15  -6   3  117.99   10.00
  15  -6   3  126.09    5.30
  15  -6   3  119.59    6.90
 -15   6  -3  121.69    5.20
  15   6   3  124.09    4.70
  15   6   3  115.79    6.20
  16  -6   3  116.39    6.30
  16  -6   3  108.19    4.90
  16  -6   3  105.39    5.70
  16  -6   3  103.79    9.00
 -16   6  -3  110.69    4.70
  16   6   3  111.89    4.40
  17  -6   3   95.99    4.10
  17  -6   3   93.19    4.90
  17  -6   3   80.39    7.50
 -17   6  -3   92.29    4.00
  18  -6   3   12.40    1.50
  18  -6   3   13.30    2.00
 -18   6  -3   12.60    1.40
 -17   7   3   27.00    2.10
  16  -7  -3  225.98    7.70
  16  -7  -3  217.28   13.50
  16  -7  -3  218.58    9.30
 -16   7   3  228.28    7.80
  15  -7  -3    2.80    2.60
  15  -7  -3   -0.40    1.60
  15  -7  -3   -1.30    3.10
  15  -7  -3    2.90    1.60
 -15   7   3    1.40    1.60
  14  -7  -3   15.40    2.50
  14  -7  -3   14.90    3.10
  14  -7  -3   15.20    2.00
  14  -7  -3   14.80    4.00
 -14   7   3   13.80    2.00
  13  -7  -3   12.20    2.10
  13  -7  -3   15.00    4.30
  13  -7  -3   12.20    2.00
  13  -7  -3   15.00    2.90
  13  -7  -3   16.40    3.40
 -13   7   3    9.00    2.00
  13   7  -3   11.20    1.50
  12  -7  -3   24.60    2.70
  12  -7  -3   16.00    2.10
  12  -7  -3   18.70    3.20
  12  -7  -3   13.90    3.40
  12  -7  -3   16.30    4.50
  12  -7  -3   19.10    4.10
  12  -7  -3   23.40    4.30
  12  -7  -3   17.20    2.40
  12   7  -3   16.20    1.90
 -12   7   3   18.20    2.20
  11  -7  -3    2.80    2.90
  11  -7  -3    5.50    2.60
  11  -7  -3    6.00    3.70
  11  -7  -3    4.20    3.50
  11  -7  -3   -1.20    1.80
  11  -7  -3   10.00    3.30
  11  -7  -3    0.60    2.30
  11  -7  -3    4.00    2.20
 -11   7   3    4.10    1.90
  11   7  -3    2.00    1.60
 -11   7   3    2.50    2.20
  11   7  -3    4.20    2.40
  10  -7  -3    4.70    3.00
  10  -7  -3   -3.60    2.30
  10  -7  -3    2.30    1.70
  10  -7  -3    3.40    3.50
 -10   7   3   -0.30    3.20
 -10   7   3   -1.10    1.80
 -10   7   3    1.50    2.20
  10   7  -3    3.60    2.40
  10   7  -3    0.90    5.10
   9  -7  -3   37.30    3.10
   9  -7  -3   34.40    3.70
   9  -7  -3   42.10    4.80
   9  -7  -3   34.80    3.90
  -9   7   3   28.00    4.90
   9   7  -3   36.10    7.30
  -9   7   3   38.90    3.20
   9   7  -3   36.50    1.80
   9   7  -3   37.00    3.20
   9   7  -3   37.00    1.90
  -9   7   3   35.20    3.00
   8  -7  -3   55.69    4.00
   8  -7  -3   78.69    5.30
   8  -7  -3   59.49    4.80
   8  -7  -3   55.79    3.50
   8  -7  -3   59.29    5.50
  -8   7   3   59.69    4.20
   8   7  -3   51.69    7.80
   8   7  -3   61.49    2.90
  -8   7   3   59.69    6.00
   8   7  -3   64.69    3.10
   7  -7  -3    1.10    2.60
   7  -7  -3    6.10    2.80
  -7   7   3    3.00    3.00
   7   7  -3   -1.30    4.80
  -7   7   3   10.90    2.10
   7   7  -3    3.80    1.60
   6  -7  -3  898.81   31.30
   6   7  -3  849.81   42.50
   6   7  -3  875.11   27.40
  -6   7   3  818.32   36.00
   6   7  -3  864.31   28.80
  -6   7   3  888.11   35.50
   6   7  -3  894.31   27.50
   5  -7  -3   55.99    4.00
  -5  -7   3   54.39    5.90
  -5   7   3   49.20    3.60
   5   7  -3   50.29    2.70
   5   7  -3   50.29    3.10
  -5   7   3   43.80    5.10
   5   7  -3   52.79    7.30
  -4  -7   3   68.39    6.20
   4   7  -3   62.19    3.40
   4   7  -3   53.79    7.20
  -4   7   3   72.49    3.80
  -3  -7   3  139.29    8.70
  -3   7   3  126.39    5.40
   3   7  -3  128.39    5.30
   3   7  -3  110.19    9.50
  -2  -7   3   18.40    4.00
  -2   7   3   16.20    1.80
   2   7  -3    6.60    4.10
  -2   7   3   13.90    1.40
  -2   7   3   12.00    1.40
   2   7  -3   15.70    2.00
  -1  -7   3    9.10    3.50
   1  -7  -3   13.90    3.40
  -1   7   3   11.50    1.60
   1   7  -3   12.40    4.40
   0  -7   3 1024.80   44.00
   0   7   3  966.00   33.60
   0   7  -3  995.20   35.00
   0   7  -3  989.30   35.10
   0   7  -3 1016.00   32.70
   0   7  -3  921.21   46.30
   1  -7   3  129.39    8.60
  -1   7  -3  132.29    5.40
  -1   7  -3  110.29    9.30
   2  -7   3  233.08   12.60
  -2   7  -3  229.98    8.40
  -2   7  -3  198.98   13.30
   3  -7   3   44.40    5.70
  -3   7  -3   40.90    2.90
   3   7   3   42.50    2.30
  -3   7  -3   28.20    3.90
   3   7   3   41.60    5.70
   4  -7   3  255.47   10.30
   4   7   3  252.97    8.30
  -4   7  -3  272.67   11.30
  -4   7  -3  232.68   12.30
   4   7   3  240.48   14.60
   5  -7   3   32.90    3.60
   5  -7   3   30.50    3.40
   5  -7   3   25.80    3.20
   5   7   3   24.80    5.10
  -5   7  -3   27.30    4.20
   6  -7   3    4.70    2.80
   6  -7   3   10.00    2.90
   6  -7   3    7.20    2.60
  -6   7  -3    6.30    2.90
   6   7   3    5.10    4.00
   6   7   3    3.50    1.10
   7  -7   3   24.00    3.20
   7  -7   3   14.40    3.10
   7  -7   3   24.10    3.50
   7  -7   3   17.00    2.00
   7  -7   3   15.40    2.30
  -7   7  -3   18.30    3.80
   7   7   3   16.50    1.80
   7   7   3   16.70    5.20
   8  -7   3   52.99    3.20
   8  -7   3   54.49    4.10
   8  -7   3   48.10    4.60
   8  -7   3   50.79    4.80
   8  -7   3   52.39    5.40
   8  -7   3   59.49   10.40
   8   7   3   45.70    4.10
  -8   7  -3   35.20    4.80
  -8   7  -3   51.49    3.30
   8   7   3   51.99    2.80
   8   7   3   41.90    7.00
   9  -7   3    0.00    3.00
   9  -7   3    2.20    2.30
   9  -7   3   -0.30    6.80
   9  -7   3    0.10    1.70
   9  -7   3   -0.10    2.50
   9  -7   3    1.30    3.10
   9  -7   3    0.20    4.10
   9  -7   3   -0.30    2.10
  -9   7  -3    1.10    3.00
   9   7   3   -2.60    4.20
  -9   7  -3    0.30    1.70
   9   7   3    0.70    2.30
   9   7   3   -0.50    1.20
  10  -7   3   93.59    7.20
  10  -7   3   90.39    5.00
  10  -7   3   97.19    6.60
  10  -7   3  101.69    5.80
  10  -7   3   99.49    8.90
  10  -7   3   97.69    5.40
  10  -7   3   91.69    6.40
  10  -7   3  101.19    4.60
 -10   7  -3  100.19    4.70
  10   7   3   93.29    3.80
 -10   7  -3   87.49    7.20
  10   7   3   91.29    4.10
  10   7   3   97.49    5.50
  10   7   3   96.99    4.30
  11  -7   3   82.99    4.20
  11  -7   3   75.69    5.40
  11  -7   3   72.29    5.90
  11  -7   3   78.29    6.40
  11  -7   3   83.89    4.50
  11  -7   3   80.99    7.30
  11  -7   3   80.89    8.40
  11   7   3   81.59    3.10
 -11   7  -3   82.09    4.40
  11   7   3   84.39    5.50
  11   7   3   78.19    3.70
  12  -7   3   33.90    3.00
  12  -7   3   28.70    5.50
  12  -7   3   36.80    5.00
  12  -7   3   37.00    3.50
  12  -7   3   35.60    3.30
  12  -7   3   38.50    4.30
  12   7   3   30.10    2.50
 -12   7  -3   34.60    3.30
  12   7   3   30.90    3.40
  13  -7   3   60.99    4.80
  13  -7   3   61.99    5.60
  13  -7   3   52.99    7.50
  13  -7   3   61.69    3.80
  13  -7   3   65.89    6.00
  13  -7   3   63.49    4.60
  13   7   3   61.09    4.90
  13   7   3   61.99    3.10
 -13   7  -3   55.99    3.70
  14  -7   3  148.09   11.60
  14  -7   3  163.58    8.30
  14  -7   3  167.48    6.30
  14  -7   3  165.48    7.60
  14  -7   3  169.88    6.40
  14   7   3  171.78    6.10
  14   7   3  173.18    7.30
 -14   7  -3  166.98    6.50
  15  -7   3    1.70    3.60
  15  -7   3    4.50    2.60
  15  -7   3    2.60    1.70
  15  -7   3    5.70    2.40
  15   7   3    1.70    2.50
  15   7   3    3.40    1.30
 -15   7  -3    3.60    1.60
  16  -7   3  127.09    9.80
  16  -7   3  154.68    5.60
  16  -7   3  146.59    6.30
  16   7   3  137.39    6.20
 -16   7  -3  152.28    5.50
  17  -7   3    2.20    1.30
 -17   7  -3    1.60    1.20
 -16   8   3   15.40    1.60
  15  -8  -3    6.20    2.40
 -15   8   3    6.20    1.40
 -15   8   3    6.50    1.60
  14  -8  -3    4.90    2.50
  14  -8  -3    4.20    2.00
 -14   8   3    4.50    1.50
 -14   8   3    2.00    1.70
  13  -8  -3   52.19    3.10
  13  -8  -3   53.89    4.50
  13  -8  -3   51.59    3.10
  13  -8  -3   57.29    4.90
 -13   8   3   56.59    3.80
 -13   8   3   55.39    3.40
  12  -8  -3   45.70    3.80
  12  -8  -3   48.50    4.90
  12  -8  -3   41.70    3.80
  12  -8  -3   42.80    3.00
 -12   8   3   42.80    3.80
 -12   8   3   44.40    3.10
  12   8  -3   48.80    4.10
 -12   8   3   36.40    3.60
  12   8  -3   48.00    2.80
  11  -8  -3   32.60    3.00
  11  -8  -3   38.00    4.60
  11  -8  -3   37.20    4.40
  11  -8  -3   52.39    4.10
  11  -8  -3   41.70    4.10
  11  -8  -3   44.40    4.00
  11  -8  -3   42.50    3.00
  11   8  -3   44.20    2.90
 -11   8   3   40.80    3.20
 -11   8   3   35.50    3.10
 -11   8   3   30.40    3.60
  11   8  -3   34.80    3.20
  10  -8  -3    1.80    2.30
  10  -8  -3    5.50    3.00
  10  -8  -3   -2.30    3.30
  10  -8  -3    1.50    1.60
 -10   8   3    0.70    2.10
  10   8  -3    2.60    2.40
 -10   8   3    3.40    1.80
 -10   8   3    3.10    2.40
   9  -8  -3  167.68    9.10
   9  -8  -3  155.48    7.70
   9  -8  -3  162.58    8.00
   9   8  -3  155.08    7.00
  -9   8   3  150.98    6.10
  -9   8   3  157.78    6.60
  -9   8   3  140.49    7.40
   8  -8  -3  131.19    6.90
   8  -8  -3  134.29    7.20
   8  -8  -3  140.19    8.30
   8   8  -3  129.49    6.30
  -8   8   3  111.29    8.40
  -8   8   3  125.69    5.90
   8   8  -3  134.69    4.60
   8   8  -3  130.89    4.50
  -8   8   3  125.29    5.30
   8   8  -3  122.79   11.60
   7  -8  -3    1.70    2.80
   7  -8  -3   -2.50    3.00
  -7   8   3    2.90    2.10
   7   8  -3   -5.30    2.20
   7   8  -3    3.60    1.40
  -7   8   3    4.20    3.10
   7   8  -3    1.40    4.80
   6  -8  -3   77.59    4.70
   6  -8  -3   93.89    5.50
   6   8  -3   76.49    4.90
   6   8  -3   76.39    9.60
   6   8  -3   86.89    3.50
   6   8  -3   88.29    3.40
  -6   8   3   90.69    4.90
   5  -8  -3  267.57   10.90
   5   8  -3  276.27    9.10
   5   8  -3  249.18    8.80
  -5   8   3  265.37   10.10
   5   8  -3  250.07   16.50
   5   8  -3  255.67    9.50
   4  -8  -3   36.10    3.50
  -4   8   3   23.00    2.60
  -4   8   3   29.20    2.30
   4   8  -3   30.90    6.40
  -4   8   3   32.40    3.30
  -4   8   3   28.30    2.40
   4   8  -3   25.70    2.50
   3  -8  -3    2.90    2.50
  -3   8   3    3.00    1.30
   3   8  -3    7.10    2.00
  -3   8   3    4.10    1.90
   3   8  -3   -1.40    4.20
  -3   8   3    1.20    1.10
   3   8  -3    7.50    2.00
   2  -8  -3  406.86   14.80
  -2   8   3  388.76   13.90
   2   8  -3  355.36   21.30
   2   8  -3  394.26   13.70
   1  -8  -3   16.10    2.80
  -1   8   3   23.20    2.30
   1   8  -3   21.60    2.50
   1   8  -3   15.40    5.20
   0   8  -3   84.69    8.50
  -1   8  -3   62.09    3.00
  -1   8  -3   54.89    2.80
  -1   8  -3   44.00    7.10
  -2   8  -3   16.30    5.20
  -2   8  -3   16.90    2.00
   3  -8   3   32.50    3.80
   3   8   3   26.30    2.20
   4  -8   3   20.10    3.40
   4   8   3   16.10    1.40
  -4   8  -3   14.50    3.70
   5  -8   3   38.00    4.00
   5  -8   3   47.00    4.20
   5   8   3   36.50    6.10
  -5   8  -3   28.90    4.50
   5   8   3   40.90    3.30
   5   8   3   32.80    2.60
  -5   8  -3   34.60    2.90
   6  -8   3   93.69    4.20
   6  -8   3   99.49    6.30
   6  -8   3  101.99    6.00
   6  -8   3   93.79    6.20
   6   8   3   84.09    5.10
  -6   8  -3   83.29    4.80
  -6   8  -3   85.29    4.20
   6   8   3   95.19    3.40
  -6   8  -3   84.99    7.20
   6   8   3   94.79    9.30
   6   8   3   98.39    3.60
  -6   8  -3   91.29    5.20
   7  -8   3   96.99    6.10
   7  -8   3   85.19    4.20
   7  -8   3   95.19    6.00
   7  -8   3   97.89    6.50
  -7   8  -3   83.79    7.20
   7   8   3   86.49    9.10
  -7   8  -3   95.89    4.90
  -7   8  -3   94.09    4.40
  -7   8  -3   81.99    6.00
   7   8   3   96.89    5.20
   8  -8   3   33.20    3.00
   8  -8   3   31.90    4.30
   8  -8   3   30.50    4.00
   8  -8   3   29.00   10.30
   8  -8   3   31.10    3.60
   8  -8   3   30.70    3.20
  -8   8  -3   25.70    4.90
  -8   8  -3   28.90    3.70
  -8   8  -3   32.30    2.90
   8   8   3   29.50    6.60
  -8   8  -3   32.80    2.50
   8   8   3   26.80    3.00
   8   8   3   31.20    2.60
   9  -8   3    1.60    7.70
   9  -8   3    3.80    1.80
   9  -8   3    2.40    2.80
   9  -8   3    2.00    2.40
   9  -8   3    0.10    3.00
   9  -8   3    2.20    3.40
   9  -8   3   -1.60    2.00
  -9   8  -3    5.70    2.30
   9   8   3    4.80    1.60
   9   8   3    4.50    2.50
  -9   8  -3    2.50    1.80
  10  -8   3  130.69    7.40
  10  -8   3  128.09    5.80
  10  -8   3  127.99    5.40
  10  -8   3  136.79    8.50
  10  -8   3  115.79    6.70
  10  -8   3  128.29    7.70
 -10   8  -3  124.49    5.40
 -10   8  -3  125.69    6.10
  10   8   3  119.19    5.10
  10   8   3  130.79    4.80
  10   8   3  119.59    6.40
  11  -8   3  255.57   10.00
  11  -8   3  260.07   11.90
  11  -8   3  241.48   11.00
  11  -8   3  245.98    8.90
  11  -8   3  258.57    8.90
  11   8   3  240.38    9.70
 -11   8  -3  250.47    9.50
 -11   8  -3  247.98    9.00
  12  -8   3    5.20    1.80
  12  -8   3    8.00    2.00
  12  -8   3    8.30    3.40
  12  -8   3   10.20    2.80
  12  -8   3    9.50    4.00
 -12   8  -3    7.10    1.90
  12   8   3    6.90    2.60
  13  -8   3   27.90    4.80
  13  -8   3   25.30    2.20
  13  -8   3   29.10    3.70
  13  -8   3   20.30    2.70
 -13   8  -3   32.30    3.00
  13   8   3   25.10    2.90
  14  -8   3  201.78   13.40
  14  -8   3  220.68    7.60
  14  -8   3  203.18    9.20
 -14   8  -3  222.78    7.70
  14   8   3  215.58    8.20
  15  -8   3   29.00    2.40
  15   8   3   26.10    2.60
 -15   8  -3   28.30    2.30
 -16   8  -3   26.10    1.90
  14  -9  -3   29.10    2.60
 -14   9   3   29.70    2.40
  13  -9  -3   55.69    4.00
  13  -9  -3   52.99    4.10
 -13   9   3   52.49    3.20
  12  -9  -3    2.70    2.60
  12  -9  -3    1.80    1.90
  12  -9  -3   -1.20    2.30
  12   9  -3    0.50    2.10
 -12   9   3    1.20    1.70
  11  -9  -3   32.20    3.40
  11  -9  -3   27.20    3.60
  11  -9  -3   21.60    2.70
  11  -9  -3   28.20    2.80
 -11   9   3   31.40    2.60
  11   9  -3   30.80    3.00
  10  -9  -3   20.60    3.30
  10  -9  -3   18.30    8.30
  10  -9  -3   21.80    4.70
  10  -9  -3   17.70    2.60
 -10   9   3   25.10    2.60
  10   9  -3   23.60    2.90
   9  -9  -3   13.10    3.00
   9  -9  -3    8.80    3.00
   9   9  -3    9.50    2.60
  -9   9   3    6.80    2.30
   8  -9  -3    8.70    3.30
   8  -9  -3   12.40    3.30
   8  -9  -3   13.10    4.10
  -8   9   3   10.50    2.60
  -8   9   3   11.60    2.30
   8   9  -3   14.40    2.70
   7  -9  -3   68.39    5.60
  -7  -9   3   61.59    4.30
   7  -9  -3   66.49    5.00
   7  -9  -3   58.99    6.20
   7   9  -3   66.99    2.90
  -7   9   3   64.89    4.10
   7   9  -3   62.29    3.10
  -7   9   3   62.39    4.30
   7   9  -3   74.69    4.70
   6  -9  -3   17.00    3.30
  -6  -9   3   20.00    2.50
  -6   9   3   14.20    1.90
   6   9  -3   14.80    2.40
  -6   9   3   14.70    2.50
   6   9  -3   14.90    2.70
  -6   9   3   14.60    2.30
   6   9  -3   16.80    1.90
  -6   9   3   19.00    1.90
   5  -9  -3   73.89    4.60
   5  -9  -3   64.89    5.30
  -5  -9   3   72.19    4.50
  -5   9   3   66.99    4.00
   5   9  -3   66.79    9.10
  -5   9   3   67.99    4.30
   5   9  -3   72.29    3.40
   5   9  -3   74.09    4.30
   5   9  -3   76.79    3.30
   5   9  -3   68.99    4.80
   4  -9  -3    6.40    2.80
  -4  -9   3    7.80    2.40
   4  -9  -3    2.50    2.20
   4   9  -3    9.00    2.40
   4   9  -3    9.00    1.20
  -4   9   3    3.40    1.90
  -4   9   3    6.30    2.10
   4   9  -3    3.20    5.10
   4   9  -3   12.90    2.20
   3  -9  -3   26.00    2.90
   3  -9  -3   28.30    3.40
  -3  -9   3   30.20    2.80
   3   9  -3   28.50    2.60
  -3   9   3   23.90    2.30
   3   9  -3   25.00    2.90
   3   9  -3   34.80    6.70
   3   9  -3   25.30    2.30
  -3   9   3   25.60    2.40
  -3   9   3   24.10    2.30
  -2  -9   3  133.09    6.30
   2  -9  -3  140.79    6.90
   2  -9  -3  142.29    6.40
   2   9  -3  128.49   11.50
   2   9  -3  144.99    6.00
  -2   9   3  142.29    5.80
   2   9  -3  137.39    5.10
  -2   9   3  128.89    5.50
   2   9  -3  138.79    6.80
   2   9  -3  148.29    6.50
  -2   9   3  134.99    5.50
  -1  -9   3  299.67   10.70
   1  -9  -3  284.97   11.60
  -1   9   3  279.37    9.50
   1   9  -3  295.17   10.70
   1   9  -3  283.27    9.60
   1   9  -3  291.57   17.70
   1   9  -3  288.17   10.20
  -1   9   3  282.37   10.40
  -1   9   3  294.47   10.20
   0  -9  -3  279.47   10.10
   0  -9   3  279.67   10.20
   0   9  -3  278.77    9.70
   0   9   3  271.97    9.70
   0   9   3  267.37    9.90
   0   9  -3  271.47    9.90
   0   9  -3  252.77   16.80
   0   9  -3  275.37   10.10
   0   9   3  275.57    9.00
   0   9  -3  267.57    9.60
  -1  -9  -3   18.90    2.50
   1  -9   3   16.90    2.60
   1   9   3   13.90    2.10
   1   9   3   12.40    1.50
   1   9   3   11.90    2.30
  -1   9  -3   18.00    2.00
  -1   9  -3   12.10    2.10
  -1   9  -3   14.20    2.50
  -1   9  -3   16.60    2.10
   2  -9   3    8.50    3.20
  -2  -9  -3   10.40    2.10
   2  -9   3   10.50    2.40
  -2   9  -3    4.80    2.20
  -2   9  -3    7.10    1.90
   2   9   3    6.70    2.30
  -2   9  -3    7.90    1.90
   2   9   3    6.20    1.20
   2   9   3    8.10    2.00
  -3  -9  -3  281.77   10.60
   3  -9   3  297.37   12.20
   3  -9   3  285.77   10.80
  -3   9  -3  278.47   10.00
  -3   9  -3  295.57   10.70
   3   9   3  282.77   10.70
  -3   9  -3  293.27   10.50
  -3   9  -3  297.37   11.00
  -3   9  -3  307.37   10.90
   3   9   3  304.17    9.70
   4  -9   3   55.59    5.10
  -4  -9  -3   61.09    4.20
   4  -9   3   55.39    4.30
   4   9   3   55.99    3.30
  -4   9  -3   53.19    3.80
   4   9   3   53.59    4.20
  -4   9  -3   53.89    4.20
   5  -9   3   53.79    4.70
   5  -9   3   53.79    5.00
  -5   9  -3   51.49    4.10
   5   9   3   52.09    2.90
   5   9   3   48.90    2.60
   5   9   3   53.49    4.30
  -5   9  -3   59.49    4.00
   6  -9   3   33.80    3.20
   6  -9   3   30.60    4.00
   6  -9   3   29.60    4.00
   6   9   3   28.10    3.00
  -6   9  -3   30.40    2.80
  -6   9  -3   33.80    2.90
   7  -9   3  188.78    8.40
   7  -9   3  214.18    9.50
   7  -9   3  204.18    9.70
   7   9   3  213.48    8.40
  -7   9  -3  196.08    8.00
  -7   9  -3  209.28    8.10
   8  -9   3   16.20    3.70
   8  -9   3   23.80   10.50
   8  -9   3   19.70    3.20
   8  -9   3   21.20    3.00
   8   9   3   20.90    2.20
   8   9   3   15.40    2.80
  -8   9  -3   16.20    2.50
  -8   9  -3   18.90    2.10
   9  -9   3  234.38    9.60
   9  -9   3  208.48   10.10
   9  -9   3  225.08    8.80
   9   9   3  234.98    9.10
   9   9   3  232.28    7.80
  -9   9  -3  217.48    8.10
  -9   9  -3  225.98    8.60
  10  -9   3   82.19    5.80
  10  -9   3   84.09    4.70
  10  -9   3   76.79    5.50
  10  -9   3   87.99    7.00
  10   9   3   79.09    3.30
 -10   9  -3   80.69    4.60
  10   9   3   72.29    5.00
 -10   9  -3   74.99    3.80
  11  -9   3    4.40    2.60
  11  -9   3    6.20    2.00
  11  -9   3    5.60    3.00
 -11   9  -3    3.60    1.70
 -11   9  -3    8.00    2.10
  11   9   3    3.20    2.40
  12  -9   3    0.50    2.40
  12  -9   3    3.40    2.70
  12   9   3   -5.20    2.20
 -12   9  -3    0.60    1.50
 -12   9  -3    0.00    1.80
  13  -9   3    6.20    2.60
  13  -9   3    3.30    1.80
  13   9   3    7.70    2.20
 -13   9  -3    4.20    1.70
 -13   9  -3    5.40    1.40
 -14   9  -3   29.80    2.40
 -14   9  -3   27.50    2.00
  14   9   3   29.20    2.50
  13 -10  -3   89.99    3.90
 -13  10   3   87.79    3.60
  12 -10  -3    2.90    1.10
  12 -10  -3    3.50    2.00
 -12  10   3    2.80    1.40
  12  10  -3    4.50    1.80
  11 -10  -3   -2.00    2.20
  11 -10  -3    0.00    1.80
  11 -10  -3    2.40    2.30
 -11  10   3   -2.50    1.50
  11  10  -3    0.00    1.90
  10 -10  -3   29.40    3.10
  10 -10  -3   22.90    3.10
  10 -10  -3   23.00    2.50
  10 -10  -3   12.80    2.50
  10 -10  -3   22.90    2.40
 -10 -10   3   24.50    2.20
 -10  10   3   22.30    2.10
  10  10  -3   25.00    2.60
  10  10  -3   26.40    2.30
   9 -10  -3   21.50    3.20
  -9 -10   3   31.50    2.50
   9 -10  -3   31.50    3.20
   9 -10  -3   21.20    8.90
  -9  10   3   25.50    2.30
   9  10  -3   30.50    2.50
   9  10  -3   29.00    2.90
  -9  10   3   36.80    3.40
   8 -10  -3  112.69    6.10
   8 -10  -3  102.89    5.90
   8 -10  -3   77.79   15.20
  -8 -10   3  103.09    5.00
  -8  10   3   96.89    4.80
   8  10  -3   93.29    5.30
   8  10  -3   99.69    4.90
  -8  10   3  106.89    5.10
  -7 -10   3    2.80    2.00
   7 -10  -3    1.10    2.70
   7 -10  -3    4.20    3.00
  -7  10   3   -0.50    2.00
   7  10  -3    1.00    2.30
  -7  10   3    0.30    1.80
   7  10  -3    0.10    2.10
   6 -10  -3   14.00    3.10
  -6 -10   3   15.60    2.40
  -6  10   3   13.50    2.10
   6  10  -3   14.80    1.50
   6  10  -3   16.40    2.40
   6  10  -3   12.40    2.60
   6  10  -3   13.00    1.60
  -6  10   3   14.90    2.30
   5 -10  -3   13.70    3.20
  -5 -10   3   20.30    2.60
   5 -10  -3   17.50    2.60
  -5  10   3   13.80    2.10
  -5  10   3   15.30    2.10
   5  10  -3   16.00    2.00
   5  10  -3   25.20    2.60
   5  10  -3   22.00    2.80
  -4 -10   3  177.58    7.30
   4 -10  -3  169.48    8.20
   4 -10  -3  175.28    7.50
  -4  10   3  183.98    6.70
   4  10  -3  174.38    7.50
  -4  10   3  171.58    6.70
   4  10  -3  171.08    7.00
  -3 -10   3   72.29    4.80
   3 -10  -3   67.69    4.60
   3 -10  -3   67.19    5.00
  -3  10   3   64.89    3.60
   3  10  -3   67.19    4.20
   3  10  -3   80.19    4.90
  -3  10   3   66.99    3.70
   3  10  -3   69.59    2.70
  -2 -10   3   11.40    2.50
   2 -10  -3   10.60    2.80
   2 -10  -3   12.30    2.60
  -2  10   3   11.60    2.10
   2  10  -3   13.30    2.20
   2  10  -3   11.80    1.60
   2  10  -3   12.00    2.60
  -2  10   3    9.30    1.70
   1 -10  -3   15.20    2.70
  -1 -10   3   19.90    2.80
   1  10  -3   17.40    2.30
   1  10  -3   15.00    2.10
   1  10  -3   13.30    1.80
  -1  10   3   16.30    2.30
   1  10  -3   16.00    2.30
   1  10  -3   20.90    2.80
  -1  10   3   13.40    2.40
  -1  10   3   18.70    2.20
  -1  10   3   12.40    1.70
   0 -10  -3   73.49    4.80
   0 -10   3   75.29    4.90
   0  10  -3   70.29    4.80
   0  10   3   65.09    3.20
   0  10   3   69.09    4.60
   0  10  -3   68.79    3.50
   0  10   3   73.49    4.20
   0  10  -3   66.19    4.10
  -1 -10  -3   60.49    4.40
   1 -10   3   54.79    4.60
   1 -10   3   58.99    5.30
  -1  10  -3   55.59    3.40
  -1  10  -3   61.59    3.80
   1  10   3   58.89    4.40
   1  10   3   61.19    4.00
  -1  10  -3   65.29    4.60
   1  10   3   58.19    2.60
  -2 -10  -3  156.88    6.80
   2 -10   3  153.18    6.90
   2 -10   3  147.89    8.00
  -2  10  -3  160.08    6.90
   2  10   3  149.39    6.40
   2  10   3  171.58    5.70
  -2  10  -3  152.08    6.10
  -2  10  -3  144.49    6.10
  -2  10  -3  161.58    6.20
   2  10   3  153.98    6.80
   3 -10   3   91.59    5.20
   3 -10   3   93.69    6.20
  -3 -10  -3   98.69    5.10
   3  10   3   92.79    4.80
  -3  10  -3   96.49    4.50
   3  10   3   96.09    5.30
  -3  10  -3   95.49    4.80
  -3  10  -3   93.49    5.20
   4 -10   3   11.70    3.40
  -4 -10  -3   13.60    2.30
  -4  10  -3   15.60    2.50
  -4  10  -3   12.10    2.40
  -4  10  -3   13.80    2.10
   4  10   3   13.30    2.20
   4  10   3   11.50    1.70
   4  10   3   13.80    2.60
   4  10   3   14.00    1.60
  -5 -10  -3   91.19    4.70
   5 -10   3   98.69    6.60
   5 -10   3   77.09    6.10
  -5  10  -3   86.59    4.80
  -5  10  -3   90.49    4.90
   5  10   3   80.99    4.40
  -5  10  -3   93.09    4.50
   5  10   3   92.79    5.10
   6 -10   3   49.90    4.70
   6 -10   3   55.39    4.80
   6  10   3   47.80    4.40
  -6  10  -3   50.59    4.00
  -6  10  -3   60.09    4.10
  -6  10  -3   56.49    3.90
   7 -10   3   32.10    3.30
   7 -10   3   32.50    3.60
   7 -10   3   23.80    3.80
   7 -10   3   39.20   11.10
  -7  10  -3   33.20    2.80
  -7  10  -3   39.70    3.70
  -7  10  -3   32.00    2.70
   7  10   3   30.70    3.00
   8 -10   3  119.89   13.70
   8 -10   3  118.89    7.00
   8 -10   3  129.09    6.00
   8 -10   3  115.69    5.40
   8  10   3  118.59    5.90
  -8  10  -3  128.19    5.50
  -8  10  -3  126.89    5.90
   9 -10   3   10.00    2.70
   9 -10   3    7.50    2.20
   9 -10   3    2.20    2.90
   9  10   3    7.00    2.30
  -9  10  -3    6.40    2.00
  10 -10   3   47.20    4.50
  10 -10   3   41.00    3.40
  10 -10   3   44.90    3.30
  10  10   3   48.40    3.80
 -10  10  -3   37.30    3.20
  11 -10   3   22.30    3.00
  11 -10   3   29.10    2.80
  11 -10   3   25.10    2.30
 -11  10  -3   25.90    2.20
  11  10   3   25.60    2.60
  12 -10   3    6.30    1.90
 -12  10  -3   11.30    1.60
  12  10   3   13.50    2.20
 -13  10  -3    2.60    1.20
 -11  11   3    9.80    1.20
  10 -11  -3    5.50    1.60
  10 -11  -3    3.00    2.00
 -10 -11   3    6.60    1.40
 -10  11   3    4.70    1.20
  10  11  -3    5.10    1.40
  10  11  -3    3.40    1.70
   9 -11  -3    2.90    1.80
  -9 -11   3    3.50    1.60
   9  11  -3    2.90    1.50
   9  11  -3    1.50    1.80
  -9  11   3    4.90    1.30
  -8 -11   3    2.60    1.70
   8 -11  -3    0.60    7.20
   8 -11  -3    4.80    2.40
   8  11  -3    2.50    1.70
   8  11  -3    2.20    2.00
  -8  11   3    3.60    1.40
  -7 -11   3    3.80    1.80
   7 -11  -3   -1.20    2.20
   7  11  -3    3.40    1.80
  -7  11   3    0.70    1.40
   7  11  -3   -0.20    2.10
   6 -11  -3  141.79    6.70
  -6 -11   3  136.59    5.90
  -6  11   3  133.49    5.20
   6  11  -3  146.49    6.10
   6  11  -3  142.89    5.70
  -6  11   3  133.49    5.30
  -5 -11   3   29.00    2.70
   5 -11  -3   27.10    3.20
  -5  11   3   24.40    2.10
   5  11  -3   26.40    2.80
   5  11  -3   30.80    2.20
   5  11  -3   30.10    2.50
   5  11  -3   34.60    2.00
   4 -11  -3    7.70    2.60
  -4 -11   3    8.20    2.20
   4 -11  -3    8.10    2.20
   4  11  -3    6.90    1.60
  -4  11   3    8.70    1.70
   4  11  -3    6.30    2.30
   4  11  -3    6.70    2.00
   3 -11  -3   50.99    4.10
  -3 -11   3   44.30    4.00
  -3  11   3   49.10    2.80
   3  11  -3   47.50    4.20
   3  11  -3   46.80    3.50
  -2 -11   3   64.59    5.00
  -2 -11   3   66.19    4.50
   2 -11  -3   60.59    4.30
   2  11  -3   68.39    4.60
  -2  11   3   59.89    3.00
   2  11  -3   61.39    3.90
   1 -11  -3  111.19    5.50
  -1 -11   3  108.29    6.30
  -1 -11   3  111.79    5.60
   1  11  -3  108.59    3.90
   1  11  -3  110.89    4.90
  -1  11   3  110.89    4.00
  -1  11   3  104.19    5.20
  -1  11   3  115.19    4.90
   1  11  -3  114.19    5.60
   0 -11   3    5.10    2.30
   0 -11   3    8.60    3.20
   0 -11  -3    6.00    2.20
   0  11  -3    1.90    1.80
   0  11  -3    4.70    1.40
   0  11   3    5.80    2.10
   0  11  -3    3.20    2.20
   0  11   3    5.80    1.90
  -1 -11  -3    4.60    2.30
   1 -11   3   -0.50    2.90
   1 -11   3   -1.80    2.20
   1  11   3    6.40    2.20
   1  11   3    1.20    1.90
  -1  11  -3    4.00    1.60
  -1  11  -3    0.20    1.60
  -1  11  -3    3.60    2.20
   2 -11   3   27.80    3.60
  -2 -11  -3   29.70    2.80
   2 -11   3   24.90    2.70
  -2  11  -3   34.50    2.50
   2  11   3   24.50    2.60
   2  11   3   29.20    2.50
   2  11   3   23.20    2.20
  -2  11  -3   26.50    2.70
   3 -11   3   50.89    5.00
  -3 -11  -3   57.09    4.10
   3  11   3   53.39    4.00
   3  11   3   54.49    3.00
   3  11   3   52.89    2.70
  -3  11  -3   57.89    3.20
  -3  11  -3   49.40    3.90
  -3  11  -3   55.99    3.20
   3  11   3   61.89    3.80
   4 -11   3   10.00    3.00
   4 -11   3   13.30    3.50
  -4 -11  -3    7.40    2.10
   4  11   3   11.60    2.30
  -4  11  -3    9.70    2.10
  -4  11  -3    9.60    1.70
   4  11   3   11.90    2.10
  -5 -11  -3  130.89    5.80
   5 -11   3  138.59    7.10
   5 -11   3  139.69    7.20
  -5  11  -3  138.89    5.20
  -5  11  -3  127.19    5.30
   5  11   3  130.89    5.90
   5  11   3  133.09    5.50
  -5  11  -3  122.19    5.50
   6 -11   3   23.20    3.40
   6 -11   3   23.80    2.90
  -6 -11  -3   25.10    2.30
   6 -11   3   24.60    9.90
  -6  11  -3   18.90    2.10
  -6  11  -3   28.90    2.80
   6  11   3   22.00    2.60
   6  11   3   24.50    2.20
   7 -11   3   -1.80    2.10
   7 -11   3   -1.10    2.60
   7 -11   3    1.30    6.60
  -7 -11  -3    1.50    1.70
   7  11   3   -0.10    1.70
  -7  11  -3    0.20    1.60
   7  11   3   -0.70    2.10
   8 -11   3    0.30    2.00
   8 -11   3    8.30    2.50
   8 -11   3   -0.80    2.40
   8  11   3    3.70    2.10
   8  11   3    3.50    1.60
  -8  11  -3    5.90    1.60
   9 -11   3   21.20    2.10
   9 -11   3   20.70    2.70
   9  11   3   20.90    2.30
  -9  11  -3   21.30    1.90
  10 -11   3   13.20    2.20
  10 -11   3   13.50    1.40
 -10  11  -3   12.40    1.50
  10  11   3   15.40    2.00
 -11  11  -3   82.39    3.40
   7 -12  -3    5.40    1.70
  -7 -12   3    7.40    1.60
   7  12  -3   11.30    1.40
  -7  12   3    9.30    1.20
   7  12  -3   11.50    1.80
  -6 -12   3   -0.20    1.60
   6  12  -3    0.90    1.40
   6  12  -3    2.50    1.80
  -6  12   3    0.60    1.00
  -5 -12   3    3.90    1.70
  -5  12   3    5.30    1.10
   5  12  -3    2.90    1.80
   5  12  -3    2.90    1.50
  -4 -12   3   28.00    2.50
   4  12  -3   30.80    2.60
   4  12  -3   25.00    2.40
   3 -12  -3    1.90    1.80
  -3 -12   3   -0.50    1.80
   3  12  -3    3.20    1.10
   3  12  -3    3.60    1.20
   3  12  -3    0.40    1.90
   3  12  -3    0.80    1.60
   2 -12  -3   -1.30    1.80
  -2 -12   3   -2.90    1.90
  -2 -12   3   -0.20    2.20
   2  12  -3    0.00    1.30
   2  12  -3    3.50    2.00
   2  12  -3    0.30    1.50
  -1 -12   3   16.00    2.20
   1 -12  -3    8.80    2.00
  -1 -12   3    8.70    2.50
   1  12  -3   10.10    2.10
   0 -12  -3   81.09    4.20
   0 -12   3   79.59    4.20
   0 -12   3   72.39    4.60
   0  12   3   78.29    3.50
   0  12  -3   74.49    4.10
   0  12   3   62.09    3.70
   1 -12   3   57.29    3.70
  -1 -12  -3   60.79    3.90
   1 -12   3   59.89    4.30
   1  12   3   59.09    3.60
   1  12   3   66.59    2.80
  -1  12  -3   60.49    3.80
   1  12   3   63.39    3.00
   2 -12   3   25.80    3.00
  -2 -12  -3   26.70    2.40
   2  12   3   30.30    2.70
  -2  12  -3   25.00    2.30
   2  12   3   24.90    2.30
  -2  12  -3   29.60    1.90
  -3 -12  -3    6.50    1.90
   3 -12   3    8.80    2.50
  -3  12  -3    6.30    1.30
   3  12   3    0.60    1.30
  -3  12  -3    2.70    1.80
   3  12   3    1.30    1.80
   3  12   3    4.60    1.60
  -4 -12  -3  129.29    5.30
   4 -12   3  118.29    6.00
   4  12   3  121.59    5.30
  -4  12  -3  126.49    5.10
  -4  12  -3  126.59    4.50
   4  12   3  123.49    5.00
   5 -12   3    2.60    6.30
  -5 -12  -3    7.00    1.70
  -5  12  -3    5.60    1.60
   5  12   3    5.50    1.90
  -5  12  -3    7.10    1.30
   5  12   3    7.00    1.60
  -6 -12  -3   86.69    4.00
  -6  12  -3   86.79    3.40
   6  12   3   88.09    4.10
   6  12   3   89.09    3.80
  -7 -12  -3   67.09    3.30
   7  12   3   64.89    3.20
  -7  12  -3   64.59    2.90
   7  12   3   71.79    3.60
  20   0  -4   76.69    4.20
  20   0  -4   78.29    3.90
  19   0  -4    2.10    2.00
  19   0  -4    1.40    2.20
  18   0  -4  635.54   22.00
  18   0  -4  604.84   21.40
  17   0  -4    2.20    2.30
  17   0  -4   -2.60    3.60
  17   0  -4   -3.40    2.30
  16   0  -4  319.17   12.20
  16   0  -4  329.87   19.70
  16   0  -4  330.47   12.90
 -15   0   4    1.50    1.80
  15   0  -4   -1.10    2.10
  15   0  -4    4.70    3.70
  15   0  -4    1.20    2.50
  14   0  -4  297.57   11.80
  14   0  -4  292.07   12.40
 -14   0   4  309.97   11.30
  14   0  -4  292.57    9.30
  14   0  -4  283.47   17.90
  13   0  -4    2.50    2.40
 -13   0   4   -0.60    1.60
  13   0  -4    0.30    0.90
  13   0  -4   -3.20    1.30
  13   0  -4    3.60    3.20
  12   0  -4  779.42   27.70
  12   0  -4  734.33   25.50
 -12   0   4  765.22   26.30
  11   0  -4    0.70    0.80
  11   0  -4   -0.50    0.80
  10   0  -4   19.70    1.60
  10   0  -4   15.20    1.40
 -10   0   4   17.30    3.50
  10   0  -4   19.90    3.50
   9   0  -4   -0.50    2.20
  -9   0   4    2.40    2.40
   9   0  -4    0.50    1.00
   9   0  -4    1.40    0.70
  -8   0   4  574.44   21.70
   8   0  -4  549.45   20.60
   8   0  -4  557.24   23.50
   8   0  -4  557.84   17.70
  -7   0   4    0.00    1.90
   7   0  -4    0.30    1.70
   6   0  -4 4013.20  159.78
  -6   0   4 4301.97  144.69
  -6   0   4 3914.31  166.48
  -5   0   4    0.40    1.60
  -5   0   4   -0.20    1.10
   5   0  -4    0.80    1.30
   4   0  -4 1945.61   79.39
  -4   0   4 2026.70   82.99
  -4   0   4 2093.59   72.19
   3   0  -4    0.00    0.80
  -3   0   4   -0.10    1.10
  -2   0   4   17.00    1.90
  -1   0   4   -5.50    1.00
   0   0   4  116.29    5.60
   0   0   4  111.69    4.70
   1   0   4    1.00    0.40
   1   0   4    0.20    0.90
   1   0   4    0.30    0.70
   2   0   4  235.28   10.00
   2   0   4  246.98   10.00
   3   0   4    0.40    1.20
   3   0   4   -0.10    1.20
   4   0   4   11.90    1.90
   4   0   4   10.20    1.90
   5   0   4   -0.10    1.50
   5   0   4    0.00    1.50
   6   0   4  811.22   32.40
   6   0   4  823.32   33.40
   7   0   4    0.90    2.00
   7   0   4   -0.30    2.00
   7   0   4    2.10    1.60
   8   0   4   45.90    3.30
   8   0   4   57.39    3.60
   8   0   4   41.20    4.70
   9   0   4    1.20    1.80
   9   0   4   -0.90    2.00
   9   0   4    0.80    0.70
   9   0   4    1.60    2.80
  10   0   4 2208.58   76.69
  10   0   4 2176.98   72.59
  10   0   4 2012.70   65.99
  10   0   4 2158.48   86.19
  11   0   4    0.20    0.90
  11   0   4    3.10    2.50
  11   0   4   -0.10    3.20
  11   0   4    1.90    2.50
  12   0   4  370.16   12.30
  12   0   4  373.16   15.50
  12   0   4  393.36   12.70
  12   0   4  403.56   15.20
  13   0   4    2.80    1.30
  13   0   4    5.30    3.10
  13   0   4    2.90    1.30
  13   0   4   -1.90    3.10
  13   0   4    1.30    1.10
  14   0   4   50.69    5.10
  14   0   4   52.79    4.00
  14   0   4   47.90    4.40
  14   0   4   51.69    2.90
  14   0   4   53.69    2.90
  14   0   4   43.50    5.10
  14   0   4   49.50    4.80
  15   0   4    1.50    3.60
  15   0   4    1.80    1.50
  15   0   4    2.60    2.40
  15   0   4   -0.50    2.70
  15   0   4   -3.40    2.70
  15   0   4   -3.80    1.40
  15   0   4   -1.20    3.60
  16   0   4    7.80    3.90
  16   0   4    6.90    1.70
  16   0   4    4.70    2.90
  16   0   4   13.00    4.20
  16   0   4    9.20    1.80
  16   0   4    6.60    2.40
  17   0   4    1.70    3.50
  17   0   4    1.20    2.50
  17   0   4   -0.70    2.30
  17   0   4   -0.20    1.60
  18   0   4   96.19    5.20
  18   0   4  101.89    4.20
  19   0   4    1.70    1.40
  19   0   4    1.10    1.90
  20   0   4   48.70    3.10
  20  -1  -4   24.20    2.20
  20  -1  -4   27.80    2.60
  20  -1  -4   15.00    2.20
  20   1  -4   17.50    2.00
  19  -1  -4   31.70    4.80
  19  -1  -4   37.50    3.70
  19  -1  -4   31.80    2.70
  19   1  -4   43.10    3.70
  19   1  -4   37.30    3.40
  18   1  -4    2.30    2.40
  18   1  -4    2.40    2.20
  17  -1  -4    1.50    3.50
  17  -1  -4    3.50    2.30
  17  -1  -4    4.10    2.60
  17   1  -4    3.30    2.50
  17   1  -4    2.40    2.40
  16  -1  -4    9.50    2.40
  16  -1  -4    9.80    4.20
  16  -1  -4   10.00    2.90
  16   1  -4   12.50    2.60
  16   1  -4    9.30    2.90
  15  -1  -4    5.20    3.10
  15  -1  -4   13.40    2.80
  15  -1  -4    2.90    2.20
  15  -1  -4    6.30    4.00
 -15  -1   4    7.40    2.10
 -15   1   4    7.20    2.10
  15   1  -4   12.40    2.80
  15   1  -4    9.40    2.10
  15   1  -4    6.00    2.30
  14  -1  -4   13.90    2.20
  14  -1  -4   14.10    1.30
  14  -1  -4   15.50    4.40
  14  -1  -4   15.80    3.40
 -14  -1   4   15.90    2.30
  14  -1  -4   13.40    2.90
 -14   1   4   15.10    2.40
  14   1  -4   14.40    2.90
  14   1  -4   13.40    2.40
  14   1  -4   15.40    2.00
  13  -1  -4  306.47   12.80
 -13  -1   4  300.67   11.60
  13  -1  -4  307.07   10.10
  13  -1  -4  332.87   18.90
  13   1  -4  311.57    9.70
 -12  -1   4    0.70    1.40
  12  -1  -4    1.90    2.30
  12  -1  -4    1.10    1.00
  12  -1  -4    2.00    1.10
  12   1  -4    2.60    1.30
  11  -1  -4 1349.27   47.70
  11  -1  -4 1308.97   40.90
 -11  -1   4 1296.57   49.00
 -11  -1   4 1309.47   44.50
  11   1  -4 1288.87   43.00
  10  -1  -4  289.97    9.80
 -10  -1   4  285.47   13.30
 -10  -1   4  302.87   10.80
  10  -1  -4  301.17   14.30
  10  -1  -4  297.27   11.90
  10   1  -4  289.57   10.50
  10   1  -4  312.27    9.60
  10   1  -4  300.67    9.50
   9  -1  -4    8.00    1.10
  -9  -1   4    8.20    1.30
   9  -1  -4    6.20    2.70
  -9  -1   4    4.30    2.60
   9  -1  -4    9.10    1.90
   9   1  -4    8.40    1.00
   9   1  -4    9.30    2.50
   9   1  -4   11.30    0.90
  -9   1   4    6.90    2.50
   9   1  -4    8.10    1.40
  -8  -1   4  441.56   17.90
   8  -1  -4  433.06   19.40
  -8  -1   4  456.05   15.70
   8  -1  -4  451.15   16.90
   8   1  -4  448.16   14.40
  -8   1   4  447.16   17.90
   8   1  -4  446.16   14.30
   8   1  -4  460.85   19.30
   8   1  -4  482.65   22.20
   7  -1  -4  102.99    6.00
  -7  -1   4  120.99    6.00
   7  -1  -4  116.09    5.00
  -7  -1   4   98.29    4.20
  -7   1   4  112.19    6.00
   7   1  -4  116.09    7.20
   7   1  -4  104.79    5.80
   6  -1  -4 1097.29   42.80
  -6  -1   4 1092.39   38.90
  -6  -1   4 1016.10   35.70
  -6   1   4 1031.30   38.90
  -6   1   4 1040.10   44.40
   6   1  -4 1057.59   42.50
   6   1  -4 1105.79   47.90
   5  -1  -4  861.01   34.80
  -5  -1   4  905.51   31.70
  -5   1   4  852.51   36.30
   5   1  -4  853.31   34.60
  -5   1   4  854.21   31.80
  -4  -1   4 7419.56  250.97
  -4   1   4 7002.30  290.07
  -4   1   4 7125.99  251.07
   4   1  -4 6906.41  277.67
  -3  -1   4  909.91   31.90
  -3   1   4  858.31   36.80
   3   1  -4  876.31   34.80
  -2   1   4   10.80    1.60
   2   1  -4    9.70    0.90
  -1   1   4  454.05   19.30
   0   1   4   98.09    5.00
   0   1   4  103.79    4.70
   1  -1   4 1157.98   49.80
   1   1   4 1194.98   49.00
   1   1   4 1132.99   46.60
   1   1   4 1210.58   45.20
   2  -1   4 4771.82  174.08
   2  -1   4 4606.34  193.38
   2  -1   4 4518.25  180.58
   2   1   4 4502.25  188.78
   2   1   4 4734.13  180.78
   2   1   4 4598.54  174.18
   3  -1   4 3066.89  115.39
   3  -1   4 3099.99  119.79
   3   1   4 3075.89  119.89
   3   1   4 3037.60  115.59
   3   1   4 2991.40  125.09
   4  -1   4  238.78   10.50
   4  -1   4  241.38   10.10
   4   1   4  241.48   10.50
   4   1   4  237.48   10.60
   5  -1   4 1410.76   56.09
   5  -1   4 1442.06   53.99
   5   1   4 1387.66   56.19
   5   1   4 1391.06   54.49
   6  -1   4  923.91   33.30
   6  -1   4  916.41   37.50
   6  -1   4  956.00   36.20
   6   1   4  899.81   33.30
   6   1   4  925.61   37.60
   6   1   4  917.71   36.60
   7  -1   4    4.40    0.60
   7  -1   4    3.90    2.00
   7  -1   4    3.50    1.50
   7  -1   4    5.10    2.30
   7   1   4    6.00    1.60
   7   1   4    5.40    2.60
   7   1   4    4.40    2.20
   8  -1   4   97.89    4.90
   8  -1   4   94.59    5.10
   8  -1   4  114.49    6.90
   8   1   4   94.29    5.00
   8   1   4  105.39    5.00
   8   1   4  105.49    6.70
   9  -1   4   40.70    4.70
   9  -1   4   40.20    3.40
   9  -1   4   38.20    3.70
   9   1   4   40.00    3.60
   9   1   4   40.30    1.60
   9   1   4   41.20    4.70
   9   1   4   35.50    3.30
  10  -1   4  116.19    6.10
  10  -1   4  117.59    6.20
  10  -1   4  128.39    8.20
  10   1   4  120.29    4.00
  10   1   4  126.39    8.30
  10   1   4  111.69    6.10
  10   1   4  113.19    6.10
  11  -1   4   33.90    3.80
  11  -1   4   29.90    3.50
  11  -1   4   22.30    4.80
  11   1   4   25.70    3.20
  11   1   4   26.00    1.50
  11   1   4   30.70    5.00
  11   1   4   27.70    3.60
  12  -1   4   71.59    3.30
  12  -1   4   66.69    5.50
  12  -1   4   84.89    6.10
  12   1   4   82.89    5.20
  12   1   4   76.09    5.40
  12   1   4   70.69    5.80
  12   1   4   75.39    2.90
  12   1   4   76.59    2.80
  13  -1   4  157.98    6.00
  13  -1   4  176.88   11.50
  13  -1   4  156.88    8.50
  13  -1   4  160.18    6.00
  13  -1   4  172.58    8.70
  13   1   4  161.58    8.50
  13   1   4  157.08    8.40
  13   1   4  163.28    5.70
  13   1   4  163.78    5.70
  13   1   4  164.78    5.40
  14  -1   4  133.09    5.30
  14  -1   4  130.09    8.00
  14  -1   4  135.09    5.40
  14  -1   4  129.69    6.20
  14  -1   4  144.59    7.20
  14  -1   4  142.99    8.20
  14  -1   4  147.29   10.50
  14   1   4  133.59    6.80
  14   1   4  143.59    8.30
  14   1   4  141.19    7.90
  14   1   4  138.09    6.50
  14   1   4  132.29    5.10
  14   1   4  136.59    5.10
  15  -1   4   79.79    8.30
  15  -1   4   83.49    6.80
  15  -1   4   71.69    4.00
  15  -1   4   91.29    7.00
  15  -1   4   74.69    5.50
  15  -1   4   77.09    4.80
  15   1   4   95.49    7.00
  15   1   4   76.79    3.60
  15   1   4   89.39    5.80
  15   1   4   76.29    6.90
  15   1   4   82.39    5.00
  15   1   4   77.19    3.60
  16  -1   4    9.10    2.50
  16  -1   4    6.50    3.10
  16  -1   4   10.90    4.40
  16  -1   4    8.20    1.90
  16  -1   4    9.70    4.10
  16  -1   4    8.00    3.70
  16   1   4    9.00    1.70
  16   1   4    6.60    1.70
  16   1   4    8.70    3.90
  16   1   4   10.70    2.60
  17  -1   4  103.49    6.90
  17  -1   4   92.19    4.40
  17  -1   4   96.19    5.80
  17  -1   4   92.69    5.30
  17   1   4   97.49    5.40
  17   1   4   98.49    4.10
  17   1   4   99.09    6.80
  17   1   4   90.79    4.10
  18  -1   4   32.50    2.80
  18  -1   4   36.70    3.50
  18  -1   4   42.20    3.70
  18   1   4   35.40    2.40
  18   1   4   31.50    3.00
  18   1   4   36.50    2.60
  19  -1   4   -0.90    1.50
  19  -1   4    1.60    2.30
  19  -1   4    4.00    1.90
  19   1   4    4.20    2.10
  19   1   4    4.20    1.30
  20  -1   4    5.10    2.00
  20   1   4   10.60    1.80
  20  -2  -4   31.50    3.10
  20   2  -4   31.50    2.80
  19  -2  -4   55.39    4.00
  19  -2  -4   49.40    5.60
  19  -2  -4   51.09    3.20
  19  -2  -4   54.69    3.50
  19   2  -4   52.99    3.80
 -19   2   4   53.79    3.00
  18  -2  -4    8.00    2.60
  18  -2  -4   11.50    2.20
  18  -2  -4    9.40    3.70
  18  -2  -4   11.90    2.00
 -18   2   4    9.70    1.70
  18   2  -4    9.10    2.40
  17  -2  -4   98.79    6.00
  17  -2  -4   96.89    5.20
  17  -2  -4  109.29    8.90
 -17   2   4   96.69    4.60
  17   2  -4   95.49    3.80
  17   2  -4   98.29    5.60
  16  -2  -4   61.79    5.10
  16  -2  -4   55.49    4.20
  16  -2  -4   60.39    7.10
  16  -2  -4   52.59    5.30
  16   2  -4   63.39    4.80
  15  -2  -4  204.88    8.30
  15  -2  -4  206.98    8.60
  15  -2  -4  209.18   14.20
  15  -2  -4  228.08    9.50
  15  -2  -4  210.58    7.10
  15  -2  -4  219.98    9.90
 -15  -2   4  231.78    8.70
  15   2  -4  198.08    8.70
  14  -2  -4   98.39    8.80
  14  -2  -4   97.89    3.90
  14  -2  -4   91.99    5.00
  14  -2  -4  104.59    6.10
  14  -2  -4   93.09    6.10
 -14  -2   4  100.29    5.00
  14  -2  -4   89.19    4.10
  14   2  -4   99.59    5.20
 -13  -2   4   22.70    2.40
  13  -2  -4   21.40    3.50
  13  -2  -4   17.80    1.50
  13  -2  -4   22.80    4.80
  13  -2  -4   17.30    1.60
  13   2  -4   20.80    2.00
 -12  -2   4   -0.10    3.20
  12  -2  -4   -1.60    2.30
  12  -2  -4   -1.10    1.10
 -12  -2   4    1.10    1.60
  12  -2  -4    2.90    2.40
  12  -2  -4    0.40    3.40
  11  -2  -4  134.99    8.60
 -11  -2   4  122.09    7.80
  11  -2  -4  118.09    6.20
 -11  -2   4  113.89    5.10
  11   2  -4  109.69    4.50
  10  -2  -4  222.88    9.30
 -10  -2   4  203.28   10.40
 -10  -2   4  211.78    8.10
  10  -2  -4  232.38   11.60
  10   2  -4  204.68    7.60
  -9  -2   4  154.78    8.10
   9  -2  -4  147.99    6.80
   9  -2  -4  145.49    5.50
   9  -2  -4  158.38    8.60
  -9  -2   4  145.59    5.80
   9   2  -4  146.59    9.80
   9   2  -4  154.18    4.90
   9   2  -4  133.19    5.50
   9   2  -4  142.29    4.80
  -8  -2   4  457.55   16.10
   8  -2  -4  472.45   17.40
   8  -2  -4  455.95   20.20
  -8  -2   4  439.46   18.20
   8   2  -4  447.46   15.50
   8   2  -4  473.05   22.80
   8   2  -4  457.25   14.50
   8   2  -4  467.35   14.60
  -8   2   4  469.55   18.50
   8   2  -4  465.45   19.70
  -7  -2   4  560.24   19.90
   7  -2  -4  515.25   24.20
  -7  -2   4  604.04   22.30
   7  -2  -4  591.34   21.40
   7   2  -4  580.64   18.20
  -7   2   4  587.44   22.20
   7   2  -4  598.94   18.20
   7   2  -4  600.84   27.60
   7   2  -4  568.34   23.90
  -6  -2   4  963.70   34.40
   6  -2  -4  924.71   36.80
  -6  -2   4  882.71   31.60
   6   2  -4  928.31   37.50
  -6   2   4  955.40   34.50
   6   2  -4  963.50   42.70
   5  -2  -4 1429.06   54.09
  -5  -2   4 1348.77   46.80
   5   2  -4 1356.36   55.09
   5   2  -4 1486.75   62.39
  -5   2   4 1341.17   50.29
   4   2  -4  617.54   27.80
  -4   2   4  599.64   22.50
   4   2  -4  592.14   24.30
  -1   2   4  852.41   32.80
   0  -2  -4  223.28    9.70
   0  -2   4  222.68   10.10
   0   2   4  215.48   10.20
   0   2   4  218.38    9.20
   1  -2   4 2427.36   99.59
  -1  -2  -4 2384.16   99.19
   1   2   4 2303.57   97.29
   1   2   4 2340.37   89.69
   2  -2   4   -1.10    1.10
  -2  -2  -4    0.60    0.70
   2   2   4    0.00    1.40
   2   2   4    1.90    1.40
   2   2   4   -0.50    1.20
   3  -2   4 2577.24   95.89
   3  -2   4 2561.44  106.69
   3   2   4 2543.95   99.89
   3   2   4 2518.95  104.19
   3   2   4 2473.85   96.39
   4  -2   4  645.24   27.00
   4  -2   4  661.33   25.70
   4   2   4  684.33   30.30
   4   2   4  605.44   28.00
   4   2   4  642.74   27.10
   4   2   4  726.63   28.60
   4   2   4  632.84   26.50
  -4   2  -4  697.43   26.10
   5  -2   4  162.68    7.30
   5  -2   4  149.79    7.90
   5   2   4  169.18    9.00
   5   2   4  158.78    8.10
   5   2   4  174.38    8.20
   5   2   4  166.88    8.30
   6  -2   4  455.85   17.50
   6  -2   4  472.25   20.20
   6   2   4  432.46   20.10
   6   2   4  468.95   17.60
   6   2   4  501.25   20.20
   6   2   4  512.25   22.70
   7  -2   4  386.06   12.00
   7  -2   4  374.46   16.80
   7  -2   4  379.16   14.30
   7   2   4  364.86   14.40
   7   2   4  374.26   16.80
   8  -2   4 1028.70   41.40
   8  -2   4  997.30   31.20
   8  -2   4  984.50   34.70
   8  -2   4  979.40   36.40
   8   2   4  990.10   34.60
   8   2   4 1057.89   41.50
   8   2   4  984.70   36.50
   9  -2   4   37.80    3.90
   9  -2   4   46.40    5.10
   9  -2   4   42.10    1.80
   9  -2   4   39.50    3.50
   9   2   4   45.20    5.20
   9   2   4   38.90    3.70
   9   2   4   43.90    3.70
  10  -2   4   51.89    4.60
  10  -2   4   57.79    4.30
  10  -2   4   55.89    6.20
  10   2   4   54.49    4.50
  10   2   4   53.19    6.20
  10   2   4   61.79    4.50
  11  -2   4   38.30    5.50
  11  -2   4   38.80    4.10
  11  -2   4   42.80    4.00
  11   2   4   33.50    5.30
 -11   2  -4   31.80    3.50
  11   2   4   45.40    4.20
  11   2   4   41.80    4.20
  12  -2   4   38.50    4.40
  12  -2   4   29.10    5.00
  12  -2   4   34.20    4.10
  12   2   4   40.00    4.50
  12   2   4   36.10    3.50
  12   2   4   27.30    3.90
  13  -2   4    7.30    3.40
  13  -2   4    8.00    4.30
  13  -2   4    8.80    3.50
  13  -2   4    3.90    1.60
  13   2   4    5.90    3.30
  13   2   4    5.60    2.50
  13   2   4    4.70    1.20
  13   2   4    5.40    3.40
  13   2   4    6.90    1.00
  14  -2   4    5.40    2.80
  14  -2   4    4.80    1.90
  14  -2   4    6.20    3.60
  14  -2   4    6.30    4.30
  14  -2   4    3.30    3.40
  14   2   4    2.30    1.20
  14   2   4    4.90    1.30
  14   2   4    8.40    3.70
  14   2   4    0.70    3.50
  14   2   4    3.70    2.40
  14   2   4    7.50    2.80
  15  -2   4    6.90    4.70
  15  -2   4   10.10    3.10
  15  -2   4    6.70    3.90
  15  -2   4   14.30    4.00
  15  -2   4   11.10    2.00
  15   2   4   10.70    1.60
  15   2   4   10.50    2.60
  15   2   4    8.10    1.60
  15   2   4    7.10    3.80
  16  -2   4   16.70    2.20
  16  -2   4   12.50    3.20
  16  -2   4   12.50    4.00
  16  -2   4   12.40    4.70
  16   2   4   17.50    1.80
  16   2   4   17.30    2.80
  16   2   4   14.20    1.80
  17  -2   4   41.20    4.00
  17  -2   4   48.30    3.30
  17  -2   4   49.00    5.00
  17  -2   4   44.80    7.10
  17   2   4   54.49    2.90
  17   2   4   53.69    4.40
  18  -2   4   71.79    3.80
  18  -2   4   77.19    5.10
  18  -2   4   71.99    7.50
  18   2   4   72.99    4.60
  18   2   4   82.19    3.40
  19  -2   4   54.99    3.10
  19  -2   4   60.79    4.10
  19   2   4   54.99    2.60
  19   2   4   62.89    3.90
  20  -2   4   69.69    4.00
  20  -3  -4   20.50    2.10
  20   3  -4   24.80    2.50
  19  -3  -4    1.70    2.00
  19  -3  -4    4.30    2.80
  19  -3  -4    1.90    1.50
  19   3  -4    1.30    1.90
 -19   3   4    1.70    1.30
  18  -3  -4   -1.00    1.70
  18  -3  -4    0.30    3.10
  18  -3  -4    0.90    2.20
  18   3  -4    0.00    2.00
 -18   3   4    0.90    1.40
  17  -3  -4  165.38   11.80
  17  -3  -4  160.98    7.70
  17  -3  -4  164.98    6.50
  17  -3  -4  166.68    8.30
 -17   3   4  164.58    6.40
  17   3  -4  167.68    7.20
  16  -3  -4    3.60    4.00
  16  -3  -4   -1.10    1.70
  16  -3  -4   -1.70    2.90
  16  -3  -4    3.50    2.60
  16   3  -4    0.90    1.30
  16   3  -4    0.00    2.40
 -16   3   4    0.20    1.70
  15  -3  -4  297.67    9.60
 -15  -3   4  308.07   11.20
  15  -3  -4  284.37   12.30
  15  -3  -4  276.57    9.70
  15  -3  -4  299.57   18.40
  15  -3  -4  297.27   11.80
  15  -3  -4  285.77   10.30
 -15   3   4  297.17   10.40
  15   3  -4  278.37   11.20
  14  -3  -4    1.60    1.20
 -14  -3   4   -1.80    1.80
  14  -3  -4   -1.60    3.60
  14  -3  -4   -0.20    2.50
  14  -3  -4   -2.80    3.20
  14  -3  -4   -1.50    1.80
  14  -3  -4    1.70    1.80
  14  -3  -4    0.80    2.80
  14  -3  -4   -0.60    0.90
  14   3  -4   -2.30    2.10
 -14   3   4   -1.00    1.70
  13  -3  -4  107.49    9.10
 -13  -3   4  101.79    5.00
  13  -3  -4   94.19    3.70
  13  -3  -4  111.19    6.00
  13  -3  -4  107.69    6.20
  13  -3  -4   98.39    5.10
  13  -3  -4  100.39    4.10
  13  -3  -4   90.59    6.30
 -13   3   4   94.09    4.60
  12  -3  -4  642.04   24.80
  12  -3  -4  691.43   35.90
  12  -3  -4  663.13   24.00
 -12  -3   4  595.94   26.40
 -12  -3   4  630.34   22.70
  11  -3  -4   34.10    3.50
 -11  -3   4   22.60    2.30
  11  -3  -4   40.40    5.70
 -11  -3   4   21.90    4.40
  11  -3  -4   25.30    3.40
 -10  -3   4  674.23   22.90
 -10  -3   4  660.43   26.30
  10  -3  -4  721.03   29.10
  10  -3  -4  684.03   25.00
  10  -3  -4  624.64   22.50
  10   3  -4  623.94   21.70
  10   3  -4  642.54   32.50
   9  -3  -4   69.29    4.40
   9  -3  -4   80.99    6.30
   9  -3  -4   70.79    3.80
   9  -3  -4   77.79    4.60
  -9  -3   4   73.79    3.70
  -9  -3   4   73.69    5.60
   9   3  -4   77.49    7.30
   9   3  -4   73.89    2.50
   9   3  -4   65.49    3.10
   8  -3  -4   65.39    5.60
  -8  -3   4   58.89    5.00
   8  -3  -4   64.99    4.30
  -8  -3   4   63.99    3.40
   8   3  -4   67.69    2.50
   8   3  -4   68.99    2.50
   8   3  -4   57.29    2.90
   8   3  -4   65.99    6.50
  -7  -3   4  418.16   14.40
   7   3  -4  361.76   13.60
   7   3  -4  410.86   17.50
   7   3  -4  431.16   20.60
   7   3  -4  405.16   12.90
   7   3  -4  427.56   13.00
   6  -3  -4  138.49    6.90
  -6  -3   4  140.69    5.50
   6   3  -4  135.29    4.80
   6   3  -4  137.59    6.90
   6   3  -4  148.99    8.80
   6   3  -4  132.59    4.70
   5  -3  -4  655.13   26.40
  -5  -3   4  632.04   22.60
   5   3  -4  695.53   30.90
   4  -3  -4   46.10    3.30
  -4  -3   4   43.70    2.50
   4   3  -4   55.29    4.70
  -3  -3   4    1.90    1.00
   3  -3  -4    1.80    1.40
   3   3  -4    5.70    2.50
   2  -3  -4   42.10    2.90
  -2   3   4   39.10    2.30
   2   3  -4   42.60    4.00
  -1  -3   4  153.58    7.70
   1  -3  -4  152.78    7.30
   1  -3  -4  165.28    6.90
  -1   3   4  150.98    6.70
   0  -3  -4  267.47   12.20
   0  -3   4  274.27   12.60
   0  -3  -4  291.87   11.40
   0   3   4  269.27   11.30
  -1  -3  -4 1969.40   86.69
  -1  -3  -4 2242.18   79.29
   1  -3   4 2024.30   87.09
   1   3   4 2001.70   78.49
  -1   3  -4 2076.19   79.49
  -2  -3  -4 3595.04  155.68
   2  -3   4 3583.94  156.18
   2   3   4 3972.60  154.58
   2   3   4 3653.23  152.38
  -2   3  -4 3843.02  142.59
   2   3   4 3660.43  140.79
   3  -3   4 2049.89   90.69
   3  -3   4 2149.69   81.19
  -3  -3  -4 2121.89   90.19
  -3   3  -4 2274.97   82.79
   3   3   4 2263.87   89.79
   3   3   4 2103.29   88.59
   3   3   4 2063.89   82.09
   3   3   4 2141.29   94.69
   4  -3   4   11.80    2.30
   4   3   4   12.30    2.60
   4   3   4   10.20    2.50
   4   3   4    7.50    1.90
   4   3   4    8.50    2.20
   4   3   4   19.80    2.90
  -4   3  -4   12.30    1.80
   5  -3   4  410.46   15.40
   5  -3   4  419.96   16.00
   5   3   4  465.55   19.40
   5   3   4  451.85   18.70
   5   3   4  408.46   16.10
   5   3   4  434.16   20.70
  -5   3  -4  462.15   17.60
   5   3   4  403.56   18.60
   6  -3   4  886.61   37.30
   6  -3   4  880.91   33.00
   6   3   4  905.11   37.50
   6   3   4  903.41   33.10
   6   3   4  935.61   41.90
  -6   3  -4  949.60   36.00
   7  -3   4  117.89    5.40
   7  -3   4  114.89    7.10
   7   3   4  113.09    5.60
   7   3   4  116.39    8.00
   7   3   4  115.89    7.20
  -7   3  -4  116.29    6.00
   7   3   4  120.39    5.40
   8  -3   4  470.55   17.30
   8  -3   4  463.85   15.00
   8  -3   4  471.45   17.80
   8  -3   4  478.85   21.00
   8   3   4  488.85   18.00
   8   3   4  461.15   17.20
  -8   3  -4  466.45   19.40
   8   3   4  464.45   14.70
   8   3   4  467.55   20.90
   9  -3   4   67.69    4.30
   9  -3   4   66.79    4.70
   9  -3   4   60.49    6.10
   9  -3   4   61.29    2.80
   9   3   4   71.79    4.50
   9   3   4   63.09    6.10
  -9   3  -4   64.39    4.50
   9   3   4   57.69    4.50
  10  -3   4   67.99    6.50
  10  -3   4   50.79    4.50
  10  -3   4   63.19    2.70
  10  -3   4   63.49    5.00
  10   3   4   68.99    4.80
  10   3   4   57.79    4.70
 -10   3  -4   64.39    4.60
  10   3   4   61.39    6.20
  11  -3   4   98.89    5.90
  11  -3   4   98.59    5.60
  11  -3   4  100.39    3.70
  11  -3   4  103.59    6.50
  11  -3   4  109.39    8.40
  11   3   4  113.89    6.30
  11   3   4  103.29    5.80
 -11   3  -4  102.39    6.20
  11   3   4  106.79    6.30
  12  -3   4  225.98   10.40
  12  -3   4  218.08   10.00
  12  -3   4  200.68    9.50
  12  -3   4  212.48    8.10
  12  -3   4  227.88   14.00
  12   3   4  222.28    9.90
  12   3   4  213.58    9.60
 -12   3  -4  211.08   10.50
  12   3   4  215.48    7.00
  12   3   4  195.98   10.00
  13  -3   4  363.26   13.60
  13  -3   4  369.36   21.40
  13  -3   4  342.67   15.20
  13  -3   4  351.66   14.90
  13  -3   4  337.47   14.40
  13   3   4  331.37   13.00
  13   3   4  357.96   15.20
  13   3   4  362.86   11.50
  13   3   4  382.46   11.70
  13   3   4  361.16   14.60
  13   3   4  351.46   13.60
  14  -3   4    9.60    4.70
  14  -3   4    7.90    4.00
  14  -3   4    5.40    3.10
  14  -3   4   10.00    3.80
  14  -3   4    4.80    3.00
  14   3   4    5.50    2.50
  14   3   4    4.20    1.40
  14   3   4    3.60    2.80
  14   3   4    7.90    1.20
  15  -3   4   94.89    9.10
  15  -3   4  103.09    7.30
  15  -3   4   94.89    7.20
  15  -3   4  105.09    6.40
  15   3   4  106.59    5.50
  15   3   4   92.29    4.00
  16  -3   4   11.00    3.10
  16  -3   4   11.70    3.90
  16  -3   4    7.70    4.70
  16   3   4   13.30    1.70
  16   3   4   12.00    2.80
  17  -3   4   30.10    5.40
  17  -3   4   30.10    3.50
  17   3   4   31.60    3.10
  17   3   4   37.90    2.40
  18  -3   4  195.38    8.60
  18  -3   4  189.18   13.00
  18   3   4  199.58    8.00
  18   3   4  213.68    7.00
  19  -3   4    1.20    2.00
  19   3   4    1.50    1.80
  19  -4  -4   -1.30    1.30
  19  -4  -4   -0.30    1.70
  19   4  -4   -1.90    1.60
 -19   4   4    0.70    1.20
  18  -4  -4   16.30    2.60
  18  -4  -4   10.90    3.40
  18  -4  -4   13.10    1.90
 -18   4   4   18.70    1.80
  18   4  -4   16.00    2.30
  17  -4  -4   31.80    5.10
  17  -4  -4   33.70    3.80
  17  -4  -4   42.60    3.30
  17  -4  -4   36.00    3.40
  17   4  -4   32.70    3.00
 -17   4   4   36.60    2.90
  16  -4  -4   37.00    3.70
  16  -4  -4   37.70    3.30
  16  -4  -4   36.70    5.60
  16  -4  -4   34.40    4.00
  16   4  -4   47.30    4.20
 -16   4   4   41.20    3.40
  15  -4  -4   -1.00    2.60
  15  -4  -4    0.60    4.00
  15  -4  -4    2.00    3.00
  15  -4  -4    1.80    1.60
  15  -4  -4    2.10    1.40
  15  -4  -4    2.50    1.90
  15   4  -4    0.80    2.30
 -15   4   4    1.30    1.90
  14  -4  -4   20.80    4.10
  14  -4  -4   26.40    2.50
  14  -4  -4   20.30    1.80
  14  -4  -4   19.90    3.50
  14  -4  -4   20.20    5.00
 -14  -4   4   27.10    2.80
  14  -4  -4   22.90    2.70
  14  -4  -4   23.10    3.30
 -14   4   4   22.20    2.40
  14   4  -4   20.60    2.90
  13  -4  -4  141.29    5.90
 -13  -4   4  155.68    6.50
 -13  -4   4  125.49    9.70
  13  -4  -4  147.69    7.60
  13  -4  -4  147.49   11.20
  13  -4  -4  137.09    7.00
  13  -4  -4  149.88    8.30
  13  -4  -4  142.79    5.40
  13  -4  -4  143.59    6.70
  13   4  -4  143.29    6.50
 -13   4   4  150.58    6.00
 -12  -4   4  133.19    6.00
  12  -4  -4  134.99    6.00
  12  -4  -4  139.89   10.10
 -12  -4   4  132.29    9.00
  12  -4  -4  116.19    5.30
  12  -4  -4  141.09    7.70
  12  -4  -4  124.79    6.90
  11  -4  -4   19.30    3.10
  11  -4  -4   14.20    2.10
  11  -4  -4   12.80    3.90
 -11  -4   4   13.10    2.00
 -11  -4   4   14.80    4.30
  11  -4  -4   14.00    3.20
  11   4  -4   10.30    5.30
  10  -4  -4   55.39    4.20
 -10  -4   4   50.19    5.60
  10  -4  -4   64.89    6.60
  10  -4  -4   50.89    3.30
  10  -4  -4   56.99    4.70
  10  -4  -4   56.39    4.70
 -10  -4   4   54.39    3.40
  10   4  -4   50.19    2.50
  10   4  -4   53.49    7.20
  -9  -4   4  150.58    6.40
   9  -4  -4  167.58    9.80
  -9  -4   4  162.68    9.10
   9  -4  -4  162.18    7.60
   9  -4  -4  162.98    6.70
   9   4  -4  155.58   11.20
   9   4  -4  149.39    5.70
  -8  -4   4   41.60    2.80
   8  -4  -4   43.20    3.60
   8  -4  -4   37.20    3.30
   8   4  -4   39.50    1.80
   8   4  -4   39.80    5.90
   8   4  -4   37.00    2.20
   8   4  -4   39.20    1.80
  -7  -4   4  551.64   18.90
   7   4  -4  542.05   26.80
   7   4  -4  525.85   18.00
   7   4  -4  544.85   17.10
   7   4  -4  543.15   17.10
  -6  -4   4  139.09    5.50
   6   4  -4  134.59    9.10
   6   4  -4  131.49    4.90
   6   4  -4  131.89    4.60
   6   4  -4  126.39    4.70
  -5  -4   4 1615.64   53.49
   5   4  -4 1529.25   49.40
   5   4  -4 1688.43   71.79
   5   4  -4 1529.45   51.69
  -4  -4   4    4.50    1.20
   4   4  -4    7.10    3.20
  -3  -4   4    1.60    1.10
   3   4  -4    3.80    0.60
   3   4  -4    3.90    2.80
  -3   4   4    2.40    2.90
  -2  -4   4  119.19    7.00
  -2  -4   4  126.29    5.00
   2   4  -4  141.69    8.10
  -2   4   4  123.89    7.60
   1  -4  -4  881.81   36.80
  -1  -4   4  812.62   37.00
   1   4  -4  862.21   39.20
  -1   4   4  894.41   37.00
   1   4  -4  825.22   33.70
   0  -4   4 1655.23   73.29
   0  -4  -4 1755.42   72.89
   0   4   4 1681.63   60.79
   0   4   4 1846.42   72.69
   0   4  -4 1783.32   66.89
   0   4   4 1624.64   65.69
   1  -4   4  188.48    9.70
  -1  -4  -4  192.78    9.20
   1   4   4  197.28   10.00
   1   4   4  208.78    9.80
  -1   4  -4  202.58    8.80
   1   4   4  185.08    8.90
  -2  -4  -4  216.28   10.20
   2  -4   4  205.18   10.80
   2   4   4  235.98   10.90
   2   4   4  233.08   11.00
  -2   4  -4  229.88    9.80
   2   4   4  215.48   11.40
   3  -4   4 1200.78   53.39
  -3  -4  -4 1208.18   52.79
   3   4   4 1264.27   52.89
  -3   4  -4 1277.47   48.80
   3   4   4 1235.88   38.60
   3   4   4 1302.27   55.99
   3   4   4 1228.68   52.39
   4  -4   4 1308.37   57.69
   4   4   4 1334.97   60.29
   4   4   4 1373.06   56.99
  -4   4  -4 1348.47   52.49
   5  -4   4 2405.56   90.99
   5   4   4 2644.14  113.49
   5   4   4 2521.75   90.99
  -5   4  -4 2591.74   98.99
   5   4   4 2630.94  107.19
   6  -4   4 1238.88   43.20
   6  -4   4 1194.18   44.10
   6   4   4 1274.07   55.79
   6   4   4 1219.08   37.80
  -6   4  -4 1224.98   48.10
   6   4   4 1179.58   44.10
   7  -4   4   11.30    2.20
   7  -4   4   13.60    3.40
   7  -4   4   12.30    1.80
   7   4   4   12.30    2.30
   7   4   4   13.00    1.10
   7   4   4   16.90    3.60
   7   4   4   13.50    3.80
  -7   4  -4   15.20    2.50
   8  -4   4  661.93   28.00
   8  -4   4  619.04   23.90
   8   4   4  624.64   23.90
   8   4   4  614.24   31.10
   8   4   4  699.83   28.10
  -8   4  -4  613.04   26.20
   8   4   4  650.03   19.90
   9  -4   4  321.67   15.90
   9  -4   4  299.97   12.90
   9  -4   4  335.27   12.90
  -9   4  -4  336.47   14.40
   9   4   4  338.77   16.00
   9   4   4  324.77   10.10
   9   4   4  319.87   13.10
   9   4   4  301.87   10.30
  10  -4   4  341.37   14.80
  10  -4   4  355.26   14.20
  10  -4   4  393.16   14.70
  10  -4   4  357.76   12.10
 -10   4  -4  368.96   16.30
  10   4   4  399.96   18.30
  10   4   4  368.36   14.90
  11  -4   4  165.48    8.30
  11  -4   4  172.88   11.50
  11  -4   4  164.48    7.80
  11  -4   4  156.18    5.80
  11  -4   4  171.68    8.70
  11   4   4  152.48    7.90
  11   4   4  152.68    8.20
 -11   4  -4  164.18    8.80
  12  -4   4   16.10    4.00
  12  -4   4    9.00    4.60
  12  -4   4   16.20    2.30
  12  -4   4    9.40    3.20
  12  -4   4   11.60    1.40
  12  -4   4   14.80    2.30
  12  -4   4    8.70    3.40
  12  -4   4    9.40    3.00
 -12   4  -4   13.30    3.30
  12   4   4   11.80    2.90
  12   4   4   13.30    1.00
  12   4   4   15.90    3.00
  13  -4   4    6.50    2.20
  13  -4   4    4.00    3.10
  13  -4   4    9.20    1.60
  13  -4   4    9.60    4.10
  13  -4   4    4.90    4.70
  13  -4   4    8.10    3.70
  13  -4   4    6.10    2.90
  13   4   4    7.70    2.60
  13   4   4   11.70    3.20
 -13   4  -4    3.00    2.80
  13   4   4   11.00    1.10
  13   4   4    8.70    2.80
  14  -4   4  272.07   17.60
  14  -4   4  263.77   11.90
  14  -4   4  278.37   11.30
  14  -4   4  287.17   12.80
  14  -4   4  285.07   12.90
  14   4   4  280.57   10.80
  14   4   4  265.97   10.90
  14   4   4  283.57    9.30
  15  -4   4   75.89    8.50
  15  -4   4   83.29    6.10
  15  -4   4   94.59    7.30
  15  -4   4   85.29    5.90
  15   4   4   86.89    3.60
  15   4   4   79.09    5.60
  15   4   4   88.49    5.30
  16  -4   4    6.30    4.40
  16  -4   4    0.20    2.70
  16  -4   4   10.10    4.10
  16   4   4    3.50    1.40
  16   4   4    4.10    2.50
  17  -4   4    1.30    2.60
  17  -4   4   -5.00    3.60
  17   4   4   -0.10    2.20
  17   4   4    0.90    1.30
  18  -4   4   68.69    4.80
  18  -4   4   70.49    3.70
  18  -4   4   60.59    6.70
  18   4   4   75.99    3.00
  18   4   4   79.99    4.30
 -18   4  -4   67.09    3.40
  19  -4   4    6.10    2.00
  19  -4   4    7.50    1.50
 -19   4  -4    8.90    1.30
 -19   5   4   32.60    2.10
  18  -5  -4   10.40    3.10
  18  -5  -4   22.20    1.90
  18  -5  -4   17.70    2.40
 -18   5   4   21.40    1.80
  17  -5  -4    0.10    2.50
  17  -5  -4   -0.70    2.20
  17  -5  -4    1.70    1.80
  17  -5  -4   -1.20    3.20
 -17   5   4    0.60    1.50
  16  -5  -4   30.50    3.60
  16  -5  -4   30.10    2.50
  16  -5  -4   27.30    3.10
  16  -5  -4   24.80    4.80
 -16   5   4   26.30    2.30
  15  -5  -4    4.40    4.00
  15  -5  -4    4.10    2.60
  15  -5  -4    0.40    2.90
  15  -5  -4    2.80    1.80
  15  -5  -4   -0.90    1.80
  15   5  -4    1.70    1.20
  15   5  -4    1.40    1.30
 -15   5   4   -0.70    1.80
  14  -5  -4   89.39    5.20
  14  -5  -4   82.69    5.80
  14  -5  -4   91.49    6.70
  14  -5  -4   83.69    3.90
  14  -5  -4   94.79    5.60
  14  -5  -4   85.19    4.50
  14  -5  -4   91.39    8.50
  14   5  -4   93.19    3.90
 -14   5   4   91.99    4.60
  13  -5  -4    3.00    2.50
  13  -5  -4    2.70    1.90
  13  -5  -4    2.40    1.90
  13  -5  -4   -0.10    2.80
  13  -5  -4    0.80    2.50
  13  -5  -4   -1.30    3.80
  13  -5  -4    0.30    3.30
 -13  -5   4    1.40    1.90
 -13   5   4   -0.20    1.80
  12  -5  -4    7.30    1.90
  12  -5  -4   10.10    3.10
 -12  -5   4    5.40    2.10
  12  -5  -4    5.50    2.60
  12  -5  -4    3.20    3.20
  12  -5  -4    6.50    1.90
  12  -5  -4    9.50    4.40
 -12  -5   4    2.30    4.10
  12  -5  -4    9.20    2.80
  12  -5  -4   11.80    2.20
  12   5  -4   13.00    6.10
 -12   5   4    5.30    2.00
  11  -5  -4    4.20    2.10
 -11  -5   4    1.80    1.80
  11  -5  -4    2.80    2.70
 -11  -5   4    1.10    3.70
  11  -5  -4    0.90    1.70
  11  -5  -4   -2.10    7.00
  11  -5  -4   -0.20    3.00
  11  -5  -4    0.30    3.60
  11   5  -4    2.30    5.10
  10  -5  -4    2.90    2.80
  10  -5  -4    3.20    3.00
  10  -5  -4    0.00    2.10
  10  -5  -4    3.20    3.50
 -10  -5   4    2.00    3.60
 -10  -5   4   -0.40    1.60
  10  -5  -4    2.80    2.40
  10   5  -4    2.30    0.80
  10   5  -4    0.20    0.90
  10   5  -4   -1.00    4.20
   9  -5  -4   -0.50    3.60
   9  -5  -4    5.10    2.20
  -9  -5   4    3.10    1.60
   9  -5  -4    1.40    2.70
   9  -5  -4    2.90    2.10
   9   5  -4    1.80    3.90
   9   5  -4    2.10    1.20
  -8  -5   4  416.46   15.10
   8  -5  -4  421.26   15.60
   8   5  -4  431.16   13.30
   8   5  -4  417.96   22.50
   8   5  -4  419.16   13.30
   8   5  -4  418.46   14.20
   7  -5  -4  518.75   19.70
  -7  -5   4  563.74   19.20
   7   5  -4  564.84   17.30
   7   5  -4  543.85   18.20
   7   5  -4  539.95   17.30
   7   5  -4  539.95   27.50
  -6  -5   4   92.69    4.20
   6   5  -4   77.79    3.40
   6   5  -4   84.99    3.60
   6   5  -4   78.19    7.50
   6   5  -4   83.49    3.30
  -5  -5   4  827.02   35.60
  -5  -5   4  837.82   27.50
   5   5  -4  778.52   26.30
   5   5  -4  749.73   37.70
  -4  -5   4   53.49    3.10
  -4  -5   4   60.19    5.10
   4   5  -4   54.89    2.70
   4   5  -4   57.19    6.00
  -3  -5   4   48.20    2.90
  -3  -5   4   43.90    4.30
  -3   5   4   46.60    5.20
  -3   5   4   40.50    2.50
   3   5  -4   41.60    5.30
   3   5  -4   42.00    2.40
  -2  -5   4  546.55   25.10
   2   5  -4  546.85   19.90
   2   5  -4  554.44   18.60
   2   5  -4  569.54   27.00
  -2   5   4  573.84   25.10
   1  -5  -4   67.59    4.60
  -1  -5   4   66.49    5.10
   1   5  -4   60.49    5.90
  -1   5   4   73.59    5.50
  -1   5   4   64.39    2.90
   1   5  -4   62.59    3.00
  -1   5   4   68.39    2.80
   0  -5   4 1433.26   62.09
   0  -5  -4 1394.46   61.59
   0   5   4 1523.05   61.49
   0   5  -4 1437.26   56.59
   1  -5   4  312.97   15.20
  -1  -5  -4  302.07   14.50
   1   5   4  345.47   15.10
  -1   5  -4  317.37   13.70
   1   5   4  313.67   15.70
  -2  -5  -4  125.29    7.10
   2  -5   4  128.19    7.70
  -2   5  -4  139.79    6.90
   2   5   4  127.09    8.00
   2   5   4  140.89    8.20
   2   5   4  128.19    4.60
   2   5   4  143.19    7.70
   3  -5   4    2.00    2.30
   3   5   4    1.10    2.40
   3   5   4    3.50    0.80
  -3   5  -4    3.80    1.90
   3   5   4    2.10    2.60
   4  -5   4    3.50    2.70
  -4   5  -4    3.90    2.00
   4   5   4    4.70    2.60
   4   5   4    3.80    3.00
   4   5   4    4.40    0.70
   5  -5   4   17.50    2.40
  -5   5  -4   17.60    2.80
   5   5   4   15.20    1.50
   5   5   4   18.20    3.30
   5   5   4   15.40    3.60
   6  -5   4  751.02   25.50
   6  -5   4  702.53   26.20
   6  -5   4  664.13   24.70
   6   5   4  725.33   22.20
   6   5   4  714.13   33.80
  -6   5  -4  677.93   28.90
   7  -5   4   84.29    5.00
   7  -5   4   84.99    4.60
   7  -5   4   96.09    7.00
  -7   5  -4   79.99    5.60
   7   5   4   84.29    7.60
   7   5   4   93.49    3.30
   8  -5   4  160.78    6.60
   8  -5   4  158.28    6.20
   8  -5   4  163.58    9.90
   8  -5   4  159.68    7.70
   8   5   4  138.29   10.70
   8   5   4  169.38    5.50
  -8   5  -4  164.08    8.60
   9  -5   4  101.39    9.00
   9  -5   4  113.89    6.30
   9  -5   4  110.79    6.00
   9  -5   4  110.59    5.00
  -9   5  -4  119.49    7.20
   9   5   4  118.79    4.00
   9   5   4  106.49    9.60
   9   5   4  121.49    6.40
  10  -5   4    4.10    3.60
  10  -5   4    4.80    2.70
  10  -5   4    3.40    3.70
  10  -5   4    4.10    2.80
  10   5   4    4.20    0.90
 -10   5  -4    4.90    2.80
  10   5   4    2.80    1.20
  10   5   4    8.90    2.60
  11  -5   4   12.90    3.00
  11  -5   4    6.10    3.70
  11  -5   4    4.30    3.20
  11  -5   4   11.40    1.80
  11  -5   4   13.80    4.60
  11  -5   4   12.00    1.90
  11  -5   4   11.20    2.50
 -11   5  -4   13.80    3.40
  11   5   4    8.30    2.90
  12  -5   4   58.59    5.60
  12  -5   4   55.89    3.00
  12  -5   4   55.99    5.00
  12  -5   4   54.89    5.00
  12  -5   4   56.79    4.40
  12  -5   4   52.09    3.60
  12  -5   4   63.09    7.50
  12  -5   4   58.39    5.80
  12   5   4   53.99    5.40
 -12   5  -4   57.89    3.70
  12   5   4   56.49    4.10
 -12   5  -4   56.29    5.60
  12   5   4   60.39    2.60
  13  -5   4   30.80    6.00
  13  -5   4   36.90    3.90
  13  -5   4   40.80    4.80
  13  -5   4   37.10    3.10
  13  -5   4   39.30    5.20
  13  -5   4   34.50    4.30
  13  -5   4   34.60    2.80
  13  -5   4   32.80    3.00
  13   5   4   34.40    3.20
  13   5   4   32.00    2.10
 -13   5  -4   35.80    3.30
  13   5   4   35.40    3.50
  13   5   4   32.50    3.80
  14  -5   4   20.60    2.20
  14  -5   4   16.00    3.40
  14  -5   4   12.30    4.00
  14  -5   4   13.00    4.30
  14  -5   4   11.00    4.90
  14  -5   4   18.00    3.20
  14   5   4   13.70    1.50
  14   5   4   13.10    2.70
  14   5   4   12.60    3.00
 -14   5  -4   19.10    2.20
  15  -5   4   11.50    4.90
  15  -5   4    9.90    2.10
  15  -5   4    8.30    3.90
  15  -5   4   11.60    3.30
  15  -5   4    6.20    3.00
  15   5   4    7.90    2.50
 -15   5  -4   13.40    2.00
  15   5   4   13.10    3.00
  15   5   4   11.30    1.40
  16  -5   4  236.38   10.00
  16  -5   4  240.58    8.60
  16  -5   4  226.68   15.50
  16  -5   4  237.58   10.50
  16   5   4  253.47    8.30
  16   5   4  236.08    9.30
  16   5   4  247.08    9.40
 -16   5  -4  232.28    8.50
  17  -5   4   24.20    3.00
  17  -5   4   24.40    4.70
  17  -5   4   27.90    2.30
 -17   5  -4   26.10    2.10
  17   5   4   29.40    2.10
  18  -5   4   12.50    1.70
  18  -5   4   11.60    2.30
  18  -5   4    9.40    3.30
 -18   5  -4   15.60    1.50
 -18   6   4   20.70    1.90
  17  -6  -4   33.80    2.70
  17  -6  -4   22.10    2.50
  17  -6  -4   22.30    3.70
  17  -6  -4   26.10    3.00
 -17   6   4   33.20    2.50
  16  -6  -4  172.48   11.60
  16  -6  -4  179.48    8.10
  16  -6  -4  165.18    7.40
  16  -6  -4  173.18    6.50
 -16   6   4  174.78    6.60
  15  -6  -4   22.80    2.20
  15  -6  -4   19.30    3.30
  15  -6  -4   19.30    2.10
  15  -6  -4   15.70    4.30
  15  -6  -4   18.20    2.70
 -15   6   4   23.10    2.20
  14  -6  -4   19.70    2.20
  14  -6  -4   18.90    3.30
  14  -6  -4   18.30    2.70
  14  -6  -4   18.60    2.90
  14  -6  -4   20.70    4.70
 -14   6   4   21.30    2.40
  14   6  -4   23.60    2.10
  13  -6  -4    3.50    2.60
  13  -6  -4   -2.20    1.80
  13  -6  -4   -3.70    3.70
  13  -6  -4    0.30    2.90
  13  -6  -4    1.80    1.80
  13  -6  -4   -1.60    3.10
  13   6  -4   -0.90    1.50
 -13   6   4    0.90    1.90
  12  -6  -4  163.18    7.60
  12  -6  -4  154.88    8.80
  12  -6  -4  158.48    6.30
  12  -6  -4  160.28   11.50
 -12  -6   4  155.38    6.90
  12  -6  -4  152.18    7.40
  12  -6  -4  149.99    6.50
  12  -6  -4  150.48    7.80
  12   6  -4  148.99    5.90
 -12   6   4  170.88    6.40
  11  -6  -4   31.60    3.80
  11  -6  -4   35.80    4.60
 -11  -6   4   28.00    5.50
  11  -6  -4   31.50    4.50
  11  -6  -4   35.60    3.60
  11  -6  -4   29.60    2.90
  11  -6  -4   26.80    2.50
  11  -6  -4   27.50    3.10
  11  -6  -4   34.20    5.40
 -11  -6   4   32.10    3.00
 -11   6   4   32.30    2.70
  11   6  -4   27.00    6.90
  10  -6  -4   82.19    6.30
 -10  -6   4   80.69    4.60
  10  -6  -4   76.79    5.20
  10  -6  -4   74.19    4.00
  10  -6  -4   73.69    7.10
  10  -6  -4   70.19    4.70
 -10  -6   4   76.09    7.20
 -10   6   4   75.09    4.00
  10   6  -4   69.09    9.40
   9  -6  -4  313.37   12.30
   9  -6  -4  321.57   13.60
  -9  -6   4  317.27   11.80
   9  -6  -4  306.37   12.40
   9   6  -4  319.47    9.90
   9   6  -4  308.37   10.00
   9   6  -4  296.67   18.60
   9   6  -4  300.97   10.70
   8  -6  -4  522.45   19.60
  -8  -6   4  548.25   19.10
   8  -6  -4  544.85   19.70
   8   6  -4  521.35   17.80
   8   6  -4  525.75   27.90
  -7  -6   4  331.37   16.70
   7  -6  -4  313.57   12.70
   7  -6  -4  320.97   12.60
  -7  -6   4  319.37   12.10
   7   6  -4  329.07   11.30
   7   6  -4  329.27   10.60
   7   6  -4  326.87   10.50
   7   6  -4  324.77   18.80
  -6  -6   4   53.09    5.70
  -6   6   4   49.30    3.40
   6   6  -4   52.39    2.90
   6   6  -4   49.20    2.50
   6   6  -4   49.60    2.70
   6   6  -4   57.59    7.30
  -5  -6   4  705.13   29.90
  -5   6   4  624.14   26.50
   5   6  -4  640.24   21.60
   5   6  -4  632.14   31.90
  -4  -6   4   40.80    4.80
  -4   6   4   37.70    4.30
   4   6  -4   29.30    5.40
   4   6  -4   39.00    2.60
  -4   6   4   40.20    2.60
  -3  -6   4   58.59    5.60
   3   6  -4   57.59    3.00
  -3   6   4   55.59    3.20
   3   6  -4   54.39    6.40
  -2  -6   4  385.96   17.40
   2   6  -4  368.66   18.90
  -2   6   4  355.76   12.90
  -2   6   4  341.37   12.60
  -2   6   4  330.37   13.00
   2   6  -4  356.56   12.20
  -1  -6   4  363.76   16.80
   1  -6  -4  326.17   16.00
  -1   6   4  341.27   12.30
   1   6  -4  337.97   11.80
  -1   6   4  330.37   12.00
  -1   6   4  352.06   12.30
   1   6  -4  330.57   18.00
   1   6  -4  344.87   12.50
   0  -6  -4  227.08   12.20
   0  -6   4  268.87   13.20
   0   6  -4  262.07    9.10
   0   6   4  249.68    9.00
   0   6  -4  252.67   14.20
   1  -6   4  355.16   16.70
  -1   6  -4  332.37   14.00
  -1   6  -4  346.17   15.10
  -1   6  -4  333.67   11.90
   2  -6   4  536.25   23.30
  -2   6  -4  498.55   20.90
   2   6   4  433.76   23.90
  -2   6  -4  507.85   16.90
   3  -6   4   12.10    3.50
  -3   6  -4   15.10    2.90
   3   6   4   11.50    3.20
   3   6   4    8.80    1.20
   3   6   4   12.80    3.70
   4  -6   4  501.45   22.70
   4   6   4  469.15   15.00
  -4   6  -4  478.75   20.40
   4   6   4  445.66   21.70
   4   6   4  484.65   23.60
   5  -6   4  232.18    9.40
   5  -6   4  224.98    9.70
   5   6   4  247.78   13.70
  -5   6  -4  233.18   11.30
   6  -6   4   60.79    4.30
   6  -6   4   65.19    3.60
   6  -6   4   51.29    4.40
  -6   6  -4   65.89    5.20
   6   6   4   55.39    6.70
   6   6   4   60.89    2.80
   7  -6   4  174.88    8.00
   7  -6   4  182.08    6.90
   7  -6   4  187.58    8.40
   7  -6   4  180.48    7.80
   7   6   4  167.18   11.70
  -7   6  -4  174.48    9.50
   7   6   4  175.18    6.20
   8  -6   4   24.40    2.80
   8  -6   4   31.10    3.60
   8  -6   4   24.20    2.50
   8  -6   4   29.00    4.80
   8  -6   4   26.90    3.70
   8   6   4   27.30    2.00
   8   6   4   22.00    5.40
   8   6   4   29.80    3.00
  -8   6  -4   28.80    4.10
   9  -6   4  169.18   11.30
   9  -6   4  159.88    7.90
   9  -6   4  162.58    6.70
   9  -6   4  159.78    8.10
   9  -6   4  182.38   14.80
   9  -6   4  166.48    7.90
   9   6   4  160.88   12.20
   9   6   4  153.28    7.60
  -9   6  -4  151.68    9.30
   9   6   4  166.08    5.70
  10  -6   4    6.60    1.70
  10  -6   4    9.10    2.50
  10  -6   4    4.70    2.10
  10  -6   4    1.70    4.00
  10  -6   4    7.60    3.30
  10  -6   4   10.10    3.10
  10  -6   4    6.40    2.70
  10  -6   4    2.90    3.60
  10   6   4    7.20    1.10
 -10   6  -4    4.50    1.80
  10   6   4    9.10    2.40
 -10   6  -4    8.30    3.50
  10   6   4    6.90    1.50
  10   6   4    7.20    2.80
  11  -6   4   54.39    7.10
  11  -6   4   54.39    5.60
  11  -6   4   48.90    4.60
  11  -6   4   55.59    3.60
  11  -6   4   49.30    3.40
  11  -6   4   56.79    5.30
  11  -6   4   57.09    5.70
  11  -6   4   47.10    4.80
  11   6   4   52.79    5.20
  11   6   4   50.99    4.60
 -11   6  -4   50.09    5.60
  11   6   4   60.79    2.80
 -11   6  -4   58.09    3.60
  12  -6   4    4.50    3.30
  12  -6   4    6.20    1.50
  12  -6   4   11.20    2.80
  12  -6   4    6.80    1.90
  12  -6   4   11.00    2.80
  12  -6   4    6.70    3.30
  12  -6   4    4.20    4.70
  12  -6   4   12.10    4.40
  12   6   4    5.00    2.60
 -12   6  -4    7.00    2.00
  12   6   4    8.80    3.00
  12   6   4    6.10    1.30
  13  -6   4   76.99    4.20
  13  -6   4   79.89    6.50
  13  -6   4  102.79    7.50
  13  -6   4   70.59    5.50
  13  -6   4   74.29    8.70
  13  -6   4   78.09    4.70
  13  -6   4   82.19    3.30
  13  -6   4   80.59    6.10
  13   6   4   73.49    3.40
  13   6   4   73.69    5.90
 -13   6  -4   74.39    4.20
  13   6   4   80.79    5.50
  14  -6   4  213.88   10.20
  14  -6   4  204.48    9.30
  14  -6   4  180.68    7.20
  14  -6   4  184.88    8.50
  14  -6   4  178.48   13.20
 -14   6  -4  186.28    7.20
  14   6   4  194.08    6.70
  14   6   4  175.58    8.10
  15  -6   4   23.00    5.20
  15  -6   4   27.00    2.40
  15  -6   4   23.70    3.40
  15  -6   4   17.70    3.10
 -15   6  -4   26.60    2.30
  15   6   4   31.30    2.30
  15   6   4   23.20    3.20
  16  -6   4   49.50    3.40
  16  -6   4   50.89    4.50
  16  -6   4   46.70    6.50
  16  -6   4   45.90    4.30
  16   6   4   43.30    4.10
 -16   6  -4   45.20    3.20
  16   6   4   47.30    2.60
  17  -6   4   13.60    2.60
  17  -6   4   12.40    3.70
  17  -6   4   17.30    1.90
 -17   6  -4   17.20    1.70
  18  -6   4    7.80    1.90
 -18   6  -4    6.60    1.20
 -17   7   4    2.00    1.10
  16  -7  -4   21.30    2.80
  16  -7  -4   20.00    3.60
  16  -7  -4   32.60    2.50
 -16   7   4   31.00    2.40
  15  -7  -4   85.69    3.90
  15  -7  -4   75.99    7.20
  15  -7  -4   80.79    4.00
  15  -7  -4   77.99    5.30
 -15   7   4   84.79    3.90
  14  -7  -4   19.70    2.10
  14  -7  -4   21.30    4.30
  14  -7  -4   19.60    2.60
  14  -7  -4   16.90    3.10
 -14   7   4   17.50    2.10
  13  -7  -4   55.49    3.50
  13  -7  -4   61.59    3.70
  13  -7  -4   59.19    5.20
  13  -7  -4   54.29    6.60
  13  -7  -4   60.99    4.90
 -13   7   4   59.19    4.10
  13   7  -4   57.49    3.10
 -13   7   4   59.49    3.70
  12  -7  -4   57.09    5.20
  12  -7  -4   43.30    4.40
  12  -7  -4   43.50    4.00
  12  -7  -4   50.49    3.40
  12  -7  -4   50.59    4.00
  12   7  -4   53.39    3.10
 -12   7   4   53.79    4.00
 -12   7   4   55.89    3.60
  11  -7  -4   12.50    3.10
  11  -7  -4    8.70    3.20
  11  -7  -4    9.70    2.70
  11  -7  -4   10.80    2.40
  11  -7  -4   11.10    1.90
  11  -7  -4   12.90    3.80
 -11   7   4    7.60    2.00
 -11   7   4    8.50    2.40
  10  -7  -4   68.99    3.70
  10  -7  -4   63.99    6.50
  10  -7  -4   67.89    5.30
  10  -7  -4   66.79    4.80
 -10   7   4   61.89    3.70
 -10   7   4   57.79    6.20
  10   7  -4   62.29    4.60
  10   7  -4   44.50    8.10
 -10   7   4   62.69    4.20
   9  -7  -4  750.92   24.20
   9  -7  -4  815.62   29.30
   9  -7  -4  769.92   27.60
   9  -7  -4  754.22   27.20
   9   7  -4  779.32   23.40
   9   7  -4  780.32   23.30
  -9   7   4  764.82   25.20
   9   7  -4  724.93   25.00
  -9   7   4  755.92   24.60
  -9   7   4  742.43   31.10
   9   7  -4  712.63   38.30
  -9   7   4  686.93   32.00
   8  -7  -4   20.60    3.30
   8  -7  -4   22.90    3.30
   8  -7  -4   18.30    3.80
   8  -7  -4   22.10    2.10
   8   7  -4   18.50    1.70
   8   7  -4   17.50    1.90
  -8   7   4   16.10    2.40
  -8   7   4   12.30    3.70
   8   7  -4   19.00    6.00
   7  -7  -4   -1.40    2.70
   7  -7  -4    2.90    2.50
  -7   7   4    3.00    1.80
   7   7  -4    9.70    5.60
   7   7  -4    1.80    1.10
  -7   7   4    1.90    3.00
   7   7  -4    2.30    1.10
   7   7  -4    3.00    1.60
   6  -7  -4   38.60    3.50
   6   7  -4   29.20    2.40
  -6   7   4   28.90    3.00
   6   7  -4   31.20    2.20
   6   7  -4   33.80    6.50
   6   7  -4   28.00    2.40
  -6   7   4   29.70    4.20
   5  -7  -4  138.49    6.40
   5   7  -4  134.49    5.50
   5   7  -4  135.59   10.90
  -5   7   4  145.79    6.40
  -5   7   4  109.49    8.10
  -4  -7   4   10.70    3.60
   4   7  -4    9.40    1.90
   4   7  -4    5.40    4.20
  -4   7   4    9.70    1.90
  -3  -7   4  107.49    7.70
   3   7  -4   99.59    8.90
   3   7  -4  101.89    4.60
  -3   7   4  113.49    4.50
  -3   7   4   97.29    4.70
  -3   7   4   97.69    4.50
  -2  -7   4    2.90    3.50
  -2   7   4    6.60    1.60
   2   7  -4    0.00    3.70
  -2   7   4    4.90    1.00
   2   7  -4   -0.40    1.60
  -2   7   4    4.30    1.00
  -1  -7   4   21.00    4.40
   1   7  -4   27.70    2.40
   1   7  -4   21.60    5.20
  -1   7   4   21.80    2.20
   0  -7   4   11.90    3.80
   0   7  -4    7.90    1.30
   0   7  -4    9.80    4.10
   0   7   4    6.40    1.20
   0   7  -4    9.50    1.90
   1  -7   4   25.10    4.60
  -1   7  -4   21.30    5.00
  -1   7  -4   27.40    2.50
   2  -7   4   42.80    5.60
  -2   7  -4   36.20    6.00
  -2   7  -4   29.00    3.90
  -2   7  -4   36.10    3.00
  -2   7  -4   36.50    2.30
   3  -7   4   66.59    6.70
  -3   7  -4   55.99    3.60
  -3   7  -4   57.19    5.20
   3   7   4   61.99    2.80
  -3   7  -4   55.19    3.60
   4  -7   4  138.59    6.70
  -4   7  -4  133.09    8.10
   4   7   4  135.79    4.70
  -4   7  -4  138.59    7.00
   4   7   4  131.19    9.60
   5  -7   4   65.69    4.70
   5  -7   4   53.59    4.60
   5  -7   4   60.39    4.70
   5   7   4   54.69    6.70
  -5   7  -4   60.29    5.60
   6  -7   4   38.80    3.90
   6  -7   4   41.70    4.20
   6  -7   4   44.60    4.20
   6  -7   4   36.60    3.70
   6   7   4   39.50    1.80
  -6   7  -4   35.10    4.50
   6   7   4   40.30    2.00
   6   7   4   38.40    6.20
   7  -7   4 1158.28   37.30
   7  -7   4 1223.48   43.20
   7  -7   4 1207.78   41.80
   7  -7   4 1182.28   40.90
   7   7   4 1194.78   36.70
  -7   7  -4 1128.49   47.60
   7   7   4 1086.29   54.89
   8  -7   4   36.10    4.20
   8  -7   4   32.40    3.30
   8  -7   4   40.60    9.80
   8  -7   4   36.90    2.90
   8  -7   4   41.20    3.20
   8  -7   4   35.50    4.00
  -8   7  -4   29.90    4.60
   8   7   4   33.00    2.40
  -8   7  -4   45.30    3.20
   8   7   4   35.60    3.10
   8   7   4   29.20    6.20
   9  -7   4   73.69    4.30
   9  -7   4   74.19    5.80
   9  -7   4   85.49    4.90
   9  -7   4   92.49    4.20
   9  -7   4   83.99    7.80
   9  -7   4   80.19    5.80
   9  -7   4  103.79   12.20
   9  -7   4   84.09    5.40
   9  -7   4  100.89    5.50
   9   7   4   82.09    9.40
   9   7   4   90.89    5.30
  -9   7  -4   80.59    7.00
   9   7   4   83.59    3.60
  -9   7  -4   93.79    4.30
   9   7   4   83.19    3.70
  10  -7   4   28.30    2.90
  10  -7   4   19.30    3.70
  10  -7   4   21.20    4.00
  10  -7   4   24.10    5.10
  10  -7   4   23.70    2.30
  10  -7   4   26.20    4.80
  10  -7   4   25.80    3.20
  10   7   4   27.00    2.10
  10   7   4   23.20    2.00
 -10   7  -4   22.10    2.30
  10   7   4   19.20    1.90
 -10   7  -4   20.30    4.30
  10   7   4   19.20    2.90
  11  -7   4   60.49    3.80
  11  -7   4   60.29    7.70
  11  -7   4   56.69    3.90
  11  -7   4   61.09    5.70
  11  -7   4   61.09    5.30
  11  -7   4   56.09    4.80
  11  -7   4   70.89    6.90
 -11   7  -4   54.79    3.90
  11   7   4   56.69    4.90
  11   7   4   52.09    5.50
  11   7   4   54.59    3.00
  12  -7   4    5.20    2.00
  12  -7   4    1.70    1.60
  12  -7   4    5.30    3.40
  12  -7   4    6.60    4.20
  12  -7   4    3.20    2.70
  12  -7   4   -0.60    2.80
  12  -7   4    3.40    4.60
 -12   7  -4    8.20    2.00
  12   7   4    9.90    3.00
  12   7   4    1.30    2.60
  12   7   4    4.50    1.40
  13  -7   4   60.89    7.80
  13  -7   4   70.79    4.70
  13  -7   4   76.29    4.10
  13  -7   4   84.59    6.00
  13  -7   4   64.19    5.10
  13  -7   4   81.49    7.00
 -13   7  -4   73.39    4.10
  13   7   4   72.39    5.10
  13   7   4   78.79    3.50
  14  -7   4    4.90    2.50
  14  -7   4    4.50    1.90
  14  -7   4    3.90    4.20
  14  -7   4    9.00    3.10
  14   7   4    3.40    1.40
 -14   7  -4    5.90    1.80
  14   7   4    5.60    2.60
  15  -7   4    6.10    2.50
  15  -7   4    7.80    3.90
  15  -7   4   11.90    2.70
  15  -7   4   11.10    2.00
  15   7   4    8.50    1.30
  15   7   4   10.60    2.60
 -15   7  -4   11.40    1.90
  16  -7   4   61.69    4.00
  16  -7   4   58.39    6.20
  16  -7   4   64.79    3.40
  16   7   4   58.69    3.90
 -16   7  -4   58.69    3.20
 -17   7  -4   70.49    3.00
 -16   8   4  159.18    5.90
  15  -8  -4   96.89    3.90
 -15   8   4  103.69    4.50
 -15   8   4  102.99    4.00
  14  -8  -4  117.79    5.40
 -14   8   4  124.19    4.80
 -14   8   4  116.69    5.20
  13  -8  -4   96.49    4.30
  13  -8  -4   95.69    5.40
  13  -8  -4  101.89    5.90
 -13   8   4  102.89    4.80
 -13   8   4   96.29    4.40
  12  -8  -4   54.99    5.00
  12  -8  -4   44.40    3.60
  12  -8  -4   56.99    4.00
  12  -8  -4   53.69    4.90
 -12   8   4   60.79    4.00
 -12   8   4   56.89    3.40
  11  -8  -4   92.79    5.00
  11  -8  -4  101.49    6.10
  11  -8  -4   94.49    6.10
  11  -8  -4   89.79    5.80
  11   8  -4   90.69    5.20
 -11   8   4   91.29    4.30
 -11   8   4   92.89    5.10
  10  -8  -4   44.30    4.30
  10  -8  -4   40.20    4.90
  10  -8  -4   48.20    5.00
 -10   8   4   46.90    3.20
 -10   8   4   44.30    4.00
  10   8  -4   46.10    4.40
   9  -8  -4   86.99    5.90
   9  -8  -4   88.59    5.90
   9  -8  -4   96.39    7.10
  -9   8   4   86.19    4.20
   9   8  -4   82.89    5.20
  -9   8   4   90.49    4.80
   8  -8  -4   87.39    6.90
   8  -8  -4   85.99    5.80
   8  -8  -4   87.79    5.60
  -8   8   4   85.19    4.70
   8   8  -4   85.19    3.60
  -8   8   4   77.29    7.20
   8   8  -4   87.69    3.50
   8   8  -4   72.19    9.90
   8   8  -4   86.39    5.30
   7  -8  -4   29.10    3.50
   7  -8  -4   34.90    4.00
   7   8  -4   23.70    6.70
  -7   8   4   41.90    3.50
   7   8  -4   28.50    2.60
   7   8  -4   28.90    3.00
   7   8  -4   25.60    2.40
  -6  -8   4   12.20    2.20
   6  -8  -4    3.10    2.70
   6  -8  -4    7.90    2.20
   6   8  -4    9.80    2.00
  -6   8   4    9.40    2.20
   6   8  -4   11.70    5.50
   6   8  -4   10.00    1.60
   6   8  -4    7.70    1.50
   6   8  -4    8.10    2.30
  -6   8   4    9.50    2.40
   5  -8  -4    3.80    2.50
  -5   8   4    5.50    2.10
   5   8  -4    4.60    2.00
   5   8  -4    3.90    1.10
   5   8  -4    3.00    4.90
   5   8  -4    3.70    2.20
   4  -8  -4   31.40    3.40
  -4   8   4   26.80    2.20
   4   8  -4   27.50    2.40
  -4   8   4   26.30    2.50
   4   8  -4   21.20    2.50
   4   8  -4   28.40    2.60
  -4   8   4   28.30    2.10
  -4   8   4   28.40    2.40
   4   8  -4   20.70    5.90
   3  -8  -4  508.75   19.00
   3   8  -4  484.15   27.00
  -3   8   4  544.55   18.20
   3   8  -4  515.65   21.20
   3   8  -4  505.75   17.70
   2  -8  -4  215.78    9.10
   2   8  -4  211.68   14.40
   2   8  -4  210.88    8.30
   2   8  -4  219.88    7.80
  -2   8   4  224.48    8.20
   1   8  -4    3.90    4.40
   1   8  -4    3.00    2.00
  -1   8   4    5.10    1.40
   0   8  -4  110.89   10.00
   0   8  -4  120.29    5.40
  -1   8  -4   92.59    9.40
  -1   8  -4  103.79    4.50
  -1   8  -4  101.09    4.40
  -2   8  -4  297.37   17.50
  -3   8  -4    9.30    4.80
   3   8   4    6.90    1.40
   4  -8   4  154.38    7.40
  -4   8  -4  140.69    8.90
  -4   8  -4  129.79   10.90
   5  -8   4   78.79    5.80
   5  -8   4   86.09    5.80
   5   8   4   80.99    3.50
   5   8   4   73.99    4.60
  -5   8  -4   72.29    4.70
   5   8   4   76.99    3.20
  -5   8  -4   74.89    4.40
  -5   8  -4   80.39    6.70
   6  -8   4   10.70    2.50
   6  -8   4   15.50    3.20
   6  -8   4   13.90    3.40
   6  -8   4   15.10    3.40
   6  -8   4   16.80    1.90
  -6   8  -4    7.20    3.40
  -6   8  -4   13.60    1.90
   6   8   4   12.40    2.50
  -6   8  -4   15.90    2.50
  -6   8  -4   11.60    2.40
   7  -8   4   77.19    3.90
   7  -8   4   80.29    5.70
   7  -8   4   80.39    5.70
   7  -8   4   75.19    4.90
   7   8   4   70.39    4.90
  -7   8  -4   79.09    4.00
  -7   8  -4   89.19    4.60
  -7   8  -4   66.99    6.60
  -7   8  -4   73.49    5.70
   7   8   4   74.89    8.70
   8  -8   4   87.09    6.00
   8  -8   4   97.99    5.30
   8  -8   4   86.59    4.20
   8  -8   4   78.99   13.70
   8  -8   4   89.79    5.60
   8  -8   4   85.69    6.20
   8   8   4   83.99    5.10
   8   8   4   85.99    3.90
   8   8   4   82.49    9.50
  -8   8  -4   78.09    7.10
  -8   8  -4   85.89    4.40
  -8   8  -4   94.99    4.90
   9  -8   4   17.70    2.10
   9  -8   4   22.30    8.20
   9  -8   4   14.50    3.60
   9  -8   4   18.70    3.60
   9  -8   4   25.90    3.30
   9  -8   4   26.10    3.00
  -9   8  -4   19.20    2.70
   9   8   4   17.90    2.90
   9   8   4   19.90    1.90
  -9   8  -4   19.30    2.30
  10  -8   4   18.60    2.60
  10  -8   4   17.50    3.70
  10  -8   4   14.80    3.70
  10  -8   4   29.90    4.90
  10  -8   4   19.40    3.00
  10  -8   4   21.20    2.30
  10   8   4   21.50    2.00
  10   8   4   18.60    2.90
 -10   8  -4   17.30    2.20
 -10   8  -4   25.90    2.80
  10   8   4   21.90    2.00
  11  -8   4   98.49    7.70
  11  -8   4  107.79    5.00
  11  -8   4  106.89    4.90
  11  -8   4  111.29    6.20
  11  -8   4  104.29    6.70
 -11   8  -4   99.69    4.90
  11   8   4  102.89    5.70
  12  -8   4    1.50    3.90
  12  -8   4    3.60    1.90
  12  -8   4    8.00    4.30
  12  -8   4    4.90    3.30
  12  -8   4    4.90    2.60
  12   8   4    5.00    2.60
 -12   8  -4    1.30    1.70
  13  -8   4   11.30    2.00
  13  -8   4   11.60    4.10
  13  -8   4   10.70    2.30
  13  -8   4   11.80    3.20
 -13   8  -4   11.20    1.90
  13   8   4   15.10    2.80
  14  -8   4  116.69    9.10
  14  -8   4  128.79    5.10
  14  -8   4  121.89    6.40
  14   8   4  125.79    5.90
  14   8   4  121.39    4.70
 -14   8  -4  128.79    5.10
  15  -8   4   67.89    3.20
 -15   8  -4   57.99    3.10
  15   8   4   66.69    4.10
 -16   8  -4   13.40    1.30
  14  -9  -4   12.20    1.80
 -14   9   4   16.80    1.70
  13  -9  -4   12.60    2.30
  13  -9  -4    8.60    2.30
 -13   9   4   13.70    1.90
  12  -9  -4   22.60    2.30
  12  -9  -4   27.00    2.90
  12  -9  -4   19.60    3.10
 -12   9   4   23.20    2.30
  11  -9  -4    0.80    2.40
  11  -9  -4   -3.50    2.60
  11  -9  -4    4.70    2.20
  11  -9  -4   -1.30    1.80
  11  -9  -4    1.00    2.60
 -11   9   4   -0.50    1.80
  11   9  -4   -1.30    2.10
  10  -9  -4    6.90    2.90
  10  -9  -4    1.40    8.50
  10  -9  -4    3.90    2.00
  10  -9  -4    3.20    2.10
  10   9  -4    5.70    2.40
 -10   9   4    7.40    2.10
   9  -9  -4  110.69    6.50
   9  -9  -4  123.39    6.50
   9   9  -4  109.69    5.80
  -9   9   4  119.29    5.40
  -9   9   4  107.19    5.80
  -8  -9   4  309.17   11.10
   8  -9  -4  307.87   12.80
   8  -9  -4  309.47   12.60
  -8   9   4  313.07   11.90
   8   9  -4  310.07   11.40
  -8   9   4  308.47   11.10
  -7  -9   4   26.40    2.70
   7  -9  -4   27.80    3.70
   7  -9  -4   25.50    4.20
   7  -9  -4   32.80    4.00
  -7   9   4   21.80    2.80
  -7   9   4   28.50    2.60
   7   9  -4   28.40    2.30
   7   9  -4   26.90    2.40
  -7   9   4   26.70    2.50
   7   9  -4   21.10    2.60
   7   9  -4   26.70    2.90
  -7   9   4   24.80    2.60
   6  -9  -4   24.20    3.50
  -6  -9   4   32.60    2.90
   6   9  -4   28.60    3.10
  -6   9   4   30.30    2.60
  -6   9   4   26.20    2.80
   6   9  -4   28.40    2.80
   5  -9  -4   21.80    3.40
   5  -9  -4   21.60    2.70
  -5  -9   4   23.90    2.70
  -5   9   4   17.40    2.50
   5   9  -4   22.70    2.00
  -5   9   4   22.40    2.30
   5   9  -4   19.30    2.40
   5   9  -4   25.80    2.20
   5   9  -4   24.30    2.80
   5   9  -4   21.60    6.60
   4  -9  -4   22.50    3.30
   4  -9  -4   26.70    2.80
  -4  -9   4   31.00    3.00
  -4   9   4   24.80    2.50
   4   9  -4   27.10    2.10
   4   9  -4   32.30    3.00
   4   9  -4   18.80    6.30
  -4   9   4   26.70    2.40
   4   9  -4   27.20    2.60
   3  -9  -4   19.20    2.60
  -3  -9   4   19.80    2.60
   3  -9  -4   24.80    3.30
   3   9  -4   24.50    2.60
   3   9  -4   21.10    2.20
  -3   9   4   19.00    2.10
   3   9  -4   23.00    2.80
  -3   9   4   20.10    2.20
   3   9  -4    7.40    5.40
   3   9  -4   19.20    1.70
  -3   9   4   19.60    2.10
   2  -9  -4  228.28    8.90
  -2  -9   4  227.38    8.80
  -2   9   4  223.38    8.10
   2   9  -4  248.08    8.90
   2   9  -4  232.58   10.20
   2   9  -4  226.38    7.70
  -2   9   4  219.68    8.10
   2   9  -4  197.98   15.00
   2   9  -4  218.78    8.40
  -2   9   4  221.78    8.20
   1  -9  -4   12.50    2.40
  -1  -9   4   10.10    2.40
   1   9  -4    8.60    1.70
   1   9  -4   12.50    1.80
   1   9  -4   14.60    2.30
   1   9  -4    9.30    5.10
  -1   9   4   11.50    2.10
  -1   9   4    9.30    1.70
   1   9  -4   10.40    2.60
   0  -9   4  350.86   12.10
   0  -9  -4  335.47   11.90
   0   9  -4  331.67   11.50
   0   9   4  338.47   11.50
   0   9  -4  335.97   12.00
   0   9   4  321.17   11.70
   0   9  -4  340.97   11.50
   0   9  -4  303.77   19.50
   0   9   4  335.47   10.70
   0   9  -4  328.57   12.00
   1  -9   4  241.48    9.10
  -1  -9  -4  242.28    9.00
  -1   9  -4  240.18    9.10
  -1   9  -4  238.08    8.50
   1   9   4  241.28    7.70
   1   9   4  224.58    8.90
   1   9   4  229.48    8.60
  -1   9  -4  222.88   15.30
  -1   9  -4  236.98    8.60
  -2  -9  -4   28.50    2.70
   2  -9   4   32.20    3.00
  -2   9  -4   30.00    2.50
   2   9   4   31.50    2.50
   2   9   4   27.90    2.80
   2   9   4   24.70    1.80
  -2   9  -4   25.90    2.80
   2   9   4   27.30    2.40
  -2   9  -4   23.60    2.30
   3  -9   4    2.40    3.10
   3  -9   4    1.40    2.20
  -3  -9  -4    6.00    2.00
  -3   9  -4    6.60    2.00
  -3   9  -4    4.20    1.70
  -3   9  -4    4.50    1.50
  -3   9  -4    1.10    2.30
  -3   9  -4    4.30    1.70
   3   9   4    7.20    2.30
   3   9   4    7.00    1.40
   4  -9   4   70.19    5.60
  -4   9  -4   83.89    4.30
   4   9   4   70.39    3.60
  -4   9  -4   74.69    4.90
   4   9   4   72.79    4.60
   5  -9   4    3.90    3.30
   5  -9   4    8.60    3.20
   5   9   4    4.70    2.30
   5   9   4    6.60    1.40
   5   9   4    6.10    1.20
  -5   9  -4    5.80    2.30
  -5   9  -4    5.80    2.20
   6  -9   4  297.87   12.80
   6  -9   4  327.07   12.00
   6  -9   4  308.27   13.10
  -6   9  -4  307.47   11.20
  -6   9  -4  301.27   11.20
   6   9   4  318.37   11.40
   7  -9   4   16.40    3.70
   7  -9   4   19.00    3.70
   7  -9   4   15.40    2.90
  -7   9  -4   20.70    2.60
  -7   9  -4   15.40    2.50
   7   9   4   17.20    2.80
   8  -9   4   52.69    5.20
   8  -9   4   61.89    4.70
   8  -9   4   57.09    4.60
   8  -9   4   66.29   13.10
  -8   9  -4   49.00    4.00
   8   9   4   51.29    4.70
   8   9   4   59.49    3.30
  -8   9  -4   57.59    3.50
  -8   9  -4   63.09    4.30
   9  -9   4  103.99    6.60
   9  -9   4   97.19    5.30
   9  -9   4   99.29    6.10
   9  -9   4   99.79    5.30
   9   9   4   97.49    4.00
  -9   9  -4   96.09    5.10
  -9   9  -4   91.99    4.40
   9   9   4   94.59    5.60
  10  -9   4   19.30    4.40
  10  -9   4   23.20    3.20
  10  -9   4   23.00    3.60
  10  -9   4   27.10    2.80
 -10   9  -4   21.80    2.20
 -10   9  -4   22.10    2.50
  10   9   4   21.50    2.90
  11  -9   4  128.19    6.60
  11  -9   4  134.39    5.40
  11  -9   4  140.59    7.40
  11   9   4  131.69    6.40
 -11   9  -4  143.89    5.50
 -11   9  -4  144.89    5.90
  12  -9   4   29.90    2.90
  12  -9   4   25.20    3.40
 -12   9  -4   33.50    2.70
  12   9   4   32.90    3.00
 -12   9  -4   37.20    3.10
  13  -9   4    1.00    2.40
  13  -9   4    2.60    1.60
 -13   9  -4    0.20    1.60
 -13   9  -4    1.30    1.30
  13   9   4    1.90    2.10
 -14   9  -4   51.09    2.60
 -14   9  -4   56.49    3.00
  14   9   4   52.19    3.60
  13 -10  -4    4.70    1.60
 -13  10   4    3.60    1.20
  12 -10  -4   43.00    3.60
  12 -10  -4   48.50    2.40
  12  10  -4   44.20    3.00
 -12  10   4   48.30    2.70
  11 -10  -4   19.20    2.70
  11 -10  -4   17.70    2.70
 -11 -10   4   21.00    2.00
  11 -10  -4   24.40    2.30
 -11  10   4   21.10    1.90
  11  10  -4   23.10    2.30
  11  10  -4   17.80    2.10
  10 -10  -4   91.19    5.30
 -10 -10   4   89.29    4.30
  10 -10  -4   76.39    5.30
  10 -10  -4  102.59    6.00
  10 -10  -4   90.99    4.60
 -10  10   4   95.99    4.30
  10  10  -4   92.39    4.30
  10  10  -4   96.29    4.80
  -9 -10   4   21.60    2.30
   9 -10  -4   13.40    9.10
   9 -10  -4   21.50    3.20
   9 -10  -4   17.30    2.40
   9  10  -4   16.80    2.60
  -9  10   4   21.60    2.40
  -9  10   4   20.60    2.10
   9  10  -4   21.90    2.30
  -8 -10   4   11.80    2.10
   8 -10  -4   11.70    2.90
   8 -10  -4   13.50    2.80
   8  10  -4   11.00    2.50
  -8  10   4   13.30    2.20
  -8  10   4   12.10    1.90
   8  10  -4    8.00    2.20
   7 -10  -4  131.09    7.00
  -7 -10   4  143.19    6.20
   7 -10  -4  150.88    7.60
  -7  10   4  149.49    6.10
   7  10  -4  143.39    6.00
  -7  10   4  130.99    5.70
   7  10  -4  130.09    6.40
   6 -10  -4   10.20    3.00
  -6 -10   4   17.30    2.60
   6  10  -4   16.20    2.40
  -6  10   4   19.80    2.30
   6  10  -4   22.40    2.70
  -6  10   4   17.10    2.10
   6  10  -4   17.20    1.80
   6  10  -4   18.50    1.70
   5 -10  -4    3.80    2.20
  -5 -10   4    6.70    2.30
   5 -10  -4    3.40    2.70
  -5  10   4    5.50    1.80
   5  10  -4    4.90    2.40
   5  10  -4    6.00    2.20
  -5  10   4    4.20    1.80
   4 -10  -4   19.70    2.70
  -4 -10   4   20.90    2.70
   4 -10  -4   17.70    3.20
   4  10  -4   22.50    2.90
   4  10  -4   23.60    2.60
  -4  10   4   18.80    2.00
   3 -10  -4   11.50    2.50
  -3 -10   4   15.30    2.60
   3  10  -4   14.60    2.30
   3  10  -4   10.90    2.70
   3  10  -4   11.80    1.40
  -3  10   4   17.40    1.90
  -2 -10   4  257.07    9.90
   2 -10  -4  254.07    9.90
  -2  10   4  255.07    8.70
   2  10  -4  264.67    9.40
   2  10  -4  270.67   10.00
  -2  10   4  260.47    9.20
   2  10  -4  256.97    8.50
   1 -10  -4  233.28    9.00
  -1 -10   4  231.18    9.00
   1  10  -4  229.48    9.10
   1  10  -4  231.98    8.50
   1  10  -4  225.78    7.80
  -1  10   4  232.98    8.50
  -1  10   4  228.18    7.70
   0 -10  -4    3.70    2.30
   0 -10   4    1.80    2.30
   0  10  -4    4.20    2.40
   0  10  -4    0.40    1.70
   0  10   4    0.50    2.10
   0  10   4    4.10    1.90
   0  10   4   -0.50    1.30
   0  10  -4    0.70    1.90
   1 -10   4    5.70    2.40
   1 -10   4    6.50    3.20
  -1 -10  -4    6.70    2.30
   1  10   4    9.60    2.10
  -1  10  -4    4.80    2.40
  -1  10  -4    6.10    2.00
   1  10   4    8.20    2.40
  -1  10  -4    3.80    1.70
   2 -10   4  100.69    5.30
  -2 -10  -4   96.29    5.20
   2 -10   4   98.49    6.10
  -2  10  -4   93.89    4.30
  -2  10  -4   92.19    4.50
  -2  10  -4   87.79    5.20
   2  10   4   97.19    3.70
  -2  10  -4   98.49    4.60
   2  10   4   88.99    4.70
   2  10   4   94.49    5.10
   3 -10   4    3.30    3.30
   3 -10   4    4.90    2.30
  -3 -10  -4   10.40    2.30
  -3  10  -4    8.10    2.00
   3  10   4    4.50    2.30
   3  10   4    8.30    2.10
  -3  10  -4   11.00    2.20
   3  10   4    6.60    1.80
  -3  10  -4    6.00    2.40
  -4 -10  -4  103.09    5.30
   4 -10   4  110.99    6.50
  -4  10  -4  111.89    5.50
   4  10   4  110.79    4.10
   4  10   4  106.29    5.10
   4  10   4  108.79    4.30
   4  10   4  108.79    5.50
  -4  10  -4  109.49    5.30
  -4  10  -4  110.19    5.10
  -5 -10  -4   45.80    3.80
   5 -10   4   37.90    4.30
   5 -10   4   38.80    4.30
   5  10   4   40.00    3.30
  -5  10  -4   39.80    3.10
  -5  10  -4   40.20    3.70
  -5  10  -4   43.30    3.50
   6 -10   4   19.70    3.70
   6 -10   4   19.30    3.70
   6  10   4   26.20    2.90
  -6  10  -4   21.50    2.70
  -6  10  -4   22.20    2.40
  -6  10  -4   20.40    2.50
   7 -10   4   95.09    6.30
   7 -10   4   96.79   14.60
   7 -10   4   90.89    5.30
   7 -10   4  103.09    5.80
  -7  10  -4   97.99    4.80
  -7  10  -4   86.79    4.70
   7  10   4   95.09    5.30
  -7  10  -4   97.99    5.10
   8 -10   4   11.90    3.50
   8 -10   4   17.50    2.70
   8 -10   4    2.30    6.50
   8 -10   4    4.90    4.90
  -8  10  -4   19.20    2.30
  -8  10  -4   12.80    2.50
   8  10   4   18.20    2.60
   9 -10   4   37.80    3.50
   9 -10   4   39.60    3.50
   9 -10   4   42.50    4.10
  -9  10  -4   39.20    3.30
   9  10   4   36.50    3.10
  10 -10   4    4.90    2.50
  10 -10   4    8.10    2.80
  10 -10   4    2.50    1.90
 -10  10  -4    3.20    1.80
  10  10   4    5.90    2.20
  11 -10   4   84.79    4.80
  11 -10   4   74.99    5.00
 -11  10  -4   84.69    4.00
  11  10   4   81.59    4.50
  12 -10   4    5.40    1.70
 -12  10  -4    9.50    1.60
  12  10   4    9.40    2.10
 -13  10  -4   32.10    2.20
  10 -11  -4    1.80    1.60
 -10 -11   4    4.00    1.40
  10 -11  -4    5.70    1.90
  10  11  -4    1.60    1.60
  10  11  -4    2.10    1.30
 -10  11   4    4.40    1.20
   9 -11  -4   18.40    2.10
  -9 -11   4   24.70    2.10
  -9  11   4   21.20    2.00
   9  11  -4   16.20    1.80
   9  11  -4   19.60    2.20
  -8 -11   4   37.10    3.10
   8 -11  -4   25.70    7.40
   8 -11  -4   39.20    3.40
   8  11  -4   35.90    2.90
  -8  11   4   34.40    2.50
   8  11  -4   37.40    3.40
  -7 -11   4   17.40    2.20
   7 -11  -4   15.00    2.50
  -7  11   4   17.30    1.90
  -7  11   4   19.40    1.70
   7  11  -4   20.70    2.10
   7  11  -4   20.80    2.50
   6 -11  -4    6.60    2.30
  -6 -11   4    7.00    2.00
  -6  11   4    7.30    1.60
   6  11  -4    1.40    1.80
   6  11  -4    5.30    2.20
  -5 -11   4   12.70    2.20
   5  11  -4   10.30    2.00
   5  11  -4    9.80    1.40
   5  11  -4   11.70    1.50
   5  11  -4    9.60    2.30
  -5  11   4   13.50    1.70
  -4 -11   4   61.39    4.40
   4 -11  -4   64.99    4.10
   4  11  -4   62.69    4.30
  -4  11   4   60.79    3.10
   4  11  -4   62.19    3.80
   4  11  -4   59.29    3.40
   3 -11  -4  144.09    6.40
  -3 -11   4  142.09    6.50
  -3  11   4  149.79    5.30
   3  11  -4  145.59    6.00
   3  11  -4  152.38    6.50
   2 -11  -4   11.80    2.40
  -2 -11   4   10.30    2.40
   2  11  -4   11.10    2.10
  -2  11   4   11.40    1.40
   2  11  -4   13.20    2.50
  -1 -11   4    2.90    2.90
  -1 -11   4    3.30    2.30
   1 -11  -4    6.80    2.20
   1  11  -4    3.90    2.30
   1  11  -4    2.30    1.20
   1  11  -4    1.10    1.80
   0 -11   4   -1.60    2.20
   0 -11   4   -2.70    2.80
   0 -11  -4    1.80    2.10
   0  11   4    5.20    2.10
   0  11  -4   -0.80    1.70
   0  11  -4    1.70    1.40
   0  11   4    4.70    1.90
   0  11  -4    1.60    2.20
   1 -11   4   -1.40    2.30
   1 -11   4    7.90    3.10
  -1 -11  -4    1.70    2.10
  -1  11  -4    7.70    1.90
  -1  11  -4    4.20    2.30
   1  11   4    5.30    2.00
   1  11   4    6.90    2.10
  -1  11  -4    5.00    1.60
  -1  11  -4    4.70    1.60
  -1  11  -4    3.20    2.00
   2 -11   4   58.99    4.30
   2 -11   4   58.29    5.20
  -2 -11  -4   59.89    4.30
   2  11   4   59.89    3.40
  -2  11  -4   58.69    4.20
   2  11   4   61.39    3.80
   2  11   4   65.39    4.20
  -2  11  -4   63.39    3.30
  -3 -11  -4   65.99    4.20
   3 -11   4   72.79    5.30
   3  11   4   69.69    3.00
   3  11   4   71.39    4.00
   3  11   4   68.69    4.20
  -3  11  -4   67.19    4.30
  -3  11  -4   62.29    3.40
   3  11   4   62.49    2.80
   4 -11   4   77.69    5.80
   4 -11   4   67.89    5.30
  -4 -11  -4   60.29    4.10
  -4  11  -4   62.39    3.40
   4  11   4   66.19    4.20
  -4  11  -4   61.89    4.00
   4  11   4   64.89    3.80
   5 -11   4   18.60    3.40
   5 -11   4   14.60    3.30
  -5 -11  -4   13.60    2.10
  -5  11  -4   15.20    1.70
   5  11   4   14.40    2.10
  -5  11  -4   16.60    2.20
   5  11   4   18.90    2.50
  -5  11  -4   15.90    1.90
   6 -11   4   63.39   12.10
   6 -11   4   66.79    5.00
   6 -11   4   66.29    4.40
  -6 -11  -4   60.49    3.80
  -6  11  -4   60.09    3.50
  -6  11  -4   54.29    3.60
   6  11   4   68.29    3.70
   6  11   4   57.39    4.10
  -7 -11  -4   31.20    3.00
   7 -11   4   44.00    4.30
   7 -11   4   28.30    2.90
   7  11   4   38.40    3.00
   7  11   4   40.00    3.50
  -7  11  -4   27.10    2.50
  -7  11  -4   35.80    2.90
   8 -11   4    3.30    2.50
   8 -11   4   -1.80    1.80
   8 -11   4   -0.20    2.30
  -8  11  -4    1.70    1.60
   8  11   4   -1.80    2.00
   9 -11   4   31.20    2.70
   9 -11   4   19.10    2.60
  -9  11  -4   28.60    2.40
   9  11   4   24.20    2.40
  10 -11   4    1.40    1.90
 -10  11  -4    0.20    1.30
  10  11   4    0.80    1.70
 -11  11  -4   54.29    2.60
  -7 -12   4   17.70    1.80
   7 -12  -4   15.60    1.80
  -7  12   4   22.40    1.50
   7  12  -4   15.80    1.50
   7  12  -4   14.90    1.90
  -6 -12   4    8.20    1.70
   6  12  -4    8.40    1.80
   6  12  -4    9.70    1.50
  -6  12   4    8.10    1.00
  -5 -12   4   53.99    3.40
   5  12  -4   56.99    3.10
   5  12  -4   55.49    3.50
  -4 -12   4    3.10    1.90
   4  12  -4   -1.30    1.50
   4  12  -4   -0.10    1.80
  -3 -12   4   88.59    4.40
   3 -12  -4   92.49    4.20
   3  12  -4   84.79    3.50
   3  12  -4   84.09    3.90
   3  12  -4   92.39    4.40
   3  12  -4   90.39    3.40
  -2 -12   4   67.19    4.60
   2 -12  -4   75.29    4.10
  -2 -12   4   87.59    4.40
   2  12  -4   87.89    3.70
   2  12  -4   81.39    4.20
  -1 -12   4  101.89    4.90
   1 -12  -4  103.59    4.80
  -1 -12   4   99.89    5.40
   1  12  -4  107.59    4.90
   0 -12   4   29.10    3.20
   0 -12   4   28.60    2.50
   0 -12  -4   35.90    3.30
   0  12   4   28.90    2.40
   0  12  -4   29.80    2.60
   1 -12   4  173.28    7.80
  -1 -12  -4  181.58    6.90
   1  12   4  173.58    6.70
   1  12   4  176.78    5.90
   1  12   4  179.38    5.80
  -1  12  -4  179.38    6.80
  -2 -12  -4    0.10    1.70
   2 -12   4    3.00    2.30
   2  12   4   -1.80    1.40
   2  12   4    1.10    1.70
  -2  12  -4    1.00    1.10
  -2  12  -4    1.40    1.80
   2  12   4    1.80    1.50
  -3 -12  -4   23.40    2.20
   3 -12   4   21.10    2.90
   3  12   4   22.00    2.00
   3  12   4   19.50    1.50
  -3  12  -4   24.00    2.20
  -3  12  -4   24.50    2.00
   3  12   4   19.00    2.10
   4 -12   4   -0.10    6.80
  -4 -12  -4    0.00    1.70
   4 -12   4   -0.80    2.20
  -4  12  -4    0.80    1.20
  -4  12  -4    0.50    1.60
   4  12   4   -1.70    1.80
   4  12   4   -0.30    1.50
   5 -12   4   -0.70    5.50
  -5 -12  -4    2.30    1.60
  -5  12  -4    1.70    1.50
   5  12   4    4.30    1.50
  -5  12  -4    1.80    1.20
   5  12   4    2.10    1.70
  -6 -12  -4   13.30    1.70
   6  12   4   12.80    1.60
   6  12   4   14.50    1.90
  -6  12  -4   13.40    1.40
   7  12   4   17.10    1.90
  20   0  -5    0.50    1.60
  20   0  -5   -0.10    1.70
  19   0  -5  113.79    5.70
  19   0  -5  113.09    5.40
  18   0  -5    3.80    2.40
  18   0  -5    1.40    2.20
  17   0  -5    4.00    3.70
  17   0  -5    4.70    2.40
  17   0  -5    4.00    2.70
  16   0  -5   -0.20    2.20
  16   0  -5    3.70    3.80
  16   0  -5    4.60    2.60
 -15   0   5    7.10    2.10
  15   0  -5    9.20    4.00
  15   0  -5    8.10    2.80
  15   0  -5    4.10    2.30
 -14   0   5    0.80    1.80
  14   0  -5   -1.70    2.00
  14   0  -5    1.00    0.90
  14   0  -5    1.50    2.90
  14   0  -5    1.90    2.30
  14   0  -5    0.70    3.40
  13   0  -5  502.75   16.00
 -13   0   5  524.15   18.30
  13   0  -5  511.25   19.50
  13   0  -5  493.95   17.50
  13   0  -5  520.55   28.70
  12   0  -5    0.30    2.30
  12   0  -5    1.10    0.80
 -12   0   5    0.40    1.50
  12   0  -5    1.80    1.70
  12   0  -5   -0.40    0.80
  11   0  -5  687.63   22.00
  11   0  -5  657.33   23.60
  11   0  -5  750.62   22.20
  10   0  -5   -0.80    0.90
 -10   0   5    1.80    2.80
  10   0  -5    1.20    0.80
  -9   0   5  814.92   32.00
   9   0  -5  871.21   26.70
   9   0  -5  837.32   26.50
   8   0  -5    1.00    2.00
  -8   0   5   -0.20    2.10
   8   0  -5   -1.00    0.70
   7   0  -5  123.39    6.40
  -7   0   5  124.69    6.40
  -6   0   5    0.00    1.40
  -6   0   5   -1.90    1.70
   6   0  -5   -0.20    1.50
  -5   0   5   18.20    2.40
   5   0  -5   21.00    2.10
  -5   0   5   20.10    2.30
  -4   0   5   -2.10    1.50
  -4   0   5    0.50    1.20
   4   0  -5   -0.60    0.90
   3   0  -5 5698.13  226.98
  -3   0   5 5993.00  205.48
  -3   0   5 5762.72  237.38
  -2   0   5    1.10    1.30
  -1   0   5 1075.59   44.80
   0   0   5   -0.20    0.50
   0   0   5    1.10    1.30
   1   0   5 2322.87   90.89
   1   0   5 2285.17   95.59
   1   0   5 2354.86   97.19
   2   0   5    1.60    1.30
   2   0   5   -0.20    1.00
   3   0   5 1415.46   57.49
   3   0   5 1496.45   55.69
   4   0   5   -0.30    1.40
   4   0   5    1.10    1.50
   5   0   5 1620.04   61.29
   5   0   5 1568.04   63.29
   6   0   5    1.40    1.90
   6   0   5    0.60    1.80
   6   0   5    1.10    1.40
   7   0   5  246.28    9.80
   7   0   5  249.38   11.80
   7   0   5  254.67   11.60
   8   0   5    1.20    2.40
   8   0   5    1.30    1.80
   8   0   5    0.30    2.40
   8   0   5    1.90    2.00
   9   0   5   96.19    5.30
   9   0   5   94.69    3.40
   9   0   5  104.59    7.00
   9   0   5   93.89    5.20
  10   0   5    2.00    3.00
  10   0   5   -0.30    2.10
  10   0   5   -0.40    2.10
  10   0   5    1.00    0.80
  11   0   5  356.86   14.60
  11   0   5  390.86   18.00
  11   0   5  356.86   14.10
  11   0   5  350.76   11.50
  12   0   5   -0.50    0.90
  12   0   5    2.30    2.90
  12   0   5    0.60    1.00
  12   0   5    1.40    2.70
  13   0   5    6.20    1.30
  13   0   5    6.60    1.50
  13   0   5    4.30    3.10
  13   0   5    7.20    3.40
  14   0   5    0.90    2.50
  14   0   5   -1.20    2.20
  14   0   5    0.70    1.40
  14   0   5   -1.20    3.60
  14   0   5   -2.30    3.00
  14   0   5    3.60    2.80
  14   0   5    1.20    1.50
  15   0   5  525.85   19.80
  15   0   5  542.15   20.70
  15   0   5  489.05   16.70
  15   0   5  505.05   17.80
  15   0   5  502.65   16.20
  15   0   5  492.65   18.20
  15   0   5  481.15   18.40
  16   0   5    3.30    2.40
  16   0   5    1.90    1.60
  16   0   5    5.30    2.90
  16   0   5    0.70    3.80
  16   0   5   -0.10    2.70
  16   0   5    2.10    1.60
  16   0   5    0.40    3.80
  17   0   5  381.96   12.70
  17   0   5  375.76   14.10
  17   0   5  421.06   16.00
  17   0   5  389.86   13.10
  18   0   5   -0.60    2.20
  18   0   5   -0.50    1.50
  19   0   5   91.59    4.60
  19   0   5   91.89    3.80
  20  -1  -5   29.90    3.00
  20  -1  -5   26.70    2.30
  20  -1  -5   22.60    2.10
 -20   1   5   29.50    2.10
  20   1  -5   27.00    2.70
  19  -1  -5    6.80    2.00
  19  -1  -5    9.70    3.10
  19  -1  -5    6.60    2.20
  19  -1  -5    8.70    1.60
  19   1  -5    4.80    2.10
  19   1  -5    3.70    2.10
  18  -1  -5    1.20    3.30
  18  -1  -5    3.10    2.50
  18  -1  -5    0.60    2.10
  18   1  -5    1.00    2.10
  18   1  -5    0.90    2.20
  17  -1  -5    4.70    3.70
  17  -1  -5    3.50    2.30
  17  -1  -5    4.50    2.70
  17   1  -5    1.20    2.40
  17   1  -5    3.50    2.50
  16  -1  -5   20.20    2.60
  16  -1  -5   19.00    3.30
  16  -1  -5   16.20    4.50
  16   1  -5   24.50    3.40
  16   1  -5   21.80    2.80
 -15  -1   5   11.70    2.40
  15  -1  -5   13.60    1.20
  15  -1  -5   13.30    3.00
  15  -1  -5    9.70    3.20
  15  -1  -5   11.50    2.50
  15  -1  -5   14.90    4.50
 -15   1   5   13.90    2.40
  15   1  -5    8.50    2.50
  15   1  -5   16.50    3.00
  14  -1  -5   93.89    6.20
  14  -1  -5   96.19    5.20
  14  -1  -5   93.09    3.80
  14  -1  -5   96.69    5.90
 -14  -1   5   94.79    5.10
  14  -1  -5  103.39    8.50
  14  -1  -5  101.29    5.00
  14  -1  -5   91.59    3.70
 -14   1   5  106.09    5.20
  14   1  -5   96.39    5.30
  14   1  -5   98.59    5.90
  13  -1  -5  314.57   10.20
  13  -1  -5  316.57   13.00
 -13  -1   5  320.07   11.90
  13  -1  -5  321.07   10.10
  13  -1  -5  328.17   19.10
  13   1  -5  305.67   11.10
  13   1  -5  313.37   10.00
  12  -1  -5   48.50    5.90
  12  -1  -5   50.69    4.30
  12  -1  -5   51.29    2.70
 -12  -1   5   48.10    3.20
  12  -1  -5   49.10    2.40
  12   1  -5   48.70    3.00
  11  -1  -5   13.50    1.40
 -11  -1   5   10.40    1.70
 -11  -1   5   13.60    3.60
  11   1  -5   10.00    0.90
  11   1  -5   11.80    1.00
  11   1  -5   11.90    1.70
 -10  -1   5  113.19    4.90
 -10  -1   5  110.49    7.00
  10   1  -5  109.79    4.80
  10   1  -5  117.79    4.10
  10   1  -5  115.09    4.00
   9  -1  -5  529.15   19.90
  -9  -1   5  543.65   18.50
   9  -1  -5  524.45   22.90
  -9  -1   5  533.05   21.20
   9   1  -5  533.05   18.00
  -9   1   5  505.05   21.10
   9   1  -5  526.75   16.80
   9   1  -5  551.44   16.90
   8  -1  -5   56.69    4.50
   8  -1  -5   53.59    3.20
  -8  -1   5   55.39    4.60
  -8  -1   5   58.89    2.80
   8   1  -5   52.29    2.90
   8   1  -5   54.59    2.40
   8   1  -5   50.19    2.30
  -8   1   5   53.89    4.50
   8   1  -5   61.69    5.60
   7  -1  -5  197.88    7.80
  -7  -1   5  188.28    7.00
   7  -1  -5  177.68    9.00
  -7  -1   5  196.58    8.70
[truncated: 1,763,646 more chars]
