# Supplementary material for: Adapting (4,4) Networks through Substituent Effects and Conformationally Flexible 3,2’:6’,3”-Terpyridines
Source: Molecules. 2021 Oct 20;26(21):6337. doi: 10.3390/molecules26216337 (PMC8587907; doi:10.3390/molecules26216337)
Supplement: Supplementary file 1 [file molecules-26-06337-s001.zip › supporting information-1434316-proof/ROD145_0m.cif]

data_rod145_0m
_audit_creation_date               2020-08-27
_audit_creation_method
;
Olex2 1.3
(compiled 2020.07.31 svn.rc2a77460 for OlexSys, GUI svn.r6145)
;
_shelx_SHELXL_version_number       '2018/3'
loop_
  _audit_author_name
  _audit_author_email
  _audit_author_address
 'Rocco, D.' dalila.rocco@unibas.ch
;
University of Basel
Department of Chemistry
Basel
Switzerland
;
 'Prescimone, A.' alessandro.prescimone@unibas.ch
;
University of Basel
Department of Chemistry
Basel
Switzerland
;

_audit_contact_author_address
;
University of Basel
Department of Chemistry
Basel
Switzerland
;
_audit_contact_author_email        alessandro.prescimone@unibas.ch
_audit_contact_author_name         'Prescimone, A.'
_audit_contact_author_phone        ''
_publ_contact_author_id_orcid      https://orcid.org/0000-0002-3631-5210
_publ_section_references
;
Dolomanov, O.V., Bourhis, L.J., Gildea, R.J, Howard, J.A.K. & Puschmann, H.
 (2009), J. Appl. Cryst. 42, 339-341.

Sheldrick, G.M. (2015). Acta Cryst. A71, 3-8.

Sheldrick, G.M. (2015). Acta Cryst. C71, 3-8.
;
_chemical_name_common              ?
_chemical_name_systematic          ?
_chemical_formula_moiety           'C58 H42 Co N8 S2, 4(C H Cl3), 0.5[CHCl3]'
_chemical_formula_sum              'C62.50 H46.50 Cl13.50 Co N8 S2'
_chemical_formula_weight           1511.20
_chemical_melting_point            ?
loop_
  _atom_type_symbol
  _atom_type_description
  _atom_type_scat_dispersion_real
  _atom_type_scat_dispersion_imag
  _atom_type_scat_source
 'C' 'C' 0.0181 0.0091 'International Tables Vol C Tables 4.2.6.8 and 6.1.1.4'
 'Cl' 'Cl' 0.3639 0.7018 'International Tables Vol C Tables 4.2.6.8 and 6.1.1.4'
 'Co' 'Co' -2.3653 3.6143
 'International Tables Vol C Tables 4.2.6.8 and 6.1.1.4'
 'H' 'H' 0.0000 0.0000 'International Tables Vol C Tables 4.2.6.8 and 6.1.1.4'
 'N' 'N' 0.0311 0.0180 'International Tables Vol C Tables 4.2.6.8 and 6.1.1.4'
 'S' 'S' 0.3331 0.5567 'International Tables Vol C Tables 4.2.6.8 and 6.1.1.4'

_shelx_space_group_comment
;
The symmetry employed for this shelxl refinement is uniquely defined
by the following loop, which should always be used as a source of
symmetry information in preference to the above space-group names.
They are only intended as comments.
;
_space_group_crystal_system        'tetragonal'
_space_group_IT_number             130
_space_group_name_H-M_alt          'P 4/n c c'
_space_group_name_Hall             '-P 4a 2ac'
loop_
  _space_group_symop_operation_xyz
 'x, y, z'
 '-x+1/2, -y+1/2, z'
 '-y+1/2, x, z'
 'y, -x+1/2, z'
 '-x, y+1/2, -z+1/2'
 'x+1/2, -y, -z+1/2'
 'y+1/2, x+1/2, -z+1/2'
 '-y, -x, -z+1/2'
 '-x, -y, -z'
 'x-1/2, y-1/2, -z'
 'y-1/2, -x, -z'
 '-y, x-1/2, -z'
 'x, -y-1/2, z-1/2'
 '-x-1/2, y, z-1/2'
 '-y-1/2, -x-1/2, z-1/2'
 'y, x, z-1/2'

_cell_length_a                     26.1874(12)
_cell_length_b                     26.1874(12)
_cell_length_c                     19.0189(10)
_cell_angle_alpha                  90
_cell_angle_beta                   90
_cell_angle_gamma                  90
_cell_volume                       13042.8(14)
_cell_formula_units_Z              8
_cell_measurement_reflns_used      9822
_cell_measurement_temperature      150
_cell_measurement_theta_max        67.269
_cell_measurement_theta_min        3.376
_shelx_estimated_absorpt_T_max     0.293
_shelx_estimated_absorpt_T_min     0.256
_exptl_absorpt_coefficient_mu      8.134
_exptl_absorpt_correction_T_max    0.7531
_exptl_absorpt_correction_T_min    0.6111
_exptl_absorpt_correction_type     multi-scan
_exptl_absorpt_process_details
;
SADABS-2012/1 (Bruker,2012) was used for absorption correction.
wR2(int) was 0.1035 before and 0.0582 after correction.
The Ratio of minimum to maximum transmission is 0.8114.
The \l/2 correction factor is 0.0015.
;
_exptl_absorpt_special_details     ?
_exptl_crystal_colour              pink
_exptl_crystal_colour_primary      pink
_exptl_crystal_density_diffrn      1.539
_exptl_crystal_density_meas        ?
_exptl_crystal_density_method      ?
_exptl_crystal_description         block
_exptl_crystal_F_000               6128
_exptl_crystal_size_max            0.23
_exptl_crystal_size_mid            0.21
_exptl_crystal_size_min            0.2
_exptl_transmission_factor_max     ?
_exptl_transmission_factor_min     ?
_diffrn_reflns_av_R_equivalents    0.0511
_diffrn_reflns_av_unetI/netI       0.0181
_diffrn_reflns_Laue_measured_fraction_full  0.998
_diffrn_reflns_Laue_measured_fraction_max  0.977
_diffrn_reflns_limit_h_max         30
_diffrn_reflns_limit_h_min         -31
_diffrn_reflns_limit_k_max         30
_diffrn_reflns_limit_k_min         -22
_diffrn_reflns_limit_l_max         22
_diffrn_reflns_limit_l_min         -22
_diffrn_reflns_number              106826
_diffrn_reflns_point_group_measured_fraction_full  0.998
_diffrn_reflns_point_group_measured_fraction_max  0.977
_diffrn_reflns_theta_full          67.679
_diffrn_reflns_theta_max           68.911
_diffrn_reflns_theta_min           2.386
_diffrn_ambient_temperature        150
_diffrn_detector_area_resol_mean   ?
_diffrn_measured_fraction_theta_full  0.998
_diffrn_measured_fraction_theta_max  0.977
_diffrn_measurement_device         Area
_diffrn_measurement_device_type    ?
_diffrn_measurement_method         ?
_diffrn_radiation_monochromator    graphite
_diffrn_radiation_probe            x-ray
_diffrn_radiation_type             'Cu K\a'
_diffrn_radiation_wavelength       1.54178
_diffrn_source                     ?
_diffrn_source_current             0.6
_diffrn_source_power               0.03
_diffrn_source_voltage             50.0
_diffrn_standards_number           0
_reflns_Friedel_coverage           0.000
_reflns_Friedel_fraction_full      .
_reflns_Friedel_fraction_max       .
_reflns_number_gt                  5227
_reflns_number_total               5933
_reflns_special_details
;
 Reflections were merged by SHELXL according to the crystal
 class for the calculation of statistics and refinement.
 
 Structure factors included contributions from the .fab file.
 
 _reflns_Friedel_fraction is defined as the number of unique
 Friedel pairs measured divided by the number that would be
 possible theoretically, ignoring centric projections and
 systematic absences.
;
_reflns_threshold_expression       'I > 2\s(I)'
_computing_cell_refinement         'SAINT v8.34A (Bruker, 2013)'
_computing_data_collection         'Apex2 (Bruker AXS, 2006)'
_computing_data_reduction          'SAINT v8.34A (Bruker, 2013)'
_computing_molecular_graphics      'Olex2 1.3 (Dolomanov et al., 2009)'
_computing_publication_material    'Olex2 1.3 (Dolomanov et al., 2009)'
_computing_structure_refinement    'SHELXL 2018/3 (Sheldrick, 2015)'
_computing_structure_solution      'SHELXT 2018/2 (Sheldrick, 2018)'
_refine_diff_density_max           2.219
_refine_diff_density_min           -1.385
_refine_diff_density_rms           0.161
_refine_ls_extinction_coef         .
_refine_ls_extinction_method       none
_refine_ls_goodness_of_fit_ref     1.075
_refine_ls_hydrogen_treatment      constr
_refine_ls_matrix_type             full
_refine_ls_number_parameters       385
_refine_ls_number_reflns           5933
_refine_ls_number_restraints       0
_refine_ls_R_factor_all            0.1027
_refine_ls_R_factor_gt             0.0949
_refine_ls_restrained_S_all        1.075
_refine_ls_shift/su_max            0.000
_refine_ls_shift/su_mean           0.000
_refine_ls_structure_factor_coef   Fsqd
_refine_ls_weighting_details      
 'w=1/[\s^2^(Fo^2^)+(0.1824P)^2^+70.8130P] where P=(Fo^2^+2Fc^2^)/3'
_refine_ls_weighting_scheme        calc
_refine_ls_wR_factor_gt            0.2926
_refine_ls_wR_factor_ref           0.3016
_refine_special_details
;
Olex2 solvent mask had to be used to treat part
of the solvent region.
See the specific section for details/
;
_olex2_refinement_description
;
1. Fixed Uiso
 At 1.2 times of:
  All C(H) groups
 At 1.5 times of:
  All C(H,H,H) groups
2.a Ternary CH refined with riding coordinates:
 C30(H30), C31(H31)
2.b Aromatic/amide H refined with riding coordinates:
 C25(H25), C5(H5), C1(H1), C7(H7), C28(H28), C22(H22), C3(H3), C10(H10),
 C2(H2), C15(H15), C21(H21), C14(H14), C11(H11), C27(H27), C26(H26), C20(H20),
 C18(H18), C17(H17)
2.c Idealised Me refined as rotating group:
 C19(H19A,H19B,H19C)
;
_atom_sites_solution_hydrogens     geom
_atom_sites_solution_primary       dual
_atom_sites_solution_secondary     ?
loop_
  _atom_site_label
  _atom_site_type_symbol
  _atom_site_fract_x
  _atom_site_fract_y
  _atom_site_fract_z
  _atom_site_U_iso_or_equiv
  _atom_site_adp_type
  _atom_site_occupancy
  _atom_site_site_symmetry_order
  _atom_site_calc_flag
  _atom_site_refinement_flags_posn
  _atom_site_refinement_flags_adp
  _atom_site_refinement_flags_occupancy
  _atom_site_disorder_assembly
  _atom_site_disorder_group
 Co1 Co 0.56428(3) 0.43572(3) 0.250000 0.0141(3) Uani 1 2 d S T P . .
 S1 S 0.63408(6) 0.52277(8) 0.45031(9) 0.0461(5) Uani 1 1 d . . . . .
 Cl1 Cl 0.41039(9) 0.59605(9) 0.35121(12) 0.0651(6) Uani 1 1 d . . . . .
 Cl3 Cl 0.49179(8) 0.55551(8) 0.44186(11) 0.0580(5) Uani 1 1 d . . . . .
 Cl2 Cl 0.42352(11) 0.63062(10) 0.49495(13) 0.0770(7) Uani 1 1 d . . . . .
 Cl6 Cl 0.38777(10) 0.78154(10) 0.42862(16) 0.0781(7) Uani 1 1 d . . . . .
 Cl5 Cl 0.31052(12) 0.70420(13) 0.44103(18) 0.0945(9) Uani 1 1 d . . . . .
 Cl4 Cl 0.33126(16) 0.7518(2) 0.30752(17) 0.1336(16) Uani 1 1 d . . . . .
 N3 N 0.43147(15) 0.85523(16) 0.2153(2) 0.0212(9) Uani 1 1 d . . . . .
 N4 N 0.59034(16) 0.46360(17) 0.3451(2) 0.0226(9) Uani 1 1 d . . . . .
 N1 N 0.55699(16) 0.51304(16) 0.2075(2) 0.0205(9) Uani 1 1 d . . . . .
 N2 N 0.49491(18) 0.68407(16) 0.2294(3) 0.0276(10) Uani 1 1 d . . . . .
 C25 C 0.4589(2) 0.81786(19) 0.2459(3) 0.0211(11) Uani 1 1 d . . . . .
 H25 H 0.482548 0.827223 0.281555 0.025 Uiso 1 1 calc R U . . .
 C29 C 0.60806(18) 0.4881(2) 0.3892(3) 0.0208(10) Uani 1 1 d . . . . .
 C5 C 0.5428(2) 0.5536(2) 0.2465(3) 0.0220(11) Uani 1 1 d . . . . .
 H5 H 0.538637 0.549237 0.295769 0.026 Uiso 1 1 calc R U . . .
 C1 C 0.5640(2) 0.5199(2) 0.1387(3) 0.0281(12) Uani 1 1 d . . . . .
 H1 H 0.575503 0.491908 0.111243 0.034 Uiso 1 1 calc R U . . .
 C6 C 0.5205(2) 0.6468(2) 0.2620(3) 0.0293(12) Uani 1 1 d . . . . .
 C23 C 0.4843(2) 0.72662(19) 0.2667(3) 0.0276(12) Uani 1 1 d . . . . .
 C4 C 0.5341(2) 0.60197(19) 0.2174(3) 0.0264(11) Uani 1 1 d . . . . .
 C24 C 0.4549(2) 0.76644(19) 0.2286(3) 0.0248(11) Uani 1 1 d . . . . .
 C7 C 0.5363(2) 0.6499(2) 0.3312(3) 0.0299(12) Uani 1 1 d . . . . .
 H7 H 0.554458 0.622305 0.351858 0.036 Uiso 1 1 calc R U . . .
 C28 C 0.3988(2) 0.8419(2) 0.1649(3) 0.0294(12) Uani 1 1 d . . . . .
 H28 H 0.378587 0.867694 0.143515 0.035 Uiso 1 1 calc R U . . .
 C9 C 0.5417(2) 0.6986(2) 0.4456(3) 0.0335(13) Uani 1 1 d . . . . .
 C13 C 0.5910(2) 0.7144(2) 0.6623(4) 0.0350(13) Uani 1 1 d . . . . .
 C22 C 0.4991(2) 0.73269(19) 0.3362(3) 0.0285(12) Uani 1 1 d . . . . .
 H22 H 0.491341 0.763518 0.360257 0.034 Uiso 1 1 calc R U . . .
 C8 C 0.5255(2) 0.6937(2) 0.3712(3) 0.0289(12) Uani 1 1 d . . . . .
 C12 C 0.5742(2) 0.7095(2) 0.5870(4) 0.0352(13) Uani 1 1 d . . . . .
 C3 C 0.5397(3) 0.6074(2) 0.1455(3) 0.0360(14) Uani 1 1 d . . . . .
 H3 H 0.532924 0.639260 0.123624 0.043 Uiso 1 1 calc R U . . .
 C10 C 0.5203(3) 0.7346(2) 0.4906(4) 0.0377(14) Uani 1 1 d . . . . .
 H10 H 0.493655 0.755812 0.473386 0.045 Uiso 1 1 calc R U . . .
 C2 C 0.5552(3) 0.5658(2) 0.1057(3) 0.0361(14) Uani 1 1 d . . . . .
 H2 H 0.559654 0.568984 0.056291 0.043 Uiso 1 1 calc R U . . .
 C15 C 0.6053(3) 0.6763(3) 0.7751(4) 0.0402(15) Uani 1 1 d . . . . .
 H15 H 0.602517 0.647150 0.804622 0.048 Uiso 1 1 calc R U . . .
 C21 C 0.5795(3) 0.6670(2) 0.4750(4) 0.0409(15) Uani 1 1 d . . . . .
 H21 H 0.594532 0.640975 0.446966 0.049 Uiso 1 1 calc R U . . .
 C14 C 0.5899(2) 0.6728(2) 0.7056(3) 0.0371(14) Uani 1 1 d . . . . .
 H14 H 0.578340 0.640992 0.687684 0.045 Uiso 1 1 calc R U . . .
 C11 C 0.5364(3) 0.7408(2) 0.5600(3) 0.0394(14) Uani 1 1 d . . . . .
 H11 H 0.521456 0.766430 0.588734 0.047 Uiso 1 1 calc R U . . .
 C27 C 0.3931(3) 0.7916(2) 0.1421(4) 0.0386(15) Uani 1 1 d . . . . .
 H27 H 0.369965 0.783568 0.105213 0.046 Uiso 1 1 calc R U . . .
 C16 C 0.6248(3) 0.7218(3) 0.8027(4) 0.0424(15) Uani 1 1 d . . . . .
 C26 C 0.4215(3) 0.7536(2) 0.1740(3) 0.0384(14) Uani 1 1 d . . . . .
 H26 H 0.418336 0.719192 0.158943 0.046 Uiso 1 1 calc R U . . .
 C20 C 0.5951(3) 0.6730(3) 0.5434(4) 0.0434(16) Uani 1 1 d . . . . .
 H20 H 0.621155 0.651324 0.561257 0.052 Uiso 1 1 calc R U . . .
 C18 C 0.6089(3) 0.7605(3) 0.6894(4) 0.0473(17) Uani 1 1 d . . . . .
 H18 H 0.609783 0.790099 0.660619 0.057 Uiso 1 1 calc R U . . .
 C17 C 0.6254(3) 0.7630(3) 0.7581(4) 0.0481(18) Uani 1 1 d . . . . .
 H17 H 0.637770 0.794725 0.775463 0.058 Uiso 1 1 calc R U . . .
 C19 C 0.6428(3) 0.7239(3) 0.8781(4) 0.055(2) Uani 1 1 d . . . . .
 H19A H 0.623741 0.698931 0.906171 0.083 Uiso 1 1 calc R U . . .
 H19B H 0.636872 0.758242 0.897013 0.083 Uiso 1 1 calc R U . . .
 H19C H 0.679294 0.715995 0.880148 0.083 Uiso 1 1 calc R U . . .
 C30 C 0.4294(4) 0.5791(4) 0.4397(6) 0.065(2) Uani 1 1 d . . . . .
 H30 H 0.405980 0.551666 0.456827 0.078 Uiso 1 1 calc R U . . .
 C31 C 0.3578(4) 0.7306(4) 0.3852(6) 0.077(3) Uani 1 1 d . . . . .
 H31 H 0.383804 0.703731 0.374450 0.093 Uiso 1 1 calc R U . . .

loop_
  _atom_site_aniso_label
  _atom_site_aniso_U_11
  _atom_site_aniso_U_22
  _atom_site_aniso_U_33
  _atom_site_aniso_U_23
  _atom_site_aniso_U_13
  _atom_site_aniso_U_12
 Co1 0.0106(4) 0.0106(4) 0.0213(6) -0.0012(3) -0.0012(3) -0.0004(4)
 S1 0.0378(9) 0.0639(11) 0.0367(8) -0.0270(8) 0.0042(7) -0.0172(8)
 Cl1 0.0706(13) 0.0710(13) 0.0537(11) -0.0031(10) -0.0105(10) -0.0114(11)
 Cl3 0.0597(11) 0.0572(11) 0.0570(11) 0.0070(8) -0.0027(9) -0.0007(9)
 Cl2 0.0993(18) 0.0719(15) 0.0598(13) -0.0097(11) 0.0017(12) 0.0067(13)
 Cl6 0.0681(14) 0.0693(14) 0.0969(18) 0.0030(13) 0.0051(12) 0.0059(11)
 Cl5 0.0841(18) 0.0911(19) 0.108(2) 0.0130(16) 0.0215(16) -0.0172(15)
 Cl4 0.113(3) 0.211(5) 0.0773(19) 0.015(3) -0.0080(18) -0.038(3)
 N3 0.016(2) 0.017(2) 0.032(2) -0.0004(18) -0.0013(17) 0.0014(16)
 N4 0.019(2) 0.020(2) 0.028(2) -0.0014(19) 0.0023(18) 0.0002(17)
 N1 0.020(2) 0.016(2) 0.025(2) 0.0007(17) 0.0020(17) 0.0009(16)
 N2 0.031(2) 0.015(2) 0.038(3) -0.0013(19) 0.004(2) -0.0006(19)
 C25 0.018(3) 0.012(2) 0.033(3) -0.0001(19) 0.000(2) 0.0033(19)
 C29 0.012(2) 0.025(3) 0.025(3) -0.003(2) 0.0045(19) 0.0011(19)
 C5 0.023(3) 0.013(2) 0.030(3) -0.0002(19) 0.006(2) 0.002(2)
 C1 0.036(3) 0.019(3) 0.029(3) -0.001(2) 0.006(2) 0.000(2)
 C6 0.035(3) 0.012(2) 0.041(3) 0.001(2) 0.008(3) 0.002(2)
 C23 0.033(3) 0.008(2) 0.042(3) 0.001(2) 0.003(3) 0.000(2)
 C4 0.032(3) 0.014(2) 0.033(3) 0.000(2) 0.003(2) 0.001(2)
 C24 0.025(3) 0.016(2) 0.033(3) -0.001(2) 0.001(2) 0.002(2)
 C7 0.037(3) 0.013(2) 0.040(3) 0.003(2) 0.004(3) 0.006(2)
 C28 0.029(3) 0.019(3) 0.040(3) -0.001(2) -0.007(2) 0.000(2)
 C9 0.040(3) 0.018(3) 0.043(3) 0.006(2) -0.001(3) -0.001(2)
 C13 0.029(3) 0.030(3) 0.046(4) -0.004(3) 0.000(3) 0.003(2)
 C22 0.032(3) 0.012(2) 0.042(3) -0.001(2) 0.001(2) 0.004(2)
 C8 0.033(3) 0.014(2) 0.040(3) 0.001(2) 0.005(2) 0.002(2)
 C12 0.037(3) 0.023(3) 0.045(4) 0.002(3) 0.001(3) -0.003(2)
 C3 0.053(4) 0.015(3) 0.040(3) 0.006(2) 0.000(3) 0.003(3)
 C10 0.042(3) 0.025(3) 0.047(4) -0.003(3) -0.006(3) 0.007(3)
 C2 0.056(4) 0.024(3) 0.028(3) 0.003(2) 0.001(3) 0.000(3)
 C15 0.037(3) 0.041(4) 0.043(4) -0.002(3) -0.005(3) 0.001(3)
 C21 0.049(4) 0.026(3) 0.048(4) 0.001(3) 0.003(3) 0.015(3)
 C14 0.035(3) 0.034(3) 0.043(3) -0.005(3) -0.003(3) -0.003(3)
 C11 0.045(4) 0.030(3) 0.044(3) -0.007(3) -0.004(3) 0.002(3)
 C27 0.046(4) 0.028(3) 0.042(3) -0.005(3) -0.018(3) -0.006(3)
 C16 0.033(3) 0.039(3) 0.055(4) -0.012(3) -0.004(3) 0.007(3)
 C26 0.053(4) 0.016(3) 0.046(3) -0.006(2) -0.011(3) -0.001(3)
 C20 0.045(4) 0.039(4) 0.047(4) 0.013(3) 0.002(3) 0.016(3)
 C18 0.050(4) 0.028(3) 0.063(4) -0.003(3) -0.002(3) 0.003(3)
 C17 0.047(4) 0.033(4) 0.064(5) -0.011(3) -0.007(3) -0.003(3)
 C19 0.053(4) 0.055(4) 0.058(5) -0.013(4) -0.018(4) 0.007(4)
 C30 0.074(6) 0.053(5) 0.069(6) 0.016(4) 0.019(5) 0.003(4)
 C31 0.060(5) 0.076(6) 0.096(7) -0.008(6) 0.011(5) 0.005(5)

_geom_special_details
;
 All esds (except the esd in the dihedral angle between two l.s. planes)
 are estimated using the full covariance matrix.  The cell esds are taken
 into account individually in the estimation of esds in distances, angles
 and torsion angles; correlations between esds in cell parameters are only
 used when they are defined by crystal symmetry.  An approximate (isotropic)
 treatment of cell esds is used for estimating esds involving l.s. planes.
;
loop_
  _geom_bond_atom_site_label_1
  _geom_bond_atom_site_label_2
  _geom_bond_distance
  _geom_bond_site_symmetry_2
  _geom_bond_publ_flag
 Co1 N3 2.211(4) 3_655 ?
 Co1 N3 2.211(4) 5_645 ?
 Co1 N4 2.066(4) . ?
 Co1 N4 2.066(4) 8_665 ?
 Co1 N1 2.189(4) . ?
 Co1 N1 2.189(4) 8_665 ?
 S1 C29 1.624(5) . ?
 Cl1 C30 1.810(11) . ?
 Cl3 C30 1.748(10) . ?
 Cl2 C30 1.716(11) . ?
 Cl6 C31 1.755(11) . ?
 Cl5 C31 1.770(11) . ?
 Cl4 C31 1.725(12) . ?
 N3 C25 1.346(7) . ?
 N3 C28 1.332(7) . ?
 N4 C29 1.154(7) . ?
 N1 C5 1.349(7) . ?
 N1 C1 1.333(7) . ?
 N2 C6 1.336(8) . ?
 N2 C23 1.350(7) . ?
 C25 H25 0.9500 . ?
 C25 C24 1.390(7) . ?
 C5 H5 0.9500 . ?
 C5 C4 1.401(7) . ?
 C1 H1 0.9500 . ?
 C1 C2 1.374(8) . ?
 C6 C4 1.492(8) . ?
 C6 C7 1.383(9) . ?
 C23 C24 1.485(8) . ?
 C23 C22 1.386(9) . ?
 C4 C3 1.381(9) . ?
 C24 C26 1.399(9) . ?
 C7 H7 0.9500 . ?
 C7 C8 1.406(8) . ?
 C28 H28 0.9500 . ?
 C28 C27 1.394(8) . ?
 C9 C8 1.483(9) . ?
 C9 C10 1.390(9) . ?
 C9 C21 1.408(9) . ?
 C13 C12 1.503(9) . ?
 C13 C14 1.364(9) . ?
 C13 C18 1.395(9) . ?
 C22 H22 0.9500 . ?
 C22 C8 1.400(8) . ?
 C12 C11 1.383(9) . ?
 C12 C20 1.380(10) . ?
 C3 H3 0.9500 . ?
 C3 C2 1.388(9) . ?
 C10 H10 0.9500 . ?
 C10 C11 1.396(9) . ?
 C2 H2 0.9500 . ?
 C15 H15 0.9500 . ?
 C15 C14 1.386(10) . ?
 C15 C16 1.398(10) . ?
 C21 H21 0.9500 . ?
 C21 C20 1.373(10) . ?
 C14 H14 0.9500 . ?
 C11 H11 0.9500 . ?
 C27 H27 0.9500 . ?
 C27 C26 1.382(9) . ?
 C16 C17 1.373(11) . ?
 C16 C19 1.512(11) . ?
 C26 H26 0.9500 . ?
 C20 H20 0.9500 . ?
 C18 H18 0.9500 . ?
 C18 C17 1.377(11) . ?
 C17 H17 0.9500 . ?
 C19 H19A 0.9800 . ?
 C19 H19B 0.9800 . ?
 C19 H19C 0.9800 . ?
 C30 H30 1.0000 . ?
 C31 H31 1.0000 . ?

loop_
  _geom_angle_atom_site_label_1
  _geom_angle_atom_site_label_2
  _geom_angle_atom_site_label_3
  _geom_angle
  _geom_angle_site_symmetry_1
  _geom_angle_site_symmetry_3
  _geom_angle_publ_flag
 N3 Co1 N3 89.6(2) 5_645 3_655 ?
 N4 Co1 N3 93.39(17) . 5_645 ?
 N4 Co1 N3 87.94(17) . 3_655 ?
 N4 Co1 N3 93.39(17) 8_665 3_655 ?
 N4 Co1 N3 87.94(17) 8_665 5_645 ?
 N4 Co1 N4 178.1(2) . 8_665 ?
 N4 Co1 N1 91.46(17) . . ?
 N4 Co1 N1 87.19(17) 8_665 . ?
 N4 Co1 N1 87.19(17) . 8_665 ?
 N4 Co1 N1 91.46(17) 8_665 8_665 ?
 N1 Co1 N3 91.12(15) . 3_655 ?
 N1 Co1 N3 175.12(16) 8_665 3_655 ?
 N1 Co1 N3 175.12(16) . 5_645 ?
 N1 Co1 N3 91.12(15) 8_665 5_645 ?
 N1 Co1 N1 88.6(2) . 8_665 ?
 C25 N3 Co1 122.5(3) . 4_565 ?
 C28 N3 Co1 119.8(3) . 4_565 ?
 C28 N3 C25 117.6(5) . . ?
 C29 N4 Co1 165.0(4) . . ?
 C5 N1 Co1 123.3(3) . . ?
 C1 N1 Co1 118.4(3) . . ?
 C1 N1 C5 118.1(4) . . ?
 C6 N2 C23 117.5(5) . . ?
 N3 C25 H25 117.9 . . ?
 N3 C25 C24 124.1(5) . . ?
 C24 C25 H25 117.9 . . ?
 N4 C29 S1 178.8(5) . . ?
 N1 C5 H5 118.7 . . ?
 N1 C5 C4 122.6(5) . . ?
 C4 C5 H5 118.7 . . ?
 N1 C1 H1 118.5 . . ?
 N1 C1 C2 122.9(5) . . ?
 C2 C1 H1 118.5 . . ?
 N2 C6 C4 115.5(5) . . ?
 N2 C6 C7 123.3(5) . . ?
 C7 C6 C4 121.1(5) . . ?
 N2 C23 C24 115.4(5) . . ?
 N2 C23 C22 122.5(5) . . ?
 C22 C23 C24 122.0(5) . . ?
 C5 C4 C6 121.7(5) . . ?
 C3 C4 C5 117.8(5) . . ?
 C3 C4 C6 120.4(5) . . ?
 C25 C24 C23 121.7(5) . . ?
 C25 C24 C26 117.1(5) . . ?
 C26 C24 C23 121.2(5) . . ?
 C6 C7 H7 119.9 . . ?
 C6 C7 C8 120.1(5) . . ?
 C8 C7 H7 119.9 . . ?
 N3 C28 H28 118.6 . . ?
 N3 C28 C27 122.7(5) . . ?
 C27 C28 H28 118.6 . . ?
 C10 C9 C8 122.0(5) . . ?
 C10 C9 C21 116.0(6) . . ?
 C21 C9 C8 122.0(6) . . ?
 C14 C13 C12 120.1(6) . . ?
 C14 C13 C18 118.3(6) . . ?
 C18 C13 C12 121.6(6) . . ?
 C23 C22 H22 119.7 . . ?
 C23 C22 C8 120.5(5) . . ?
 C8 C22 H22 119.7 . . ?
 C7 C8 C9 121.9(5) . . ?
 C22 C8 C7 116.0(5) . . ?
 C22 C8 C9 122.1(5) . . ?
 C11 C12 C13 120.9(6) . . ?
 C20 C12 C13 121.0(6) . . ?
 C20 C12 C11 118.1(6) . . ?
 C4 C3 H3 120.3 . . ?
 C4 C3 C2 119.4(5) . . ?
 C2 C3 H3 120.3 . . ?
 C9 C10 H10 118.7 . . ?
 C9 C10 C11 122.6(6) . . ?
 C11 C10 H10 118.7 . . ?
 C1 C2 C3 119.0(6) . . ?
 C1 C2 H2 120.5 . . ?
 C3 C2 H2 120.5 . . ?
 C14 C15 H15 119.3 . . ?
 C14 C15 C16 121.3(7) . . ?
 C16 C15 H15 119.3 . . ?
 C9 C21 H21 119.4 . . ?
 C20 C21 C9 121.2(6) . . ?
 C20 C21 H21 119.4 . . ?
 C13 C14 C15 121.2(6) . . ?
 C13 C14 H14 119.4 . . ?
 C15 C14 H14 119.4 . . ?
 C12 C11 C10 119.9(6) . . ?
 C12 C11 H11 120.0 . . ?
 C10 C11 H11 120.0 . . ?
 C28 C27 H27 120.5 . . ?
 C26 C27 C28 119.0(6) . . ?
 C26 C27 H27 120.5 . . ?
 C15 C16 C19 120.1(7) . . ?
 C17 C16 C15 116.3(6) . . ?
 C17 C16 C19 123.5(7) . . ?
 C24 C26 H26 120.3 . . ?
 C27 C26 C24 119.4(5) . . ?
 C27 C26 H26 120.3 . . ?
 C12 C20 H20 118.9 . . ?
 C21 C20 C12 122.1(6) . . ?
 C21 C20 H20 118.9 . . ?
 C13 C18 H18 120.1 . . ?
 C17 C18 C13 119.9(7) . . ?
 C17 C18 H18 120.1 . . ?
 C16 C17 C18 122.9(7) . . ?
 C16 C17 H17 118.6 . . ?
 C18 C17 H17 118.6 . . ?
 C16 C19 H19A 109.5 . . ?
 C16 C19 H19B 109.5 . . ?
 C16 C19 H19C 109.5 . . ?
 H19A C19 H19B 109.5 . . ?
 H19A C19 H19C 109.5 . . ?
 H19B C19 H19C 109.5 . . ?
 Cl1 C30 H30 108.1 . . ?
 Cl3 C30 Cl1 111.5(5) . . ?
 Cl3 C30 H30 108.1 . . ?
 Cl2 C30 Cl1 110.7(5) . . ?
 Cl2 C30 Cl3 110.3(6) . . ?
 Cl2 C30 H30 108.1 . . ?
 Cl6 C31 Cl5 109.1(6) . . ?
 Cl6 C31 H31 109.0 . . ?
 Cl5 C31 H31 109.0 . . ?
 Cl4 C31 Cl6 109.7(6) . . ?
 Cl4 C31 Cl5 111.0(6) . . ?
 Cl4 C31 H31 109.0 . . ?

loop_
  _geom_torsion_atom_site_label_1
  _geom_torsion_atom_site_label_2
  _geom_torsion_atom_site_label_3
  _geom_torsion_atom_site_label_4
  _geom_torsion
  _geom_torsion_site_symmetry_1
  _geom_torsion_site_symmetry_2
  _geom_torsion_site_symmetry_3
  _geom_torsion_site_symmetry_4
  _geom_torsion_publ_flag
 Co1 N3 C25 C24 175.8(4) 4_565 . . . ?
 Co1 N3 C28 C27 -177.9(5) 4_565 . . . ?
 Co1 N1 C5 C4 -174.4(4) . . . . ?
 Co1 N1 C1 C2 173.2(5) . . . . ?
 N3 C25 C24 C23 -176.8(5) . . . . ?
 N3 C25 C24 C26 2.6(8) . . . . ?
 N3 C28 C27 C26 1.5(10) . . . . ?
 N1 C5 C4 C6 -177.4(5) . . . . ?
 N1 C5 C4 C3 0.9(9) . . . . ?
 N1 C1 C2 C3 1.8(10) . . . . ?
 N2 C6 C4 C5 -155.5(5) . . . . ?
 N2 C6 C4 C3 26.2(8) . . . . ?
 N2 C6 C7 C8 0.1(9) . . . . ?
 N2 C23 C24 C25 -152.7(5) . . . . ?
 N2 C23 C24 C26 28.0(8) . . . . ?
 N2 C23 C22 C8 -1.1(9) . . . . ?
 C25 N3 C28 C27 -1.4(9) . . . . ?
 C25 C24 C26 C27 -2.4(9) . . . . ?
 C5 N1 C1 C2 -3.0(9) . . . . ?
 C5 C4 C3 C2 -2.1(9) . . . . ?
 C1 N1 C5 C4 1.6(8) . . . . ?
 C6 N2 C23 C24 -178.9(5) . . . . ?
 C6 N2 C23 C22 0.3(8) . . . . ?
 C6 C4 C3 C2 176.2(6) . . . . ?
 C6 C7 C8 C9 -180.0(6) . . . . ?
 C6 C7 C8 C22 -0.8(8) . . . . ?
 C23 N2 C6 C4 -176.5(5) . . . . ?
 C23 N2 C6 C7 0.2(9) . . . . ?
 C23 C24 C26 C27 176.9(6) . . . . ?
 C23 C22 C8 C7 1.2(8) . . . . ?
 C23 C22 C8 C9 -179.6(5) . . . . ?
 C4 C6 C7 C8 176.6(5) . . . . ?
 C4 C3 C2 C1 0.9(10) . . . . ?
 C24 C23 C22 C8 178.1(5) . . . . ?
 C7 C6 C4 C5 27.7(9) . . . . ?
 C7 C6 C4 C3 -150.6(6) . . . . ?
 C28 N3 C25 C24 -0.7(8) . . . . ?
 C28 C27 C26 C24 0.5(10) . . . . ?
 C9 C10 C11 C12 -1.7(10) . . . . ?
 C9 C21 C20 C12 1.0(11) . . . . ?
 C13 C12 C11 C10 -178.1(6) . . . . ?
 C13 C12 C20 C21 178.3(6) . . . . ?
 C13 C18 C17 C16 -0.6(12) . . . . ?
 C22 C23 C24 C25 28.1(8) . . . . ?
 C22 C23 C24 C26 -151.2(6) . . . . ?
 C8 C9 C10 C11 -177.7(6) . . . . ?
 C8 C9 C21 C20 178.1(6) . . . . ?
 C12 C13 C14 C15 179.9(6) . . . . ?
 C12 C13 C18 C17 -178.1(7) . . . . ?
 C10 C9 C8 C7 -162.6(6) . . . . ?
 C10 C9 C8 C22 18.2(9) . . . . ?
 C10 C9 C21 C20 -2.2(10) . . . . ?
 C15 C16 C17 C18 -1.3(11) . . . . ?
 C21 C9 C8 C7 17.1(9) . . . . ?
 C21 C9 C8 C22 -162.0(6) . . . . ?
 C21 C9 C10 C11 2.5(10) . . . . ?
 C14 C13 C12 C11 124.7(7) . . . . ?
 C14 C13 C12 C20 -53.7(9) . . . . ?
 C14 C13 C18 C17 0.7(10) . . . . ?
 C14 C15 C16 C17 3.0(10) . . . . ?
 C14 C15 C16 C19 -178.1(6) . . . . ?
 C11 C12 C20 C21 -0.1(10) . . . . ?
 C16 C15 C14 C13 -3.0(10) . . . . ?
 C20 C12 C11 C10 0.4(10) . . . . ?
 C18 C13 C12 C11 -56.5(9) . . . . ?
 C18 C13 C12 C20 125.1(7) . . . . ?
 C18 C13 C14 C15 1.1(10) . . . . ?
 C19 C16 C17 C18 179.9(7) . . . . ?

_smtbx_masks_special_details       ?
loop_
  _smtbx_masks_void_nr
  _smtbx_masks_void_average_x
  _smtbx_masks_void_average_y
  _smtbx_masks_void_average_z
  _smtbx_masks_void_volume
  _smtbx_masks_void_count_electrons
  _smtbx_masks_void_content
 1 0.250 0.250 -0.577 341.1 115.4 '2 CHCl3'
 2 0.750 0.750 -0.330 341.1 113.8 '2 CHCl3'

_smtbx_masks_void_probe_radius     1.2
_smtbx_masks_void_truncation_radius  1.2
_shelx_res_file
;
TITL rod145_0m_a.res in P4/ncc
    rod145_0m.res
    created by SHELXL-2018/3 at 10:53:29 on 27-Aug-2020
REM Old TITL ROD145_0m in P4/ncc #130
REM SHELXT solution in P4/ncc: R1 0.206, Rweak 0.010, Alpha 0.035
REM <I/s> 0.546 for 680 systematic absences, Orientation as input
REM Formula found by SHELXT: C132 N21 Co2 Cl24
CELL 1.54178 26.1874 26.1874 19.0189 90 90 90
ZERR 8 0.0012 0.0012 0.001 0 0 0
LATT 1
SYMM 0.5-X,0.5-Y,+Z
SYMM 0.5-Y,+X,+Z
SYMM +Y,0.5-X,+Z
SYMM -X,0.5+Y,0.5-Z
SYMM 0.5+X,-Y,0.5-Z
SYMM 0.5+Y,0.5+X,0.5-Z
SYMM -Y,-X,0.5-Z
SFAC C Cl Co H N S
UNIT 500 108 8 372 64 16

L.S. 25
PLAN  5
SIZE 0.2 0.21 0.23
TEMP -123.15
CONF
BOND
list 4
fmap 2
MORE -1
ACTA
BOND $H
ABIN
REM <olex2.extras>
REM <HklSrc "%./ROD145_0m.hkl">
REM </olex2.extras>

WGHT    0.182400   70.813004
FVAR       0.14198
CO1   3    0.564282    0.435718    0.250000    10.50000    0.01059    0.01059 =
         0.02127   -0.00116   -0.00116   -0.00039
S1    6    0.634079    0.522770    0.450315    11.00000    0.03781    0.06390 =
         0.03673   -0.02704    0.00417   -0.01721
CL1   2    0.410386    0.596049    0.351211    11.00000    0.07056    0.07096 =
         0.05371   -0.00306   -0.01054   -0.01140
CL3   2    0.491785    0.555513    0.441859    11.00000    0.05973    0.05717 =
         0.05701    0.00705   -0.00272   -0.00066
CL2   2    0.423518    0.630621    0.494946    11.00000    0.09929    0.07190 =
         0.05981   -0.00972    0.00173    0.00675
CL6   2    0.387774    0.781537    0.428620    11.00000    0.06809    0.06935 =
         0.09689    0.00301    0.00507    0.00589
CL5   2    0.310521    0.704195    0.441034    11.00000    0.08406    0.09109 =
         0.10840    0.01300    0.02151   -0.01722
CL4   2    0.331256    0.751817    0.307522    11.00000    0.11292    0.21062 =
         0.07733    0.01518   -0.00802   -0.03802
N3    5    0.431465    0.855227    0.215326    11.00000    0.01554    0.01658 =
         0.03155   -0.00036   -0.00131    0.00141
N4    5    0.590337    0.463600    0.345094    11.00000    0.01941    0.02042 =
         0.02787   -0.00140    0.00231    0.00025
N1    5    0.556988    0.513036    0.207452    11.00000    0.02030    0.01584 =
         0.02529    0.00074    0.00197    0.00092
N2    5    0.494914    0.684067    0.229408    11.00000    0.03051    0.01468 =
         0.03762   -0.00126    0.00394   -0.00056
C25   1    0.458930    0.817862    0.245898    11.00000    0.01806    0.01233 =
         0.03282   -0.00014    0.00041    0.00327
AFIX  43
H25   4    0.482548    0.827223    0.281555    11.00000   -1.20000
AFIX   0
C29   1    0.608062    0.488074    0.389248    11.00000    0.01193    0.02545 =
         0.02514   -0.00303    0.00455    0.00115
C5    1    0.542835    0.553611    0.246522    11.00000    0.02323    0.01315 =
         0.02958   -0.00019    0.00560    0.00247
AFIX  43
H5    4    0.538637    0.549237    0.295769    11.00000   -1.20000
AFIX   0
C1    1    0.563952    0.519940    0.138672    11.00000    0.03649    0.01882 =
         0.02898   -0.00061    0.00583    0.00044
AFIX  43
H1    4    0.575503    0.491908    0.111243    11.00000   -1.20000
AFIX   0
C6    1    0.520540    0.646842    0.261950    11.00000    0.03529    0.01183 =
         0.04082    0.00108    0.00797    0.00187
C23   1    0.484273    0.726624    0.266728    11.00000    0.03255    0.00829 =
         0.04182    0.00133    0.00300    0.00032
C4    1    0.534073    0.601968    0.217377    11.00000    0.03150    0.01435 =
         0.03336   -0.00023    0.00332    0.00064
C24   1    0.454902    0.766442    0.228570    11.00000    0.02539    0.01620 =
         0.03275   -0.00085    0.00062    0.00195
C7    1    0.536290    0.649898    0.331223    11.00000    0.03678    0.01256 =
         0.04030    0.00317    0.00350    0.00575
AFIX  43
H7    4    0.554458    0.622305    0.351858    11.00000   -1.20000
AFIX   0
C28   1    0.398809    0.841878    0.164871    11.00000    0.02925    0.01892 =
         0.04002   -0.00080   -0.00732    0.00003
AFIX  43
H28   4    0.378587    0.867694    0.143515    11.00000   -1.20000
AFIX   0
C9    1    0.541680    0.698627    0.445574    11.00000    0.03950    0.01811 =
         0.04285    0.00552   -0.00132   -0.00134
C13   1    0.591022    0.714364    0.662286    11.00000    0.02896    0.03013 =
         0.04595   -0.00384   -0.00046    0.00335
C22   1    0.499118    0.732690    0.336204    11.00000    0.03238    0.01157 =
         0.04153   -0.00085    0.00130    0.00379
AFIX  43
H22   4    0.491341    0.763518    0.360257    11.00000   -1.20000
AFIX   0
C8    1    0.525474    0.693743    0.371171    11.00000    0.03265    0.01411 =
         0.03988    0.00141    0.00492    0.00248
C12   1    0.574210    0.709533    0.587038    11.00000    0.03750    0.02324 =
         0.04472    0.00182    0.00123   -0.00270
C3    1    0.539653    0.607363    0.145540    11.00000    0.05304    0.01533 =
         0.03965    0.00578    0.00016    0.00340
AFIX  43
H3    4    0.532924    0.639260    0.123624    11.00000   -1.20000
AFIX   0
C10   1    0.520299    0.734596    0.490582    11.00000    0.04175    0.02475 =
         0.04652   -0.00338   -0.00573    0.00681
AFIX  43
H10   4    0.493655    0.755812    0.473386    11.00000   -1.20000
AFIX   0
C2    1    0.555169    0.565796    0.105663    11.00000    0.05629    0.02415 =
         0.02775    0.00275    0.00072   -0.00045
AFIX  43
H2    4    0.559654    0.568984    0.056291    11.00000   -1.20000
AFIX   0
C15   1    0.605272    0.676278    0.775092    11.00000    0.03673    0.04065 =
         0.04321   -0.00214   -0.00485    0.00126
AFIX  43
H15   4    0.602517    0.647150    0.804622    11.00000   -1.20000
AFIX   0
C21   1    0.579514    0.666985    0.474982    11.00000    0.04875    0.02596 =
         0.04787    0.00098    0.00268    0.01476
AFIX  43
H21   4    0.594532    0.640975    0.446966    11.00000   -1.20000
AFIX   0
C14   1    0.589887    0.672840    0.705551    11.00000    0.03479    0.03368 =
         0.04281   -0.00495   -0.00268   -0.00276
AFIX  43
H14   4    0.578340    0.640992    0.687684    11.00000   -1.20000
AFIX   0
C11   1    0.536427    0.740781    0.560048    11.00000    0.04457    0.02960 =
         0.04395   -0.00667   -0.00405    0.00183
AFIX  43
H11   4    0.521456    0.766430    0.588734    11.00000   -1.20000
AFIX   0
C27   1    0.393068    0.791607    0.142099    11.00000    0.04567    0.02801 =
         0.04199   -0.00539   -0.01821   -0.00619
AFIX  43
H27   4    0.369965    0.783568    0.105213    11.00000   -1.20000
AFIX   0
C16   1    0.624767    0.721755    0.802661    11.00000    0.03335    0.03852 =
         0.05523   -0.01176   -0.00414    0.00657
C26   1    0.421474    0.753646    0.173965    11.00000    0.05305    0.01574 =
         0.04649   -0.00592   -0.01109   -0.00112
AFIX  43
H26   4    0.418336    0.719192    0.158943    11.00000   -1.20000
AFIX   0
C20   1    0.595122    0.673003    0.543393    11.00000    0.04485    0.03863 =
         0.04680    0.01257    0.00232    0.01600
AFIX  43
H20   4    0.621155    0.651324    0.561257    11.00000   -1.20000
AFIX   0
C18   1    0.608943    0.760487    0.689450    11.00000    0.05047    0.02840 =
         0.06304   -0.00345   -0.00155    0.00317
AFIX  43
H18   4    0.609783    0.790099    0.660619    11.00000   -1.20000
AFIX   0
C17   1    0.625415    0.763025    0.758130    11.00000    0.04699    0.03336 =
         0.06401   -0.01111   -0.00708   -0.00302
AFIX  43
H17   4    0.637770    0.794725    0.775463    11.00000   -1.20000
AFIX   0
C19   1    0.642750    0.723921    0.878135    11.00000    0.05284    0.05454 =
         0.05776   -0.01324   -0.01762    0.00745
AFIX 137
H19A  4    0.623741    0.698931    0.906171    11.00000   -1.50000
H19B  4    0.636872    0.758242    0.897013    11.00000   -1.50000
H19C  4    0.679294    0.715995    0.880148    11.00000   -1.50000
AFIX   0

C30   1    0.429390    0.579145    0.439683    11.00000    0.07389    0.05263 =
         0.06866    0.01626    0.01873    0.00256
AFIX  13
H30   4    0.405980    0.551666    0.456827    11.00000   -1.20000
AFIX   0

C31   1    0.357774    0.730552    0.385227    11.00000    0.06043    0.07551 =
         0.09620   -0.00816    0.01129    0.00470
AFIX  13
H31   4    0.383804    0.703731    0.374450    11.00000   -1.20000
AFIX   0
HKLF 4


REM  rod145_0m_a.res in P4/ncc
REM wR2 = 0.3016, GooF = S = 1.075, Restrained GooF = 1.075 for all data
REM R1 = 0.0949 for 5227 Fo > 4sig(Fo) and 0.1027 for all 5933 data
REM 385 parameters refined using 0 restraints

END

WGHT      0.1864     69.8914

REM Highest difference peak  2.219,  deepest hole -1.385,  1-sigma level  0.161
Q1    1   0.3794  0.8335  0.5214  11.00000  0.05    2.22
Q2    1   0.3861  0.6238  0.3429  11.00000  0.05    1.92
Q3    1   0.4457  0.6035  0.4782  11.00000  0.05    1.64
Q4    1   0.3858  0.5945  0.4476  11.00000  0.05    0.88
Q5    1   0.6451  0.5014  0.4589  11.00000  0.05    0.71
;
_shelx_res_checksum                19476
_shelx_hkl_file
;
  -1   0   0   -4.60    0.10
   1   0   0   -4.90    0.20
   1   0   0   -4.40    0.20
   1   0   0   -4.80    0.20
   1   0   0   -4.70    0.20
  -1   0   0   -4.70    0.20
  -1   0   0   -4.80    0.20
  -1   0   0   -4.80    0.20
   1  -1   0   -0.20    0.10
   1  -1   0    0.00    0.10
  -1  -1   0   -0.40    0.30
   1   1   0   -0.10    0.30
  -1  -1   0   -0.20    0.30
   1   1   0   -0.50    0.30
   1   1   0   -0.10    0.20
  -1  -1   0    0.00    0.30
   2   1   0    0.40    0.50
  -2  -1   0    1.20    0.90
  -2  -1   0    0.50    0.70
   2   1   0    0.40    0.50
  -2  -1   0   -0.10    0.30
   2   1   0    0.20    0.60
  -2  -1   0    0.30    0.70
   2   1   0    0.90    0.80
   0  -2   0 3329.87  136.69
  -2   0   0 3037.50  196.18
   0  -2   0 3156.38  136.69
   2   0   0 3132.99  137.09
  -2   0   0 3157.38  150.38
   1   2   0   -0.30    0.40
  -2   1   0    0.10    0.50
  -1  -2   0   -0.60    0.60
  -1  -2   0    0.80    0.50
   1   2   0   -0.10    0.40
   1   2   0   -0.70    0.50
  -1  -2   0    0.80    0.60
   1   2   0    0.00    0.40
  -2   1   0    2.10    0.50
  -2   1   0    0.10    0.30
   2  -1   0    0.30    0.50
   2  -1   0    0.50    0.50
   2   2   0  116.29    6.70
  -2  -2   0  143.29    9.10
   2   2   0  127.79    6.60
  -2  -2   0  128.79    6.70
   2  -2   0  137.09    6.10
   2  -2   0  133.69    6.00
  -2  -2   0  126.69    6.90
  -3  -2   0   -0.90    1.20
  -3  -2   0   -0.40    1.20
  -3  -2   0   -1.10    0.20
   3   2   0   -1.90    1.10
   3   2   0   -1.70    1.10
  -3  -1   0  324.97   14.50
  -3  -1   0  313.67   15.40
   3   1   0  308.87   14.30
  -3  -1   0  275.47   20.00
   3   1   0  318.57   15.40
  -3   0   0   -9.20    1.00
  -3   0   0  -10.00    1.10
  -3   0   0   -9.30    0.70
   0  -3   0   -9.60    0.50
  -3   0   0  -11.20    0.70
   0  -3   0  -10.30    0.50
   0  -3   0  -10.40    0.50
   3   0   0  -10.80    0.90
  -3   0   0  -11.30    0.80
   1   3   0  303.17   13.40
  -1  -3   0  254.57   18.70
   1   3   0  254.17   18.90
  -1  -3   0  302.17   13.50
  -1  -3   0  329.17   13.60
   1   3   0  332.97   13.50
  -3   1   0  261.17   19.00
   3  -1   0  326.67   13.60
  -3   1   0  321.87   13.50
  -3   1   0  298.27   13.50
  -2  -3   0    0.10    0.90
  -3   2   0   -0.80    0.50
  -2  -3   0   -0.20    1.20
   3  -2   0   -0.70    0.80
   3  -2   0   -0.90    0.70
   2   3   0    1.00    1.10
   2   3   0   -1.00    0.20
   2   3   0   -2.50    0.90
   2   3   0   -0.90    1.00
  -3   2   0   -0.90    0.70
  -3   2   0   -0.90    0.50
  -3  -3   0 5070.69  317.77
   3  -3   0 5379.16  221.48
   3   3   0 4624.34  317.87
   3  -3   0 5389.16  221.48
  -3  -3   0 5235.68  222.48
  -3  -3   0 5081.79  243.78
   3   3   0 5103.49  222.18
   3   3   0 5081.99  225.98
   4   3   0    1.50    1.80
   3  -4   0    2.20    0.60
   4   3   0   -1.20    2.00
  -4  -3   0   -0.40    0.30
  -4  -3   0    1.10    1.80
  -4  -3   0   -0.20    2.20
   3  -4   0    0.40    0.60
   4   2   0   74.19    4.40
   4   2   0   60.29    4.70
   4   2   0   86.09    4.80
  -4  -2   0   72.39    5.20
  -4  -2   0   80.59    4.90
  -4  -2   0   64.29    6.10
  -4  -1   0    0.30    1.60
   4   1   0    0.90    1.60
  -4  -1   0   -1.50    1.10
  -4  -1   0   -0.60    1.60
  -4   0   0  739.73   34.10
   4   0   0  689.43   31.50
  -4   0   0  652.73   31.50
  -4   0   0  723.03   34.20
   0  -4   0  702.03   30.90
   0  -4   0  700.33   30.90
  -4   0   0  721.83   44.80
  -4   1   0   -0.30    1.00
   1   4   0   -0.50    0.90
  -1  -4   0    1.30    1.20
  -4   1   0   -1.60    1.30
  -4   1   0   -0.70    1.20
   1   4   0   -0.80    0.90
   4  -1   0   -1.10    1.20
   1   4   0   -1.20    0.90
   4  -2   0   67.99    4.20
  -4   2   0   66.69    5.40
  -2  -4   0   76.49    4.60
   2   4   0   66.89    4.20
   2   4   0   64.29    5.40
   2   4   0   73.99    4.30
  -2  -4   0   63.89    5.20
   2   4   0   68.49    4.30
  -4   2   0   70.29    3.80
  -4   2   0   79.19    3.90
   2   4   0   77.69    4.40
   4  -3   0    0.30    1.20
  -3  -4   0   -0.80    1.40
   3   4   0    1.30    1.70
  -4   3   0   -0.40    1.20
  -3  -4   0    0.80    2.00
   3   4   0    3.10    1.80
  -4   3   0    0.10    0.70
  -4   3   0    0.10    0.60
   3   4   0   -0.30    1.00
   3   4   0   -0.20    1.70
  -4  -4   0 1754.82   79.09
  -4  -4   0 1729.13   84.99
   4   4   0 1712.03  112.79
   4   4   0 1782.52   78.89
  -4  -4   0 1870.81  112.29
   4   4   0 1808.12   78.89
   4  -4   0 1981.00   77.99
  -4  -4   0 1759.32   86.09
   4   4   0 1755.72   79.99
  -4   4   0 1741.83  111.19
  -5  -4   0   -0.70    2.30
  -5  -4   0    0.00    3.30
  -5  -4   0   -0.40    0.40
  -5  -4   0   -1.10    2.70
   5   4   0    2.40    2.70
   4  -5   0    0.30    1.30
   5   4   0   -3.00    2.60
  -5  -3   0  891.91   41.40
   5   3   0  921.91   41.40
  -5  -3   0  858.31   44.60
   5   3   0  913.01   41.20
  -5  -3   0  969.70   58.19
  -5  -2   0    0.00    2.20
   5   2   0    2.80    2.10
   5   2   0    0.60    1.70
   5   2   0    1.90    2.40
  -5  -2   0    0.10    1.60
  -5  -2   0    4.70    2.80
  -5  -1   0  488.75   24.00
   5   1   0  444.56   22.30
   1  -5   0  484.55   20.90
  -5  -1   0  467.75   22.40
  -5  -1   0  447.36   31.20
   1  -5   0  502.55   20.90
  -5   0   0    5.10    2.20
   0  -5   0    3.70    1.10
  -5   0   0    0.10    1.80
  -5   0   0    3.20    1.30
   5   0   0    3.00    2.00
   0   5   0    2.90    0.80
  -5   0   0    5.60    1.40
   1   5   0  449.06   21.60
  -5   1   0  448.16   21.40
   1   5   0  489.35   20.80
  -1  -5   0  487.45   21.20
  -5   1   0  448.86   30.20
   5  -1   0  461.05   21.50
   1   5   0  490.95   20.80
   1   5   0  423.46   29.50
   2   5   0    0.60    1.60
  -2  -5   0    1.70    2.00
  -5   2   0    3.10    1.50
   2   5   0   -0.70    1.50
  -5   2   0    1.50    1.30
   2   5   0    1.30    2.20
   5  -2   0   -3.10    1.70
   2   5   0   -0.30    1.50
  -5   2   0    0.40    1.90
   3   5   0  888.41   42.10
   5  -3   0  969.20   41.20
  -5   3   0  982.80   40.70
  -5   3   0  968.60   40.70
  -3  -5   0  858.71   44.50
  -5   3   0  935.71   58.39
  -3  -5   0  945.91   41.80
  -3  -5   0  870.61   58.39
   3   5   0  931.21   41.50
   4   5   0    2.00    2.60
   4   5   0    2.50    2.80
  -5   4   0    1.00    1.80
  -4  -5   0    1.30    3.20
   4   5   0    1.70    2.80
   5  -4   0    0.80    1.90
  -4  -5   0    0.00    2.30
   4   5   0    1.10    2.80
  -4  -5   0    2.20    2.50
  -5  -5   0  187.48   10.70
   5   5   0  200.58   10.20
  -5  -5   0  213.48   10.70
   5  -5   0  193.08    9.10
  -5  -5   0  168.98   13.40
   5   5   0  179.58   10.40
  -5  -5   0  195.68   10.50
  -5   5   0  167.28   12.30
   5   5   0  180.48   10.40
   6   5   0    3.30    2.70
  -6  -5   0    3.50    2.40
  -6  -5   0    6.40    3.20
   6   5   0    5.60    2.80
   6   5   0    3.20    2.30
  -6  -5   0   -0.10    0.70
   5  -6   0    1.40    1.30
  -6  -5   0    2.60    2.30
   6   4   0  594.94   28.80
   6   4   0  597.74   28.70
  -6  -4   0  610.24   29.10
  -6  -4   0  587.44   31.00
  -6  -4   0  661.23   40.40
   4  -6   0  671.53   27.10
  -6  -4   0  564.64   30.40
  -6  -3   0   -0.20    2.70
   6   3   0    6.10    2.30
  -6  -3   0    3.40    2.10
  -6  -3   0    2.20    3.10
   6   3   0    5.00    2.70
  -6  -3   0    6.70    2.30
   6   2   0 1228.58   57.29
   6   2   0 1108.09   52.79
  -6  -2   0 1118.69   52.89
  -6  -2   0 1174.08   74.79
  -6  -2   0 1196.48   57.49
   6   2   0 1219.88   52.99
   6   1   0    2.80    2.00
  -6  -1   0    5.80    2.10
   1  -6   0    2.90    1.00
  -1   6   0    1.00    1.80
  -6  -1   0    3.10    2.90
   6   1   0    3.90    2.80
   1  -6   0    3.10    1.10
  -6  -1   0    6.80    3.00
  -6   0   0 7834.22  467.75
   0   6   0 7400.06  466.35
   0   6   0 7006.80  332.17
  -6   0   0 7248.17  326.87
   6   0   0 7019.00  326.87
  -6   0   0 7955.40  358.36
   0  -6   0 8027.90  325.97
  -6   0   0 7793.02  358.36
   1   6   0    2.20    1.10
   6  -1   0    1.50    2.30
   1   6   0    0.10    1.10
   1   6   0    7.50    2.40
   1   6   0    2.60    1.50
  -1  -6   0    3.30    1.90
  -6   1   0    4.60    2.70
  -6   1   0    6.30    2.30
  -6   2   0 1195.88   73.89
   2   6   0 1209.68   51.69
   6  -2   0 1148.19   51.99
   2   6   0 1142.19   52.79
  -6   2   0 1180.58   51.69
  -2  -6   0 1161.78   51.99
   2   6   0 1051.99   73.39
  -2  -6   0 1195.68   55.69
   2   6   0 1237.38   51.49
  -6   3   0    1.40    1.20
  -6   3   0    0.80    1.40
   3   6   0   -0.40    1.70
   6  -3   0    0.40    1.90
   3   6   0   -0.70    2.20
  -3  -6   0    2.30    2.40
  -3  -6   0    4.00    2.00
  -6   3   0    2.90    2.10
   3   6   0   -1.50    1.90
  -6   4   0  622.84   39.90
   4   6   0  628.74   29.30
  -6   4   0  656.53   27.60
  -4  -6   0  607.24   40.10
  -4  -6   0  617.84   29.30
  -4  -6   0  618.34   30.80
   6  -4   0  614.14   28.40
   4   6   0  617.34   28.80
  -6   4   0  637.14   27.50
   5   6   0   -0.60    2.20
  -5  -6   0    3.80    2.60
  -5  -6   0    2.80    2.20
  -5  -6   0    3.00    2.20
   5   6   0    3.80    2.40
  -6   5   0    1.20    1.60
   5   6   0    0.90    2.30
   6  -5   0    3.00    1.60
   6   6   0 1107.69   50.89
  -6   6   0 1042.70   53.69
  -6  -6   0 1161.48   54.49
   6   6   0 1131.99   51.29
  -6  -6   0 1158.38   51.39
  -6   6   0 1113.79   70.39
   6   6   0 1092.19   50.89
  -6  -6   0 1177.58   72.09
   6  -6   0 1118.59   49.60
   7   6   0   -4.10    2.40
  -7  -6   0    0.30    3.10
   7   6   0    1.80    2.60
  -6   7   0    3.90    2.80
  -6   7   0   -0.60    1.30
   7   6   0   -1.50    2.60
   7   6   0   -2.80    1.30
  -7  -6   0   -4.00    1.80
  -7  -5   0   83.69    7.40
  -5   7   0   85.89    6.60
  -7  -5   0   87.49    6.70
   7   5   0   84.59    5.00
   7   5   0   90.59    7.30
   5  -7   0   95.89    4.80
   7   5   0   94.89    6.30
   7   5   0   91.69    7.40
  -7  -5   0   81.49    8.30
  -7  -5   0   85.09    6.70
   7   4   0    0.60    2.10
   4  -7   0   -0.50    0.70
  -7  -4   0    1.10    1.90
  -7  -4   0   -2.40    2.50
  -7  -4   0    0.10    2.10
   7   4   0    1.60    2.50
  -7  -4   0    1.30    2.50
  -4   7   0    3.00    2.70
  -7  -3   0 6970.80  433.26
   7   3   0 7244.98  307.87
  -7  -3   0 7061.79  332.57
  -7  -3   0 6909.51  303.47
   7   3   0 6900.41  303.17
  -7  -3   0 6737.33  327.77
   2  -7   0    3.60    0.70
   7   2   0    4.10    2.80
  -7  -2   0   -0.10    3.00
  -2   7   0    3.20    1.70
  -7  -2   0    5.10    3.10
  -7  -2   0    2.50    2.20
   7   2   0    2.40    2.30
  -7  -1   0  749.53   48.60
   7   1   0  787.62   34.20
  -1   7   0  721.93   34.10
   7   1   0  686.23   34.50
   1  -7   0  793.42   33.00
  -7  -1   0  755.72   37.10
  -7  -1   0  774.52   36.90
  -7  -1   0  688.13   34.50
  -7   0   0   -0.40    2.50
  -7   0   0    0.30    2.40
   0   7   0    3.20    2.00
   7   0   0   -1.80    2.40
  -7   0   0   -1.10    1.40
   0   7   0    0.80    1.00
  -7   0   0    0.10    1.50
   0  -7   0    1.30    1.50
   1   7   0  670.73   46.20
  -7   1   0  687.33   47.10
  -7   1   0  700.23   33.30
   7  -1   0  680.03   33.60
   1   7   0  728.53   33.70
  -1  -7   0  836.52   35.10
  -1  -7   0  762.92   33.00
   1   7   0  760.12   31.90
  -7   2   0    2.10    2.40
   2   7   0    1.10    1.50
   7  -2   0    1.20    2.30
   2   7   0    7.50    2.60
  -2  -7   0    5.20    1.90
  -7   2   0    3.30    1.90
  -2  -7   0    6.20    2.20
   2   7   0    5.00    1.60
   2   7   0    2.80    1.80
  -7   3   0 6551.74  417.96
   3   7   0 6910.51  291.97
   7  -3   0 6645.93  292.37
   3   7   0 6968.60  297.67
  -3  -7   0 6933.61  316.27
  -7   3   0 6891.81  291.77
   3   7   0 6177.48  417.96
  -3  -7   0 6800.62  292.57
   4   7   0   -0.50    0.70
  -4  -7   0    0.10    2.00
   4   7   0   -1.70    2.10
  -7   4   0    0.20    1.10
   4   7   0    1.90    2.10
  -7   4   0    0.50    1.00
  -7   4   0   -0.40    1.90
  -4  -7   0    6.90    2.70
   7  -4   0    2.40    2.00
  -7   5   0   85.49    7.10
  -5  -7   0   77.29    6.60
   7  -5   0   86.89    5.70
   5   7   0   89.39    6.20
  -5  -7   0   85.09    6.20
   5   7   0   80.59    6.30
   6   7   0   -0.50    1.50
  -6  -7   0    2.10    3.00
   7  -6   0    2.20    1.80
  -7   6   0    3.10    1.90
   6   7   0   -0.70    2.30
  -6  -7   0    1.30    2.30
  -7   6   0    3.30    2.40
   6   7   0   -0.60    2.30
  -7   7   0  841.22   53.59
   7   7   0  853.61   39.50
  -7   7   0  795.92   41.40
   7   7   0  859.21   37.50
  -7  -7   0  868.31   40.00
   7   7   0  844.02   39.50
  -7  -7   0  869.31   42.00
  -7   8   0    0.70    3.20
   8   7   0    1.10    1.70
  -7   8   0   -0.60    1.60
   8   7   0    0.40    2.80
   8   7   0   -8.00    2.40
  -8  -7   0   -0.30    3.60
  -8  -7   0   -0.60    2.50
   8   6   0   32.40    4.40
   8   6   0   31.40    4.50
  -8  -6   0   27.30    4.80
  -6   8   0   32.10    3.20
   8   6   0   33.60    2.90
  -8  -6   0   28.10    4.20
   8   6   0   32.40    4.60
  -6   8   0   29.50    4.40
   8   5   0   -0.10    2.50
  -5   8   0   -1.50    2.70
  -8  -5   0   -3.00    2.00
  -8  -5   0    1.90    3.30
   8   5   0    6.50    3.40
   8   5   0    0.20    2.90
   8   5   0   -2.10    1.40
  -8  -4   0  102.29    7.90
   8   4   0  114.09    8.30
  -8  -4   0  111.19    7.90
   8   4   0  110.29    7.40
  -8  -4   0  115.49    8.40
   8   4   0  118.59    8.40
  -4   8   0  120.39    7.90
  -8  -4   0  113.29   10.30
  -8  -3   0    0.40    2.90
  -3   8   0    3.80    2.60
  -8  -3   0    2.10    2.20
   8   3   0    0.30    2.70
  -8  -3   0    0.30    2.80
   8   3   0    1.20    2.00
  -3   8   0    1.10    1.40
  -8  -3   0    4.20    2.30
   2  -8   0 1469.05   59.99
  -8  -2   0 1467.75   67.49
  -8  -2   0 1294.27   62.19
   8   2   0 1333.37   62.19
  -2   8   0 1364.06   65.79
  -2   8   0 1226.28   61.69
   8   2   0 1500.25   62.19
  -8  -2   0 1347.27   87.89
   8   1   0    3.20    2.60
  -8  -1   0    0.90    1.70
  -8  -1   0    3.20    2.90
  -1   8   0    4.70    2.70
   1  -8   0    1.30    1.10
  -8  -1   0    4.00    2.90
   8   1   0    0.30    1.80
  -8  -1   0    0.40    1.60
  -1   8   0    1.20    1.90
  -8   0   0   39.40    3.20
  -8   0   0   35.40    4.20
  -8   0   0   25.00    4.50
   0  -8   0   34.40    2.90
   0   8   0   23.70    3.20
  -8   0   0   33.20    2.80
   0   8   0   28.00    3.00
   8   0   0   25.90    4.00
   1   8   0    2.10    2.00
  -1  -8   0    0.40    1.80
  -8   1   0    2.00    2.20
  -1  -8   0    3.20    1.50
   1   8   0    2.40    1.50
   8  -1   0    4.10    2.50
  -8   1   0    1.70    2.40
   2   8   0 1343.07   57.69
  -8   2   0 1251.77   83.29
   2   8   0 1163.28   82.69
  -8   2   0 1273.97   58.39
  -2  -8   0 1418.66   62.69
   2   8   0 1362.76   59.59
  -2  -8   0 1314.37   58.59
   8  -2   0 1303.77   58.99
   2   8   0 1376.96   57.59
   8  -3   0    1.60    2.20
   3   8   0   -1.00    2.40
  -3  -8   0   -0.30    2.10
  -8   3   0    1.10    2.30
   3   8   0    1.30    1.60
  -3  -8   0    2.10    1.80
   3   8   0    2.30    2.00
  -8   3   0   -1.50    1.40
   8  -4   0  110.79    7.10
   4   8   0  104.19    7.30
   4   8   0  111.39    7.00
  -8   4   0  112.19    9.30
  -8   4   0  112.59    6.10
  -4  -8   0  107.59    7.70
  -4  -8   0  121.39    7.30
   5   8   0    2.00    2.30
  -8   5   0   -0.40    2.10
   5   8   0   -3.10    1.40
  -5  -8   0   -0.60    2.20
   5   8   0   -4.00    2.50
   8  -5   0   -2.50    1.80
  -8   5   0    0.30    0.80
  -8   5   0   -1.70    1.90
  -5  -8   0    1.90    2.70
   6   8   0   27.30    2.60
  -8   6   0   30.50    4.30
  -8   6   0   30.90    4.20
  -6  -8   0   30.80    4.80
   6   8   0   29.10    4.30
  -6  -8   0   33.50    4.10
   6   8   0   32.70    4.30
   7   8   0    0.60    1.80
  -8   7   0   -1.40    1.90
   7   8   0    0.90    2.80
  -7  -8   0   -2.70    3.20
   7   8   0    1.90    3.20
  -8   7   0   -2.30    2.80
  -7  -8   0   -2.90    2.50
  -8  -8   0  134.29    9.10
   8   8   0  119.99    9.20
  -8   8   0  129.59    9.30
   8   8   0  128.29    7.00
  -8  -8   0  134.79   10.80
  -8   8   0  120.99    9.60
  -8   8   0  106.39    7.00
   8   8   0  139.19    8.80
   8   8   0  135.89    7.60
   9   8   0   -2.00    1.80
  -8   9   0    6.80    3.80
  -9  -8   0    4.70    3.40
   9   8   0    1.60    2.20
  -9  -8   0    7.40    4.30
   9   8   0    3.10    3.50
   9   8   0    1.20    3.10
  -8   9   0    0.10    2.00
  -9  -7   0  112.09    9.10
   9   7   0  149.69   10.10
  -7   9   0  126.59    9.70
  -9  -7   0  145.39   10.70
   9   7   0  134.59    7.30
   9   7   0  123.99    8.00
  -7   9   0  146.89    9.60
   9   7   0  116.69    8.70
  -9  -6   0   -3.20    3.40
   9   6   0   -3.00    2.70
   9   6   0   -2.80    2.90
   9   6   0    2.90    1.90
  -9  -6   0    2.10    3.00
   9   6   0   -0.40    2.90
  -6   9   0    5.30    3.20
  -9  -5   0   51.69    6.20
   9   5   0   55.59    4.00
  -9  -5   0   51.69    5.50
  -5   9   0   68.79    6.30
   9   5   0   48.70    6.00
   9   5   0   52.99    6.00
   9   5   0   51.19    5.10
  -4   9   0    3.90    3.20
  -9  -4   0    0.80    2.00
   9   4   0    2.20    2.60
   9   4   0   -3.00    2.90
  -9  -4   0    4.70    3.40
   9   4   0    0.90    1.30
  -9  -4   0   -2.00    2.30
   9   4   0    1.00    3.10
  -9  -4   0    0.20    3.10
  -9  -3   0  850.31   41.60
  -9  -3   0  827.22   42.30
  -9  -3   0  858.51   55.19
   9   3   0  877.51   38.90
  -9  -3   0  884.51   39.90
  -3   9   0  765.12   38.20
  -3   9   0  851.91   41.50
   9   3   0  842.22   39.50
  -9  -2   0   -0.30    2.90
  -9  -2   0    1.80    3.10
  -9  -2   0    0.60    1.90
  -2   9   0    0.20    1.70
   9   2   0    0.30    2.80
  -2   9   0    2.60    3.00
  -9  -2   0   -0.50    2.00
  -9  -2   0    1.00    2.00
   9   2   0    1.00    2.10
   9   1   0 2287.07   95.29
  -1   9   0 2096.89  132.59
  -9  -1   0 2081.39  102.69
  -9  -1   0 2196.38   95.09
  -9  -1   0 2196.78  134.89
  -9  -1   0 2072.59  102.79
  -1   9   0 2049.49   95.29
  -9   0   0    1.20    1.30
  -9   0   0    0.90    1.30
   9   0   0    0.40    2.60
  -9   0   0    1.40    2.50
   0   9   0   -1.80    2.00
   0   9   0    0.30    1.20
  -9   0   0    3.10    2.80
   0  -9   0   -0.60    1.60
  -9   1   0 2136.29   95.59
  -1  -9   0 2304.87  102.19
   1   9   0 2016.60  134.89
   9  -1   0 2330.27   96.19
   1   9   0 2109.29   96.79
  -9   1   0 2185.88  136.29
  -1  -9   0 2066.09   94.89
   2   9   0   -0.40    1.00
   2   9   0    1.30    2.10
  -2  -9   0    1.10    1.70
  -9   2   0    2.80    2.50
  -9   2   0    4.00    2.10
  -2  -9   0    0.70    2.00
   2   9   0    1.00    1.80
   9  -2   0    2.70    2.60
  -9   3   0  790.92   37.30
   9  -3   0  798.52   38.10
  -3  -9   0  897.01   40.30
  -9   3   0  788.12   53.39
   3   9   0  854.41   38.60
  -3  -9   0  832.02   38.10
   3   9   0  799.22   36.40
   3   9   0  850.01   37.00
  -9   4   0    2.10    2.50
  -9   4   0    1.60    1.50
   4   9   0    1.80    1.90
  -4  -9   0   -4.50    2.30
   4   9   0    1.30    2.80
   9  -4   0   -3.20    2.10
  -4  -9   0    2.80    2.20
   4   9   0   -1.40    1.50
  -5  -9   0   55.49    5.10
  -9   5   0   57.59    5.50
   5   9   0   56.29    5.70
   5   9   0   59.49    4.00
   9  -5   0   48.90    5.00
  -5  -9   0   53.19    5.70
   5   9   0   55.19    5.10
  -9   5   0   46.00    3.60
  -9   5   0   60.39    6.50
  -9   6   0   -0.30    1.10
  -6  -9   0    1.40    3.20
  -6  -9   0    1.30    2.50
   6   9   0    1.10    1.70
  -9   6   0    1.00    2.30
   6   9   0    1.30    2.10
   6   9   0    6.10    2.70
  -9   6   0   -1.20    2.60
   6   9   0    0.50    2.80
   7   9   0  113.89    8.60
   7   9   0  117.29    7.00
  -7  -9   0  137.59    9.20
   7   9   0  115.59    7.60
  -9   7   0  127.49    7.30
  -9   7   0  148.79   10.70
  -9   7   0  119.49    9.10
  -7  -9   0  142.39   10.00
   7   9   0  141.59    9.30
  -9   8   0    0.10    2.30
   8   9   0    2.30    3.20
   8   9   0    2.90    2.30
  -8  -9   0   -0.20    3.80
   8   9   0    0.70    1.90
  -9   8   0    0.40    1.30
  -8  -9   0   -3.10    2.80
  -9   8   0    0.40    3.40
   8   9   0   -4.00    2.90
  -9  -9   0 1312.17   62.39
   9   9   0 1416.06   64.79
   9   9   0 1354.66   61.69
  -9   9   0 1416.76   84.89
   9   9   0 1370.26   58.99
  -9  -9   0 1324.37   65.69
  -9   9   0 1212.88   68.39
   9   9   0 1322.97   61.89
  -9   9   0 1322.67   65.19
 -10  -9   0    4.70    4.10
  -9  10   0    1.60    4.00
  10   9   0    1.50    2.40
  10   9   0   -2.60    3.40
 -10  -9   0    2.00    3.60
  10   9   0   -4.10    3.20
  -9  10   0    1.90    2.30
  10   9   0    4.00    2.50
  -8  10   0  232.18   14.40
  10   8   0  236.88   14.50
 -10  -8   0  244.98   15.30
  -8  10   0  258.87   16.00
  10   8   0  195.58   12.50
  10   8   0  230.28   11.60
 -10  -8   0  233.58   14.50
  10   8   0  210.98   13.30
  10   7   0    2.00    2.30
  -7  10   0    1.90    1.70
 -10  -7   0    1.00    3.40
  10   7   0    0.40    3.60
  -7  10   0    0.50    3.30
 -10  -7   0   -0.90    3.70
  10   7   0    2.40    3.10
  10   7   0   -4.00    2.00
  10   6   0    6.20    2.20
  10   6   0    1.20    3.80
 -10  -6   0    1.90    3.10
  -6  10   0    4.70    4.00
 -10  -6   0    3.60    4.20
  10   6   0    2.40    2.90
  10   6   0    1.40    3.90
  10   6   0    2.30    2.30
  10   5   0    6.00    3.70
  10   5   0    2.00    1.70
 -10  -5   0   -2.90    3.40
 -10  -5   0   -1.60    2.50
  10   5   0    2.30    3.70
  10   5   0    4.00    3.00
  -5  10   0    2.80    3.30
  10   4   0  346.77   18.00
  10   4   0  371.96   19.60
 -10  -4   0  377.56   19.80
 -10  -4   0  337.27   19.40
  -4  10   0  350.36   19.70
 -10  -4   0  376.76   20.20
  10   4   0  361.36   16.50
  10   4   0  376.66   19.60
  10   3   0    0.70    3.00
 -10  -3   0   -0.80    2.00
  -3  10   0    0.50    3.20
  10   3   0    0.30    1.30
 -10  -3   0   -0.50    3.10
  10   3   0    1.00    2.10
  10   3   0    1.10    3.00
 -10  -3   0    2.10    3.30
 -10  -3   0    1.40    2.40
  10   2   0 2939.91  123.19
 -10  -2   0 2833.12  123.09
  -2  10   0 2636.34  123.29
 -10  -2   0 2904.21  174.78
 -10  -2   0 2661.93  133.49
 -10  -2   0 2684.53  133.29
  10   1   0    0.40    2.80
 -10  -1   0   -0.50    1.70
  -1  10   0    0.00    2.00
  -1  10   0    0.70    1.10
 -10  -1   0    3.40    1.80
 -10  -1   0    0.60    2.70
 -10  -1   0    1.00    2.90
 -10   0   0   75.29    4.90
  10   0   0   87.49    7.20
   0  10   0   81.09    6.30
   0  10   0   76.39    4.60
 -10   0   0   70.49    6.50
 -10   0   0   75.49    4.60
 -10   0   0   76.49    8.50
 -10   0   0   82.89    4.70
   0 -10   0   81.39    4.90
   0  10   0   77.59    5.80
 -10   1   0   -0.70    0.80
 -10   1   0   -0.60    2.70
 -10   1   0    4.70    2.60
   1  10   0    0.00    1.30
 -10   1   0   -0.50    1.10
  10  -1   0    0.40    2.80
  -1 -10   0    2.20    1.60
   1  10   0   -1.10    2.10
 -10   2   0 2720.13  119.99
 -10   2   0 2478.45  138.59
  -2 -10   0 2915.11  129.09
 -10   2   0 2629.84  171.48
   2  10   0 2732.83  118.39
  10  -2   0 2785.72  120.79
   2  10   0 2863.31  122.19
  -3 -10   0    1.30    2.60
 -10   3   0    2.10    1.30
 -10   3   0    0.50    2.80
  10  -3   0   -0.70    2.40
  -3 -10   0    0.60    2.00
   3  10   0    4.80    2.90
   3  10   0    2.30    1.60
 -10   3   0    1.10    1.90
 -10   4   0  368.96   24.40
   4  10   0  351.56   16.10
  -4 -10   0  350.16   18.30
  10  -4   0  346.97   17.90
  -4 -10   0  363.76   18.20
 -10   4   0  328.47   18.20
 -10   4   0  308.37   18.10
 -10   4   0  353.06   16.60
   4  10   0  344.07   16.70
   4  10   0  357.56   17.90
 -10   5   0   -1.70    2.40
  -5 -10   0    4.80    3.30
  -5 -10   0   -0.50    2.40
 -10   5   0    0.00    1.10
   5  10   0    0.10    2.10
   5  10   0    1.60    2.30
 -10   5   0    0.90    2.70
   5  10   0   -1.30    1.80
   5  10   0   -2.00    2.70
   6  10   0    0.00    2.00
  -6 -10   0    0.90    3.30
 -10   6   0    2.90    2.90
  -6 -10   0    5.10    2.90
 -10   6   0    5.40    1.50
   6  10   0    3.60    2.70
   6  10   0    0.30    3.10
 -10   6   0    3.30    3.10
   6  10   0    3.80    1.90
 -10   7   0    0.40    2.60
   7  10   0   -3.10    2.20
 -10   7   0   -1.10    1.30
   7  10   0    3.30    3.70
   7  10   0    2.70    3.00
 -10   7   0   -0.60    3.10
  -7 -10   0   -0.70    3.00
  -7 -10   0    0.00    3.70
   7  10   0    1.10    2.10
 -10   8   0  216.58   13.90
   8  10   0  206.08   12.40
 -10   8   0  224.48   12.40
 -10   8   0  270.77   17.20
  -8 -10   0  243.68   14.90
  -8 -10   0  225.78   14.10
   8  10   0  226.28   11.50
   8  10   0  230.98   13.60
   8  10   0  217.18   13.50
 -10   9   0   -1.40    1.30
   9  10   0    3.30    2.10
 -10   9   0    2.60    3.80
   9  10   0   -3.70    3.00
  -9 -10   0    0.90    3.40
   9  10   0    4.50    2.60
  -9 -10   0   -0.70    3.70
   9  10   0   -1.40    3.40
 -10   9   0    1.50    2.50
  10  10   0  200.28   12.60
 -10  10   0  201.68   15.00
 -10 -10   0  211.88   14.20
  10  10   0  215.78   13.60
  10  10   0  196.98   10.40
  10  10   0  190.68   11.60
 -10 -10   0  203.68   13.40
 -10  10   0  183.98   13.10
  11  10   0    5.60    4.10
 -10  11   0   -3.00    4.10
  11  10   0   -1.20    2.60
  11  10   0    8.50    4.40
 -11 -10   0    2.30    4.30
 -11 -10   0    0.70    3.80
 -10  11   0    0.60    2.50
  11  10   0    1.80    2.90
 -11  -9   0  878.91   41.80
  11   9   0  861.71   37.70
  -9  11   0  772.62   42.60
  11   9   0  847.32   41.00
  11   9   0  814.92   41.30
 -11  -9   0  844.42   42.90
  -9  11   0  885.31   53.79
  11   9   0  787.12   40.20
  11   8   0    0.60    3.80
 -11  -8   0   -2.20    4.00
  -8  11   0   -4.60    3.90
  -8  11   0    0.00    1.90
  11   8   0    0.00    2.30
 -11  -8   0   -2.00    3.50
  11   8   0    6.00    3.80
  11   8   0   -0.40    2.40
  11   7   0   50.99    4.30
  11   7   0   51.89    6.50
 -11  -7   0   57.29    7.50
  -7  11   0   54.89    4.60
  11   7   0   43.80    4.50
  11   7   0   38.80    5.30
  -7  11   0   47.10    6.70
 -11  -7   0   46.00    5.90
  11   6   0    0.40    2.10
  11   6   0    2.00    2.90
  11   6   0    0.10    3.80
  11   6   0    0.10    1.90
  -6  11   0   -5.50    3.30
 -11  -6   0    0.20    3.20
 -11  -6   0    3.60    4.30
  11   5   0  146.19    8.30
  11   5   0  113.89   10.50
 -11  -5   0  126.99   11.20
  11   5   0  141.89    7.60
  -5  11   0  152.68   10.60
  11   5   0  133.99    8.90
  11   5   0  137.49   10.40
 -11  -5   0  135.99    9.80
  11   4   0   -0.30    1.50
 -11  -4   0    3.10    4.10
  11   4   0    1.30    3.80
  -4  11   0   -0.50    3.50
  11   4   0    0.70    2.80
 -11  -4   0   -1.40    2.90
  11   4   0    5.20    4.10
 -11  -4   0   -1.80    2.40
  11   3   0  474.75   23.80
 -11  -3   0  495.65   32.40
 -11  -3   0  460.25   23.80
 -11  -3   0  434.26   24.30
  11   3   0  418.16   23.60
  11   3   0  457.45   20.70
 -11  -2   0   -2.90    1.80
  11   2   0    1.40    3.20
 -11  -2   0    0.80    2.00
  -2  11   0    3.20    2.30
 -11  -2   0    4.40    3.90
  -2  11   0    1.30    1.10
 -11  -2   0   -1.50    3.20
  11   2   0    3.50    3.40
  11   2   0    2.20    1.50
  -1  11   0  449.36   28.80
 -11  -1   0  425.36   23.50
  -1  11   0  432.66   21.70
  11   1   0  461.85   23.30
 -11  -1   0  453.85   31.50
 -11  -1   0  471.85   23.10
 -11  -1   0  445.86   22.80
 -11  -1   0  468.35   22.90
 -11   0   0    0.90    2.80
   0  11   0    3.40    2.40
  11   0   0    0.00    2.90
 -11   0   0    1.20    3.00
   0  11   0    0.70    1.60
 -11   0   0   -1.00    1.30
   0 -11   0   -0.10    1.60
 -11   1   0  432.56   31.50
 -11   1   0  434.76   23.80
   1  11   0  440.86   22.30
  11  -1   0  444.56   23.20
 -11   1   0  461.95   20.10
 -11   1   0  463.55   22.60
  -1 -11   0  497.95   22.80
   1  11   0  451.35   20.70
 -11   2   0    0.90    1.40
 -11   2   0   -2.40    3.00
 -11   2   0    1.60    2.50
  11  -2   0   -5.30    2.70
  -2 -11   0    3.00    2.20
   2  11   0    1.20    2.90
   2  11   0    1.90    1.70
   3  11   0  422.46   22.00
 -11   3   0  487.75   31.00
  11  -3   0  442.36   22.60
   3  11   0  428.56   20.20
  -3 -11   0  453.45   22.60
 -11   3   0  419.26   21.30
 -11   3   0  442.56   23.20
 -11   4   0   -0.30    2.80
   4  11   0   -2.70    2.70
 -11   4   0    3.10    2.00
   4  11   0   -0.20    2.10
   4  11   0   -0.40    1.70
  -4 -11   0   -0.30    2.40
 -11   4   0    1.10    1.30
  11  -4   0    0.10    2.90
 -11   5   0  132.79   11.90
   5  11   0  146.09    8.30
   5  11   0  147.89    7.60
  -5 -11   0  146.59    9.30
 -11   5   0  126.39    9.20
 -11   5   0  122.39    7.70
   5  11   0  132.69    9.30
  -6 -11   0   -3.20    2.60
  -6 -11   0   -3.20    3.40
   6  11   0   -0.20    1.90
 -11   6   0    1.60    3.10
 -11   6   0    2.10    3.20
   6  11   0    1.10    3.70
   6  11   0   -1.60    2.00
 -11   6   0    0.60    1.40
   6  11   0    1.70    2.60
   7  11   0   39.40    4.30
   7  11   0   47.50    5.90
   7  11   0   56.99    4.50
  -7 -11   0   42.80    5.50
   7  11   0   51.09    5.60
 -11   7   0   67.99    7.50
  -7 -11   0   50.79    6.90
 -11   7   0   46.20    3.80
 -11   7   0   51.49    6.10
 -11   8   0   -1.30    3.50
   8  11   0    0.60    2.70
   8  11   0    6.60    3.80
 -11   8   0    0.40    1.50
 -11   8   0   -0.70    2.90
  -8 -11   0    0.40    3.30
  -8 -11   0    4.30    4.10
   8  11   0    1.80    2.10
   8  11   0    0.50    2.90
 -11   9   0  802.92   42.00
 -11   9   0  766.02   42.80
   9  11   0  873.41   39.90
   9  11   0  814.22   40.00
 -11   9   0  917.11   54.39
  -9 -11   0  762.12   42.00
   9  11   0  797.12   40.80
   9  11   0  857.21   37.30
  -9 -11   0  905.21   41.30
  10  11   0    1.70    2.50
 -11  10   0   -1.90    2.60
  10  11   0   -5.30    3.90
  10  11   0    0.20    2.80
 -11  10   0    1.60    3.80
 -10 -11   0    5.50    4.00
  10  11   0   -0.80    1.90
 -10 -11   0   -1.70    3.90
  10  11   0    0.50    3.40
  11  11   0 2421.16  115.39
 -11 -11   0 2451.85  123.29
  11  11   0 2576.04  111.69
 -11  11   0 2740.63  160.88
  11  11   0 2589.14  122.49
  11  11   0 2657.83  116.29
 -11 -11   0 2706.43  116.49
  11  11   0 2417.86  114.89
 -11  11   0 2436.16  122.19
  12  11   0    5.30    3.20
 -11  12   0    3.00    2.10
 -11  12   0   -5.40    3.90
 -12 -11   0   -5.00    3.70
  12  11   0    0.90    2.70
  12  11   0    5.70    4.70
  12  10   0  392.16   20.60
 -10  12   0  387.16   19.80
  12  10   0  389.26   21.20
  12  10   0  379.26   22.40
 -12 -10   0  405.46   22.60
 -10  12   0  415.76   26.70
  12  10   0  366.56   18.70
 -10  12   0  390.06   23.30
 -12 -10   0  385.16   22.90
  12   9   0    3.50    4.20
  12   9   0   -3.10    2.40
  12   9   0   -3.80    2.20
 -12  -9   0   -0.30    3.90
  -9  12   0   -0.40    2.20
 -12  -9   0    3.30    5.00
  -9  12   0   -2.70    3.90
  12   9   0   -0.80    4.00
  -8  12   0   83.99    7.10
 -12  -8   0   87.79    9.70
  12   8   0   84.29    8.10
  -8  12   0   89.19    9.60
  12   8   0   88.49    6.20
  12   8   0   80.89    6.60
  12   8   0   89.49    9.30
 -12  -8   0  103.39    9.20
  12   7   0   -4.70    3.60
  -7  12   0    0.40    4.50
 -12  -7   0   -3.10    3.40
  -7  12   0    0.70    1.50
  12   7   0    0.20    2.40
 -12  -7   0   -4.70    4.30
  12   7   0   -0.30    3.10
  12   7   0    0.60    2.30
 -12  -6   0   93.39    8.40
  12   6   0  100.99    8.30
  12   6   0   95.29    6.60
  -6  12   0   95.89    9.30
  12   6   0   98.39    6.20
  12   6   0  115.79   10.30
 -12  -6   0   98.69   10.10
  -5  12   0   -0.50    3.70
  12   5   0    1.00    4.10
  12   5   0    1.80    4.30
  12   5   0   -2.30    2.20
  12   5   0    1.50    2.30
 -12  -5   0   -1.60    4.00
 -12  -4   0  360.96   19.20
  12   4   0  327.07   15.10
  12   4   0  290.87   16.60
 -12  -4   0  309.87   18.50
  12   4   0  328.27   18.50
  12   4   0  352.16   18.90
  12   3   0    5.00    3.90
 -12  -3   0    0.50    2.40
  12   3   0   -5.50    3.20
  -3  12   0    0.60    1.10
 -12  -3   0    8.40    3.90
  12   3   0    0.90    1.60
  12   2   0   35.30    3.00
  12   2   0   31.60    6.00
 -12  -2   0   29.60    5.20
  12   2   0   35.70    6.10
 -12  -2   0   25.50    2.90
 -12  -2   0   30.70    3.90
 -12  -2   0   26.40    6.30
 -12  -2   0   24.10    3.70
 -12  -1   0   -1.00    1.60
   1 -12   0    0.40    1.50
  12   1   0   -0.60    3.70
  -1  12   0    3.90    2.70
 -12  -1   0    0.40    1.70
 -12  -1   0    1.80    3.40
 -12  -1   0   -2.10    1.60
  12   1   0   -6.50    3.50
 -12  -1   0   -1.60    3.50
  12   0   0   23.80    4.70
 -12   0   0   18.00    5.30
   0  12   0   25.70    4.00
 -12   0   0   13.70    4.10
   0  12   0   18.50    2.60
 -12   0   0   15.50    2.20
  12   0   0   14.50    4.20
   0 -12   0   12.10    2.40
 -12   1   0   -2.00    3.40
 -12   1   0   -1.20    1.50
   1  12   0   -2.60    1.70
   1  12   0   -1.60    2.90
  -1 -12   0    1.00    2.00
 -12   1   0   -0.20    0.90
  12  -1   0   -4.50    3.10
 -12   1   0   -0.20    2.70
  12  -1   0    1.00    3.40
   2  12   0   21.80    4.30
 -12   2   0   32.40    4.50
  -2 -12   0   21.80    3.40
  12  -2   0   32.60    5.10
  12  -2   0   33.60    5.20
   2  12   0   32.50    3.20
 -12   2   0   32.50    6.40
 -12   2   0   27.70    2.70
   3  12   0   -2.30    2.20
  12  -3   0    5.40    3.70
 -12   3   0   -3.80    3.30
 -12   3   0   -0.50    2.40
   3  12   0    2.90    3.30
  -3 -12   0    2.30    2.50
  12  -3   0    9.50    3.90
 -12   3   0    1.10    1.60
   3  12   0    1.20    2.00
 -12   4   0  329.47   23.30
   4  12   0  306.37   17.00
  -4 -12   0  309.57   17.00
 -12   4   0  308.67   16.70
   4  12   0  316.57   15.00
   4  12   0  304.47   16.40
 -12   5   0   -1.00    1.40
   5  12   0   -0.90    3.10
   5  12   0   -3.60    2.20
   5  12   0    1.40    2.10
 -12   5   0   -2.40    3.10
  -5 -12   0    1.30    2.70
   6  12   0   92.79    8.60
 -12   6   0  102.89    6.20
  -6 -12   0   88.29    7.90
   6  12   0   87.89    6.60
   6  12   0   92.29    6.30
 -12   6   0  124.99   10.60
   7  12   0   -1.40    3.30
 -12   7   0    2.60    3.40
 -12   7   0   -0.90    3.20
  -7 -12   0    0.80    3.20
   7  12   0   -0.30    2.60
 -12   7   0    1.10    1.60
   7  12   0    2.40    2.30
 -12   8   0   89.99    9.20
   8  12   0   85.59    8.10
 -12   8   0   75.89    8.10
  -8 -12   0   70.79    7.50
 -12   8   0   86.29    5.60
   8  12   0   84.59    6.10
   8  12   0   83.89    6.30
   8  12   0   76.99    5.20
 -12   9   0   -0.90    3.00
 -12   9   0    7.60    2.00
  -9 -12   0   -2.10    3.40
  -9 -12   0   -0.40    3.90
   9  12   0    0.20    3.50
   9  12   0    3.20    2.40
   9  12   0    4.50    4.30
 -12   9   0   -2.20    3.80
   9  12   0   -0.10    2.80
   9  12   0    0.90    1.80
 -12  10   0  376.46   22.10
  10  12   0  357.16   18.30
 -10 -12   0  422.36   22.70
  10  12   0  361.06   20.60
  10  12   0  392.86   18.30
 -12  10   0  422.96   27.10
  10  12   0  388.96   21.00
 -12  10   0  351.06   17.40
 -12  10   0  374.56   20.20
 -10 -12   0  365.96   21.70
  10  12   0  392.86   20.10
 -11 -12   0    8.50    4.60
  11  12   0    4.00    2.30
  11  12   0   -2.70    3.00
  11  12   0    2.70    3.80
 -11 -12   0    1.10    5.30
  11  12   0    1.30    2.50
 -12  11   0   -2.90    4.60
 -12  11   0    0.40    2.30
  11  12   0    3.00    4.10
  12  12   0  155.88    9.90
  12  12   0  171.78    9.70
 -12  12   0  172.18   13.80
  12  12   0  170.28   10.80
  12  12   0  176.58   12.40
 -12  12   0  176.58    9.90
 -12 -12   0  170.78   12.90
  13  12   0    1.20    3.30
 -12  13   0   -1.90    2.40
 -13 -12   0   -0.90    4.40
  13  12   0   -5.90    2.70
 -13 -11   0  412.26   25.20
 -11  13   0  419.56   22.10
  13  11   0  449.95   21.40
  13  11   0  489.55   23.50
  13  10   0    3.00    2.90
 -10  13   0    3.10    2.30
 -10  13   0    1.00    2.50
  13  10   0    1.10    3.20
 -13 -10   0    1.80    4.10
  13   9   0  223.18   11.80
  -9  13   0  218.88   15.60
  13   9   0  243.98   12.90
  -9  13   0  216.18   11.90
 -13  -9   0  209.68   14.70
  -9  13   0  207.58   15.20
  13   8   0   -0.40    1.30
  13   8   0   -0.20    4.20
  -8  13   0   -0.20    1.70
 -13  -8   0   -1.60    3.90
  13   8   0    3.80    2.70
  13   8   0    1.30    2.80
 -13  -8   0   -3.10    3.80
 -13  -7   0   63.99    8.60
  13   7   0   48.70    4.60
  13   7   0   55.49    4.90
  13   7   0   47.50    7.20
 -13  -6   0    0.20    4.30
  13   6   0    1.80    2.60
  13   6   0    2.30    2.50
  13   6   0    1.60    3.90
  13   5   0  807.22   34.70
  13   5   0  807.12   38.60
 -13  -5   0  852.81   39.00
  13   5   0  740.93   37.80
 -13  -5   0  674.63   39.80
  13   4   0   -1.60    2.20
 -13  -4   0   -1.40    3.90
  13   4   0   -0.40    3.80
  13   4   0    3.10    4.10
  13   4   0   -0.30    1.80
 -13  -4   0    2.90    2.70
 -13  -3   0  190.78   12.20
  13   3   0  201.48    9.90
  13   3   0  182.78   10.80
 -13  -3   0  210.28   13.50
  13   3   0  199.28   13.70
  13   3   0  207.88   14.10
  13   2   0    0.00    1.70
 -13  -2   0   -0.60    2.10
 -13  -2   0    2.10    3.50
 -13  -2   0    0.10    1.70
  13   2   0    2.30    3.90
  13   2   0    2.50    3.80
 -13  -2   0   -1.10    2.10
   2 -13   0    0.90    1.40
   1 -13   0  143.49    7.70
  13   1   0  137.79   11.30
 -13  -1   0  130.79    7.90
  13   1   0  153.38   11.40
 -13  -1   0  106.89    9.80
 -13  -1   0  115.59   12.80
  13   0   0    0.20    3.30
   0  13   0   -3.20    2.70
 -13   0   0    0.10    1.70
 -13   0   0   -1.50    3.90
 -13   0   0    0.60    3.10
   0 -13   0   -0.90    1.80
  13   0   0    9.80    4.10
 -13   0   0   -0.90    1.20
   1  13   0  141.69    8.20
  13  -1   0  128.49   11.10
 -13   1   0  144.59    9.90
 -13   1   0  140.99    6.50
   1  13   0  139.89    9.40
 -13   1   0  137.59    8.40
 -13   1   0  133.19   13.30
  13  -1   0  133.49   11.30
   1  13   0  142.39    7.70
  -1 -13   0  148.79    8.70
   2  13   0   -0.40    2.00
   2  13   0    2.80    3.20
  13  -2   0   -2.80    3.30
 -13   2   0    1.30    2.70
 -13   2   0    0.20    1.70
   2  13   0    1.70    2.10
  13  -2   0   -4.20    3.20
 -13   2   0    2.00    4.00
  -2 -13   0    3.00    2.40
  13  -3   0  207.08   13.30
  13  -3   0  204.98   13.20
 -13   3   0  179.98   11.30
 -13   3   0  210.98   16.90
  -3 -13   0  193.58   11.70
   3  13   0  199.38   10.30
   3  13   0  198.48   11.00
   3  13   0  192.48   12.20
 -13   3   0  198.38   11.20
   4  13   0    1.60    2.30
   4  13   0    1.60    2.10
 -13   4   0   -0.70    1.60
 -13   4   0    5.20    4.20
   4  13   0   -5.80    2.80
   5  13   0  769.62   36.80
   5  13   0  731.23   37.40
 -13   5   0  743.73   39.30
  -5 -13   0  726.83   38.10
   5  13   0  756.42   34.20
 -13   5   0  845.82   51.39
   6  13   0    0.00    1.40
   6  13   0   -1.20    3.80
  -6 -13   0   -3.10    2.90
   6  13   0   -0.30    2.20
   6  13   0   -2.40    2.20
 -13   6   0    1.40    1.20
 -13   6   0   -0.10    1.60
 -13   6   0    2.00    3.60
   7  13   0   64.69    5.00
  -7 -13   0   41.60    5.90
 -13   7   0   52.69    7.60
   7  13   0   56.29    4.10
   7  13   0   54.39    6.60
   7  13   0   62.39    5.40
 -13   7   0   46.70    4.20
 -13   7   0   48.70    3.30
  -8 -13   0    0.00    3.50
 -13   8   0    3.00    1.80
   8  13   0    1.70    2.40
 -13   8   0    0.10    3.30
   8  13   0    2.70    1.80
 -13   8   0    0.60    1.20
   8  13   0    1.70    2.80
   8  13   0   -6.20    3.50
 -13   9   0  217.58   10.50
   9  13   0  239.78   12.80
   9  13   0  210.98   13.80
 -13   9   0  229.88   17.90
   9  13   0  228.68   11.40
 -13   9   0  195.58   12.30
 -13   9   0  220.68   14.80
   9  13   0  231.78   11.80
  -9 -13   0  206.68   14.30
  10  13   0    0.10    2.10
  10  13   0    1.30    3.10
 -13  10   0    1.30    1.20
 -13  10   0    1.30    2.30
 -10 -13   0   -5.10    3.50
  10  13   0    3.70    4.30
 -13  10   0    4.30    4.70
  10  13   0   -0.20    2.80
 -13  10   0    0.00    1.80
 -13  11   0  439.86   22.10
  11  13   0  445.56   21.40
 -13  11   0  410.06   20.50
  11  13   0  471.65   24.30
  11  13   0  491.75   23.60
  11  13   0  460.25   21.60
 -11 -13   0  443.26   25.40
 -13  11   0  423.86   25.80
 -13  12   0   -3.50    4.60
 -13  12   0   -0.60    1.10
 -12 -13   0   -1.20    4.10
  12  13   0   -0.20    3.00
 -13  12   0   -4.20    2.20
  12  13   0    7.20    2.80
  12  13   0    0.40    3.40
 -13  13   0  529.85   26.10
 -13  13   0  504.05   24.30
  13  13   0  517.05   25.20
  13  13   0  565.94   27.60
 -13 -13   0  542.05   29.90
  14  13   0    0.00    3.50
 -14 -13   0    4.30    4.80
 -13  14   0   -1.50    2.80
  14  13   0    3.50    3.60
  14  12   0   28.00    4.90
 -12  14   0   26.90    3.80
  14  12   0   28.50    4.60
 -14 -12   0   31.30    6.40
  14  11   0   -2.50    3.00
  14  11   0   -4.50    2.50
 -14 -11   0    2.10    4.30
 -11  14   0    1.20    2.30
  14  10   0  331.07   16.80
  14  10   0  347.47   18.10
 -14 -10   0  322.47   20.30
 -10  14   0  328.77   17.20
  -9  14   0    0.10    2.00
  14   9   0   -1.80    2.90
  -9  14   0   -0.80    2.10
 -14  -9   0   -0.30    2.00
  14   9   0    4.10    3.00
  -8  14   0  123.19    8.20
  14   8   0  158.48    9.20
  -8  14   0  142.89   10.00
  14   8   0  141.19    7.90
  14   8   0  128.29    8.20
  -8  14   0  130.79    8.20
  14   7   0   -0.90    2.60
  14   7   0    1.70    2.80
  -7  14   0    3.30    2.20
  14   7   0    0.60    1.70
 -14  -6   0  183.28   15.10
  14   6   0  202.98   14.60
  14   6   0  173.88   10.10
  14   6   0  189.78   10.80
  14   5   0    2.90    4.20
  14   5   0    1.50    2.30
 -14  -5   0   -2.40    3.90
  14   5   0    0.20    2.30
 -14  -5   0   -1.90    2.70
  14   4   0   20.20    5.90
  14   4   0   16.20    2.90
 -14  -4   0   19.40    5.20
 -14  -4   0   17.10    3.90
  14   4   0   19.60    3.10
  14   4   0   22.60    2.80
 -14  -3   0   -2.50    3.60
 -14  -3   0   -0.80    2.10
  14   3   0    0.90    1.90
 -14  -3   0    0.80    2.40
  14   3   0   -1.30    4.20
  14   3   0   -2.70    3.80
 -14  -2   0 1001.30   49.90
   2 -14   0  984.50   49.00
 -14  -2   0 1013.90   49.00
 -14  -2   0 1023.80   49.99
  14   2   0 1066.69   49.60
  14   2   0 1099.39   49.99
 -14  -2   0 1027.10   52.99
  14   1   0   -2.00    3.50
   1 -14   0    4.00    2.00
 -14  -1   0    4.10    3.60
  14   1   0    9.80    4.40
 -14  -1   0    0.40    1.80
   0 -14   0   68.09    5.80
  14   0   0   99.69    9.30
 -14   0   0   71.59    4.20
  14   0   0   86.99    8.80
 -14   0   0   95.09   11.30
 -14   0   0   79.29    7.70
 -14   0   0   82.29    5.60
   0  14   0   85.19    7.30
  14  -1   0   -3.60    3.60
  14  -1   0    1.60    4.20
   1  14   0    0.10    2.10
   1  14   0   -0.40    3.10
  -1 -14   0    0.30    2.20
 -14   1   0   -2.30    3.70
 -14   1   0   -1.20    1.50
 -14   1   0   -1.00    3.10
  -2 -14   0 1000.60   49.20
  14  -2   0 1053.19   48.70
   2  14   0  963.70   48.90
   2  14   0  992.80   47.30
   2  14   0  991.00   44.70
 -14   2   0  961.30   51.89
  14  -2   0 1022.70   48.40
 -14   2   0 1128.79   67.39
 -14   2   0  992.90   46.80
   3  14   0    3.00    2.20
  -3 -14   0    1.70    2.70
   3  14   0   -0.80    2.30
 -14   3   0   -2.00    3.80
 -14   3   0    2.20    1.40
 -14   3   0    1.60    1.90
   3  14   0    3.20    3.70
 -14   4   0   24.20    2.80
   4  14   0   19.40    4.50
   4  14   0   14.10    3.00
 -14   4   0   30.90    6.60
 -14   4   0   23.20    2.30
  -4 -14   0   26.10    4.20
   4  14   0   18.10    2.00
   4  14   0   15.70    3.30
 -14   5   0    0.60    1.30
   5  14   0   -3.10    2.20
 -14   5   0   -0.20    1.70
   5  14   0   -0.20    1.40
   5  14   0    0.00    2.50
  -5 -14   0    0.60    3.10
   5  14   0   -1.40    3.70
 -14   5   0   -2.50    3.70
   6  14   0  164.38   10.40
 -14   6   0  175.68    8.70
 -14   6   0  193.88   16.00
   6  14   0  178.98    9.00
   6  14   0  168.08   12.10
   6  14   0  175.18    9.80
 -14   6   0  165.98   10.10
  -6 -14   0  176.38   11.90
   7  14   0   -4.70    2.50
   7  14   0   -1.90    3.60
  -7 -14   0   -0.40    3.50
 -14   7   0    3.60    1.40
 -14   7   0    1.10    3.80
   7  14   0   -0.30    1.70
   7  14   0    2.50    2.80
   7  14   0    1.20    2.40
 -14   7   0   -2.20    1.80
 -14   8   0  127.79    7.00
   8  14   0  138.49    9.20
   8  14   0  146.79    8.60
   8  14   0  134.89    8.50
   8  14   0  142.69    7.80
  -8 -14   0  145.19   11.00
   8  14   0  140.29   11.00
 -14   8   0  138.89    8.60
  -9 -14   0   -4.40    3.80
   9  14   0    3.10    2.10
   9  14   0   -0.90    2.80
 -14   9   0   -0.70    1.20
 -14   9   0   -0.20    1.90
   9  14   0   -2.10    4.30
   9  14   0   -1.10    3.00
 -14   9   0    1.30    1.90
 -10 -14   0  320.07   19.70
  10  14   0  351.36   19.40
 -14  10   0  297.17   15.10
  10  14   0  349.96   16.50
  10  14   0  341.07   16.10
  10  14   0  340.27   17.80
 -14  10   0  304.87   17.60
 -14  10   0  303.87   16.30
 -11 -14   0    1.50    4.10
  11  14   0   -2.40    2.30
  11  14   0   -0.50    4.20
 -14  11   0   -1.50    1.20
  11  14   0    1.50    1.10
 -14  11   0    1.30    2.30
  11  14   0    1.00    2.80
  11  14   0    1.70    3.20
  11  14   0    0.30    1.20
  12  14   0   27.50    4.80
  12  14   0   28.50    3.80
 -14  12   0   25.70    3.70
  12  14   0   28.40    2.20
 -12 -14   0   31.30    6.50
  12  14   0   21.00    3.90
 -14  12   0   22.90    2.30
  12  14   0   28.80    2.20
 -14  13   0   -0.60    2.60
 -14  13   0    0.30    1.30
  13  14   0   -3.20    3.40
 -13 -14   0    0.60    4.80
  13  14   0    1.50    1.40
  13  14   0    0.80    1.40
  13  14   0    4.90    3.70
  14  14   0  455.05   23.60
  14  14   0  416.96   20.00
 -14  14   0  396.26   20.10
 -14 -14   0  434.56   25.80
  14  14   0  455.95   20.10
 -14  14   0  453.95   22.10
  14  14   0  442.96   21.70
  15  14   0    0.20    3.10
 -14  15   0    3.80    3.30
  15  14   0    4.30    4.50
  15  14   0   -1.70    1.60
 -15 -14   0    7.10    5.40
  15  14   0   -2.90    1.60
 -14  15   0    0.80    1.40
  15  14   0    0.50    4.00
  15  13   0  175.88   11.70
 -13  15   0  166.58   10.50
 -15 -13   0  195.98   14.30
  15  13   0  167.28   10.60
  15  12   0    1.20    3.60
 -12  15   0    0.00    2.80
  15  12   0   -1.20    3.90
  15  11   0   56.69    6.00
 -11  15   0   43.60    4.60
  15  11   0   37.90    4.70
  15  10   0   -1.50    3.20
 -10  15   0   -2.40    2.40
  15  10   0    0.30    3.30
  15   9   0    1.80    2.80
 -15  -9   0    6.10    2.30
  -9  15   0    0.90    2.20
  15   9   0    5.90    3.50
 -15  -8   0   -1.10    2.10
  -8  15   0    0.60    2.40
  15   8   0   -0.20    1.50
  15   8   0    0.10    3.00
  15   8   0   -4.40    2.70
  -8  15   0    0.20    2.30
  15   7   0  457.05   24.00
  -7  15   0  455.35   22.90
  -7  15   0  452.95   23.30
  15   7   0  446.06   22.10
  15   7   0  487.55   24.70
 -15  -7   0  484.95   22.50
  15   6   0    1.20    2.40
 -15  -6   0    1.30    2.10
  15   6   0   -1.20    2.60
  -6  15   0    1.70    2.20
  -6  15   0    1.50    2.40
 -15  -5   0  110.09    7.00
  15   5   0  116.69    7.40
  -5  15   0  110.39    7.10
 -15  -5   0  119.99    9.50
  15   5   0  122.89    7.90
  -5  15   0  114.29    7.50
 -15  -4   0    0.80    2.30
 -15  -4   0    3.20    2.70
  -4  15   0    2.10    2.60
  15   4   0   -0.20    2.60
  -3  15   0  499.75   27.00
  15   3   0  589.94   29.90
 -15  -3   0  590.64   29.20
 -15  -3   0  556.74   28.20
 -15  -3   0  529.95   29.10
  15   3   0  546.35   25.20
 -15  -3   0  536.75   28.10
 -15  -2   0    1.10    2.10
  -2  15   0   -1.10    2.60
  15   2   0   -4.40    4.20
 -15  -2   0    5.40    4.00
   2 -15   0   -1.20    1.70
  15   1   0   17.00    5.30
   1 -15   0   19.80    3.00
 -15  -1   0   19.50    2.10
 -15  -1   0   13.40    4.30
  -1  15   0   21.60    3.40
 -15  -1   0   14.20    2.80
   0 -15   0    0.20    2.20
 -15   0   0   -0.70    3.30
   0  15   0    3.80    2.80
  15   0   0   -0.10    3.90
 -15   0   0    1.20    1.00
  15   0   0   -0.40    4.10
 -15   0   0   -1.50    1.90
  15  -1   0   22.10    5.40
   1  15   0   15.50    4.30
  -1 -15   0   18.00    3.50
 -15   1   0    8.70    5.60
 -15   1   0   14.70    4.20
 -15   1   0   17.30    2.20
  15  -1   0   21.10    5.80
 -15   1   0   15.20    2.70
   1  15   0   20.10    3.50
  15  -2   0    1.50    4.30
  15  -2   0    1.70    4.00
 -15   2   0   -0.70    3.20
 -15   2   0   -4.90    4.00
   2  15   0   -0.50    3.40
 -15   2   0    0.90    1.60
  -2 -15   0   -0.80    2.50
   2  15   0   -3.30    2.50
 -15   2   0    1.40    1.80
   2  15   0   -0.80    2.30
   3  15   0  509.25   26.40
 -15   3   0  636.84   39.00
   3  15   0  484.25   24.30
 -15   3   0  561.94   28.20
   3  15   0  496.55   26.80
   3  15   0  504.55   26.90
 -15   3   0  571.84   24.70
  -3 -15   0  528.55   27.50
   3  15   0  523.35   24.60
  -4 -15   0    2.40    3.10
   4  15   0    2.00    3.60
   4  15   0    2.70    1.40
   4  15   0    2.40    2.70
   4  15   0    3.50    2.70
 -15   4   0    3.20    1.60
 -15   4   0   -1.70    1.70
   4  15   0    5.10    2.60
 -15   4   0    1.60    4.30
   5  15   0  115.29    7.80
   5  15   0  122.79    8.00
   5  15   0  116.19    7.60
 -15   5   0  111.89    6.40
  -5 -15   0  107.19    9.20
   5  15   0  117.59    6.40
   5  15   0  128.99   10.60
 -15   5   0  133.39   13.20
 -15   5   0  114.19    7.50
  -6 -15   0    5.80    3.90
   6  15   0    6.00    2.90
   6  15   0   -1.00    2.60
   6  15   0   -0.10    3.70
 -15   6   0    4.30    1.60
   6  15   0    1.00    2.70
 -15   6   0    2.10    2.00
 -15   6   0    1.80    4.30
   6  15   0   -0.70    1.60
 -15   7   0  471.95   25.60
   7  15   0  477.95   22.70
   7  15   0  499.05   23.00
   7  15   0  478.05   25.40
   7  15   0  474.85   24.80
  -7 -15   0  511.05   26.60
   7  15   0  473.55   24.10
 -15   7   0  476.35   22.40
   8  15   0    0.80    2.60
   8  15   0   -3.40    1.90
   8  15   0    3.30    4.70
   8  15   0   -1.70    3.10
 -15   8   0    2.50    2.00
   8  15   0   -3.10    2.90
  -8 -15   0   -2.30    3.90
 -15   8   0   -0.40    1.40
   9  15   0    0.20    3.00
   9  15   0    7.50    4.90
  -9 -15   0    6.90    4.50
 -15   9   0    4.40    1.50
   9  15   0    2.50    3.50
   9  15   0    2.30    2.80
 -15   9   0    2.70    2.10
   9  15   0    1.00    2.20
 -15  10   0   -1.00    1.40
  10  15   0    6.20    5.10
 -10 -15   0    2.30    4.60
  10  15   0   -2.90    3.00
 -15  10   0    2.90    2.40
  10  15   0    1.60    3.20
  10  15   0   -2.40    2.40
 -15  10   0    2.40    2.40
  11  15   0   43.30    4.50
 -11 -15   0   56.29    7.80
 -15  11   0   52.89    4.80
 -15  11   0   45.90    3.60
  11  15   0   59.29    6.30
  11  15   0   37.50    4.90
 -15  12   0   -0.70    2.50
 -12 -15   0   -0.70    4.70
  12  15   0    6.20    3.30
 -15  12   0    0.90    1.50
  12  15   0    0.90    2.70
  12  15   0   -2.50    3.80
  13  15   0  187.58    8.30
 -13 -15   0  176.58   14.20
 -15  13   0  171.18   10.50
  13  15   0  172.38    8.30
  13  15   0  172.98   11.20
 -15  13   0  166.98    8.90
  13  15   0  181.08   10.70
  13  15   0  179.78   11.90
  14  15   0   -3.10    4.30
  14  15   0   -2.00    1.30
 -15  14   0    1.00    1.60
 -15  14   0   -0.10    3.00
 -14 -15   0    0.20    4.90
  14  15   0    2.10    4.10
  14  15   0    0.20    1.30
 -15  15   0  382.76   17.50
 -15 -15   0  334.77   22.50
 -15  15   0  346.17   16.90
 -15  15   0  348.87   18.80
  15  15   0  350.86   16.50
  15  15   0  363.66   20.40
  15  15   0  373.56   17.80
  15  15   0  363.66   17.60
  15  15   0  350.86   16.50
  15  15   0  351.36   18.80
  16  15   0    0.00    1.50
 -15  16   0    0.70    1.60
  16  15   0    0.60    4.20
  16  15   0    4.20    3.20
  16  15   0    0.20    1.60
  16  15   0    4.60    3.00
  16  15   0    1.80    4.30
 -15  16   0   -2.10    3.50
  16  14   0  649.64   30.00
  16  14   0  659.83   33.50
 -14  16   0  659.53   31.90
  16  14   0  610.84   30.70
  16  14   0  664.13   30.10
  16  14   0  621.44   29.50
  16  13   0    2.60    3.00
 -13  16   0   -3.10    3.20
  16  13   0   -7.50    4.00
  16  13   0    0.30    3.10
  16  13   0    1.40    3.80
 -13  16   0   -1.50    2.60
 -12  16   0    4.90    3.40
  16  12   0    1.90    4.20
 -12  16   0    6.70    2.70
  16  12   0   12.30    4.00
  16  11   0   -2.00    3.70
 -11  16   0    1.20    3.00
  16  11   0    0.40    3.60
  16  10   0  370.36   18.70
  16  10   0  353.26   20.00
 -10  16   0  377.66   19.00
  -9  16   0    5.70    2.80
 -16  -9   0   -0.90    2.40
  16   9   0   -1.30    3.40
  16   9   0    0.40    3.00
  16   8   0  512.85   23.20
  -8  16   0  479.45   24.00
  16   8   0  508.75   25.40
 -16  -8   0  449.66   23.30
  -8  16   0  463.35   24.20
  16   8   0  486.15   25.10
  16   7   0   -1.00    3.00
  16   7   0    4.60    3.00
 -16  -7   0    2.20    2.40
  -7  16   0   -0.90    2.40
  -7  16   0    1.40    2.70
  16   7   0    0.10    1.90
  16   6   0   22.50    3.90
  16   6   0   17.00    3.50
 -16  -6   0   14.50    4.60
 -16  -6   0   18.30    3.30
 -16  -6   0   27.70    3.40
  -6  16   0   14.70    3.40
  -6  16   0   22.60    3.40
  -5  16   0    3.00    2.70
 -16  -5   0   -2.40    2.10
  -5  16   0   -0.60    2.10
  16   5   0    2.70    2.90
 -16  -5   0   -4.10    2.50
 -16  -5   0   -1.10    2.10
 -16  -4   0 1705.33   81.59
 -16  -4   0 1619.84   76.59
 -16  -4   0 1718.53   85.69
  -4  16   0 1664.03   77.79
  -4  16   0 1645.04   78.69
  16   4   0 1648.24   73.49
 -16  -3   0    0.70    2.50
  16   3   0   -1.80    2.30
  -3  16   0    0.00    2.30
 -16  -3   0    0.60    2.30
  -3  16   0    0.20    2.20
 -16  -2   0  462.55   26.30
 -16  -2   0  508.05   23.80
  -2  16   0  513.25   24.80
 -16  -1   0   -0.60    1.40
 -16  -1   0    4.10    2.30
  -1  16   0   -4.50    2.70
 -16  -1   0    0.70    2.20
   1 -16   0    2.80    2.30
 -16   0   0  110.29   10.20
 -16   0   0  127.99    7.10
   0  16   0  127.89    8.40
 -16   0   0  120.79    8.20
   0 -16   0  129.99    8.50
 -16   0   0  133.69    7.50
  16   0   0  128.99   12.10
 -16   1   0   -0.10    1.70
   1  16   0   -1.80    2.80
  16  -1   0   -0.10    4.00
  -1 -16   0    2.50    2.80
 -16   1   0   -0.50    2.20
 -16   1   0   -0.80    1.80
 -16   1   0    1.50    3.40
   1  16   0   -0.70    0.90
   2  16   0  502.25   23.30
   2  16   0  478.15   22.80
 -16   2   0  564.44   37.10
   2  16   0  521.95   25.10
 -16   2   0  468.05   26.50
 -16   2   0  509.25   23.30
  -2 -16   0  520.95   26.00
   2  16   0  497.25   25.60
 -16   2   0  456.95   23.90
   3  16   0   -0.10    1.20
  -3 -16   0    4.80    3.30
   3  16   0   -3.30    2.60
   3  16   0    5.10    2.70
 -16   3   0    3.80    2.20
 -16   3   0    3.90    4.90
 -16   3   0    0.00    1.70
   3  16   0    4.80    2.60
 -16   3   0    1.80    2.20
   3  16   0    0.90    3.90
   4  16   0 1649.54   82.79
   4  16   0 1715.83   75.79
   4  16   0 1701.73   80.99
 -16   4   0 1680.83   78.79
   4  16   0 1707.43   79.29
 -16   4   0 1920.91  112.29
 -16   4   0 1705.43   77.59
  -4 -16   0 1798.62   83.49
 -16   4   0 1696.23   87.99
   4  16   0 1643.94   77.49
 -16   5   0    0.90    2.10
   5  16   0    2.40    1.60
 -16   5   0    2.00    1.60
   5  16   0    5.10    3.00
  -5 -16   0    3.10    3.60
   5  16   0   -0.30    2.80
   5  16   0   -1.50    3.90
 -16   5   0    2.20    2.20
   6  16   0   16.00    5.30
 -16   6   0   24.30    2.60
 -16   6   0   24.70    3.10
 -16   6   0   23.20    3.20
   6  16   0   22.50    4.10
   6  16   0   22.00    3.90
   6  16   0   17.60    3.50
  -6 -16   0   26.40    5.20
   6  16   0   19.80    2.60
 -16   7   0    1.20    2.20
   7  16   0   -1.70    2.00
  -7 -16   0    5.10    4.30
   7  16   0   -6.60    3.90
   7  16   0   -2.40    2.50
 -16   7   0   -0.60    1.60
   7  16   0   -1.10    3.00
   7  16   0   -2.00    3.10
 -16   8   0  498.25   26.50
   8  16   0  481.85   25.80
   8  16   0  513.35   23.60
   8  16   0  499.15   23.70
   8  16   0  488.75   24.90
 -16   8   0  483.15   23.10
   8  16   0  509.15   26.60
  -8 -16   0  482.05   27.40
   9  16   0    1.00    3.60
   9  16   0   -0.50    2.30
   9  16   0    0.90    4.90
 -16   9   0    2.50    1.70
 -16   9   0    0.90    2.30
   9  16   0    1.20    2.90
  -9 -16   0    5.60    4.60
   9  16   0    6.60    3.60
 -10 -16   0  374.86   21.90
  10  16   0  344.37   19.60
  10  16   0  355.16   18.10
  10  16   0  358.06   17.80
 -16  10   0  350.06   16.90
 -11 -16   0   -5.10    4.40
 -16  11   0    0.20    1.60
 -16  11   0    0.40    2.50
  11  16   0   -0.10    2.60
  11  16   0    5.90    3.50
  11  16   0   -0.40    4.00
 -16  12   0    4.20    1.80
  12  16   0    7.90    4.50
  12  16   0   -0.90    2.90
  12  16   0   -0.90    3.50
 -12 -16   0   11.90    5.50
 -16  12   0    2.80    3.00
  13  16   0   -0.80    2.90
  13  16   0    0.40    3.20
 -16  13   0    1.30    1.70
 -13 -16   0    7.60    5.40
  13  16   0    0.50    3.80
  13  16   0   -4.20    2.50
 -16  13   0    3.10    3.00
  13  16   0    3.00    4.80
  14  16   0  620.24   29.30
  14  16   0  655.83   30.60
 -16  14   0  625.94   29.40
  14  16   0  613.34   33.00
 -14 -16   0  595.34   35.20
 -16  14   0  674.63   29.80
  14  16   0  653.53   29.70
 -16  14   0  625.94   31.30
 -16  15   0    0.30    2.40
  15  16   0   -3.60    4.00
  15  16   0    0.30    4.50
 -16  15   0   -0.90    3.40
  15  16   0    1.00    2.80
  15  16   0   -2.90    2.90
 -16  15   0    0.40    1.70
 -15 -16   0   -2.50    4.80
  16  16   0  353.06   18.10
 -16  16   0  368.76   19.40
  16  16   0  380.96   21.10
  16  16   0  374.26   18.00
  16  16   0  360.36   19.30
 -16  16   0  362.46   17.40
  17  16   0   -1.70    4.10
  17  16   0    1.40    4.70
 -16  17   0   -3.40    1.70
 -16  17   0   -1.40    3.60
  17  16   0    4.00    3.30
  17  16   0   -2.20    3.00
  17  15   0  145.69   11.20
  17  15   0  144.09   10.60
  17  15   0  142.29    7.40
  17  15   0  145.39    7.40
  17  15   0  146.59    9.00
  17  15   0  146.89    9.20
 -15  17   0  149.39    7.70
 -15  17   0  142.39    9.90
  17  14   0    0.30    1.90
  17  14   0    4.60    3.20
  17  14   0   -0.60    4.50
  17  14   0    3.10    3.20
  17  14   0    2.00    4.00
 -14  17   0    1.60    3.40
 -13  17   0  299.97   14.90
  17  13   0  294.87   17.50
  17  13   0  296.17   16.50
 -13  17   0  289.27   16.50
  17  13   0  317.37   15.40
  17  13   0  300.27   15.30
  17  12   0   -1.10    4.10
  17  12   0   -6.00    3.80
 -12  17   0   -4.80    3.10
 -12  17   0    4.00    2.70
  17  12   0   -3.10    2.80
  17  12   0    0.50    3.10
  17  11   0  670.73   29.80
 -11  17   0  684.83   30.90
  17  11   0  505.35   31.70
 -11  17   0  626.74   28.10
 -17 -10   0    1.20    2.70
  17  10   0   -3.90    3.60
  17  10   0   11.30    4.00
 -10  17   0    2.10    3.00
  -9  17   0  419.06   20.60
 -17  -9   0  391.66   19.80
  17   9   0  390.66   20.00
  17   8   0   -0.40    1.80
  17   8   0   -2.60    3.40
 -17  -8   0   -2.40    2.40
  17   8   0    1.40    3.70
 -17  -8   0   -0.70    3.00
  -8  17   0    4.20    2.90
  -8  17   0   -1.90    2.70
  17   7   0   56.29    5.60
  -7  17   0   52.69    5.00
  17   7   0   45.30    5.40
 -17  -7   0   49.10    5.10
  -7  17   0   52.99    5.30
 -17  -7   0   50.59    4.60
  17   7   0   44.00    4.10
  17   6   0    2.00    2.20
 -17  -6   0    3.90    2.90
  17   6   0   -0.80    3.10
  -6  17   0    0.40    2.80
 -17  -6   0    2.90    2.50
  -6  17   0   -1.90    2.20
 -17  -5   0   20.50    3.30
  -5  17   0   21.00    3.30
  -5  17   0   21.20    3.70
  17   5   0   21.90    3.70
 -17  -5   0   14.50    3.40
  -4  17   0   -0.10    2.30
  -4  17   0    1.10    2.70
 -17  -4   0   -1.20    2.70
 -17  -4   0   -1.80    2.30
  17   4   0    2.70    3.00
  -3  17   0  238.58   12.70
 -17  -3   0  242.08   12.70
  -3  17   0  246.88   13.50
 -17  -3   0  242.28   14.00
  17   3   0  232.08   12.50
  -2  17   0    2.10    2.30
  -2  17   0   -2.50    2.80
 -17  -2   0    2.90    1.70
 -17  -2   0   -1.40    2.40
 -17  -2   0    5.20    2.30
   1 -17   0   27.00    3.80
  -1  17   0   19.00    2.90
 -17  -1   0   25.70    2.00
  -1  17   0   18.80    3.50
 -17  -1   0   21.90    3.20
 -17  -1   0   18.30    3.10
 -17   0   0    0.00    1.80
 -17   0   0    0.80    2.30
   0  17   0   -1.70    2.60
   0 -17   0   -2.50    2.40
 -17   0   0   -1.80    2.20
 -17   1   0   25.00    3.60
   1  17   0   26.50    2.10
 -17   1   0   28.20    2.90
   1  17   0   29.10    4.40
 -17   1   0   25.20    3.40
  -1 -17   0   26.40    4.30
  -2 -17   0    0.60    3.00
   2  17   0   -1.10    3.00
 -17   2   0    1.70    2.30
 -17   2   0    0.00    2.30
 -17   2   0    0.20    1.80
   2  17   0   -0.90    1.20
   3  17   0  233.88   15.10
   3  17   0  239.98   13.80
   3  17   0  236.08   12.00
 -17   3   0  254.97   12.30
  -3 -17   0  274.77   15.20
 -17   3   0  253.07   14.20
 -17   3   0  241.08   12.90
   4  17   0    0.20    2.70
   4  17   0    1.80    3.00
 -17   4   0   -1.90    2.20
   4  17   0   -3.30    3.80
 -17   4   0   -0.30    2.20
   4  17   0    0.30    3.00
 -17   4   0   -0.10    1.80
  -4 -17   0    4.00    3.70
   4  17   0   -1.50    1.50
   5  17   0   23.10    5.80
  -5 -17   0   21.30    4.80
 -17   5   0   19.70    3.30
   5  17   0   18.90    2.50
 -17   5   0   14.60    2.40
   5  17   0   20.80    3.90
   5  17   0   16.30    3.70
   5  17   0   11.80    3.60
 -17   5   0   17.30    3.00
   6  17   0    0.20    3.20
   6  17   0    0.60    1.90
 -17   6   0   -1.20    2.20
   6  17   0    2.80    3.10
   6  17   0   -1.40    3.00
   6  17   0   -2.20    4.40
  -6 -17   0   -0.30    3.90
 -17   6   0   -1.80    1.70
 -17   6   0   -1.80    2.20
   7  17   0   48.80    5.50
   7  17   0   61.59    8.00
   7  17   0   45.00    4.20
  -7 -17   0   49.80    7.10
   7  17   0   51.69    5.40
 -17   7   0   43.10    3.70
 -17   7   0   48.10    4.80
   7  17   0   60.49    5.60
   8  17   0   -5.60    4.80
  -8 -17   0    0.60    4.40
   8  17   0   -5.80    2.70
 -17   8   0   -1.10    2.40
   8  17   0   -1.10    2.30
   8  17   0   -0.40    3.20
 -17   8   0    1.40    1.80
   8  17   0   -4.00    3.30
 -17   9   0  397.56   19.00
   9  17   0  392.36   21.60
   9  17   0  411.96   19.70
   9  17   0  413.46   20.70
 -17   9   0  378.66   21.80
  -9 -17   0  401.66   23.70
   9  17   0  391.76   19.90
  10  17   0   -2.00    3.50
  10  17   0   -0.20    3.60
 -10 -17   0   -1.10    4.60
  10  17   0    2.10    2.80
 -17  10   0   -0.20    1.80
  11  17   0  608.34   32.40
  11  17   0  649.24   29.90
  11  17   0  613.84   29.70
 -11 -17   0  615.94   34.40
 -17  11   0  619.04   28.90
 -12 -17   0   -5.70    4.80
  12  17   0   -0.30    3.20
  12  17   0    0.20    3.80
  12  17   0    4.10    2.90
  12  17   0    0.20    2.40
 -17  12   0   -2.30    1.70
  12  17   0    0.60    3.90
 -17  13   0  304.57   14.70
 -17  13   0  285.47   15.70
  13  17   0  305.57   17.40
 -13 -17   0  306.17   19.90
  13  17   0  284.07   16.00
  13  17   0  286.67   14.40
 -17  13   0  275.27   14.20
  13  17   0  292.47   14.90
  13  17   0  295.57   15.70
  14  17   0   -3.60    2.50
 -17  14   0   -2.40    1.80
 -17  14   0    4.00    2.60
  14  17   0    0.80    4.30
 -14 -17   0   -1.40    4.80
  14  17   0   -2.60    2.90
  14  17   0   -1.50    4.70
 -17  14   0   -0.90    3.30
  15  17   0  146.89   11.30
 -17  15   0  136.69    7.90
  15  17   0  137.89    8.50
 -17  15   0  150.38    9.90
  15  17   0  149.39    9.00
 -17  15   0  144.19    8.40
  15  17   0  146.79   10.50
  16  17   0    3.60    4.40
 -17  16   0    2.10    2.00
  16  17   0    3.80    4.70
  16  17   0   -1.30    2.80
  16  17   0   -1.80    3.10
 -17  16   0   -0.10    3.70
 -17  17   0   66.69    6.50
  17  17   0   65.69    5.20
 -17  17   0   66.19    4.70
  17  17   0   56.89    5.50
  17  17   0   60.49    7.30
  17  17   0   55.69    6.90
  18  17   0    5.60    3.50
 -17  18   0    3.40    4.00
  18  17   0    0.10    3.00
 -17  18   0   -1.70    1.90
  18  17   0    2.20    4.30
  18  16   0  134.59   11.00
 -16  18   0  157.58   10.60
  18  16   0  150.08    9.70
  18  16   0  187.18    9.80
  18  16   0  162.08   11.70
 -16  18   0  156.98    8.40
  18  15   0   -3.50    1.70
  18  15   0   -1.60    4.40
  18  15   0    2.40    1.80
  18  15   0    1.60    4.50
  18  15   0    5.90    3.30
  18  15   0    1.40    3.30
 -15  18   0    0.20    3.70
  18  14   0   14.50    2.50
  18  14   0   10.60    3.50
  18  14   0   19.10    3.80
  18  14   0   10.20    4.90
 -14  18   0   14.80    4.40
  18  14   0   -3.10    4.20
  18  13   0    2.70    4.50
 -13  18   0   -3.20    3.40
 -13  18   0   -1.70    2.90
  18  13   0   -1.10    3.20
  18  13   0   -9.10    3.90
  18  13   0    0.70    3.00
 -12  18   0   11.70    4.00
  18  12   0    8.50    4.70
  18  12   0   10.30    3.50
  18  12   0   20.30    4.90
  18  12   0   17.50    3.50
 -12  18   0   12.90    3.30
 -11  18   0    0.80    2.70
  18  11   0   -3.30    2.80
  18  11   0    0.50    4.10
  18  11   0    0.50    4.10
 -18 -11   0    2.50    3.70
 -11  18   0    4.60    3.70
  18  11   0   -3.10    3.00
  18  10   0    3.90    3.20
 -18 -10   0    5.30    3.50
 -10  18   0    2.20    3.50
  18  10   0    4.50    3.90
 -10  18   0   -1.10    2.30
 -18 -10   0    5.00    3.00
  18  10   0    2.10    3.90
 -18  -9   0   -1.40    2.70
  18   9   0   -3.00    3.60
 -18  -9   0    0.90    3.20
  -9  18   0   -2.10    3.10
  18   9   0    3.70    3.50
  -9  18   0    1.10    3.00
  -9  18   0   -1.10    2.30
  -8  18   0   26.40    4.20
  18   8   0   16.70    2.40
  18   8   0   21.40    4.60
  -8  18   0   25.80    4.00
 -18  -8   0   17.70    3.80
  18   8   0   16.40    4.30
 -18  -8   0   21.40    3.70
  -7  18   0   -2.70    2.90
  18   7   0    5.80    3.60
  18   7   0   -0.40    2.00
 -18  -7   0   -1.50    2.80
  -7  18   0    2.30    2.90
 -18  -7   0    2.20    2.70
  18   6   0   31.70    3.70
  -6  18   0   29.50    4.30
  -6  18   0   38.50    4.50
  18   6   0   36.70    4.70
 -18  -6   0   29.00    4.20
 -18  -6   0   31.30    4.10
  -5  18   0   -2.60    2.80
 -18  -5   0    2.70    2.70
 -18  -5   0    2.60    2.90
  18   5   0    3.80    3.30
  -5  18   0    1.20    2.80
  -4  18   0   71.29    6.00
  -4  18   0   73.59    6.60
 -18  -4   0   79.49    6.10
  18   4   0   77.69    6.50
 -18  -4   0   78.19    6.60
  18   3   0    2.30    3.00
 -18  -3   0   -0.90    2.60
 -18  -3   0    0.00    2.60
  -3  18   0   -0.50    2.90
  -3  18   0    0.40    2.40
 -18  -3   0   -0.70    1.90
 -18  -2   0  151.38    7.70
  -2  18   0  150.38    9.00
 -18  -2   0  160.58   10.10
 -18  -2   0  158.78    9.20
  -2  18   0  157.28    9.80
 -18  -1   0    0.60    2.50
   1 -18   0   -5.00    2.30
  -1  18   0   -3.50    2.90
  -1  18   0    0.40    2.30
 -18  -1   0   -2.50    2.60
 -18   0   0   21.10    3.50
 -18   0   0   22.40    3.40
   0  18   0   26.30    4.00
   0 -18   0   20.80    4.00
 -18   1   0    2.50    2.60
 -18   1   0    1.30    2.50
   1  18   0    2.40    3.40
   1  18   0    0.20    1.20
 -18   1   0    0.90    2.00
  -1 -18   0    2.40    3.00
 -18   2   0  152.28    9.40
 -18   2   0  159.98   10.30
   2  18   0  167.28   10.70
  -2 -18   0  159.88   11.20
   2  18   0  166.88    8.40
 -18   2   0  174.58    8.90
  -3 -18   0   -4.00    3.20
 -18   3   0   -1.90    2.50
   3  18   0    2.10    3.10
 -18   3   0    0.20    2.00
   3  18   0   -0.70    1.60
 -18   3   0    3.30    2.40
 -18   4   0   68.79    5.60
 -18   4   0   88.59    5.30
   4  18   0   61.09    6.10
   4  18   0   60.89    7.80
  -4 -18   0   73.79    7.70
   4  18   0   58.49    4.80
 -18   4   0   81.09    6.20
 -18   5   0    1.30    2.40
 -18   5   0    1.00    1.90
   5  18   0    1.00    2.00
   5  18   0    2.30    4.40
  -5 -18   0   -3.90    3.60
   5  18   0    1.40    3.20
   5  18   0    1.40    3.30
 -18   5   0    1.50    2.30
  -6 -18   0   35.60    6.40
 -18   6   0   29.30    3.20
 -18   6   0   30.10    3.80
   6  18   0   23.00    4.20
   6  18   0   36.80    3.60
   6  18   0   36.80    4.60
   6  18   0   34.20    4.80
 -18   6   0   40.00    4.30
   6  18   0   27.10    6.10
 -18   7   0    0.60    2.00
 -18   7   0   -0.70    2.50
   7  18   0    3.60    2.40
   7  18   0   -0.60    3.60
  -7 -18   0    2.80    4.60
   7  18   0    0.40    3.40
   7  18   0    3.90    3.30
 -18   7   0   -1.40    2.40
   8  18   0   18.60    3.30
 -18   8   0   25.90    3.70
   8  18   0   12.20    4.00
 -18   8   0   23.60    2.90
  -8 -18   0   17.80    5.70
   8  18   0   14.80    4.00
   8  18   0   16.40    4.70
 -18   9   0    1.20    2.10
   9  18   0   -1.40    3.90
   9  18   0   -1.00    3.50
   9  18   0    1.00    2.80
   9  18   0   -0.20    3.40
  -9 -18   0    0.50    4.70
 -18  10   0    2.10    2.10
  10  18   0    4.60    3.00
 -10 -18   0    2.90    5.10
  10  18   0    5.00    4.10
  10  18   0   -5.10    3.60
  11  18   0   -0.50    4.40
  11  18   0    3.80    3.30
  11  18   0    2.10    2.20
 -18  11   0    1.70    2.00
  11  18   0    3.00    3.90
  11  18   0   -2.30    2.80
 -11 -18   0   -8.40    4.50
  12  18   0   12.00    2.60
  12  18   0    9.90    3.20
  12  18   0    3.60    4.20
  12  18   0    6.20    4.90
  12  18   0   18.40    4.00
 -18  12   0   15.30    2.90
 -18  12   0   12.00    2.40
 -12 -18   0    7.00    5.60
  13  18   0   -3.90    3.30
  13  18   0   -3.10    2.80
 -18  13   0    1.50    2.00
  13  18   0   -3.30    2.30
 -18  13   0   -1.40    2.60
  13  18   0   -5.60    4.50
  13  18   0   -3.20    4.00
 -18  14   0   16.50    4.00
  14  18   0   19.10    4.90
  14  18   0   11.30    5.10
 -18  14   0   17.50    3.20
 -18  14   0   17.90    2.70
  14  18   0   11.20    3.50
  14  18   0   13.30    3.00
 -18  15   0   -0.90    3.50
  15  18   0   -0.60    4.30
  15  18   0   -2.40    3.10
  15  18   0   -3.40    4.00
 -18  15   0    1.00    2.10
 -18  15   0   -0.20    2.60
  15  18   0   -0.20    2.50
 -18  16   0  161.28   10.60
  16  18   0  158.18    9.60
 -18  16   0  152.58    8.70
  16  18   0  168.48    9.20
  16  18   0  158.88   11.70
  16  18   0  152.58   11.40
  17  18   0   -0.10    4.40
 -18  17   0   -3.80    3.50
  17  18   0   -1.30    3.30
  17  18   0    0.90    2.80
 -18  17   0    1.20    2.10
  18  18   0  382.86   19.00
  18  18   0  373.26   18.60
 -18  18   0  393.46   18.40
 -18  18   0  389.36   20.50
  18  18   0  390.56   21.50
 -18  19   0   -5.10    3.60
 -18  19   0    0.80    1.80
  19  18   0   -3.00    2.80
  19  18   0   -2.30    3.10
 -17  19   0   12.00    4.20
  19  17   0    7.20    3.50
 -17  19   0    9.30    2.20
  19  17   0   -0.20    4.40
  19  17   0    8.10    3.30
  19  16   0    1.80    3.20
  19  16   0   -0.70    4.30
 -16  19   0    3.20    1.80
  19  16   0    2.70    3.40
 -16  19   0    0.40    3.90
 -19 -15   0   80.89    7.10
 -15  19   0   68.19    6.70
  19  15   0   67.29    5.60
  19  15   0   67.29    7.30
  19  15   0   65.49    5.70
  19  15   0   65.39    4.30
  19  15   0   62.09    4.30
 -14  19   0    0.80    3.90
  19  14   0   -4.20    4.30
  19  14   0    3.60    2.20
 -19 -14   0   -0.10    3.90
  19  14   0   -4.00    3.30
  19  14   0    9.70    4.70
  19  14   0   -1.60    3.10
  19  13   0  167.08    9.90
 -19 -13   0  159.58   11.30
 -13  19   0  165.38    9.50
  19  13   0  158.28   11.40
 -13  19   0  149.79   10.60
  19  13   0  155.18   11.50
  19  13   0  157.98    9.70
 -12  19   0    5.10    3.00
 -19 -12   0    3.50    3.90
  19  12   0   -2.30    3.30
  19  12   0    2.00    4.10
 -12  19   0    0.20    3.70
  19  12   0   -6.50    4.00
  19  12   0    2.00    3.10
  19  11   0   21.20    3.90
 -19 -11   0   30.00    5.00
  19  11   0   25.10    3.90
 -11  19   0   21.70    3.60
 -11  19   0   23.00    4.50
  19  11   0   15.50    4.90
  19  11   0   30.30    5.10
 -19 -10   0    3.10    3.10
 -19 -10   0   -0.10    3.60
  19  10   0   -6.30    3.00
 -10  19   0    2.10    2.60
 -10  19   0   -1.70    3.40
  19  10   0   -5.10    3.90
  19  10   0    1.10    3.80
  19  10   0   -4.80    2.80
  -9  19   0  347.17   18.00
  -9  19   0  289.87   18.10
  19   9   0  318.37   16.60
 -19  -9   0  365.36   19.60
  -9  19   0  340.57   16.10
  19   9   0  328.57   18.60
 -19  -9   0  345.77   17.30
  19   9   0  351.66   17.60
  19   9   0  326.87   17.00
  19   8   0   -3.60    3.90
 -19  -8   0    4.30    3.10
  -8  19   0   -1.40    3.20
  -8  19   0    2.20    3.40
  19   8   0    0.00    1.90
 -19  -8   0    2.40    3.50
  -8  19   0   -4.60    2.30
  19   7   0  162.18    9.90
 -19  -7   0  158.18    9.70
  -7  19   0  155.28   10.40
  -7  19   0  149.39    8.70
 -19  -7   0  158.48   10.80
  19   7   0  158.28    9.40
  -7  19   0  149.69    9.80
 -19  -6   0   -2.40    3.00
  19   6   0   -0.50    2.40
  19   6   0    0.40    3.60
  -6  19   0    2.10    3.10
  -6  19   0    1.90    3.40
 -19  -6   0    2.70    2.90
  -5  19   0  202.08   12.60
 -19  -5   0  207.28   12.80
 -19  -5   0  211.38   11.70
  -5  19   0  213.98   11.90
  19   5   0  206.78   12.10
  -4  19   0   -3.70    2.60
  19   4   0    0.40    3.50
 -19  -4   0    0.60    2.10
 -19  -4   0    2.30    2.90
 -19  -4   0   -2.60    2.80
  -4  19   0   -4.10    3.10
 -19  -3   0   10.00    3.30
  -3  19   0   13.40    3.90
  19   3   0    7.30    3.60
 -19  -3   0   12.00    3.30
  -3  19   0   13.50    3.20
 -19  -3   0   16.00    2.20
 -19  -2   0   -3.30    2.70
  19   2   0   -1.20    3.10
  -2  19   0   -2.40    2.40
 -19  -2   0    0.50    2.80
  -2  19   0   -1.50    3.20
  19   1   0   62.19    5.80
 -19  -1   0   57.59    5.60
  -1  19   0   71.99    6.60
 -19  -1   0   59.29    5.40
   0  19   0   -3.60    3.00
 -19   0   0    0.00    2.90
   0 -19   0    0.00    3.10
 -19   0   0    0.50    2.70
   0  19   0    1.00    1.30
 -19   1   0   64.39    4.90
   1  19   0   64.89    4.20
 -19   1   0   65.29    5.50
  -1 -19   0   72.59    7.00
   1  19   0   71.79    6.60
 -19   1   0   57.79    5.70
   2  19   0   -0.30    3.40
   2  19   0    1.90    1.70
 -19   2   0   -1.70    2.40
  -2 -19   0    0.00    3.40
 -19   2   0   -4.70    2.50
 -19   2   0    1.60    2.20
 -19   3   0   11.60    2.70
  -3 -19   0   22.80    4.90
 -19   3   0   17.60    3.40
   3  19   0   18.60    4.30
   3  19   0   17.80    2.40
 -19   3   0   13.30    3.40
  -4 -19   0    0.90    3.90
   4  19   0   -4.10    1.80
 -19   4   0    3.30    2.90
 -19   4   0   -0.30    2.20
   4  19   0   10.20    3.90
 -19   4   0    1.00    2.60
 -19   5   0  226.58   12.80
   5  19   0  200.18   13.60
   5  19   0  205.78   11.00
 -19   5   0  188.48   11.50
 -19   5   0  220.38   11.10
  -5 -19   0  223.48   14.70
   5  19   0  207.28   12.80
   6  19   0    0.30    3.70
 -19   6   0    2.30    2.90
   6  19   0   -1.00    3.70
 -19   6   0    0.80    2.70
   6  19   0    2.10    2.30
  -6 -19   0    6.70    4.70
 -19   6   0    1.40    2.30
 -19   7   0  159.18   10.40
   7  19   0  157.68   10.60
 -19   7   0  141.79    9.30
 -19   7   0  155.78    8.80
   7  19   0  162.28   11.00
  -7 -19   0  157.38   12.80
   7  19   0  172.68    9.40
 -19   8   0    0.40    2.20
   8  19   0   -1.30    4.10
   8  19   0    0.00    2.80
   8  19   0    0.50    3.60
  -8 -19   0   -0.80    4.50
 -19   8   0    1.20    2.90
   8  19   0    0.90    3.60
   9  19   0  319.17   17.60
   9  19   0  327.37   18.20
  -9 -19   0  358.86   21.40
 -19   9   0  338.27   16.50
   9  19   0  348.17   16.60
   9  19   0  337.47   17.20
   9  19   0  318.07   19.00
  10  19   0   -2.10    2.80
 -19  10   0    0.30    2.40
 -19  10   0    1.10    2.20
 -10 -19   0    1.30    5.00
  10  19   0    4.20    4.00
  10  19   0   -1.20    3.10
  10  19   0    2.90    4.60
  11  19   0   15.30    4.60
 -11 -19   0   16.90    6.40
 -19  11   0   21.50    3.20
  11  19   0   19.50    4.00
  11  19   0   28.30    5.80
 -19  11   0   21.00    3.00
  11  19   0   20.30    3.60
 -19  12   0   -0.60    2.20
  12  19   0   -0.70    2.20
  12  19   0   -1.20    4.50
  12  19   0   -0.60    4.10
 -19  12   0    0.50    2.50
  12  19   0    3.80    3.00
  12  19   0    1.70    3.40
  13  19   0  142.19   11.00
  13  19   0  150.88   11.40
  13  19   0  159.08    8.40
 -19  13   0  151.38    8.70
 -19  13   0  155.28    9.00
  13  19   0  148.99    9.40
 -19  14   0   -1.10    2.10
  14  19   0   -4.90    4.20
  14  19   0   -2.20    4.40
  14  19   0   -0.20    3.10
 -19  14   0   -2.10    2.50
  14  19   0    0.40    2.40
  15  19   0   56.59    5.40
  15  19   0   56.39    7.00
  15  19   0   62.69    4.80
 -19  15   0   65.79    5.20
 -19  15   0   65.19    5.10
  16  19   0    3.70    2.70
  16  19   0    1.00    4.50
  16  19   0    4.90    3.30
 -19  16   0   -1.70    3.60
 -19  16   0    0.40    2.20
 -19  17   0   11.30    4.10
  17  19   0   12.50    4.90
 -19  17   0    7.30    2.30
  17  19   0    4.70    3.40
  17  19   0    7.30    2.90
  18  19   0    3.30    2.70
  18  19   0    5.70    3.30
 -19  18   0    1.00    2.00
 -19  18   0   -5.90    3.60
 -19  19   0  330.77   17.20
 -19  19   0  307.77   15.00
  19  19   0  307.07   15.70
  19  19   0  304.17   15.10
  20  19   0   -1.70    2.90
 -19  20   0    2.70    1.80
  20  19   0    2.30    2.60
  20  18   0   45.30    4.70
  20  18   0   47.80    4.50
 -18  20   0   55.09    5.80
 -18  20   0   49.00    3.60
 -17  20   0    0.80    1.70
  20  17   0    0.60    3.00
  20  17   0   -3.50    3.10
 -17  20   0    0.50    4.10
  20  16   0   41.50    4.80
 -16  20   0   47.20    5.80
  20  16   0   38.30    4.60
  20  16   0   42.00    6.30
  20  15   0   -0.70    1.80
  20  15   0    1.60    3.20
  20  15   0   -2.20    1.60
 -15  20   0   -3.20    3.70
  20  15   0    4.20    4.40
  20  15   0    4.30    3.40
  20  14   0  166.18    8.70
  20  14   0  159.38   10.00
 -20 -14   0  147.89   11.10
  20  14   0  173.28   11.90
  20  14   0  163.28   10.10
 -14  20   0  168.78   11.00
  20  13   0   -4.10    3.30
  20  13   0    2.90    4.50
  20  13   0    2.80    4.40
 -13  20   0    6.10    4.00
 -20 -13   0    6.20    3.90
  20  13   0   -0.80    3.30
  20  12   0   -1.50    4.10
 -20 -12   0    3.60    3.80
 -12  20   0    4.70    3.90
  20  12   0    4.10    3.50
 -12  20   0    3.50    3.10
  20  12   0    4.70    4.50
  20  12   0    4.10    3.30
 -11  20   0    1.20    3.00
  20  11   0    1.10    3.50
 -20 -11   0    0.50    3.70
  20  11   0    0.00    3.00
  20  11   0    4.80    4.40
 -11  20   0   -1.30    3.70
  20  11   0    2.90    4.10
 -10  20   0   41.00    4.20
  20  10   0   45.80    6.00
  20  10   0   41.30    6.10
 -20 -10   0   50.79    6.00
  20  10   0   40.30    5.00
 -10  20   0   43.30    5.50
  20  10   0   45.50    4.70
 -20 -10   0   48.60    5.10
  20   9   0    1.10    4.20
  -9  20   0   -0.90    2.60
  -9  20   0   -3.60    3.40
  -9  20   0   -3.30    3.40
  20   9   0   -1.50    2.90
 -20  -9   0    0.60    3.70
 -20  -9   0    1.10    3.30
  20   9   0    5.70    3.60
  20   8   0  352.16   19.00
  -8  20   0  330.47   19.40
 -20  -8   0  353.36   17.30
  20   8   0  330.07   18.10
  -8  20   0  380.36   19.20
  20   8   0  360.36   17.80
 -20  -8   0  390.36   18.70
  -8  20   0  355.26   17.20
  20   8   0  362.96   18.90
 -20  -8   0  401.36   21.00
 -20  -7   0   -0.20    3.50
  20   7   0   -0.80    2.70
 -20  -7   0    3.60    3.10
  20   7   0   -0.10    4.10
  -7  20   0    4.90    3.70
 -20  -7   0    3.10    2.70
  -7  20   0    2.90    2.70
  20   7   0   -0.80    2.20
  -7  20   0   -0.10    3.40
 -20  -6   0   70.69    5.40
 -20  -6   0   66.19    5.20
 -20  -6   0   63.29    6.30
 -20  -6   0   64.89    5.70
  -6  20   0   57.79    6.40
  -6  20   0   62.89    5.00
  20   6   0   72.29    6.80
  20   6   0   74.69    5.90
  -6  20   0   58.59    5.80
  20   6   0   66.99    5.40
 -20  -5   0    2.90    3.30
  20   5   0   -4.90    3.50
  -5  20   0    3.00    2.60
 -20  -5   0   -1.70    3.00
  -5  20   0   -3.50    2.80
  -5  20   0   -2.40    3.50
 -20  -5   0    4.30    2.50
 -20  -4   0  383.26   19.40
  -4  20   0  374.46   19.60
 -20  -4   0  345.27   17.50
  20   4   0  389.36   19.30
  -4  20   0  404.96   18.10
 -20  -4   0  400.66   21.70
  -4  20   0  383.86   20.60
 -20  -3   0   -7.30    2.70
  -3  20   0    1.70    2.70
  -3  20   0   -5.30    2.60
  20   3   0    2.40    3.50
 -20  -3   0    0.80    3.00
  -3  20   0   -4.70    3.30
  20   2   0   39.70    5.00
  -2  20   0   39.40    5.50
 -20  -2   0   36.50    4.70
  -2  20   0   31.80    4.20
 -20  -2   0   40.70    5.10
  20   1   0   -6.20    3.10
  -1  20   0    1.50    3.70
 -20  -1   0   -1.80    3.10
 -20  -1   0    2.30    3.10
 -20   0   0    0.10    3.10
   0 -20   0    2.40    3.30
  20   0   0    2.20    3.40
 -20   0   0   -1.40    2.60
   0  20   0    7.70    3.90
   0  20   0    0.70    1.50
 -20   1   0   -2.10    1.50
   1  20   0    7.50    3.60
 -20   1   0    0.30    2.90
 -20   1   0   -4.50    2.70
  -1 -20   0   -3.20    3.20
   1  20   0   -0.10    1.60
 -20   2   0   32.60    2.60
 -20   2   0   26.30    4.40
  -2 -20   0   28.20    5.30
 -20   2   0   37.80    3.80
 -20   2   0   24.40    4.00
   2  20   0   35.50    3.20
   2  20   0   43.30    5.60
 -20   3   0    1.20    3.00
 -20   3   0    0.10    1.40
 -20   3   0   -2.50    2.80
   3  20   0    4.90    3.80
   3  20   0   -0.50    1.90
  -3 -20   0    6.30    4.00
 -20   3   0    5.60    2.50
   4  20   0  401.96   21.10
 -20   4   0  406.46   22.00
 -20   4   0  373.86   19.00
   4  20   0  382.46   19.00
 -20   4   0  384.56   19.80
  -4 -20   0  409.36   22.70
 -20   4   0  395.56   17.10
   5  20   0   -1.60    2.20
 -20   5   0    1.00    2.40
  -5 -20   0   -1.90    4.10
   5  20   0   -2.20    3.60
 -20   5   0   -0.40    1.10
 -20   5   0    1.60    3.00
 -20   5   0    4.10    3.00
 -20   6   0   78.49    5.60
   6  20   0   65.19    6.60
 -20   6   0   68.99    6.30
   6  20   0   68.79    6.80
 -20   6   0   65.79    3.20
   6  20   0   53.79    5.00
  -6 -20   0   58.39    7.90
   6  20   0   52.49    5.00
 -20   6   0   78.39    6.10
   7  20   0    4.00    2.90
  -7 -20   0    8.50    5.10
   7  20   0    9.00    4.20
   7  20   0   -2.00    2.70
   7  20   0   -0.80    3.70
 -20   7   0   -3.80    2.90
 -20   7   0   -0.70    2.30
 -20   7   0    2.50    2.50
 -20   7   0   -0.10    3.00
   8  20   0  347.47   19.80
 -20   8   0  378.36   17.30
   8  20   0  351.86   19.20
 -20   8   0  349.77   17.40
   8  20   0  354.16   17.40
  -8 -20   0  360.66   22.10
   8  20   0  329.37   17.90
 -20   9   0    2.90    2.40
  -9 -20   0    1.70    5.20
   9  20   0   -1.40    3.70
   9  20   0   -1.80    4.20
   9  20   0    0.40    2.80
   9  20   0    2.50    3.10
 -20   9   0   -0.80    2.50
 -20  10   0   43.50    4.00
  10  20   0   43.40    4.50
  10  20   0   35.10    4.70
 -20  10   0   47.00    4.20
  10  20   0   46.70    6.30
  11  20   0   -0.10    3.50
  11  20   0    0.20    4.10
 -20  11   0    0.60    2.60
  11  20   0    0.50    2.90
 -20  11   0    1.80    2.40
  11  20   0   -0.20    4.30
  12  20   0    0.20    3.50
 -20  12   0    0.60    2.70
  12  20   0    5.10    3.20
  12  20   0    2.90    4.30
  12  20   0    4.60    4.50
 -20  12   0    7.80    2.60
  13  20   0  -10.70    4.10
 -20  13   0    3.10    2.40
  13  20   0    0.70    3.10
  13  20   0    0.00    3.60
 -20  13   0   -2.30    2.70
  13  20   0    3.20    4.30
  14  20   0  158.48   11.80
 -20  14   0  162.58    9.20
  14  20   0  163.58    9.70
 -20  14   0  166.98    9.50
  15  20   0    0.90    2.30
  15  20   0    0.00    3.10
 -20  15   0    2.90    2.40
 -20  15   0    0.40    2.70
  15  20   0   -7.60    4.20
 -20  16   0   43.30    3.90
  16  20   0   39.80    4.50
  16  20   0   35.90    5.90
  16  20   0   42.80    3.70
  17  20   0   -3.00    2.40
  17  20   0   -0.90    3.10
 -20  17   0    0.40    2.10
  18  20   0   41.80    3.80
  18  20   0   43.30    4.60
 -20  18   0   49.80    3.80
  19  20   0    4.20    2.50
  19  20   0    2.80    3.00
 -20  19   0    0.80    1.90
  20  20   0    0.20    2.90
  20  20   0    2.30    2.30
  21  20   0    1.00    2.70
  21  20   0   -3.90    2.00
  21  19   0  199.78   10.30
  21  19   0  197.58   10.80
  21  18   0    2.40    2.90
  21  18   0   -0.40    3.00
 -17  21   0    3.00    4.00
  21  17   0    4.00    3.10
  21  17   0    3.20    3.20
 -16  21   0   -0.30    4.00
  21  16   0    0.90    3.20
  21  16   0   -2.00    3.10
  21  15   0   10.20    3.60
  21  15   0    5.80    3.50
  21  15   0    4.70    1.40
  21  15   0    5.40    1.70
 -15  21   0   12.20    4.40
 -14  21   0    6.40    4.10
  21  14   0    0.70    2.10
  21  14   0    2.00    2.10
  21  14   0   -1.50    3.50
  21  14   0    0.20    4.10
  21  14   0   -2.70    3.20
 -21 -13   0   24.90    5.30
  21  13   0   25.60    5.10
  21  13   0   40.50    4.60
 -13  21   0   22.20    4.80
  21  13   0   26.10    4.20
 -12  21   0    0.50    3.80
  21  12   0   -3.90    3.40
 -12  21   0    2.40    3.20
  21  12   0    0.50    3.20
 -21 -12   0    0.70    3.80
  21  12   0    1.70    4.30
 -11  21   0    6.20    4.10
  21  11   0    4.50    3.70
 -11  21   0    3.10    3.10
 -21 -11   0   16.60    4.40
  21  11   0   11.30    4.80
  21  11   0    4.70    3.30
 -21 -10   0   -1.60    3.30
  21  10   0   -4.20    4.00
  21  10   0   -1.80    3.50
 -10  21   0   -4.80    2.70
  21  10   0   -2.80    3.10
 -10  21   0   -0.80    3.80
 -21 -10   0    0.50    3.90
  -9  21   0  124.99    9.70
 -21  -9   0  123.39    8.60
  21   9   0  113.49    8.90
  -9  21   0  122.39    9.20
  21   9   0  133.99    9.80
 -21  -9   0  133.69   10.20
  -9  21   0  133.49    8.00
 -21  -9   0  130.19    7.80
  21   9   0  128.99    8.20
 -21  -8   0   -0.10    3.40
  -8  21   0    1.90    3.60
 -21  -8   0   -2.10    2.70
  21   8   0   -1.20    3.10
  21   8   0    4.10    4.30
  21   8   0   -1.70    3.40
 -21  -8   0    1.80    2.90
  -8  21   0   -2.40    3.90
  -8  21   0    2.80    2.70
 -21  -8   0    0.30    3.50
 -21  -7   0   21.70    4.80
  21   7   0   33.50    4.10
  21   7   0   28.20    5.10
  -7  21   0   23.60    5.00
  -7  21   0   23.20    3.60
 -21  -7   0   19.90    3.30
  21   7   0   30.70    3.20
 -21  -7   0   24.70    3.60
  -7  21   0   30.60    4.80
 -21  -7   0   23.30    3.60
 -21  -7   0   20.30    4.20
 -21  -6   0   -0.40    3.30
 -21  -6   0   -4.10    2.40
  -6  21   0    2.50    2.80
  21   6   0   -3.20    2.40
 -21  -6   0    1.30    2.50
  -6  21   0   -1.30    3.30
  -6  21   0    4.60    3.90
 -21  -6   0   -1.10    3.60
 -21  -6   0   -1.90    2.70
  21   6   0    4.10    4.10
  21   6   0    1.00    2.80
  21   5   0   56.89    5.00
  -5  21   0   45.10    5.20
  -5  21   0   49.90    6.10
  21   5   0   44.60    5.60
 -21  -5   0   52.49    3.80
 -21  -5   0   64.19    6.40
  -5  21   0   66.99    4.80
 -21  -5   0   41.70    4.40
 -21  -5   0   48.60    4.30
  21   5   0   56.39    5.10
 -21  -5   0   44.20    5.40
  -4  21   0    1.40    2.70
 -21  -4   0   -1.90    2.70
 -21  -4   0   -0.10    3.40
  21   4   0   -0.70    2.70
 -21  -4   0    0.50    2.60
  -4  21   0    1.10    3.10
  21   4   0    1.20    3.80
 -21  -4   0   -3.70    3.20
  -4  21   0    8.40    4.20
  21   3   0   11.60    4.00
  -3  21   0   18.00    3.80
 -21  -3   0   12.90    3.00
 -21  -3   0   21.60    2.70
 -21  -3   0   18.00    4.10
  21   3   0   21.50    3.40
 -21  -3   0   17.00    3.10
 -21  -3   0   17.80    4.20
  -3  21   0   17.70    4.50
  -3  21   0   21.50    3.30
  21   2   0   -2.90    2.80
  -2  21   0    1.60    2.60
  21   2   0   -0.50    3.50
 -21  -2   0    0.10    3.00
 -21  -2   0   -0.30    1.90
  -2  21   0    2.10    3.00
 -21  -2   0   -0.80    3.40
 -21  -2   0   -2.70    2.40
  -2  21   0   -5.10    3.90
  -1  21   0  188.68   12.20
 -21  -1   0  198.88   11.20
  -1  21   0  183.48    9.70
  21   1   0  182.18   11.20
 -21  -1   0  175.28    9.00
 -21  -1   0  192.08    9.90
 -21  -1   0  181.08   12.30
 -21   0   0    3.20    1.80
 -21   0   0   -3.20    2.30
   0  21   0    5.60    1.90
 -21   0   0    3.20    3.20
 -21   0   0    3.70    3.40
  21   0   0   -2.30    3.20
   0  21   0   -2.50    3.90
 -21   1   0  170.88   11.00
 -21   1   0  174.18    8.70
  21  -1   0  185.58   11.00
  -1 -21   0  181.38   12.10
 -21   1   0  186.58   11.90
   1  21   0  204.58   12.20
   1  21   0  175.98    9.50
 -21   1   0  181.88    9.50
 -21   2   0    0.10    3.30
 -21   2   0    1.70    2.10
  -2 -21   0    2.80    3.70
   2  21   0    1.10    2.00
 -21   2   0   -0.40    1.50
   2  21   0    2.60    4.10
 -21   2   0    2.70    3.10
 -21   3   0   23.80    4.00
   3  21   0   20.90    3.20
   3  21   0   10.10    2.60
 -21   3   0   14.50    3.10
 -21   3   0   15.30    3.90
   3  21   0   14.10    4.70
 -21   3   0   20.70    2.00
 -21   3   0   25.10    3.40
 -21   3   0   15.10    2.60
  -3 -21   0    7.00    4.20
 -21   4   0   -0.90    2.70
 -21   4   0    2.90    2.60
 -21   4   0   -1.70    1.90
   4  21   0    1.10    4.00
 -21   4   0   -2.20    3.00
   4  21   0   -1.50    2.70
 -21   4   0   -0.10    1.30
   4  21   0   -0.40    2.30
 -21   4   0    3.20    3.20
  -4 -21   0    3.10    4.20
   5  21   0   49.10    6.10
   5  21   0   60.49    4.90
 -21   5   0   53.89    4.60
  -5 -21   0   56.79    7.50
 -21   5   0   47.30    3.00
 -21   5   0   53.89    3.70
 -21   5   0   56.69    4.60
 -21   5   0   55.29    5.80
   5  21   0   50.09    4.60
 -21   5   0   46.50    5.00
   6  21   0    1.00    2.70
 -21   6   0   -5.50    3.00
  -6 -21   0    2.90    4.60
 -21   6   0    0.00    2.90
 -21   6   0    0.80    2.40
   6  21   0   -2.60    2.80
 -21   6   0   -4.00    2.40
   6  21   0   -3.90    3.80
   7  21   0   27.00    3.90
 -21   7   0   22.00    3.40
 -21   7   0   29.80    4.80
   7  21   0   24.50    3.90
   7  21   0   33.30    5.30
 -21   7   0   35.30    4.40
 -21   7   0   19.50    3.20
   7  21   0   29.30    5.30
 -21   8   0    3.60    2.70
   8  21   0    3.10    4.10
   8  21   0   -2.10    3.00
   8  21   0   -2.20    2.90
   8  21   0    3.70    4.20
 -21   8   0    3.20    2.60
   9  21   0  117.19   10.00
   9  21   0  117.09    8.00
   9  21   0  124.39    9.40
   9  21   0  116.69    8.40
 -21   9   0  119.69    7.60
 -21   9   0  115.99    7.50
 -21  10   0    3.50    2.60
  10  21   0    1.00    4.40
 -21  10   0    0.80    2.50
  10  21   0    0.70    2.90
  10  21   0   -2.90    3.30
 -21  11   0    3.30    2.60
  11  21   0    8.90    4.60
  11  21   0    3.50    3.70
 -21  11   0   11.10    2.90
  11  21   0    8.40    3.30
  12  21   0   -0.90    4.20
  12  21   0    1.40    3.70
 -21  12   0   -4.30    2.30
  12  21   0   -1.20    3.10
 -21  12   0   -2.30    2.70
  13  21   0   40.40    5.10
 -21  13   0   26.40    3.40
  13  21   0   19.10    3.80
  13  21   0   27.80    5.50
 -21  13   0   18.30    3.40
 -21  14   0    3.60    2.60
 -21  14   0    1.00    2.80
  14  21   0   -1.30    4.40
  14  21   0   -5.10    3.00
  15  21   0    5.40    3.30
 -21  15   0    8.40    2.60
 -21  16   0   -0.30    2.20
  16  21   0   -3.40    3.00
 -21  17   0    4.30    2.30
  17  21   0    2.00    3.10
  18  21   0    1.20    3.10
 -21  18   0   -0.50    2.00
  19  21   0  206.78   11.10
  20  21   0   -2.30    2.70
  21  21   0  241.38   12.10
  22  21   0    1.00    2.30
  22  20   0    7.80    2.60
  22  20   0    9.10    2.00
  22  19   0   -3.60    2.30
  22  19   0    1.90    2.70
  22  18   0    4.90    2.90
  22  18   0    0.10    2.60
  22  17   0    0.90    2.90
  22  17   0    7.30    3.10
 -16  22   0  113.59    8.90
  22  16   0   95.99    7.30
  22  16   0   98.89    7.40
  22  15   0   -5.00    3.20
  22  15   0   -1.30    3.20
 -15  22   0    0.60    4.00
  22  14   0  315.27   15.60
  22  14   0  293.87   15.70
  22  14   0  294.87   14.50
  22  14   0  303.07   14.50
 -14  22   0  349.17   17.60
  22  13   0   -1.90    3.50
  22  13   0   -5.30    3.10
 -13  22   0   -3.40    3.90
  22  12   0   41.20    5.10
  22  12   0   55.49    5.20
 -12  22   0   56.19    6.10
  22  11   0   -5.40    2.90
 -11  22   0    5.20    3.20
 -22 -11   0   -1.70    3.90
 -11  22   0    3.30    4.00
  22  11   0   -1.70    3.60
  22  10   0  174.38   12.40
 -22 -10   0  164.88    9.50
 -22 -10   0  163.38   10.30
  22  10   0  173.68   10.20
 -10  22   0  180.88    9.80
  22  10   0  148.29   10.60
 -10  22   0  182.68   11.50
 -22 -10   0  188.58   12.00
 -22  -9   0    2.60    2.80
 -22  -9   0    0.90    2.90
  -9  22   0    2.40    3.00
  22   9   0   -4.20    4.00
 -22  -9   0    0.10    3.30
 -22  -9   0   -2.00    3.80
  22   9   0   -3.10    3.50
  -9  22   0   -2.00    4.00
  -9  22   0    1.60    3.60
 -22  -9   0    1.10    2.80
  22   9   0    2.90    3.20
  -8  22   0  110.19    9.00
  -8  22   0  111.09    8.50
 -22  -8   0  108.69    8.30
  22   8   0  109.39    8.90
 -22  -8   0   99.99    7.00
  -8  22   0  122.59    7.30
 -22  -8   0  103.39    9.00
  22   8   0  104.39    7.70
 -22  -8   0   93.69    7.10
 -22  -8   0  109.09    7.30
  -7  22   0    1.90    3.60
  -7  22   0    2.20    4.10
  -7  22   0   -0.60    2.70
 -22  -7   0    6.60    3.60
 -22  -7   0    0.70    2.40
  22   7   0    6.30    4.40
 -22  -7   0    0.50    3.70
 -22  -7   0   -1.20    2.80
 -22  -7   0   -2.60    2.80
  22   7   0    1.30    2.10
  22   7   0    1.50    3.10
  -6  22   0  115.09    7.50
  22   6   0  118.09    7.70
  -6  22   0  110.69    9.20
 -22  -6   0  116.59    8.60
 -22  -6   0  118.69    7.40
 -22  -6   0  100.29    9.00
  -6  22   0  101.39    8.30
 -22  -6   0   91.89    7.00
  22   6   0  110.99    8.60
  22   6   0  119.39    7.80
 -22  -5   0   -1.60    2.60
  -5  22   0   -2.50    2.60
 -22  -5   0    1.20    3.40
  -5  22   0    1.30    3.50
 -22  -5   0   -3.10    2.70
  22   5   0    2.20    3.10
  22   5   0    2.70    4.00
  22   5   0   -4.40    2.60
  -5  22   0    6.30    4.20
 -22  -5   0   -0.80    3.70
  -4  22   0  107.79    8.10
  22   4   0  103.69    7.00
 -22  -4   0   86.99    6.10
 -22  -4   0   80.49    7.20
 -22  -4   0  101.49    8.50
  -4  22   0  101.29    8.60
  22   4   0  103.49    8.20
 -22  -4   0  103.69    6.70
  -4  22   0   98.99    6.80
 -22  -4   0   91.29    6.70
 -22  -3   0   -5.00    2.50
  22   3   0   -0.10    3.80
 -22  -3   0   -2.70    3.40
 -22  -3   0   -1.90    2.50
 -22  -3   0   -0.30    1.90
  -3  22   0    0.80    2.60
  -3  22   0    6.40    3.50
  22   3   0    0.20    2.90
 -22  -3   0    0.40    3.60
  -3  22   0   -0.40    4.00
  -2  22   0   96.29    6.40
 -22  -2   0   90.69    5.60
 -22  -2   0   96.39    8.30
  22   2   0   80.19    7.40
  22   2   0   86.69    6.60
 -22  -2   0   97.89    6.60
 -22  -2   0   98.29    7.80
  -2  22   0   90.99    8.30
 -22  -2   0   98.29    6.30
 -22  -1   0    5.90    3.60
 -22  -1   0   -3.20    2.70
  -1  22   0    1.20    1.80
  -1  22   0    1.50    2.70
 -22  -1   0   -2.80    1.80
  22   1   0   -4.20    3.50
 -22  -1   0   -1.20    2.40
 -22  -1   0    0.00    3.50
  -1  22   0    4.40    4.10
 -22   0   0   11.50    3.10
   0  22   0   12.90    4.90
 -22   0   0   18.30    2.80
 -22   0   0   13.30    3.90
   0  22   0    7.90    2.30
 -22   0   0   10.20    2.10
  22   0   0   12.00    4.10
 -22   0   0   16.80    4.20
 -22   1   0    1.40    3.20
 -22   1   0   -1.70    3.40
 -22   1   0   -4.00    2.60
 -22   1   0    1.20    2.30
   1  22   0    5.80    2.10
 -22   1   0   -0.60    1.70
  22  -1   0   -3.70    3.30
   1  22   0    6.90    4.50
   2  22   0  105.69    8.70
 -22   2   0  103.69    7.70
  -2 -22   0   93.69    8.80
 -22   2   0   98.59    5.30
 -22   2   0   91.99    8.30
  22  -2   0   81.19    7.30
 -22   2   0   91.79    6.10
 -22   2   0  109.59    6.70
   2  22   0   90.79    6.40
   3  22   0   -4.60    2.80
   3  22   0    2.40    4.30
   3  22   0    5.60    2.50
 -22   3   0    0.00    3.30
 -22   3   0    0.30    2.10
 -22   3   0   -0.40    2.60
 -22   3   0   -0.10    1.40
 -22   3   0    0.80    2.80
 -22   3   0    5.50    3.70
   4  22   0   96.09    8.20
   4  22   0  102.19    6.60
 -22   4   0   99.19    6.90
 -22   4   0   97.29    5.70
 -22   4   0   80.89    7.50
 -22   4   0   78.29    6.60
 -22   4   0   96.89    7.80
 -22   4   0   87.69    4.70
   4  22   0  101.69    6.90
 -22   5   0   -5.10    2.50
   5  22   0   -4.40    3.90
   5  22   0    0.80    2.80
 -22   5   0   -0.60    0.90
 -22   5   0    1.30    1.80
 -22   5   0    2.00    2.70
 -22   5   0   -2.50    3.10
   5  22   0    0.60    2.80
 -22   5   0    1.40    3.20
 -22   6   0  104.29    7.00
   6  22   0   98.49    8.50
 -22   6   0   99.89    7.20
 -22   6   0   98.19    8.50
   6  22   0  122.09    7.80
   6  22   0   98.59    7.40
 -22   6   0  100.89    7.70
 -22   7   0    1.60    3.40
   7  22   0    4.90    4.20
   7  22   0    3.10    2.90
 -22   7   0    1.60    2.70
 -22   7   0   -0.60    2.50
   7  22   0   -2.80    3.00
   8  22   0  108.19    8.70
 -22   8   0  105.99    7.40
   8  22   0  102.99    7.70
 -22   8   0  112.59    7.40
   8  22   0  114.19    8.30
   9  22   0   -0.60    3.90
   9  22   0    1.80    3.50
   9  22   0   -0.20    2.90
 -22   9   0    0.70    2.60
 -22   9   0   -2.10    2.50
   9  22   0    7.50    4.30
 -22  10   0  180.78    9.70
 -22  10   0  177.28    9.90
  10  22   0  161.78   11.80
  10  22   0  174.78   11.10
  10  22   0  168.68   10.20
 -22  11   0    3.40    2.80
  11  22   0   -2.90    3.00
 -22  11   0   -2.50    2.50
  11  22   0   -2.10    3.60
  11  22   0    7.00    4.60
  12  22   0   61.59    7.00
 -22  12   0   56.99    4.80
 -22  12   0   60.79    4.90
  12  22   0   53.79    5.80
  12  22   0   50.09    5.00
  13  22   0    3.50    4.30
 -22  13   0   -1.10    2.80
  13  22   0    3.50    3.10
  13  22   0    5.20    3.80
 -22  13   0   -1.40    2.50
 -22  14   0  292.57   14.90
  14  22   0  267.67   14.90
 -22  14   0  320.67   14.90
  15  22   0    1.30    3.10
 -22  15   0   -2.20    2.30
  16  22   0   89.49    7.40
 -22  16   0  115.39    6.80
 -22  17   0    1.80    2.10
  17  22   0   -1.50    3.00
  18  22   0    0.00    2.80
  19  22   0   -0.20    2.70
  20  22   0    7.80    2.80
  21  22   0    0.70    2.30
  22  22   0   43.60    3.50
 -23 -21   0   26.60    2.50
  23  21   0   23.20    2.70
 -23 -20   0   -2.20    2.00
  23  20   0    3.00    2.30
  23  19   0    1.50    2.60
  23  19   0    2.30    2.10
 -23 -19   0   -2.30    2.10
  23  18   0    3.10    2.70
  23  18   0    2.10    2.50
  23  17   0   27.00    3.50
  23  17   0   26.00    3.60
  23  16   0    0.60    2.90
  23  16   0    4.20    3.10
  23  15   0    3.40    3.10
  23  15   0    6.40    3.20
  23  14   0   -1.30    1.80
 -14  23   0   -6.70    3.90
  23  14   0    3.40    3.30
  23  14   0   -1.80    3.10
  23  14   0   -1.20    1.90
  23  13   0   21.70    3.80
  23  13   0   12.20    3.80
 -13  23   0   35.40    5.20
  23  12   0    2.00    3.50
  23  12   0   -2.50    3.20
 -23 -12   0   -4.10    2.70
 -12  23   0    0.50    4.10
 -11  23   0    1.70    4.20
 -23 -11   0   11.00    3.10
 -11  23   0    8.10    3.40
 -23 -11   0    2.70    3.10
  23  11   0    3.80    3.30
  23  11   0    4.60    3.80
 -10  23   0    2.80    3.10
  23  10   0    2.70    3.70
 -23 -10   0   -1.10    2.90
 -23 -10   0    0.30    3.00
 -10  23   0    0.90    4.00
 -23 -10   0   -5.80    3.10
  23  10   0    0.50    3.10
  -9  23   0   65.69    5.50
  23   9   0   81.49    6.00
 -23  -9   0   62.39    5.20
 -23  -9   0   64.99    6.10
 -23  -9   0   79.59    7.50
  23   9   0   73.89    6.40
 -23  -9   0   77.39    6.10
  -9  23   0   84.39    7.30
 -23  -8   0   -2.80    3.60
 -23  -8   0    0.10    3.00
  23   8   0    1.60    3.10
  -8  23   0    6.50    3.90
  -8  23   0   -9.10    4.00
 -23  -8   0    0.50    3.40
 -23  -8   0    1.10    2.80
  -8  23   0    0.20    3.00
 -23  -7   0    2.50    2.80
 -23  -7   0   -8.30    3.50
  -7  23   0   10.00    3.10
  23   7   0    4.00    3.00
  23   7   0   -1.10    4.00
 -23  -7   0    2.90    3.50
  -7  23   0   -1.90    3.70
  -7  23   0    2.60    4.50
 -23  -7   0    1.50    3.00
  -6  23   0    6.60    4.40
  23   6   0    3.10    3.20
  23   6   0    4.60    4.20
 -23  -6   0   -1.40    3.30
  23   6   0    2.00    2.40
  -6  23   0    3.00    2.90
 -23  -6   0   -1.50    3.70
 -23  -6   0    1.90    2.80
 -23  -6   0   -5.00    2.70
  -6  23   0   -0.40    3.60
  -5  23   0   43.80    6.30
 -23  -5   0   44.60    4.20
  -5  23   0   41.30    5.40
  23   5   0   46.40    4.70
 -23  -5   0   56.69    4.40
  23   5   0   45.30    4.50
 -23  -5   0   40.50    5.80
  -5  23   0   43.60    4.40
  23   5   0   45.70    6.00
 -23  -5   0   37.20    5.00
  -4  23   0    0.00    2.80
  -4  23   0    1.80    4.50
 -23  -4   0   -1.40    3.70
 -23  -4   0    2.70    2.80
 -23  -4   0    3.10    3.60
 -23  -4   0   -2.60    2.10
 -23  -4   0    2.40    2.80
  -4  23   0    4.60    3.60
  23   4   0   -3.90    2.90
  23   4   0   -0.60    3.90
 -23  -3   0   17.10    2.50
  23   3   0   16.50    3.40
 -23  -3   0   22.50    4.40
 -23  -3   0   20.10    4.50
  -3  23   0    7.30    4.70
  -3  23   0   17.70    4.20
  23   3   0   14.00    4.60
 -23  -3   0   22.20    3.30
  -3  23   0   18.90    3.20
 -23  -3   0   12.40    3.20
 -23  -2   0    3.30    3.70
  23   2   0   -1.30    3.70
  -2  23   0   -6.40    4.30
 -23  -2   0   -0.30    3.50
 -23  -2   0   -1.20    2.80
 -23  -2   0   -0.10    2.60
 -23  -2   0   -3.40    1.90
  -2  23   0   -0.40    2.70
  23   1   0   14.90    4.30
 -23  -1   0    4.90    3.60
 -23  -1   0   13.60    4.20
 -23  -1   0   13.30    2.90
  -1  23   0   10.60    4.90
 -23  -1   0   13.10    3.10
  -1  23   0    9.00    2.40
 -23  -1   0   12.10    2.30
 -23   0   0    4.10    2.60
   0  23   0    9.60    4.60
 -23   0   0    0.60    1.80
  23   0   0   -7.50    3.50
 -23   0   0    2.60    3.40
 -23   0   0    2.90    3.60
 -23   0   0   -1.20    2.70
   0  23   0    0.70    2.20
 -23   1   0    5.80    2.50
 -23   1   0   10.30    4.10
   1  23   0   12.90    2.70
 -23   1   0    5.10    2.90
  23  -1   0    4.00    3.70
 -23   1   0    6.70    3.70
 -23   1   0    7.50    2.00
   1  23   0   18.70    5.10
 -23   2   0   -0.10    1.60
  23  -2   0   -0.50    3.60
 -23   2   0    2.10    2.90
   2  23   0    2.00    4.40
   2  23   0   -0.20    2.50
 -23   2   0   -1.70    2.20
 -23   2   0   -8.10    3.40
 -23   2   0    2.20    3.70
 -23   3   0   13.50    4.10
 -23   3   0   10.00    3.20
 -23   3   0   17.80    2.60
   3  23   0   14.80    5.00
 -23   3   0   15.00    4.10
 -23   3   0   13.00    1.80
   3  23   0   15.40    3.20
 -23   4   0    0.50    1.10
 -23   4   0    1.00    2.80
 -23   4   0    0.70    2.80
 -23   4   0   -2.60    3.40
 -23   4   0    0.90    3.50
   4  23   0   -1.20    2.70
   4  23   0   -3.20    4.30
   4  23   0    2.00    2.90
 -23   4   0    0.30    2.00
 -23   5   0   42.90    4.20
   5  23   0   40.80    6.00
   5  23   0   44.00    4.50
   5  23   0   44.00    4.70
 -23   5   0   54.39    5.60
 -23   5   0   47.30    5.60
 -23   5   0   46.40    4.40
 -23   6   0    0.00    3.40
   6  23   0    0.90    2.80
   6  23   0    0.00    4.10
 -23   6   0    0.50    2.80
 -23   6   0    3.60    2.70
   6  23   0    1.50    3.10
 -23   7   0    2.10    2.70
   7  23   0    3.00    3.30
 -23   7   0    0.30    2.70
   7  23   0    4.90    3.00
   7  23   0    2.80    4.40
   8  23   0    0.80    3.50
   8  23   0    0.40    4.10
   8  23   0   -4.10    2.80
 -23   8   0   -0.90    2.70
 -23   8   0    2.30    2.80
   9  23   0   80.39    6.60
 -23   9   0   73.59    5.60
   9  23   0   74.19    7.00
 -23   9   0   63.09    5.10
   9  23   0   73.49    5.60
  10  23   0   -2.40    3.60
  10  23   0   -7.60    2.70
 -23  10   0   -3.60    2.70
 -23  10   0    0.40    2.70
  10  23   0    2.00    4.10
 -23  11   0    5.70    2.90
  11  23   0    3.00    3.70
 -23  11   0    5.60    3.00
  11  23   0    8.90    4.30
  11  23   0    7.50    3.20
  12  23   0    3.50    3.70
 -23  12   0   -0.10    2.70
  12  23   0    3.40    3.10
 -23  12   0   -0.20    2.80
 -23  13   0   18.20    3.40
  13  23   0   19.30    4.20
 -23  13   0   24.50    3.30
  13  23   0   18.00    3.50
 -23  14   0   -2.00    2.30
  14  23   0   -1.00    2.90
 -23  14   0   -1.50    2.70
  15  23   0    5.70    3.10
 -23  15   0    6.40    2.50
  16  23   0    0.00    2.90
  17  23   0   28.30    3.60
  18  23   0   -0.80    2.60
  19  23   0    0.90    2.50
  20  23   0    0.50    2.30
  21  23   0   20.20    2.60
  24  20   0   -0.50    2.00
 -24 -20   0   -2.90    1.70
  24  19   0    0.50    1.80
  24  19   0    0.60    2.20
 -24 -19   0   -0.60    2.00
  24  18   0   27.40    3.30
 -24 -18   0   29.70    3.00
  24  18   0   32.30    3.10
 -24 -17   0   -1.50    2.30
  24  17   0    2.60    2.60
  24  17   0   -1.00    2.50
  24  16   0  132.69    7.90
  24  16   0  120.49    7.40
 -24 -16   0  117.99    7.20
 -24 -15   0    2.40    2.50
  24  15   0   -1.10    2.80
  24  15   0   -2.00    3.00
 -24 -14   0  279.67   14.40
  24  14   0  304.07   14.70
  24  14   0  295.37   14.80
  24  13   0    1.60    3.10
 -24 -13   0   -0.60    2.70
  24  13   0    1.40    2.10
  24  13   0    2.90    2.10
  24  13   0    0.40    3.30
  24  12   0   45.60    5.00
 -24 -12   0   42.50    4.20
  24  12   0   59.49    4.90
 -24 -12   0   43.20    4.30
 -12  24   0   52.99    6.10
  24  11   0   -3.80    3.10
  24  11   0    5.80    3.60
 -11  24   0   -5.20    3.90
 -24 -11   0   -1.40    2.90
 -24 -11   0   -2.80    2.90
 -10  24   0  158.58   10.40
 -24 -10   0  127.99    9.20
  24  10   0  150.18    8.90
  24  10   0  133.89    9.50
 -24 -10   0  131.39    8.40
 -24 -10   0  135.99    8.50
 -10  24   0  145.39    8.80
  -9  24   0    6.70    4.10
 -24  -9   0    2.00    3.40
 -24  -9   0   -0.30    3.00
  -9  24   0   -3.10    2.90
  24   9   0   -0.70    3.80
  24   9   0   -4.30    3.10
 -24  -9   0    1.20    2.90
 -24  -8   0   15.90    4.00
  -8  24   0   25.90    5.20
 -24  -8   0    8.40    3.20
  -8  24   0   15.50    4.40
 -24  -8   0   13.80    3.30
  24   8   0   15.50    3.60
  -8  24   0   12.90    3.40
 -24  -7   0   -2.70    2.70
  -7  24   0    6.00    4.50
 -24  -7   0   -2.20    3.60
 -24  -7   0    0.00    2.90
  -7  24   0    3.20    3.80
  -7  24   0   -1.50    2.80
  24   7   0    2.00    3.00
  24   6   0  250.67   13.50
  -6  24   0  269.87   13.20
  -6  24   0  257.87   15.60
  24   6   0  252.97   14.10
 -24  -6   0  245.98   14.20
 -24  -6   0  265.17   13.20
  -6  24   0  266.27   14.80
 -24  -6   0  255.97   13.10
 -24  -5   0   -0.10    2.90
  24   5   0    3.70    3.20
 -24  -5   0    6.20    2.30
 -24  -5   0   -3.70    2.70
  -5  24   0   -7.60    4.20
  24   5   0    1.40    2.70
 -24  -5   0   -2.40    3.60
 -24  -5   0   -0.60    3.80
  -5  24   0   -1.00    2.80
  -5  24   0    2.20    3.60
 -24  -4   0  204.78   10.10
 -24  -4   0  195.18   12.10
  24   4   0  174.38   12.20
  24   4   0  211.18   11.40
 -24  -4   0  218.68   10.90
  -4  24   0  214.58   13.80
  -4  24   0  211.88   11.00
 -24  -4   0  204.88   11.00
 -24  -4   0  210.28   13.50
 -24  -3   0    1.50    2.10
 -24  -3   0   -3.10    2.80
  24   3   0   -2.70    3.00
 -24  -3   0   -1.90    3.50
 -24  -3   0    0.70    2.80
 -24  -3   0    1.00    3.80
  24   3   0    3.90    4.30
  -3  24   0    4.00    2.90
  -3  24   0    3.90    4.60
  -2  24   0  545.45   24.30
 -24  -2   0  546.25   24.50
  24   2   0  475.05   25.60
 -24  -2   0  531.55   25.10
  -2  24   0  530.35   27.70
 -24  -2   0  529.35   23.30
 -24  -2   0  524.85   29.10
 -24  -2   0  527.15   26.30
  -1  24   0   -3.70    4.30
 -24  -1   0    1.50    2.00
  -1  24   0    1.40    2.30
 -24  -1   0   -0.50    3.70
 -24  -1   0   -4.30    3.70
  24   1   0    1.90    3.80
 -24  -1   0    2.50    2.60
 -24  -1   0   -6.20    2.70
 -24   0   0  383.66   17.20
 -24   0   0  368.86   22.10
   0  24   0  402.96   21.70
 -24   0   0  387.86   20.20
  24   0   0  382.36   19.70
 -24   0   0  381.56   18.90
 -24   0   0  369.66   18.20
   0  24   0  414.26   18.90
 -24   1   0    4.40    2.40
   1  24   0    1.00    2.40
   1  24   0    3.40    4.70
 -24   1   0    1.30    3.00
 -24   1   0    9.70    4.00
 -24   1   0    0.00    1.70
 -24   1   0   -2.50    3.70
  24  -1   0   -4.20    3.40
   2  24   0  554.14   25.40
   2  24   0  563.44   28.00
 -24   2   0  535.65   26.40
 -24   2   0  526.85   23.00
 -24   2   0  517.35   24.30
 -24   2   0  538.85   25.30
 -24   2   0  492.75   29.20
 -24   3   0    0.20    1.30
   3  24   0   -1.00    2.70
 -24   3   0   -0.60    2.10
 -24   3   0    0.40    3.80
 -24   3   0    0.00    3.00
   3  24   0    3.10    4.60
 -24   3   0   -2.20    3.40
   4  24   0  201.18   10.90
 -24   4   0  197.88   12.10
 -24   4   0  189.68    9.80
   4  24   0  196.68   11.30
 -24   4   0  193.68   13.00
 -24   4   0  208.78   10.80
   4  24   0  207.58   13.40
   5  24   0   -1.40    2.80
 -24   5   0   -2.20    3.40
   5  24   0    0.10    4.30
 -24   5   0   -1.80    2.60
   5  24   0    2.90    3.10
 -24   5   0    1.40    2.80
 -24   6   0  260.77   13.30
   6  24   0  251.07   13.30
 -24   6   0  245.88   14.20
   6  24   0  285.87   14.20
   6  24   0  266.77   15.70
 -24   6   0  239.78   13.50
   7  24   0   -2.70    4.00
 -24   7   0    1.90    2.80
   7  24   0   -0.90    3.40
   7  24   0   -2.00    2.80
 -24   7   0    3.10    2.80
   8  24   0   20.40    4.90
 -24   8   0   16.30    3.30
 -24   8   0    9.20    3.00
   8  24   0   17.20    4.00
   8  24   0    7.80    3.10
   9  24   0    3.20    3.50
 -24   9   0    6.00    2.80
   9  24   0   -1.50    3.90
   9  24   0   -0.50    2.90
 -24   9   0   -0.40    2.80
 -24  10   0  138.79    8.40
  10  24   0  130.19    8.50
 -24  10   0  134.59    8.20
  10  24   0  121.59    9.20
 -24  11   0   -0.30    2.60
  11  24   0   -0.80    2.90
  11  24   0    1.60    3.60
 -24  11   0   -3.10    2.70
  12  24   0   50.09    5.40
 -24  12   0   56.29    4.60
  12  24   0   45.70    4.60
 -24  12   0   49.60    4.50
 -24  13   0   -2.10    2.40
  13  24   0   -1.40    3.10
  13  24   0    0.30    2.90
 -24  13   0    0.60    2.70
  14  24   0  305.97   15.50
 -24  14   0  320.97   15.60
  15  24   0    1.10    2.80
  16  24   0  120.59    7.60
  17  24   0   -0.60    2.50
  18  24   0   35.40    3.50
  19  24   0   -2.70    2.20
  20  24   0    1.70    2.00
 -25 -19   0   40.60    3.20
  25  18   0    0.30    2.10
  25  18   0    3.70    1.90
 -25 -18   0    1.90    1.80
  25  17   0    8.10    2.50
  25  17   0    9.00    2.60
 -25 -17   0    6.10    2.30
  25  16   0    3.60    2.60
  25  16   0    5.30    2.60
 -25 -16   0    4.10    2.40
 -25 -15   0  105.39    6.40
  25  15   0   93.29    6.80
  25  15   0  100.09    6.70
  25  14   0    4.00    2.90
 -25 -14   0   -0.70    2.50
  25  14   0    3.80    3.10
  25  13   0  138.29    7.40
  25  13   0  148.19    8.90
 -25 -13   0  140.69    8.20
  25  13   0  148.99    8.70
 -25 -13   0  150.58    8.30
 -25 -12   0    4.60    2.80
  25  12   0    3.10    3.00
  25  12   0   -4.80    3.10
 -25 -12   0   -1.70    2.60
 -25 -11   0   34.80    3.80
 -25 -11   0   32.10    3.70
  25  11   0   41.60    4.30
  25  11   0   41.30    4.70
  25  10   0    1.20    3.10
  25  10   0    1.30    3.50
 -25 -10   0    1.50    2.80
 -25 -10   0    5.40    3.40
 -25 -10   0   -1.70    2.70
 -25  -9   0   38.20    4.80
 -25  -9   0   39.20    4.10
  -9  25   0   42.40    4.40
  25   9   0   38.10    4.80
  25   9   0   45.30    4.50
 -25  -9   0   37.80    4.00
 -25  -8   0    0.60    2.90
 -25  -8   0   -2.60    2.60
 -25  -8   0    1.20    3.50
  -8  25   0    4.10    3.00
  25   8   0    1.70    3.10
  -8  25   0   -2.40    3.80
 -25  -7   0   41.40    5.10
 -25  -7   0   43.70    3.90
  -7  25   0   39.50    4.30
  -7  25   0   44.40    6.00
 -25  -7   0   42.30    4.20
 -25  -7   0   46.70    4.30
  25   7   0   43.60    4.60
 -25  -6   0    1.10    2.80
 -25  -6   0   -1.00    2.20
  25   6   0   -1.30    3.10
 -25  -6   0    3.70    3.00
  -6  25   0   -2.30    4.40
 -25  -6   0    0.10    3.70
  -6  25   0   -6.40    2.60
  -5  25   0    9.50    5.00
  25   5   0   16.50    3.60
  25   5   0   24.00    3.00
 -25  -5   0   14.40    3.30
 -25  -5   0   11.00    2.50
  -5  25   0   19.90    3.40
 -25  -5   0   13.20    3.20
 -25  -5   0   16.30    4.30
 -25  -4   0    0.60    2.90
  -4  25   0    4.50    4.50
 -25  -4   0   -0.60    3.60
  25   4   0    1.10    2.90
 -25  -4   0    0.50    2.80
  -4  25   0    1.10    2.80
  25   4   0    2.40    3.20
 -25  -4   0   -3.90    2.10
 -25  -3   0   10.60    3.10
  -3  25   0   -1.80    4.50
  25   3   0    3.50    3.10
 -25  -3   0    7.30    2.90
  -3  25   0    7.20    3.00
 -25  -3   0    2.00    2.20
 -25  -3   0    6.00    3.80
 -25  -2   0    2.30    3.80
  -2  25   0    2.00    2.20
  -2  25   0    2.80    4.70
 -25  -2   0    2.10    2.90
 -25  -2   0   -0.20    2.60
 -25  -2   0    3.10    2.10
 -25  -1   0   -2.30    1.90
 -25  -1   0   -3.50    2.80
 -25  -1   0    4.10    3.80
  -1  25   0    2.50    2.30
  -1  25   0   -0.60    4.70
 -25  -1   0    1.70    2.60
   0  25   0   -2.30    2.30
 -25   0   0    1.30    1.80
 -25   0   0   -5.60    2.80
 -25   0   0    1.30    2.40
   0  25   0    1.70    4.60
 -25   0   0    2.20    3.80
   1  25   0    7.00    4.90
 -25   1   0    0.50    2.40
 -25   1   0   -2.30    2.90
 -25   1   0   -1.10    3.80
   1  25   0    2.70    2.60
 -25   1   0    2.80    1.60
 -25   2   0   -0.70    1.30
 -25   2   0    0.00    3.80
   2  25   0    2.20    2.60
 -25   2   0    0.20    2.20
 -25   2   0   -0.30    3.00
   2  25   0    8.10    4.90
   3  25   0    8.20    3.10
 -25   3   0    1.40    2.80
   3  25   0    0.50    4.70
 -25   3   0    4.30    1.10
 -25   3   0    7.90    4.00
 -25   3   0    7.90    2.20
   4  25   0    1.90    4.60
 -25   4   0   -4.80    2.60
 -25   4   0    3.40    3.70
   4  25   0    1.30    3.10
   5  25   0   15.20    3.60
 -25   5   0   11.50    3.20
   5  25   0   16.80    3.30
 -25   5   0   13.10    3.90
   5  25   0   15.80    5.20
 -25   6   0    0.50    3.50
   6  25   0    1.10    3.20
 -25   6   0   -4.70    2.70
   6  25   0   -8.40    4.00
   6  25   0    0.10    2.80
 -25   6   0   -1.00    2.80
 -25   7   0   43.10    4.30
   7  25   0   38.20    4.80
   7  25   0   54.79    6.30
   7  25   0   35.80    4.20
 -25   7   0   36.90    4.00
   8  25   0   -3.50    3.70
   8  25   0   -1.80    3.20
 -25   8   0    3.20    2.70
 -25   8   0   -2.20    2.70
   8  25   0   -4.10    2.80
 -25   9   0   37.50    4.10
 -25   9   0   38.80    4.10
   9  25   0   44.20    5.00
   9  25   0   40.60    4.20
   9  25   0   42.60    5.50
  10  25   0    1.70    3.20
 -25  10   0    2.30    2.70
  10  25   0   -2.10    2.60
 -25  10   0    1.30    2.80
 -25  11   0   45.40    4.10
 -25  11   0   36.70    4.00
  11  25   0   38.30    4.80
  11  25   0   40.40    4.10
  12  25   0    4.00    2.80
 -25  12   0    3.40    2.70
 -25  12   0   -1.40    2.50
  13  25   0  161.08    9.10
 -25  13   0  156.58    9.00
  14  25   0    3.50    2.70
  15  25   0   93.59    6.40
  16  25   0   -1.50    2.40
  17  25   0    4.50    2.40
  18  25   0    2.90    2.10
 -26 -18   0    0.50    1.60
  26  17   0   -3.20    2.00
 -26 -17   0   -0.90    1.80
  26  17   0    0.20    1.90
  26  16   0    2.30    2.30
  26  16   0    5.00    2.40
 -26 -16   0   -0.30    1.90
  26  15   0    2.80    2.40
 -26 -15   0   -3.80    2.00
  26  15   0    1.50    2.60
  26  14   0   27.50    3.30
 -26 -14   0   16.90    2.70
 -26 -14   0   22.70    2.90
  26  14   0   25.00    3.50
 -26 -13   0    1.10    2.30
  26  13   0   -3.10    3.00
 -26 -13   0   -1.90    2.30
  26  13   0    1.80    2.80
 -26 -12   0   70.49    5.00
  26  12   0   53.09    4.10
  26  12   0   56.79    5.00
 -26 -12   0   63.09    4.40
  26  12   0   56.19    4.70
  26  12   0   49.10    4.00
 -26 -11   0    2.00    2.50
  26  11   0   -3.80    3.10
 -26 -11   0    0.80    2.50
  26  11   0    2.40    2.80
 -26 -10   0    2.10    3.00
 -26 -10   0    3.90    2.70
  26  10   0    6.00    3.40
 -26 -10   0    4.50    2.70
  26  10   0    3.70    2.90
  26   9   0   -1.30    3.00
 -26  -9   0   -2.00    2.60
 -26  -9   0   -3.90    2.50
  26   9   0   -1.70    3.30
 -26  -9   0   -2.10    3.00
  -8  26   0   21.10    5.00
 -26  -8   0   29.10    3.50
  -8  26   0   26.50    3.70
 -26  -8   0   26.50    3.40
 -26  -8   0   27.30    4.20
  26   8   0   27.20    3.70
 -26  -8   0   24.00    2.90
 -26  -7   0   -2.10    2.20
 -26  -7   0   -1.90    2.60
  -7  26   0    1.30    4.00
  -7  26   0   -2.10    2.80
 -26  -7   0   -4.60    2.70
 -26  -7   0    5.50    3.70
  26   7   0   -2.20    2.90
 -26  -6   0   84.69    6.50
  -6  26   0   90.49    6.50
 -26  -6   0   87.89    6.40
  26   6   0   85.99    6.70
 -26  -6   0   79.99    5.60
  -6  26   0  101.49    8.40
 -26  -6   0   85.09    6.90
 -26  -5   0   -1.60    3.70
 -26  -5   0    3.50    2.20
  -5  26   0    1.30    4.40
  -5  26   0    1.40    2.70
  26   5   0    3.90    3.00
 -26  -5   0    0.40    2.70
 -26  -5   0   -0.10    2.70
 -26  -4   0   37.80    3.90
 -26  -4   0   40.50    3.30
  -4  26   0   42.70    6.20
  -4  26   0   51.99    4.30
 -26  -4   0   35.50    4.00
 -26  -4   0   40.00    5.30
  26   4   0   44.80    4.00
 -26  -3   0   -1.60    2.60
 -26  -3   0   -2.50    2.70
  26   3   0    1.20    2.90
  -3  26   0    3.40    4.70
 -26  -3   0    6.60    4.00
 -26  -3   0   -3.50    1.90
  -2  26   0  183.38   10.70
 -26  -2   0  208.48   10.80
 -26  -2   0  228.08   12.70
 -26  -2   0  219.68    9.90
  -2  26   0  199.68   13.70
 -26  -2   0  219.48   11.20
  -1  26   0    0.80    4.80
  -1  26   0   -2.30    2.10
 -26  -1   0   -2.10    1.70
 -26  -1   0   -0.90    3.90
 -26  -1   0   -1.00    2.40
 -26  -1   0    1.30    2.90
 -26   0   0  143.49    8.40
 -26   0   0  128.69    7.40
   0  26   0  113.39    7.80
   0  26   0  150.18   11.20
 -26   0   0  141.89    9.70
 -26   0   0  125.99    6.50
 -26   1   0    4.60    2.30
 -26   1   0    4.90    4.00
 -26   1   0   -4.40    3.00
 -26   1   0    0.50    1.40
   1  26   0   -0.50    2.50
   1  26   0    6.50    4.90
   2  26   0  208.88   11.30
 -26   2   0  204.88   12.20
 -26   2   0  200.78   10.10
 -26   2   0  203.18    9.00
   2  26   0  211.48   13.70
 -26   3   0   -0.40    3.70
   3  26   0   -3.30    2.60
   3  26   0    3.50    4.70
 -26   3   0    0.30    2.80
 -26   3   0    1.00    1.80
   4  26   0   38.90    4.40
 -26   4   0   34.60    4.00
 -26   4   0   41.00    5.10
   4  26   0   49.99    6.30
   5  26   0   -1.80    2.90
 -26   5   0   -0.10    2.90
   5  26   0    3.80    4.30
 -26   5   0    1.70    3.50
   6  26   0   91.69    6.80
 -26   6   0   91.39    6.60
   6  26   0   86.09    7.90
 -26   6   0   86.29    6.90
   6  26   0  108.89    7.40
   7  26   0    2.30    4.10
   7  26   0    2.10    3.20
   7  26   0   -0.10    2.80
 -26   7   0    4.90    2.80
   8  26   0   30.00    3.70
   8  26   0   21.30    4.70
   8  26   0   25.50    4.10
 -26   8   0   25.20    3.50
 -26   8   0   22.70    3.30
   9  26   0    4.10    3.70
 -26   9   0    2.90    2.50
   9  26   0    0.00    2.70
 -26   9   0    0.10    2.60
   9  26   0    0.60    3.10
  10  26   0    0.50    2.80
 -26  10   0    2.00    2.70
  11  26   0   -0.40    2.70
 -26  11   0   -0.40    2.50
  12  26   0   60.79    4.80
 -26  12   0   66.39    4.80
  13  26   0    0.50    2.60
  14  26   0   22.50    3.10
  15  26   0    2.10    2.40
  16  26   0    0.60    2.20
  17  26   0   -0.20    2.10
  27  16   0    0.40    2.00
 -27 -16   0   -0.30    1.60
 -27 -15   0   -0.10    1.80
  27  15   0   -1.40    2.20
  27  15   0    1.00    2.00
  27  14   0    3.70    2.50
 -27 -14   0   -3.00    1.90
  27  14   0    3.80    2.30
 -27 -14   0   -4.30    2.00
  27  13   0  126.79    7.60
 -27 -13   0  118.99    6.90
 -27 -13   0  122.89    6.90
  27  13   0  128.59    7.20
  27  12   0   -1.40    1.50
  27  12   0   -4.30    2.70
 -27 -12   0   -0.60    2.20
  27  12   0   -1.80    2.50
 -27 -12   0    0.90    2.30
  27  12   0    1.70    1.50
 -27 -11   0  163.48    8.70
 -27 -11   0  163.48    8.70
  27  11   0  153.68    9.40
  27  11   0  168.88    9.00
  27  10   0   -2.20    3.00
 -27 -10   0    1.70    2.40
 -27 -10   0   -0.10    2.40
  27  10   0    2.10    2.70
 -27 -10   0    2.10    2.00
  27   9   0   11.60    3.40
 -27  -9   0    6.20    2.10
 -27  -9   0    6.70    2.50
  27   9   0   11.50    3.00
 -27  -9   0   10.00    2.70
 -27  -8   0    0.80    2.00
 -27  -8   0   -3.90    3.00
 -27  -8   0   -2.00    2.50
  27   8   0   -3.00    2.80
 -27  -8   0    2.20    2.50
  27   7   0    4.10    2.90
  -7  27   0    5.40    2.90
 -27  -7   0    4.90    2.60
 -27  -7   0    9.90    3.40
 -27  -7   0    3.30    2.00
 -27  -7   0    4.70    2.70
  -7  27   0    6.20    4.00
 -27  -6   0   -2.10    1.90
 -27  -6   0    0.60    2.60
  27   6   0   -6.10    2.60
 -27  -6   0   -1.00    2.60
 -27  -6   0    1.80    3.30
  -6  27   0   -1.00    2.60
  -6  27   0   -1.60    3.90
 -27  -5   0   16.60    2.30
 -27  -5   0   14.40    3.10
  -5  27   0   18.60    4.90
 -27  -5   0   10.40    2.90
  -5  27   0   16.10    3.00
 -27  -5   0   23.00    4.20
 -27  -4   0    2.60    3.50
 -27  -4   0    0.60    1.90
 -27  -4   0    3.90    2.70
 -27  -4   0    1.90    2.70
  -4  27   0    0.20    4.20
 -27  -3   0   26.80    3.20
  -3  27   0   35.60    5.80
  27   3   0   31.70    3.40
 -27  -3   0   29.20    3.70
 -27  -3   0   22.00    4.40
 -27  -3   0   25.30    2.60
 -27  -2   0    0.00    2.80
  27   2   0   -0.80    2.70
 -27  -2   0    0.00    2.40
  -2  27   0    2.80    4.60
 -27  -2   0    0.10    3.50
 -27  -2   0   -3.60    1.60
 -27  -1   0   14.90    4.10
 -27  -1   0    6.10    1.70
 -27  -1   0    7.90    3.10
 -27  -1   0    5.70    2.40
  -1  27   0    1.10    4.60
  -1  27   0   11.50    2.40
 -27   0   0    0.60    2.20
   0  27   0    0.30    4.60
 -27   0   0    2.40    3.60
 -27   0   0    0.40    2.90
   0  27   0    1.70    2.40
 -27   0   0    2.10    1.40
 -27   1   0    8.00    2.20
   1  27   0    7.20    4.80
   1  27   0   11.00    2.80
 -27   1   0    6.90    1.20
 -27   1   0    6.60    2.90
 -27   1   0   11.50    4.00
 -27   2   0    1.10    1.90
   2  27   0   -2.50    2.40
 -27   2   0    4.20    2.80
 -27   2   0   -1.10    3.60
   2  27   0    2.00    4.50
 -27   3   0   22.00    4.30
   3  27   0   28.60    3.70
   3  27   0   44.20    5.90
 -27   3   0   18.80    3.40
   4  27   0    0.80    4.40
 -27   4   0    0.90    2.80
 -27   4   0    2.90    3.50
   4  27   0   -0.90    2.80
   5  27   0   15.70    4.70
 -27   5   0   17.70    3.10
 -27   5   0   16.10    4.00
   5  27   0   20.90    3.60
   6  27   0   -0.40    2.70
   6  27   0    2.40    3.90
 -27   6   0   -2.60    2.50
   7  27   0    5.30    3.80
 -27   7   0    6.50    2.70
   7  27   0   10.60    3.30
   7  27   0    6.80    2.80
 -27   8   0   -2.10    2.50
   8  27   0    1.60    2.60
   9  27   0   11.70    2.90
 -27   9   0    9.60    2.90
 -27  10   0   -2.70    2.40
  10  27   0    2.80    2.50
 -27  11   0  172.08    9.20
  11  27   0  160.78    9.10
  12  27   0   -3.10    2.30
 -27  12   0   -6.40    2.30
  13  27   0  124.09    7.10
  14  27   0    2.20    2.10
  15  27   0    2.00    2.00
 -28 -14   0    3.50    1.80
  28  14   0    0.40    2.20
 -28 -13   0   -2.30    1.90
 -28 -13   0    1.30    1.90
  28  13   0    3.00    2.30
  28  13   0   -1.30    2.00
  28  12   0    1.10    2.60
 -28 -12   0    4.40    1.70
 -28 -12   0    2.30    2.10
  28  12   0    1.00    2.20
 -28 -12   0    2.50    2.00
 -28 -11   0    0.90    1.60
 -28 -11   0    5.00    2.20
  28  11   0   -4.20    2.70
  28  11   0    3.10    2.40
 -28 -11   0    0.10    2.20
 -28 -10   0    0.50    1.80
 -28 -10   0    1.40    2.30
  28  10   0    1.20    2.50
 -28 -10   0    2.50    2.30
  28  10   0   -0.90    2.80
 -28  -9   0   -0.70    1.80
  28   9   0   -3.30    2.90
 -28  -9   0    5.00    2.40
 -28  -9   0   -1.00    2.30
  28   9   0   -1.80    2.40
 -28  -8   0   15.20    2.20
  28   8   0   12.50    3.00
 -28  -8   0   11.40    2.70
 -28  -8   0   16.20    2.70
  28   7   0   -1.40    2.70
 -28  -7   0   -1.00    2.40
 -28  -7   0    2.70    2.50
 -28  -7   0    3.30    1.90
 -28  -6   0   36.20    3.50
 -28  -6   0   34.60    3.50
 -28  -6   0   39.10    2.90
 -28  -6   0   35.20    4.50
 -28  -5   0   -1.70    2.40
 -28  -5   0   -4.00    3.20
 -28  -5   0    0.60    2.50
 -28  -5   0    0.50    1.80
 -28  -4   0   31.20    4.40
 -28  -4   0   33.50    3.50
 -28  -4   0   30.60    2.60
 -28  -4   0   28.80    3.20
 -28  -3   0    0.70    3.50
 -28  -3   0    0.40    1.60
 -28  -3   0    3.30    2.40
 -28  -3   0    2.20    2.70
  -3  28   0    4.10    4.20
  28   2   0   20.20    2.90
 -28  -2   0   22.60    2.90
 -28  -2   0   21.60    2.00
 -28  -2   0   18.00    4.00
 -28  -2   0   22.10    3.30
  -2  28   0   15.00    4.80
 -28  -1   0   -2.90    2.10
 -28  -1   0   -3.80    3.40
  28   1   0    1.40    2.60
  -1  28   0    7.30    4.50
 -28  -1   0   -0.30    2.70
 -28  -1   0    0.40    1.30
 -28   0   0   13.90    2.30
 -28   0   0   12.90    2.90
 -28   0   0   12.90    3.90
   0  28   0    9.00    4.90
 -28   1   0   -2.50    2.50
   1  28   0   -1.90    4.20
 -28   1   0    0.30    3.50
 -28   1   0   -0.10    1.80
 -28   2   0   21.50    4.20
 -28   2   0   20.50    3.20
   2  28   0   25.20    5.20
   3  28   0    5.70    4.40
 -28   3   0    0.10    3.30
 -28   3   0   -2.80    2.60
 -28   4   0   27.70    3.40
 -28   4   0   34.60    4.30
   4  28   0   34.50    5.50
 -28   5   0   -0.80    2.50
 -28   6   0   28.90    3.40
 -28   7   0   -1.00    2.40
 -28   8   0   19.10    3.00
   9  28   0   -1.00    2.30
 -28   9   0    1.30    2.40
  10  28   0    2.30    2.30
 -28  10   0   -2.40    2.40
 -28  11   0   -0.90    2.30
  11  28   0    2.50    2.20
  12  28   0    0.40    2.00
  13  28   0    4.20    2.00
 -29 -12   0    1.20    1.70
 -29 -11   0   60.49    4.10
  29  11   0   66.19    4.90
 -29 -11   0   62.99    4.20
 -29 -10   0    2.40    1.90
 -29 -10   0   -2.10    1.90
 -29 -10   0    1.20    1.50
  29  10   0    2.00    2.60
  29  10   0   -0.60    2.00
 -29  -9   0   47.10    3.50
 -29  -9   0   46.60    3.40
  29   9   0   47.50    4.20
 -29  -9   0   50.39    3.60
 -29  -8   0    1.90    2.20
 -29  -8   0   -0.40    1.60
 -29  -8   0   -1.80    2.10
 -29  -7   0   -4.60    1.50
 -29  -7   0    1.60    2.20
 -29  -7   0   -1.20    2.10
 -29  -6   0    5.50    2.40
 -29  -6   0   -3.50    2.20
 -29  -6   0    0.30    1.60
 -29  -5   0    4.50    2.30
 -29  -5   0    8.20    1.70
 -29  -5   0    4.90    2.50
 -29  -4   0    0.60    1.50
 -29  -4   0   -0.10    2.20
 -29  -4   0    3.10    2.50
 -29  -3   0   30.40    2.10
 -29  -3   0   28.20    3.30
 -29  -3   0   27.30    2.80
 -29  -2   0   -4.10    1.90
 -29  -2   0   -1.80    2.30
 -29  -1   0   44.50    3.80
 -29  -1   0   42.20    3.10
 -29   0   0    6.80    2.60
 -29   0   0    0.00    1.70
 -29   1   0   43.90    3.90
 -29   2   0    2.30    2.50
 -29   3   0   31.10    3.30
 -29   4   0    1.30    2.40
 -29   5   0   10.50    2.60
 -29   6   0   -1.50    2.30
 -29   7   0    1.80    2.40
 -29   8   0   -0.70    2.30
 -29   9   0   47.50    3.80
 -29  10   0   -2.60    2.10
 -30 -10   0   12.60    1.90
 -30  -9   0   -1.00    1.80
 -30  -9   0    0.10    1.70
 -30  -8   0   44.80    3.40
 -30  -8   0   42.00    2.80
 -30  -7   0    1.60    1.80
 -30  -7   0    2.00    2.00
 -30  -7   0   -0.50    1.30
 -30  -6   0    5.10    1.30
 -30  -6   0    5.30    1.90
 -30  -6   0    4.10    2.20
 -30  -5   0   -0.50    1.10
 -30  -5   0   -2.70    2.10
 -30  -5   0   -1.60    1.80
 -30  -4   0    4.10    2.10
 -30  -4   0   -2.30    1.80
 -30  -3   0    1.60    2.10
 -30  -3   0    1.70    1.80
 -30  -2   0   43.70    3.20
 -30  -2   0   40.60    3.50
 -30  -1   0   -0.90    2.20
 -30   0   0   94.29    6.00
 -30   1   0   -1.30    2.20
 -30   2   0   43.40    3.60
 -30   3   0    0.60    2.20
 -30   4   0    0.80    2.20
 -30   5   0    2.90    2.20
 -30   6   0    6.50    2.30
 -30   7   0   -2.80    2.10
 -30   8   0   45.40    3.50
 -30   9   0   -2.80    1.90
 -31  -6   0   -0.10    1.60
 -31  -5   0   16.10    2.10
 -31  -4   0   -2.20    1.80
 -31  -3   0   38.20    3.00
 -31  -2   0   -2.80    1.80
 -31  -1   0   14.80    2.20
 -31   0   0    0.00    1.80
 -31   1   0   18.10    2.40
 -31   2   0    2.20    2.00
 -31   3   0   41.00    3.20
 -31   4   0    3.50    2.00
 -31   5   0   16.60    2.30
 -31   6   0    0.00    1.80
   0   0  -1   -6.60    0.20
   0   0  -1   -6.70    0.20
   0   0  -1   -7.10    0.30
   0   0   1   -6.90    0.20
   0   0   1   -6.90    0.20
   0   0   1   -6.80    0.30
  -1   0  -1   -0.70    0.40
  -1   0  -1   -0.60    0.40
   0   1  -1   -0.80    0.30
   1   0  -1   -0.80    0.40
   0   1  -1   -0.90    0.20
   0   1  -1   -1.10    0.30
   0  -1  -1   -1.20    0.30
   1   0  -1   -1.50    0.30
   0  -1  -1   -0.80    0.40
   0  -1  -1   -0.60    0.40
   1   0  -1   -1.00    0.30
  -1   0  -1   -1.00    0.30
   1   0  -1   -0.80    0.30
   1   0   1   -0.90    0.10
  -1   0   1   -0.80    0.30
   0  -1   1   -1.20    0.30
   0  -1   1   -0.40    0.40
   1   0   1   -0.70    0.40
   0   1   1   -1.00    0.30
   1   0   1   -0.90    0.40
  -1   0   1   -0.90    0.40
   0   1   1   -0.80    0.30
   0  -1   1   -1.20    0.20
  -1   0   1   -1.10    0.30
  -1   0   1   -1.00    0.40
  -1  -1  -1   -0.30    0.50
   1  -1  -1   -0.40    0.30
   1   1  -1    0.10    0.50
   1  -1  -1   -0.20    0.50
  -1  -1  -1    0.90    0.60
  -1   1  -1   -0.20    0.40
  -1   1  -1   -0.10    0.30
  -1  -1  -1   -0.40    0.40
   1   1  -1   -0.70    0.30
   1   1  -1   -0.50    0.30
   1   1  -1    0.80    0.50
  -1  -1   1    0.00    0.50
  -1   1   1   -0.30    0.30
  -1  -1   1   -0.50    0.20
  -1   1   1   -0.50    0.20
   1   1   1   -0.50    0.30
  -1  -1   1    0.20    0.50
   1   1   1   -0.30    0.40
  -1  -1   1   -0.50    0.40
   1  -1   1   -0.40    0.40
   1  -1   1   -0.20    0.40
   1   1   1   -0.10    0.40
  -1   1   1   -0.20    0.40
  -2  -1  -1  228.98   10.50
   2   1  -1  233.98   10.70
   1  -2  -1  240.48   10.10
   2   1  -1  233.28   11.40
   2   1  -1  221.48   10.40
  -1   2  -1  218.98   10.00
  -1   2  -1  231.88   10.10
  -2  -1  -1  217.98   14.80
   1  -2  -1  237.28   10.00
  -2  -1   1  219.98   10.40
  -1   2   1  228.88   10.00
   2   1   1  220.28   10.50
   1  -2   1  235.78   10.10
  -2  -1   1  234.38   10.60
  -1   2   1  210.28   14.20
  -2  -1   1  225.38   11.40
   2   1   1  238.78   10.60
   1  -2   1  240.68   10.20
   2   1   1  209.88   14.80
  -1   2   1  210.38   14.20
  -2  -1   1  208.28   14.60
   2   0  -1    0.40    0.60
   2   0  -1    0.80    0.80
   0  -2  -1   -0.10    0.50
   0   2  -1    0.00    0.40
  -2   0  -1    1.30    0.60
   0  -2  -1   -0.30    0.40
  -2   0  -1   -0.60    0.40
  -2   0  -1   -0.20    0.50
   0   2  -1    0.30    0.50
   0  -2  -1   -0.90    0.40
  -2   0  -1    0.30    0.80
  -2   0  -1    0.80    0.70
   2   0   1    1.00    0.70
   2   0   1   -0.90    0.70
   0  -2   1    0.00    0.50
   0   2   1   -0.10    0.40
   0   2   1    0.50    0.40
  -2   0   1   -0.10    0.70
   0   2   1    0.90    0.50
  -2   0   1   -0.10    0.50
  -2   0   1   -0.20    0.60
   2   0   1   -0.20    0.40
   0  -2   1   -0.50    0.60
  -2   0   1    0.10    0.70
   1   2  -1  235.18   10.60
  -2   1  -1  220.58   10.60
  -1  -2  -1  235.88   10.70
  -2   1  -1  226.28   10.60
  -1  -2  -1  216.58   15.00
  -1  -2  -1  233.98   10.70
   2  -1  -1  237.98   10.70
   2  -1  -1  242.58   10.50
   1   2  -1  245.18   11.40
   1   2  -1  242.58   10.80
  -1  -2   1  246.78   10.80
  -2   1   1  231.98   10.50
   1   2   1  234.08   10.70
  -2   1   1  219.98   15.00
   2  -1   1  222.88   10.60
  -2   1   1  245.08   10.70
  -1  -2   1  228.18   10.60
   2  -1   1  242.58   10.70
   1   2   1  226.88   10.70
  -2   2  -1   -1.40    0.60
   2  -2  -1   -0.60    0.70
  -2  -2  -1   -1.30    0.90
   2   2  -1   -1.00    0.60
  -2   2  -1   -0.40    0.70
  -2  -2  -1   -1.10    1.00
  -2   2  -1   -1.20    0.50
   2   2  -1   -1.00    0.90
   2  -2  -1   -0.80    0.50
   2   2  -1   -0.10    0.90
   2  -2   1   -0.70    0.70
   2   2   1   -0.70    0.90
  -2   2   1   -0.90    0.40
  -2  -2   1   -1.00    0.70
   2   2   1   -1.10    0.90
   2   2   1   -0.80    0.90
  -2   2   1   -1.20    0.60
  -2  -2   1   -0.90    1.10
  -2   2   1   -0.20    0.60
   2  -2   1   -0.80    0.50
  -2  -2   1   -1.10    0.90
  -2   3  -1   21.10    1.20
   2  -3  -1   23.20    1.60
   2  -3  -1   21.00    1.30
  -3  -2  -1   22.20    2.40
  -3  -2  -1   19.00    2.70
   3   2  -1   17.90    2.00
   3   2  -1   23.60    2.30
   3   2   1   19.80    2.20
   2  -3   1   23.70    1.70
  -3  -2   1   17.90    2.30
  -3  -2   1   12.20    2.30
   2  -3   1   25.00    1.50
   1  -3  -1  558.54   24.00
  -3  -1  -1  543.75   24.70
   3   1  -1  569.74   27.00
  -3  -1  -1  552.54   26.80
   3   1  -1  549.54   24.60
   1  -3  -1  571.44   24.00
  -1   3  -1  548.05   24.00
  -3  -1  -1  507.65   35.00
   1  -3   1  567.44   24.20
  -3  -1   1  552.84   26.90
   3   1   1  547.25   24.80
   1  -3   1  555.94   24.10
  -3  -1   1  568.44   24.90
  -3  -1   1  503.05   35.00
   0   3  -1   -0.90    0.60
   0  -3  -1   -1.30    0.60
   0  -3  -1   -0.30    0.60
  -3   0  -1   -0.50    0.90
   3   0  -1   -0.50    0.90
  -3   0  -1    1.30    0.70
  -3   0  -1   -0.30    1.10
   0   3  -1    0.20    0.60
  -3   0  -1   -0.30    0.70
   3   0   1   -0.40    0.70
   0  -3   1   -0.20    0.60
   3   0   1   -0.30    1.00
   0   3   1    1.40    0.60
  -3   0   1    0.00    1.10
  -3   0   1   -0.70    0.70
   0   3   1    0.50    0.60
   0   3   1    0.40    0.50
   0  -3   1   -2.00    0.70
  -3   0   1    0.50    1.00
  -1  -3  -1  500.25   33.40
  -1  -3  -1  558.04   23.70
  -3   1  -1  515.95   23.70
  -3   1  -1  511.45   33.70
  -3   1  -1  543.45   23.60
   1   3  -1  543.95   23.60
   3  -1  -1  550.94   23.60
   1   3  -1  569.44   23.80
   1   3  -1  477.15   33.40
  -3   1   1  528.55   23.50
   3  -1   1  538.75   23.80
   1   3   1  473.05   33.50
  -3   1   1  549.85   23.80
   1   3   1  551.24   23.60
  -1  -3   1  566.44   23.80
   1   3   1  531.75   23.70
  -3   1   1  538.15   33.70
   3  -2  -1   22.00    1.70
  -2  -3  -1   17.40    2.10
  -3   2  -1   21.30    1.60
  -2  -3  -1   18.90    2.50
   2   3  -1   25.40    2.20
  -3   2  -1   23.20    1.90
   2   3   1   19.60    2.10
   3  -2   1   18.50    1.80
  -3   2   1   21.40    2.30
   2   3   1   23.00    2.20
  -2  -3   1   19.80    2.30
  -3   2   1   23.10    1.50
  -3   2   1   19.50    1.70
  -2  -3   1   19.30    2.40
  -3   3  -1    0.20    0.70
   3  -3  -1    1.20    0.70
  -3  -3  -1    2.00    1.80
   3   3  -1    1.00    1.00
   3   3  -1    0.60    1.40
   3   3  -1    1.30    1.50
   3   3  -1   -0.40    1.50
  -3  -3  -1    1.40    1.50
  -3   3  -1    0.60    0.60
   3   3   1    3.70    1.90
  -3  -3   1    1.20    1.80
  -3   3   1    0.50    0.90
   3  -3   1    1.00    1.00
  -3  -3   1   -0.80    1.30
   3   3   1    0.50    1.70
   3   3   1    0.50    1.40
  -3  -3   1    0.60    1.20
   4   3  -1  207.48    9.90
   4   3  -1  175.88    9.70
   3  -4  -1  188.98    8.50
   3  -4  -1  192.08    8.30
  -4  -3  -1  162.88   13.00
  -4  -3  -1  180.48   10.00
   4   3  -1  192.98    9.40
  -4  -3   1  173.58   10.00
  -4  -3   1  165.68   12.90
   3  -4   1  181.78    8.60
   4   3   1  157.48    9.60
   4   3   1  195.58    9.50
  -4  -2  -1  122.69    7.30
   4   2  -1  132.99    7.40
   4   2  -1  119.69    7.20
  -4  -2  -1  128.59    7.30
   2  -4  -1  135.79    5.90
  -4  -2  -1  125.09    9.70
   4   2  -1  130.69    6.90
   2  -4  -1  137.29    5.80
   4   2   1  134.89    6.80
  -4  -2   1  131.19    7.60
   2  -4   1  128.59    6.10
   4   2   1  121.19    7.20
  -4  -2   1  130.59    7.60
   2  -4   1  134.89    6.20
  -4  -2   1  121.09    9.60
  -4  -1  -1  374.66   26.30
   1  -4  -1  420.66   17.80
  -4  -1  -1  413.66   20.20
   4   1  -1  384.06   18.60
   1  -4  -1  410.06   17.80
  -4  -1  -1  374.36   18.80
  -4  -1  -1  414.76   20.20
  -4  -1   1  425.86   20.30
   4   1   1  377.06   18.80
  -4  -1   1  381.86   26.30
   1  -4   1  400.46   17.90
  -4  -1   1  385.56   18.90
   1  -4   1  413.06   18.00
   4   0  -1    0.10    1.20
   0  -4  -1    0.30    0.90
  -4   0  -1    1.40    1.50
  -4   0  -1    7.40    1.70
   0   4  -1    0.80    0.70
   0   4  -1    0.60    0.70
  -4   0  -1    0.40    1.00
  -4   0  -1   -0.30    0.90
   0  -4  -1   -0.70    0.70
  -4   0   1    0.00    1.40
   0  -4   1    1.10    1.00
   4   0   1    1.00    1.40
   0   4   1   -0.30    0.40
  -4   0   1    1.70    1.00
  -4   0   1   -0.10    1.40
   4   0   1   -0.50    1.40
   0   4   1    0.60    0.80
   0   4   1   -0.10    0.10
   1   4  -1  402.06   17.70
  -1  -4  -1  394.96   17.80
   1   4  -1  351.96   24.70
  -4   1  -1  413.46   17.80
   1   4  -1  376.16   17.60
  -4   1  -1  350.46   18.70
   4  -1  -1  387.76   17.70
  -4   1  -1  397.96   25.20
  -1  -4   1  403.66   17.80
   1   4   1  401.76   17.50
  -4   1   1  392.46   25.20
   4  -1   1  374.56   18.00
   4  -1   1  387.16   18.00
   1   4   1  396.16   17.60
   1   4   1  354.46   24.80
  -4   1   1  384.36   18.00
  -2  -4  -1  117.59    8.70
   2   4  -1  124.89    6.60
  -4   2  -1  138.19    6.30
   4  -2  -1  134.09    6.30
  -4   2  -1  122.69    6.40
  -4   2  -1  112.69    8.80
  -2  -4  -1  133.09    6.90
   2   4  -1  125.79    6.60
  -2  -4   1  118.99    8.60
   2   4   1  124.29    6.60
   2   4   1  135.39    6.60
   2   4   1  109.09    8.90
  -4   2   1  122.89    8.80
  -4   2   1  127.39    6.10
  -4   2   1  126.99    6.40
  -2  -4   1  121.59    6.80
   4  -2   1  122.09    6.70
   2   4   1  119.19    6.60
   4  -2   1  136.09    6.70
  -4   3  -1  190.68    8.20
  -4   3  -1  163.28    8.30
  -3  -4  -1  172.48    9.50
   3   4  -1  161.28   12.30
   3   4  -1  189.18    9.10
   3   4  -1  167.68    9.10
   4  -3  -1  182.38    8.40
  -3  -4  -1  167.58   12.20
  -3  -4   1  179.58    9.50
  -4   3   1  162.48   11.70
  -4   3   1  183.48    8.10
   3   4   1  170.68    9.10
  -3  -4   1  168.88   12.10
   3   4   1  181.98    9.30
  -4   3   1  175.78    8.00
   4  -3   1  185.48    8.80
  -4  -4  -1   -0.80    1.90
  -4  -4  -1    3.30    2.80
  -4   4  -1   -0.30    0.20
   4   4  -1    0.70    2.30
   4  -4  -1    0.50    1.00
   4   4  -1   -0.90    2.40
  -4   4  -1   -0.40    0.50
  -4  -4  -1    0.60    2.30
   4   4   1    1.10    2.50
   4   4   1   -2.80    2.20
  -4  -4   1   -1.20    1.80
  -4  -4   1   -0.60    2.40
  -4  -4   1   -2.30    1.60
   4   4   1    1.10    2.60
  -4   4   1    0.90    1.30
   4  -4   1   -1.60    1.40
  -4  -4   1    0.20    2.30
  -5  -4  -1 3399.56  161.08
  -5  -4  -1 3281.37  149.39
   5   4  -1 3343.87  151.28
   4  -5  -1 3671.73  147.79
  -5  -4  -1 3386.76  212.78
   5   4  -1 3196.58  148.99
  -5  -4   1 3443.76  212.78
   5   4   1 3602.94  151.38
   4  -5   1 3661.23  148.09
  -4   5   1 3099.79  211.28
  -5  -4   1 3506.55  161.18
  -5  -4   1 3339.37  149.39
   5   4   1 3410.06  149.19
   5   3  -1  121.39    7.40
  -5  -3  -1  124.69    7.90
  -5  -3  -1  109.29    7.40
   3  -5  -1  128.09    5.60
   5   3  -1  117.09    7.00
   3  -5  -1  117.39    5.80
  -5  -3  -1  116.19    9.90
   5   3  -1  110.09    7.40
   5   3   1  118.79    7.90
   3  -5   1  139.99    6.10
  -5  -3   1  115.59    7.80
  -5  -3   1  121.99    9.80
  -5  -3   1  126.79    8.30
   5   3   1  122.89    7.10
   5   2  -1 1219.68   55.09
  -5  -2  -1 1135.99   54.99
   5   2  -1 1133.19   50.89
   5   2  -1 1040.70   50.39
  -5  -2  -1 1094.29   50.69
  -5  -2   1 1181.98   55.19
  -5  -2   1 1084.49   50.79
  -5  -2   1 1144.49   71.79
   2  -5   1 1202.88   49.30
   5   2   1 1058.79   50.49
  -5  -1  -1 1787.22  115.79
   5   1  -1 1745.03   81.09
  -5  -1  -1 1785.42   88.79
   1  -5  -1 1912.11   80.19
  -5  -1  -1 1994.30   88.79
  -5  -1  -1 1773.12   81.29
   1  -5  -1 1977.90   80.09
   5   1   1 1733.93   81.39
  -5  -1   1 1816.72   81.49
  -5  -1   1 1901.21   88.79
  -5  -1   1 1858.61  115.89
   5   1   1 1718.43   81.29
   1  -5   1 1979.90   80.29
  -5   0  -1   -4.50    1.80
   5   0  -1   -4.80    1.70
   0   5  -1   -2.30    1.40
   0  -5  -1   -1.00    1.30
   0   5  -1   -2.90    0.80
  -5   0  -1   -1.30    2.00
  -5   0  -1   -2.90    1.40
   0   5  -1   -2.70    0.80
  -5   0  -1   -4.50    1.30
   0   5  -1   -2.40    0.60
  -5   0   1   -1.30    1.30
   0   5   1   -1.90    1.00
   5   0   1   -5.30    2.10
   0  -5   1   -2.20    1.30
  -5   0   1   -3.50    2.00
   5   0   1   -1.90    2.20
  -5   0   1   -4.00    2.00
  -5   1  -1 1865.81   80.39
  -5   1  -1 1818.32  114.69
  -5   1  -1 2037.20   87.29
   1   5  -1 1704.43  114.19
   1   5  -1 1851.81   79.99
  -5   1  -1 1883.91   87.29
  -1  -5  -1 1835.52   80.19
   1   5  -1 1784.92   81.59
   5  -1  -1 1782.82   80.29
   1   5  -1 1981.80   80.09
   1   5   1 1914.81   79.79
  -5   1   1 1829.52  114.79
  -5   1   1 1878.01   80.59
   5  -1   1 1752.02   80.59
   1   5   1 1719.53   81.59
   1   5   1 1684.63  114.29
  -1  -5   1 1894.01   80.19
   5  -1   1 1743.33   80.59
   1   5   1 1877.61   79.89
   5  -2  -1 1120.89   48.60
   2   5  -1 1093.39   48.60
   2   5  -1 1064.19   69.09
  -2  -5  -1 1127.99   48.90
  -5   2  -1 1106.99   69.29
  -5   2  -1 1139.79   48.50
   2   5  -1 1097.09   49.50
   5  -2   1 1088.09   48.90
  -5   2   1 1146.09   48.70
   5  -2   1 1080.99   48.90
   2   5   1 1119.09   48.50
   2   5   1 1117.99   48.70
  -5   2   1 1103.49   48.30
   2   5   1 1061.69   49.50
  -5   2   1 1120.59   69.29
  -2  -5   1 1133.99   48.90
   2   5   1  984.60   69.19
  -3  -5  -1  111.09    7.10
  -5   3  -1  131.59    6.20
   3   5  -1  113.59    7.00
   5  -3  -1  128.59    6.60
   3   5  -1  118.29    7.20
  -3  -5  -1  106.49    7.60
  -5   3  -1  123.29    9.00
  -3  -5  -1  114.89    8.90
  -5   3  -1  115.39    6.30
  -3  -5   1  113.19    7.50
  -5   3   1  120.89    9.00
   3   5   1  116.99    7.10
   3   5   1  122.09    7.10
  -3  -5   1  108.39    7.20
   5  -3   1  121.59    7.00
  -3  -5   1  109.69    8.80
  -5   3   1  133.09    6.30
  -5   3   1  130.29    6.00
   5  -3   1  131.19    7.10
   5  -4  -1 3588.54  144.79
  -5   4  -1 3526.65  144.29
   4   5  -1 3440.06  147.99
  -4  -5  -1 3238.08  145.79
  -5   4  -1 3277.07  207.08
   4   5  -1 3399.16  145.59
   4   5  -1 2983.10  207.68
  -4  -5  -1 3420.36  207.68
  -5   4  -1 3396.06  144.39
  -4  -5  -1 3501.65  157.28
  -5   4   1 3192.88  206.98
   4   5   1 2997.70  207.88
   4   5   1 3390.06  147.99
  -4  -5   1 3328.97  207.58
   5  -4   1 3472.55  144.99
  -4  -5   1 3147.98  145.79
  -4  -5   1 3411.76  157.28
   4   5   1 3260.77  145.49
  -5  -5  -1   -1.10    2.40
   5   5  -1   -1.50    2.30
   5  -5  -1    2.10    1.30
  -5  -5  -1    0.30    2.10
  -5  -5  -1   -0.10    2.60
  -5  -5  -1    1.40    1.70
   5   5  -1   -0.90    2.30
  -5  -5   1    0.10    1.90
   5  -5   1    2.80    1.70
  -5   5   1    0.50    1.40
   5   5   1   -0.80    2.30
  -5  -5   1    1.70    2.20
  -5  -5   1    4.00    2.50
   5   5   1    1.80    2.70
  -5  -5   1    1.90    2.90
  -6  -5  -1 2545.85  113.39
  -6  -5  -1 2607.14  121.89
   5  -6  -1 2733.73  111.49
  -5   6  -1 2584.54  120.49
   6   5  -1 2636.54  114.59
   5  -6  -1 2690.63  120.29
  -6  -5  -1 2517.55  160.78
   6   5  -1 2421.16  112.99
   6   5   1 2488.25  113.09
   5  -6   1 2732.93  111.79
  -5   6   1 2394.56  159.18
  -6  -5   1 2431.26  113.29
  -6  -5   1 2499.95  160.78
   6   5   1 2654.03  114.59
  -6  -5   1 2525.05  121.79
  -6  -4  -1 2849.51  179.98
  -6  -4  -1 2795.52  136.19
   6   4  -1 2880.21  127.99
  -6  -4  -1 2851.31  126.59
   6   4  -1 2793.92  126.29
  -6  -4   1 2813.22  126.59
   4  -6   1 3158.88  124.89
   6   4   1 3047.30  127.99
   6   4   1 2722.73  126.29
  -6  -4   1 2830.22  136.19
  -6  -4   1 2876.11  138.39
  -6  -3  -1  895.41   57.79
  -6  -3  -1  894.61   41.20
  -6  -3  -1  893.01   44.30
   6   3  -1  837.82   40.80
   6   3  -1  898.01   41.00
  -6  -3  -1  895.31   43.60
   6   3  -1  964.50   44.30
   6   3   1  901.41   41.00
   6   3   1  846.62   41.00
  -6  -3   1  932.11   43.80
  -6  -3   1  904.61   57.79
  -6  -3   1  898.31   44.50
  -6  -3   1  848.42   41.20
   3  -6   1  962.30   39.40
  -6  -2  -1 1111.69   71.59
  -6  -2  -1 1158.28   54.89
   6   2  -1 1168.58   54.89
   6   2  -1 1157.68   50.69
  -6  -2  -1 1095.79   50.69
   6   2  -1 1087.29   50.39
  -2   6  -1 1080.59   50.19
  -6  -2   1 1181.78   55.09
   6   2   1 1070.39   50.69
  -6  -2   1 1081.09   50.79
   2  -6   1 1211.18   49.10
   6   2   1 1109.49   50.69
  -6  -2   1 1072.79   71.49
   6   1  -1 2730.53  123.19
  -6  -1  -1 3120.99  134.89
  -6  -1  -1 2706.43  123.29
   1  -6  -1 2963.10  122.09
  -6  -1  -1 2763.82  175.88
   6   1  -1 2954.20  124.79
  -1   6  -1 2764.42  124.69
  -6  -1  -1 2928.21  134.89
  -6  -1   1 2596.04  123.39
  -6  -1   1 2913.81  134.89
  -1   6   1 2573.04  124.59
   6   1   1 2613.64  123.39
   6   1   1 2658.03  123.39
   1  -6   1 3102.19  122.19
  -6  -1   1 2805.32  175.98
  -6   0  -1    0.80    2.40
  -6   0  -1   -0.60    2.80
  -6   0  -1   -1.40    1.60
   6   0  -1    0.80    2.50
   0  -6  -1   -4.50    1.50
  -6   0  -1   -0.80    1.60
   0   6  -1    1.30    2.00
   0   6   1   -3.00    1.10
  -6   0   1   -1.50    1.40
   6   0   1   -1.60    2.70
   0  -6   1   -1.90    1.50
  -6   0   1    2.50    2.70
  -6   0   1   -2.40    1.50
   0   6   1    0.90    2.00
   6   0   1   -0.90    2.60
  -6   0   1   -3.60    2.60
   1   6  -1 2928.61  120.19
  -1  -6  -1 2860.31  120.59
  -1  -6  -1 2960.00  130.19
   1   6  -1 2544.35  171.78
  -6   1  -1 2772.12  120.79
   1   6  -1 2970.20  120.19
   1   6  -1 2751.82  122.69
  -6   1  -1 2640.14  172.48
   1   6  -1 2868.41  120.19
   6  -1  -1 2659.63  120.79
   6  -1   1 2560.74  120.99
   1   6   1 2985.10  119.99
  -1  -6   1 2955.20  120.59
   1   6   1 3006.90  119.89
  -6   1   1 2714.63  172.58
   1   6   1 2586.64  122.69
   1   6   1 2489.65  171.88
  -6   1   1 2727.13  120.99
   6  -1   1 2533.95  120.99
  -2  -6  -1 1071.69   48.90
  -6   2  -1 1119.89   48.60
   2   6  -1 1123.59   48.60
   2   6  -1 1107.19   49.60
  -6   2  -1 1100.09   69.29
   6  -2  -1 1093.69   48.70
  -2  -6  -1 1135.99   52.29
   2   6  -1 1004.40   68.99
   2   6  -1 1118.49   48.50
  -2  -6   1 1166.88   52.39
  -6   2   1 1071.09   69.39
  -2  -6   1 1138.89   48.90
   6  -2   1 1077.09   49.10
   2   6   1  982.70   69.09
  -6   2   1 1120.09   48.70
   2   6   1 1160.88   48.40
   6  -2   1 1061.49   49.00
   2   6   1 1104.59   48.50
   2   6   1 1065.89   49.60
   3   6  -1  838.82   38.00
   6  -3  -1  853.71   37.80
  -6   3  -1  847.12   37.90
  -6   3  -1  913.71   37.60
  -6   3  -1  832.32   53.69
  -3  -6  -1  814.62   38.40
  -3  -6  -1  889.01   40.90
   3   6  -1  864.31   38.70
   3   6   1  836.92   38.70
  -6   3   1  859.31   37.30
  -6   3   1  790.02   53.69
   3   6   1  835.32   37.90
  -3  -6   1  830.12   38.30
   6  -3   1  829.82   38.10
  -3  -6   1  885.71   40.90
  -6   3   1  888.41   37.60
   6  -3   1  849.81   38.20
   3   6   1  761.02   53.89
  -4  -6  -1 2961.50  132.69
   4   6  -1 2994.10  124.99
  -4  -6  -1 2739.73  123.19
  -6   4  -1 2637.34  174.58
   4   6  -1 2497.55  175.08
   6  -4  -1 2860.81  122.19
  -4  -6  -1 2768.82  174.78
  -6   4  -1 2781.72  121.79
  -6   4  -1 2891.71  121.69
   4   6  -1 2700.23  122.79
   6  -4   1 2836.42  122.49
  -4  -6   1 2949.80  132.69
  -6   4   1 2668.43  174.58
   4   6   1 2756.72  122.69
  -6   4   1 2822.42  121.49
  -6   4   1 3004.90  121.59
  -4  -6   1 2793.12  123.19
  -4  -6   1 2762.02  174.88
   4   6   1 2874.31  124.89
   6  -4   1 2784.92  122.49
   5   6  -1 2688.53  111.59
   6  -5  -1 2577.64  108.79
  -6   5  -1 2396.76  155.48
   5   6  -1 2338.37  109.69
  -5  -6  -1 2473.65  156.18
  -5  -6  -1 2562.54  118.49
  -5  -6  -1 2430.56  110.19
   5   6   1 2449.66  109.79
  -5  -6   1 2545.95  110.29
  -5  -6   1 2517.55  118.49
   5   6   1 2635.44  111.59
   6  -5   1 2529.35  109.09
  -6   5   1 2392.66  155.38
  -5  -6   1 2419.16  156.08
  -6   6  -1    1.20    1.60
   6   6  -1   -0.80    2.10
  -6  -6  -1    1.70    2.90
   6   6  -1    2.90    2.40
   6  -6  -1    2.20    1.30
  -6  -6  -1    5.00    2.40
  -6   6  -1    0.70    2.40
   6   6   1    0.10    1.30
   6   6   1    2.00    2.40
  -6  -6   1    3.80    2.50
   6  -6   1    1.80    1.60
  -6   6   1    0.00    1.40
  -6  -6   1    0.10    2.80
   6   6   1    1.20    2.60
  -6   7  -1  367.66   20.40
  -7  -6  -1  396.16   20.30
  -7  -6  -1  410.76   20.70
   7   6  -1  396.26   17.80
   7   6  -1  376.76   19.70
   7   6  -1  390.76   19.40
  -6   7   1  375.66   20.40
  -7  -6   1  398.46   20.60
   7   6   1  415.16   19.60
  -6   7   1  394.16   25.20
   7   6   1  393.06   17.90
   7   6   1  381.86   19.80
  -7  -6   1  387.26   20.30
   7   5  -1 2219.88   96.19
  -7  -5  -1 2164.68   96.49
  -7  -5  -1 2185.28  136.49
   7   5  -1 2229.08   97.19
  -5   7  -1 2088.69  102.09
  -7  -5  -1 2066.79  103.29
   7   5  -1 2159.78   94.29
   5  -7   1 2312.37   94.39
   7   5   1 2318.37   97.19
  -7  -5   1 2097.29  105.09
   7   5   1 2177.58   94.09
  -7  -5   1 2225.88  136.49
  -5   7   1 2013.50  101.99
  -7  -5   1 2143.99  103.29
   7   5   1 2178.58   96.29
  -7  -5   1 2242.68   96.59
  -5   7   1 2023.90  134.29
  -7  -4  -1  275.07   15.20
  -7  -4  -1  279.07   19.90
  -4   7  -1  270.57   15.00
   4  -7  -1  296.77   12.40
  -7  -4  -1  273.07   15.30
   7   4  -1  261.37   14.60
  -7  -4  -1  270.77   15.00
   7   4  -1  290.47   14.30
  -7  -4   1  284.37   15.20
  -7  -4   1  277.37   15.20
  -4   7   1  263.67   15.10
  -7  -4   1  289.37   19.90
   7   4   1  281.07   14.10
  -7  -4   1  266.67   15.50
   4  -7   1  287.27   12.80
   7   4   1  272.57   14.90
  -7  -3  -1 5955.10  286.37
  -3   7  -1 5535.45  264.47
  -3   7  -1 5839.02  278.87
  -7  -3  -1 6012.00  373.26
  -7  -3  -1 5872.11  261.47
   7   3  -1 6175.58  265.27
  -7  -3  -1 5958.90  282.27
   7   3  -1 6450.05  286.37
   7   3  -1 5779.82  261.17
  -7  -3   1 5778.42  373.26
  -7  -3   1 5784.12  282.37
  -7  -3   1 5894.81  261.57
   3  -7   1 6507.75  259.47
  -7  -3   1 6161.38  286.57
   7   3   1 6507.15  265.27
   7   3   1 5770.62  261.27
  -7  -2  -1   95.29    8.80
   2  -7  -1   92.79    4.70
  -2   7  -1   94.79    5.60
  -7  -2  -1  111.89    6.90
  -7  -2  -1   97.39    7.00
   7   2  -1  112.79    6.30
  -7  -2  -1  114.19    6.90
   7   2  -1   95.09    7.10
  -7  -2   1   84.09    7.10
  -7  -2   1   92.59    8.80
   7   2   1   99.39    7.40
   7   2   1   96.39    7.50
  -7  -2   1  107.39    7.00
  -2   7   1   87.09    5.40
   2  -7   1   96.49    5.00
  -7  -1  -1   51.59    6.40
  -7  -1  -1   70.19    5.90
  -7  -1  -1   67.29    5.20
  -1   7  -1   64.99    4.60
   1  -7  -1   74.79    3.90
   7   1  -1   68.29    4.70
   7   1  -1   65.09    5.50
  -7  -1  -1   73.59    5.40
   1  -7   1   81.49    4.20
  -7  -1   1   55.29    4.90
  -1   7   1   64.69    4.50
   7   1   1   64.69    5.90
  -7  -1   1   64.99    7.20
   7   1   1   77.59    6.30
  -1   7   1   61.49    4.40
  -7  -1   1   59.49    5.90
   7   0  -1    2.90    2.60
  -7   0  -1    0.10    2.50
  -7   0  -1    1.30    1.70
   0  -7  -1   -0.80    1.60
  -7   0  -1   -1.40    1.50
   0  -7  -1   -0.30    1.00
  -7   0  -1   -0.70    2.20
   7   0  -1   -3.70    1.60
   0   7  -1   -3.10    1.90
   0   7  -1   -1.50    1.10
   0  -7   1   -0.40    1.50
   0   7   1    0.40    1.30
   7   0   1   -2.50    2.70
  -7   0   1   -2.00    1.30
   0   7   1    1.30    2.00
  -7   0   1   -1.50    2.50
   7   0   1   -1.90    2.70
  -7   0   1   -1.80    1.40
  -7   0   1    1.10    2.70
  -7   1  -1   55.29    4.80
   1   7  -1   71.09    3.80
   1   7  -1   73.69    3.90
   7  -1  -1   64.39    5.30
   1   7  -1   72.99    4.90
  -7   1  -1   60.09    6.70
  -1  -7  -1   63.69    4.80
  -1  -7  -1   68.49    4.40
   1   7  -1   62.19    5.30
   7  -1   1   68.49    5.90
  -7   1   1   55.79    5.00
   7  -1   1   69.39    5.80
  -1  -7   1   65.69    4.70
  -7   1   1   70.49    6.90
   1   7   1   57.69    5.50
   1   7   1   55.29    4.80
   1   7   1   68.09    3.30
  -2  -7  -1   89.19    6.10
   7  -2  -1   75.89    6.00
   2   7  -1  102.59    5.60
  -2  -7  -1   99.39    5.80
   2   7  -1   99.09    6.00
   2   7  -1   83.59    7.20
  -7   2  -1   84.99    5.70
  -7   2  -1   91.59    8.00
   2   7  -1   95.79    5.50
   2   7   1  102.49    5.40
  -7   2   1   92.29    6.10
   7  -2   1   88.09    6.50
  -2  -7   1   87.49    6.10
   2   7   1   75.69    7.30
  -7   2   1   82.79    8.00
   2   7   1   88.29    5.20
   7  -2   1   91.39    6.50
  -2  -7   1  110.69    5.90
   2   7   1   99.49    6.30
   3   7  -1 5255.27  356.16
   3   7  -1 5907.01  253.67
  -7   3  -1 5683.23  356.16
   7  -3  -1 5633.94  249.08
  -3  -7  -1 5661.83  249.48
  -3  -7  -1 5999.60  269.57
   3   7  -1 5964.10  249.08
  -7   3  -1 5990.10  248.68
   3   7  -1 5830.32  248.98
   7  -3   1 5726.73  249.38
  -3  -7   1 5721.13  249.48
   3   7   1 5831.22  248.88
   7  -3   1 5602.34  249.38
  -7   3   1 5677.93  356.26
  -7   3   1 5821.72  248.78
  -3  -7   1 5982.80  269.57
   3   7   1 5647.74  253.67
   3   7   1 5293.87  356.26
  -4  -7  -1  290.37   14.40
  -7   4  -1  255.97   12.60
  -7   4  -1  260.87   18.40
   4   7  -1  283.27   13.90
   4   7  -1  261.77   13.60
  -7   4  -1  270.17   12.60
   4   7  -1  258.37   13.60
  -4  -7  -1  256.07   14.20
   7  -4  -1  278.47   13.30
   7  -4   1  267.17   13.60
   4   7   1  269.57   13.90
  -4  -7   1  286.67   14.40
   4   7   1  252.87   13.50
  -7   4   1  277.97   12.50
   7  -4   1  262.87   13.60
  -7   4   1  273.17   18.50
  -4  -7   1  268.27   14.20
  -7   4   1  275.87   12.50
   7  -5  -1 2111.39   93.59
  -5  -7  -1 2221.28  101.79
   5   7  -1 2103.99   94.39
   5   7  -1 2248.48   95.99
  -7   5  -1 2087.49  133.59
  -7   5  -1 2011.70  100.49
   5   7  -1 2145.49   94.39
  -7   5  -1 2228.58   92.69
  -5  -7  -1 2203.68   94.99
   5   7   1 2087.69   95.79
   7  -5   1 2088.69   93.89
  -5  -7   1 2185.18   94.89
   5   7   1 2125.29   94.39
  -5  -7   1 2120.79  101.69
  -7   5   1 2129.39  133.59
   5   7   1 2094.39   92.79
  -6  -7  -1  410.66   20.20
  -6  -7  -1  394.46   20.40
   6   7  -1  388.66   17.80
  -7   6  -1  392.96   25.80
   6   7  -1  365.36   19.40
   6   7  -1  372.96   19.40
  -7   6  -1  377.96   20.40
   7  -6  -1  394.66   18.40
   6   7  -1  379.66   19.40
  -6  -7   1  401.16   20.50
   6   7   1  394.86   17.90
  -7   6   1  383.46   25.60
   7  -6   1  391.56   18.60
   6   7   1  400.16   19.50
  -7   6   1  388.46   20.30
  -6  -7   1  412.66   20.30
   6   7   1  410.56   19.60
  -7   7  -1    0.80    2.50
   7   7  -1    1.30    2.90
   7   7  -1    3.00    2.80
  -7  -7  -1    1.70    3.20
   7   7  -1    0.70    1.70
  -7  -7  -1   -1.70    2.50
  -7   7  -1    1.00    1.90
   7   7  -1   -2.70    2.30
  -7  -7   1    2.80    2.50
   7   7   1    4.90    3.10
  -7  -7   1    0.90    3.10
  -7   7   1    7.80    2.80
  -7   7   1    3.20    1.90
   7   7   1    2.10    1.60
   7   7   1    0.60    2.80
  -7   8  -1  102.79    8.40
  -8  -7  -1   99.59    8.80
   8   7  -1  116.59    8.50
  -8  -7  -1  110.59    8.30
   8   7  -1  109.39    7.80
   8   7  -1  113.39    6.30
   8   7  -1  110.89    8.50
  -7   8  -1  117.39    8.60
   8   7   1  110.99    8.60
   8   7   1  118.79    6.20
  -8  -7   1  132.39    8.50
  -7   8   1  111.89    8.60
  -7   8   1  103.79    6.40
  -8  -7   1  120.99    9.70
  -7   8   1  116.69    8.40
   8   7   1   87.19    7.50
   8   6  -1   22.80    2.50
   8   6  -1   21.70    1.90
  -6   8  -1   16.90    3.70
  -8  -6  -1   18.50    4.30
  -8  -6  -1   21.90    3.70
   8   6  -1   27.60    3.90
   8   6  -1   21.60    4.20
  -8  -6   1   15.10    3.40
  -8  -6   1   21.10    4.50
  -6   8   1   30.00    4.50
   8   6   1   23.30    3.70
  -6   8   1   16.60    2.30
   8   6   1   12.30    3.70
   8   6   1   19.10    2.30
  -8  -5  -1  413.76   21.90
   8   5  -1  434.46   21.50
  -5   8  -1  438.76   22.20
   8   5  -1  403.56   19.00
   8   5  -1  405.86   20.70
  -8  -5  -1  422.36   22.10
   8   5   1  427.76   21.60
  -5   8   1  426.86   22.30
  -8  -5   1  425.56   22.30
   8   5   1  432.36   20.90
  -8  -5   1  443.56   22.10
   8   5   1  431.46   19.30
   8   4  -1  565.84   26.70
  -8  -4  -1  555.04   28.40
  -8  -4  -1  579.54   27.70
  -4   8  -1  499.35   25.70
  -4   8  -1  551.04   28.30
   8   4  -1  591.44   27.40
  -8  -4  -1  574.74   37.80
  -8  -4   1  615.64   37.90
   8   4   1  581.64   27.40
  -4   8   1  539.15   28.40
   8   4   1  576.24   26.70
   8   4   1  570.44   25.10
  -8  -4   1  546.75   29.20
  -8  -4   1  546.95   28.50
  -8  -4   1  577.34   27.70
  -8  -3  -1  676.93   32.20
  -3   8  -1  599.64   29.50
   8   3  -1  671.43   30.20
  -8  -3  -1  617.44   32.70
  -8  -3  -1  670.83   31.00
  -3   8  -1  642.74   32.00
   8   3  -1  653.53   30.70
  -8  -3  -1  658.23   42.80
  -3   8   1  558.54   29.10
  -8  -3   1  662.43   42.80
   3  -8   1  717.13   28.70
   8   3   1  648.64   30.80
  -8  -3   1  661.83   32.90
  -8  -3   1  647.24   30.90
  -8  -3   1  615.84   32.20
  -2   8  -1   97.89    5.80
  -8  -2  -1  106.79    6.90
   8   2  -1   92.39    7.20
  -8  -2  -1   93.69    6.50
   8   2  -1  104.79    6.30
  -8  -2  -1   99.09    6.90
  -2   8  -1  104.09    7.00
   2  -8  -1   97.29    4.80
  -8  -2  -1  101.49    7.20
  -8  -2  -1   90.89    9.00
  -8  -2   1   93.89    7.30
   8   2   1  104.29    7.70
  -8  -2   1   97.29    6.90
   2  -8   1  104.19    5.20
   8   2   1   89.69    7.60
  -8  -2   1   89.09    9.00
  -2   8   1   84.69    5.60
  -1   8  -1 1198.48   54.29
  -8  -1  -1 1214.18   58.59
  -8  -1  -1 1193.58   54.39
   1  -8  -1 1247.08   52.79
  -8  -1  -1 1204.48   58.69
   8   1  -1 1216.78   54.39
  -1   8  -1 1172.68   57.49
  -8  -1  -1 1215.88   76.89
   8   1  -1 1270.57   54.29
   8   1   1 1199.78   54.59
  -1   8   1 1142.89   54.09
  -1   8   1 1110.39   74.79
   8   1   1 1185.98   54.59
  -8  -1   1 1198.48   76.89
  -8  -1   1 1224.28   58.49
  -8  -1   1 1221.68   58.59
   1  -8   1 1284.97   52.99
  -8  -1   1 1153.28   54.49
  -8   0  -1    4.90    2.50
   0   8  -1    0.00    1.90
   0  -8  -1    2.00    1.60
  -8   0  -1    1.50    2.60
   0  -8  -1    1.90    1.10
   8   0  -1    2.10    1.70
  -8   0  -1    2.20    1.40
   0   8  -1    2.80    1.30
   8   0  -1    5.10    2.70
  -8   0  -1    0.90    1.40
   8   0   1    5.70    3.00
   0   8   1    1.90    1.30
  -8   0   1    1.20    1.20
   0  -8   1   -0.90    1.40
   8   0   1    4.50    2.80
  -8   0   1    2.10    2.60
  -8   0   1    1.50    1.30
  -8   0   1    6.30    2.80
   0   8   1    3.70    2.00
  -1  -8  -1 1185.48   52.09
   8  -1  -1 1172.68   52.79
  -1  -8  -1 1232.78   55.79
   8  -1  -1 1267.07   52.39
   1   8  -1 1224.68   53.19
  -8   1  -1 1118.49   52.49
   1   8  -1 1056.59   73.59
   1   8  -1 1242.08   50.99
  -8   1  -1 1187.18   74.79
  -8   1   1 1148.09   74.69
  -8   1   1 1155.68   52.69
   8  -1   1 1192.88   53.19
   1   8   1 1055.19   73.69
   1   8   1 1138.89   53.09
   8  -1   1 1190.28   53.09
  -1  -8   1 1186.78   52.09
  -8   2  -1   84.19    8.20
   2   8  -1  100.59    6.50
  -8   2  -1   90.09    6.10
   2   8  -1   78.09    7.30
  -2  -8  -1  102.69    6.00
   2   8  -1   91.19    5.30
   8  -2  -1   93.89    6.50
  -2  -8  -1   99.29    6.40
   8  -2   1   94.49    7.00
   2   8   1   85.89    7.60
  -8   2   1   91.59    6.20
  -2  -8   1   97.89    6.30
   2   8   1   99.89    6.20
   2   8   1   92.59    5.10
  -2  -8   1  114.09    6.00
  -8   2   1   81.69    8.30
   8  -2   1   93.99    6.90
  -3  -8  -1  658.63   31.00
  -8   3  -1  620.24   41.00
   8  -3  -1  637.94   29.20
   3   8  -1  666.03   29.70
  -8   3  -1  637.24   28.70
  -3  -8  -1  613.64   29.40
   3   8  -1  648.34   28.70
   8  -3   1  641.34   29.60
  -3  -8   1  614.14   29.40
   3   8   1  643.14   28.60
   3   8   1  538.15   40.80
   8  -3   1  632.34   29.50
  -3  -8   1  651.83   31.00
  -8   3   1  617.34   41.10
  -8   3   1  637.74   28.70
   3   8   1  619.24   29.60
  -4  -8  -1  565.14   26.90
   8  -4  -1  553.24   26.20
   4   8  -1  567.64   26.20
  -8   4  -1  490.35   27.80
  -8   4  -1  581.54   36.90
  -4  -8  -1  566.34   28.10
   4   8  -1  566.84   26.80
   4   8  -1  561.44   26.20
  -8   4  -1  578.14   25.50
  -8   4   1  573.04   36.80
   8  -4   1  592.24   26.60
   4   8   1  557.24   26.80
   8  -4   1  552.14   26.50
  -8   4   1  573.44   25.40
   4   8   1  540.35   26.00
   4   8   1  530.35   25.10
  -4  -8   1  585.24   26.90
  -4  -8   1  592.64   28.10
  -5  -8  -1  405.86   21.20
  -8   5  -1  405.16   27.20
   8  -5  -1  392.46   19.50
  -8   5  -1  420.96   21.20
  -8   5  -1  408.96   18.40
   5   8  -1  416.76   20.00
   5   8  -1  447.96   20.50
   5   8  -1  391.86   18.50
  -5  -8  -1  442.76   20.90
   5   8  -1  390.96   19.90
   8  -5   1  402.86   19.80
   5   8   1  399.86   18.60
  -5  -8   1  411.96   20.60
  -5  -8   1  404.16   21.10
   5   8   1  397.06   19.90
  -8   5   1  421.86   27.30
   5   8   1  398.86   20.30
   6   8  -1   15.40    3.40
   6   8  -1   26.10    4.20
   6   8  -1   14.60    3.40
   6   8  -1   22.50    2.50
  -8   6  -1   20.10    3.50
  -8   6  -1   24.70    3.80
  -6  -8  -1   17.40    4.00
  -6  -8  -1   21.70    3.60
   6   8   1   28.40    3.90
  -8   6   1   14.90    1.90
  -6  -8   1   17.60    3.40
  -6  -8   1   14.80    4.10
   6   8   1   24.00    3.80
   6   8   1   18.20    2.20
  -8   6   1   17.70    3.50
  -8   6   1   14.80    3.20
   7   8  -1  115.59    8.30
  -8   7  -1  122.29    9.20
   7   8  -1  115.59    8.30
  -7  -8  -1  103.89    8.80
  -7  -8  -1  114.19    8.10
   7   8  -1  114.99    8.40
  -8   7  -1  101.49    8.00
   7   8  -1  110.39    6.90
   7   8  -1  111.99    6.20
   7   8   1  118.29    6.40
  -7  -8   1  102.39    8.80
  -8   7   1   95.19    8.00
  -8   7   1  118.29    9.00
   7   8   1  103.99    7.00
  -7  -8   1  112.39    8.10
   7   8   1  102.99    7.70
  -8   7   1  107.19    6.50
   7   8   1  115.19    8.30
   8   8  -1    0.50    3.10
   8   8  -1    0.40    2.30
  -8   8  -1   -0.10    3.20
  -8   8  -1    1.10    2.20
   8   8  -1   -0.10    1.70
   8   8  -1    1.10    3.30
  -8  -8  -1    3.70    3.20
   8   8  -1    1.70    3.20
  -8  -8  -1   -3.70    3.40
   8   8   1    1.70    1.90
  -8   8   1   -0.90    1.20
  -8   8   1   -1.00    2.00
  -8   8   1    2.50    3.50
   8   8   1    1.80    3.10
   8   8   1    0.80    3.20
  -8  -8   1    2.90    2.90
  -8  -8   1   -0.20    3.50
   8   8   1    3.30    2.40
   9   8  -1   77.09    7.20
   9   8  -1   89.39    5.60
  -9  -8  -1   75.89    8.80
   9   8  -1   91.79    8.30
   9   8  -1   86.89    8.40
   9   8  -1   89.39    6.00
  -8   9  -1   84.79    7.90
  -8   9  -1   80.39    7.50
  -9  -8  -1   68.09    7.00
   9   8   1   88.59    8.20
  -8   9   1   78.49    7.80
   9   8   1   78.49    7.20
  -9  -8   1   81.69    7.60
  -9  -8   1  107.59    9.70
  -8   9   1   85.89    7.30
   9   8   1   91.49    5.50
   9   8   1   88.29    6.00
  -9  -7  -1  168.48   11.20
   9   7  -1  124.09    9.30
  -7   9  -1  162.38   11.00
   9   7  -1  139.79    8.60
   9   7  -1  146.59   10.40
   9   7  -1  150.98    8.00
  -7   9  -1  157.68   10.70
   9   7  -1  147.79   10.50
  -9  -7  -1  153.68   10.20
  -9  -7   1  143.39   10.70
   9   7   1  150.08   10.70
  -7   9   1  142.19   10.30
   9   7   1  134.29    8.60
   9   7   1  148.09    7.90
  -7   9   1  170.78   10.70
   9   7   1  145.19    9.50
  -9  -7   1  148.09   10.20
   9   6  -1  134.69    6.80
  -9  -6  -1  139.39   10.50
  -6   9  -1  128.39    9.30
  -9  -6  -1  147.59    9.50
   9   6  -1  142.39    9.80
   9   6  -1  138.99    9.00
   9   6  -1  128.59    7.10
   9   6   1  139.19    7.20
  -9  -6   1  141.49   10.40
   9   6   1  134.19    8.70
   9   6   1  138.49   10.00
  -6   9   1  133.59    9.50
  -6   9   1  131.49    9.10
  -9  -6   1  129.69    9.10
   9   5  -1   26.70    2.20
   9   5  -1   23.60    4.60
   9   5  -1   15.90    3.50
  -9  -5  -1   17.50    3.60
  -9  -5  -1   14.60    4.30
  -5   9  -1   15.10    3.80
  -5   9   1   17.40    3.90
  -9  -5   1   23.00    4.80
   9   5   1   18.30    4.00
   9   5   1   17.40    3.70
   9   5   1   20.20    2.40
  -9  -5   1   16.90    3.60
   9   4  -1  219.58   12.70
  -4   9  -1  214.58   12.70
  -9  -4  -1  219.98   12.90
  -9  -4  -1  225.58   16.90
  -9  -4  -1  206.78   12.70
   9   4  -1  224.68   10.10
   9   4  -1  201.38   11.60
   9   4   1  211.88   10.30
  -9  -4   1  217.58   13.20
  -9  -4   1  195.78   12.30
  -9  -4   1  218.18   16.70
   9   4   1  199.88   12.50
  -9  -3  -1 1152.78   68.89
  -9  -3  -1 1027.80   51.69
  -3   9  -1  954.60   47.90
   9   3  -1 1072.39   49.00
  -3   9  -1 1078.09   51.59
   9   3  -1 1089.29   48.50
  -9  -3  -1 1026.50   52.69
  -9  -3  -1 1086.99   49.10
  -9  -3   1 1116.39   49.40
  -9  -3   1 1021.90   52.69
   9   3   1 1088.79   49.20
  -9  -2  -1  124.29    8.10
  -2   9  -1  126.29    7.30
   9   2  -1  141.69    7.80
  -9  -2  -1  112.99   11.00
  -9  -2  -1  133.79    8.60
  -9  -2  -1  127.39    8.30
   9   2  -1  122.29    8.90
  -2   9  -1  131.39    8.60
  -9  -2  -1  122.09    8.90
  -9  -2   1  135.09    8.60
   9   2   1  129.49    9.20
  -9  -2   1  127.19    8.30
  -9  -2   1  128.09    9.00
   9   2   1  134.39    9.30
  -9  -2   1  130.69   11.40
  -9  -1  -1  671.33   35.20
  -9  -1  -1  705.13   35.10
  -1   9  -1  706.73   32.70
  -9  -1  -1  712.23   33.40
   1  -9  -1  716.73   33.50
   9   1  -1  768.32   32.60
  -9  -1  -1  749.42   46.70
  -1   9  -1  688.13   34.90
   9   1  -1  711.13   33.40
  -1   9   1  679.53   44.30
  -9  -1   1  691.63   33.40
   9   1   1  717.23   33.60
  -9  -1   1  696.03   34.90
  -9  -1   1  762.32   46.80
  -1   9   1  644.14   32.40
   9   1   1  718.93   33.70
  -9  -1   1  687.03   35.00
  -9   0  -1   -1.70    2.60
  -9   0  -1    3.10    2.60
   0  -9  -1    1.20    1.90
   9   0  -1   -0.80    1.60
  -9   0  -1   -0.30    1.30
   0   9  -1   -0.20    2.40
   9   0  -1   -2.40    2.60
   0  -9  -1    1.70    1.30
   0   9  -1    0.20    1.30
   0   9  -1    0.70    1.90
  -9   0  -1   -1.90    1.30
   9   0   1   -0.50    2.70
  -9   0   1    1.30    1.30
   9   0   1    3.40    3.00
  -9   0   1    0.70    2.90
  -9   0   1   -2.10    1.10
   0   9   1    3.00    2.10
   0   9   1   -0.10    1.30
   0  -9   1   -2.50    1.50
  -9   0   1   -4.50    2.30
  -9   1  -1  658.93   31.20
   9  -1  -1  699.03   31.70
  -1  -9  -1  643.74   30.70
  -9   1  -1  676.83   29.50
  -1  -9  -1  710.43   32.60
   1   9  -1  607.24   42.70
  -9   1  -1  676.33   44.20
   1   9  -1  705.83   31.60
  -9   1   1  679.83   31.50
   9  -1   1  676.43   31.90
  -9   1   1  681.53   44.30
  -1  -9   1  717.53   32.60
  -1  -9   1  663.13   30.80
   1   9   1  642.14   43.00
   9  -1   1  686.43   31.90
   1   9   1  654.93   31.30
   1   9   1  656.83   29.80
  -2  -9  -1  120.99    7.80
   2   9  -1  138.59    8.20
   9  -2  -1  129.49    8.40
  -9   2  -1  123.99    7.70
  -2  -9  -1  149.19    7.70
  -9   2  -1  113.19   10.60
   2   9  -1  126.29    6.60
   2   9   1  124.09    6.60
   2   9   1  126.09    6.10
  -9   2   1  122.79    7.80
  -9   2   1  111.09   10.50
   2   9   1  135.49    8.10
  -2  -9   1  144.99    7.80
   9  -2   1  127.69    8.80
  -2  -9   1  124.19    7.90
   9  -2   1  119.99    8.60
  -3  -9  -1 1063.69   47.60
   3   9  -1 1060.69   48.10
  -9   3  -1 1069.19   67.19
  -9   3  -1 1032.10   46.80
   9  -3  -1 1057.59   47.60
  -3  -9  -1 1049.09   50.39
   3   9  -1 1072.19   46.60
  -9   3   1 1021.00   67.09
   3   9   1 1002.60   45.90
  -3  -9   1 1063.89   50.49
  -9   3   1 1019.10   46.80
   9  -3   1 1071.09   47.90
   3   9   1 1051.49   48.10
  -3  -9   1 1079.09   47.60
   9  -3   1 1055.49   47.80
   3   9   1 1064.59   46.40
  -9   3   1  967.50   53.49
  -9   4  -1  200.88   12.20
   4   9  -1  218.08   12.20
  -9   4  -1  219.48   16.00
  -4  -9  -1  229.48   12.20
  -9   4  -1  213.18   10.80
  -4  -9  -1  221.78   12.40
   4   9  -1  223.28   11.50
   4   9  -1  211.38   10.30
   9  -4  -1  229.08   12.00
  -4  -9   1  208.98   12.10
   4   9   1  218.18   11.90
  -9   4   1  221.18   16.00
  -4  -9   1  224.78   12.40
  -9   4   1  198.38   11.60
  -9   4   1  213.18   10.70
   4   9   1  211.38   10.50
   4   9   1  214.38   11.20
   9  -4   1  231.48   12.30
   9  -4   1  220.68   12.20
  -9   5  -1   16.80    3.60
  -5  -9  -1   25.90    4.40
  -9   5  -1   27.20    4.30
   5   9  -1   17.70    2.20
   5   9  -1   14.40    3.40
   9  -5  -1   19.30    3.30
  -5  -9  -1   16.50    3.30
   5   9  -1   25.50    3.60
  -9   5  -1   20.20    2.10
  -9   5   1   19.50    4.00
   5   9   1   17.60    2.50
   5   9   1   21.00    3.70
  -9   5   1   19.60    3.40
   9  -5   1   20.20    3.70
  -9   5   1   18.00    2.00
   5   9   1   16.80    3.10
  -5  -9   1   24.70    4.20
  -5  -9   1   19.30    3.50
  -9   6  -1  122.79    8.90
   6   9  -1  126.79    6.90
  -6  -9  -1  139.69    9.60
  -9   6  -1  140.99   10.80
   6   9  -1  135.49    8.60
  -6  -9  -1  127.79    8.70
   6   9  -1  125.29    8.70
   6   9  -1  124.89    7.80
  -9   6   1  146.09   10.70
   6   9   1  123.29    8.50
   6   9   1  128.59    8.70
  -6  -9   1  132.69    9.50
  -6  -9   1  133.49    8.90
   6   9   1  132.19    7.10
  -9   6   1  125.39    7.40
  -9   6   1  107.69    8.50
   6   9   1  125.39    7.80
   7   9  -1  144.39    7.70
  -7  -9  -1  150.58   10.00
  -7  -9  -1  151.18   10.70
  -9   7  -1  179.68   12.00
   7   9  -1  140.89    9.60
  -9   7  -1  124.29    9.90
   7   9  -1  155.38   10.00
   7   9  -1  146.09    8.60
  -9   7  -1  137.29    8.20
  -9   7   1  134.69    9.90
  -9   7   1  147.19    8.40
   7   9   1  148.59    7.80
  -7  -9   1  162.88   10.90
   7   9   1  122.19    9.60
  -7  -9   1  163.98   10.10
   7   9   1  152.88   10.00
   7   9   1  142.29    8.80
  -9   7   1  169.08   11.80
  -9   8  -1   96.49    8.30
  -8  -9  -1   77.19    7.90
  -8  -9  -1   82.39    7.50
  -9   8  -1   76.09    7.70
   8   9  -1   97.59    6.20
   8   9  -1   80.69    7.50
   8   9  -1   79.79    7.40
  -9   8  -1   71.29    5.00
   8   9  -1   85.89    5.20
  -9   8   1   77.29    5.10
  -8  -9   1   91.79    8.90
  -9   8   1   77.49    7.60
   8   9   1   83.89    5.30
  -9   8   1   71.89    7.30
   8   9   1  109.39    8.50
   8   9   1   69.99    6.90
  -8  -9   1   90.79    7.80
   8   9   1   97.59    6.10
   9   9  -1    1.10    2.20
   9   9  -1    0.50    1.90
   9   9  -1    0.10    3.30
  -9   9  -1   -0.50    1.20
  -9  -9  -1    1.40    3.20
  -9  -9  -1    2.30    4.20
   9   9  -1   -0.40    3.30
  -9   9  -1   -1.30    2.10
  -9   9  -1    0.50    3.30
  -9   9   1   -0.60    1.40
  -9   9   1    0.20    2.20
   9   9   1    2.90    3.40
   9   9   1    3.80    2.30
  -9  -9   1   -3.50    3.70
   9   9   1    3.30    3.40
   9   9   1    0.70    2.30
  -9   9   1    2.60    3.90
  -9  -9   1    2.40    3.40
 -10  -9  -1  313.87   19.20
  10   9  -1  330.67   19.00
  10   9  -1  331.67   17.80
  10   9  -1  335.47   16.20
  10   9  -1  305.27   18.20
  -9  10  -1  346.67   23.30
  -9  10  -1  339.87   19.90
 -10  -9  -1  374.76   20.40
  10   9   1  375.96   19.50
  10   9   1  323.27   18.30
 -10  -9   1  351.56   19.70
  -9  10   1  356.16   23.20
  10   9   1  350.56   18.00
  -9  10   1  324.17   19.50
 -10  -9   1  369.66   20.30
  10   9   1  341.17   16.40
  10   8  -1   78.59    8.10
  10   8  -1   86.89    8.30
  10   8  -1   80.19    6.40
  -8  10  -1   99.19    9.00
 -10  -8  -1   97.89    8.40
  10   8  -1   79.79    7.50
  10   8  -1   97.19    5.90
 -10  -8  -1   98.69    9.70
  -8  10  -1  109.09    8.00
 -10  -8   1   88.59    8.10
  10   8   1   94.09    6.00
  -8  10   1   91.79    7.40
  -8  10   1   95.99    9.00
  10   8   1   69.49    7.20
  10   8   1   72.79    6.40
 -10  -8   1   79.19    9.10
  10   8   1   93.89    8.80
  10   7  -1   20.70    2.70
  10   7  -1   18.30    3.10
 -10  -7  -1    6.50    4.20
  10   7  -1   15.40    4.50
  -7  10  -1   18.10    4.50
  10   7  -1   13.30    4.10
 -10  -7  -1   14.60    3.90
  10   7  -1   21.50    4.30
  10   7   1   15.70    4.90
  10   7   1   16.90    3.10
 -10  -7   1   19.20    4.30
 -10  -7   1   17.50    5.00
  10   7   1   13.10    3.80
  10   7   1   14.30    2.50
  -7  10   1   14.50    2.50
  -7  10   1   16.80    4.60
  10   6  -1  160.18   11.00
 -10  -6  -1  164.38   11.60
  10   6  -1  127.39    9.50
 -10  -6  -1  181.58   10.70
  10   6  -1  147.49    7.80
  10   6  -1  149.79   10.80
  10   6  -1  140.39    8.70
  -6  10  -1  154.28   10.90
  10   6  -1  144.69    7.50
 -10  -6   1  160.78   11.60
  10   6   1  149.49    7.90
 -10  -6   1  138.29   10.20
  10   6   1  143.09    8.70
  10   6   1  155.28   11.10
  10   5  -1    7.30    1.60
 -10  -5  -1    4.80    3.80
  10   5  -1    5.30    2.80
  10   5  -1   -1.40    3.30
  -5  10  -1   -1.70    3.20
 -10  -5  -1    4.40    3.00
  10   5   1   -1.30    3.50
 -10  -5   1    4.30    3.70
  10   5   1    6.00    2.10
 -10  -5   1    1.50    3.00
  -4  10  -1   32.90    5.00
  10   4  -1   31.30    4.90
  10   4  -1   32.10    2.60
  10   4  -1   29.90    4.10
 -10  -4  -1   29.60    4.30
 -10  -4  -1   25.60    4.20
 -10  -4  -1   22.80    4.60
 -10  -4   1   21.10    4.90
 -10  -4   1   38.10    4.80
  10   4   1   32.50    2.90
 -10  -4   1   25.60    4.00
  10   4   1   17.40    4.30
 -10  -3  -1  668.13   30.40
  -3  10  -1  591.84   31.00
 -10  -3  -1  548.15   31.40
 -10  -3  -1  581.34   30.80
  10   3  -1  624.54   27.30
  10   3  -1  637.44   30.10
 -10  -3  -1  612.54   41.30
  10   3  -1  662.23   29.20
  -3  10  -1  539.65   28.40
 -10  -3   1  555.24   30.90
  10   3   1  624.64   30.20
 -10  -3   1  594.84   31.50
 -10  -3   1  669.83   41.70
 -10  -3   1  652.03   30.50
  10   3   1  648.94   27.40
 -10  -2  -1  568.14   36.90
 -10  -2  -1  496.65   27.70
 -10  -2  -1  512.65   27.80
  10   2  -1  549.05   26.70
  10   2  -1  590.64   25.70
  -2  10  -1  546.05   27.70
 -10  -2  -1  578.74   27.00
  -2  10  -1  505.55   25.30
  -2  10   1  493.85   25.10
 -10  -2   1  571.64   36.90
 -10  -2   1  516.65   27.50
  10   2   1  561.84   26.90
  -2  10   1  547.75   33.80
 -10  -2   1  546.05   28.10
 -10  -2   1  547.25   26.90
  10   2   1  559.04   26.90
 -10  -2   1  499.05   27.60
 -10  -1  -1   67.99    5.20
  10   1  -1   69.89    5.10
 -10  -1  -1   59.79    6.30
  -1  10  -1   62.19    5.10
  10   1  -1   61.59    6.40
 -10  -1  -1   64.49    5.10
   1 -10  -1   76.39    3.90
 -10  -1  -1   44.30    6.90
  -1  10  -1   70.09    6.30
  -1  10  -1   71.69    5.30
 -10  -1   1   59.09    7.70
 -10  -1   1   64.99    6.60
 -10  -1   1   55.79    4.70
 -10  -1   1   62.99    5.00
  10   1   1   60.99    6.40
  10   1   1   58.59    6.30
  -1  10   1   63.99    4.90
 -10  -1   1   59.49    4.30
  -1  10   1   55.29    4.90
   0  10  -1    0.20    2.40
 -10   0  -1    1.50    3.00
 -10   0  -1    1.10    1.30
  10   0  -1   -1.20    1.70
 -10   0  -1   -0.70    1.20
   0  10  -1    1.10    1.40
   0  10  -1   -0.90    2.50
  10   0  -1   -5.80    2.50
 -10   0  -1    0.70    1.40
   0 -10  -1   -0.40    1.30
 -10   0  -1   -0.20    2.40
 -10   0   1    2.20    3.00
  10   0   1   -1.50    2.90
   0  10   1    1.10    1.50
   0  10   1   -2.80    2.00
  10   0   1   -2.40    3.00
 -10   0   1    3.40    2.90
   0  10   1    8.50    1.70
 -10   0   1   -0.50    1.20
 -10   1  -1   54.89    4.00
   1  10  -1   65.49    5.40
  10  -1  -1   62.09    6.00
  -1 -10  -1   67.29    4.60
 -10   1  -1   47.50    6.60
 -10   1  -1   60.89    3.30
 -10   1  -1   53.49    5.30
   1  10   1   62.69    5.40
   1  10   1   64.49    4.20
  -1 -10   1   74.59    4.70
 -10   1   1   56.29    7.20
  10  -1   1   63.49    6.20
 -10   1   1   57.29    5.60
  10  -1   1   65.39    6.40
 -10   1   1   56.79    4.00
  -2 -10  -1  549.65   26.90
  10  -2  -1  575.64   26.50
 -10   2  -1  541.25   25.70
 -10   2  -1  535.75   36.50
   2  10  -1  528.05   24.30
   2  10  -1  549.15   26.20
 -10   2  -1  516.15   28.10
 -10   2   1  543.45   25.90
 -10   2   1  555.84   36.60
  -2 -10   1  547.75   26.90
  10  -2   1  551.64   26.70
   2  10   1  534.55   24.40
  10  -2   1  550.34   26.70
   2  10   1  560.34   26.20
 -10   2   1  525.15   28.10
  -3 -10  -1  641.84   30.20
 -10   3  -1  611.94   40.40
   3  10  -1  606.04   29.10
   3  10  -1  608.74   27.50
  -3 -10  -1  636.94   29.00
 -10   3  -1  573.04   30.10
 -10   3  -1  585.04   28.10
  10  -3  -1  664.63   29.30
   3  10  -1  573.34   27.00
 -10   3  -1  570.34   31.30
   3  10   1  613.64   29.10
 -10   3   1  565.84   31.40
 -10   3   1  621.24   40.50
  -3 -10   1  621.34   28.90
  10  -3   1  586.84   29.30
  -3 -10   1  645.84   30.20
 -10   3   1  603.34   28.20
  10  -3   1  610.34   29.30
   3  10   1  625.94   27.20
 -10   4  -1   24.60    4.80
  -4 -10  -1   26.40    4.40
   4  10  -1   33.70    3.60
 -10   4  -1   30.50    3.20
   4  10  -1   31.90    2.90
  -4 -10  -1   30.40    3.80
 -10   4  -1   31.70    4.30
  10  -4  -1   32.20    4.40
 -10   4  -1   24.40    2.40
   4  10  -1   34.00    4.60
   4  10   1   26.90    4.10
 -10   4   1   29.10    3.20
 -10   4   1   22.60    2.40
   4  10   1   28.00    3.20
   4  10   1   32.10    3.10
  10  -4   1   28.30    4.40
  -4 -10   1   36.20    4.10
 -10   4   1   28.80    5.10
  -4 -10   1   34.50    4.50
  10  -4   1   30.40    4.40
   5  10  -1    0.10    2.40
 -10   5  -1    6.10    3.20
  -5 -10  -1    2.70    2.70
   5  10  -1    8.20    3.30
   5  10  -1    5.20    1.90
  -5 -10  -1    2.00    3.20
 -10   5  -1    3.80    1.40
 -10   5  -1    3.50    2.80
   5  10  -1    2.10    2.20
   5  10   1    2.60    2.30
   5  10   1    4.60    3.30
   5  10   1    1.80    2.20
 -10   5   1    3.70    3.00
  -5 -10   1   -0.50    2.60
   5  10   1    5.70    2.20
 -10   5   1    4.80    1.50
 -10   5   1    0.00    2.60
  -5 -10   1    1.80    3.10
 -10   6  -1  152.78   12.10
  -6 -10  -1  159.28   10.50
  -6 -10  -1  145.49    9.60
 -10   6  -1  142.49    9.90
   6  10  -1  138.59    7.60
   6  10  -1  154.08    9.70
 -10   6  -1  136.19    8.00
   6  10  -1  139.29    9.20
   6  10  -1  140.19    8.30
 -10   6   1  122.49    9.50
 -10   6   1  156.38   12.10
   6  10   1  148.49    7.70
   6  10   1  129.99    9.00
   6  10   1  137.29    8.40
   6  10   1  133.39    9.40
 -10   6   1  145.19    8.10
  -6 -10   1  138.69    9.60
  -6 -10   1  134.69   10.30
 -10   7  -1   13.80    2.00
   7  10  -1   17.90    3.90
 -10   7  -1   16.30    4.10
   7  10  -1    8.70    3.70
  -7 -10  -1   13.90    3.90
   7  10  -1   18.00    2.60
 -10   7  -1   13.60    4.10
  -7 -10  -1   15.60    4.60
   7  10  -1   19.10    3.10
   7  10   1   17.30    3.00
   7  10   1   15.80    4.30
 -10   7   1   12.40    2.00
  -7 -10   1   14.20    4.60
   7  10   1   14.70    3.80
   7  10   1   17.60    2.80
 -10   7   1   14.20    4.00
 -10   7   1   21.80    4.30
  -7 -10   1   10.40    3.50
  -8 -10  -1   79.79    7.60
   8  10  -1   93.79    6.50
 -10   8  -1  100.59    8.80
 -10   8  -1   85.79    8.50
   8  10  -1   83.39    7.70
   8  10  -1   82.29    7.80
   8  10  -1   88.29    5.60
  -8 -10  -1   88.59    8.80
 -10   8  -1   83.19    5.40
   8  10   1   84.99    7.90
   8  10   1   88.09    6.30
 -10   8   1   89.79    5.70
 -10   8   1  101.79    8.90
   8  10   1   90.59    5.70
  -8 -10   1   99.49    9.50
  -8 -10   1   82.09    7.60
   8  10   1   76.09    7.50
 -10   8   1   96.89    8.60
 -10   9  -1  336.37   19.40
   9  10  -1  343.87   17.80
 -10   9  -1  369.06   23.80
  -9 -10  -1  350.96   20.00
  -9 -10  -1  316.77   19.20
 -10   9  -1  322.17   18.10
   9  10  -1  324.07   18.30
   9  10  -1  342.57   18.90
   9  10  -1  340.97   16.20
  -9 -10   1  351.16   19.80
 -10   9   1  324.77   18.00
 -10   9   1  377.16   23.80
   9  10   1  340.67   18.30
  -9 -10   1  318.07   19.20
   9  10   1  347.57   16.30
   9  10   1  310.37   18.50
   9  10   1  334.57   17.90
 -10   9   1  334.47   19.50
 -10  10  -1    1.60    2.50
  10  10  -1    2.80    4.20
  10  10  -1    0.60    2.30
 -10  10  -1    2.70    3.60
  10  10  -1   -1.80    2.30
 -10 -10  -1    3.60    4.20
 -10 -10  -1    3.60    3.60
  10  10  -1    5.10    4.00
 -10 -10   1   -2.00    3.50
  10  10   1   -1.80    3.30
 -10 -10   1   -6.00    4.00
  10  10   1   -3.20    3.20
  10  10   1    1.10    2.20
 -10  10   1    2.00    4.10
  10  10   1   -0.20    2.70
 -10  10   1    0.70    2.50
 -11 -10  -1  329.17   19.50
  11  10  -1  301.17   16.60
 -10  11  -1  326.67   21.90
  11  10  -1  317.27   15.30
 -10  11  -1  294.87   18.60
 -11 -10  -1  299.77   18.40
  11  10  -1  305.07   17.80
  11  10  -1  316.07   18.50
  11  10   1  305.27   15.30
 -11 -10   1  307.17   19.30
 -11 -10   1  307.87   18.60
  11  10   1  297.47   18.30
  11  10   1  308.67   16.60
 -10  11   1  313.47   21.60
 -11  -9  -1   79.89    9.00
  -9  11  -1   74.89    7.20
  11   9  -1   76.09    5.60
  -9  11  -1   86.89    8.90
  11   9  -1   75.69    8.10
  11   9  -1   72.69    6.10
  11   9  -1   71.09    7.40
 -11  -9  -1   75.19    7.90
  11   9   1   75.79    8.10
  11   9   1   63.39    5.70
  -9  11   1   70.49    6.80
 -11  -9   1   95.79    9.90
  11   9   1   71.99    5.40
 -11  -9   1   73.59    8.00
 -11  -8  -1 1632.34   75.09
  11   8  -1 1680.73   74.49
  -8  11  -1 1539.25   78.49
 -11  -8  -1 1551.64   78.99
  11   8  -1 1659.93   74.59
  11   8  -1 1632.14   71.19
  -8  11  -1 1653.33  101.79
  11   8  -1 1607.74   74.39
  11   8  -1 1568.14   77.89
  11   8   1 1629.24   71.19
  11   8   1 1646.74   74.59
  11   8   1 1593.94   77.99
  -8  11   1 1668.53  101.49
 -11  -8   1 1617.24   75.09
 -11  -8   1 1611.44   79.19
  11   7  -1  142.49   10.90
 -11  -7  -1  141.69   10.10
  11   7  -1  119.59    9.20
  11   7  -1  125.69    8.00
 -11  -7  -1  143.09   11.00
  11   7  -1  147.29   11.10
  11   7  -1  127.79    7.60
  -7  11  -1  131.19   10.70
  11   7   1  151.98   11.00
  -7  11   1  135.09    9.40
 -11  -7   1  135.69   10.20
  11   7   1  135.99    7.70
  11   7   1  126.19    8.10
 -11  -7   1  133.79   11.20
  11   6  -1   56.59    4.80
  11   6  -1   53.29    7.10
  11   6  -1   50.79    3.90
 -11  -6  -1   46.30    5.70
 -11  -6  -1   59.29    7.50
  -6  11  -1   35.50    5.90
  11   6  -1   56.19    7.20
  11   6  -1   55.79    4.30
  11   6  -1   53.99    6.10
 -11  -6   1   53.99    7.60
 -11  -6   1   48.70    6.20
  11   6   1   62.39    7.50
  11   6   1   55.09    4.70
  11   6   1   57.49    4.30
 -11  -5  -1   52.19    7.10
  11   5  -1   63.89    4.20
  11   5  -1   66.39    4.80
  11   5  -1   64.19    6.20
 -11  -5  -1   52.79    6.10
  -5  11  -1   62.79    7.00
  11   5  -1   57.79    7.00
  11   5   1   62.09    7.50
  11   5   1   66.49    4.60
 -11  -5   1   60.69    6.50
 -11  -5   1   56.49    7.20
  11   5   1   63.49    5.10
 -11  -4  -1  116.69    9.20
 -11  -4  -1  117.99   10.00
  -4  11  -1  119.89    9.80
  11   4  -1  133.69   10.30
  11   4  -1  124.49    8.50
 -11  -4  -1  115.69    8.70
  11   4  -1  123.59    6.60
  11   4   1  136.79   10.70
 -11  -4   1  135.29   10.10
  11   4   1  129.89    7.80
 -11  -4   1  124.29    9.20
 -11  -3  -1   28.70    5.50
  11   3  -1   39.20    4.40
 -11  -3  -1   24.20    4.40
  11   3  -1   32.90    5.20
  -3  11  -1   28.20    5.00
  11   3  -1   33.20    2.80
  11   3   1   27.90    5.50
 -11  -3   1   37.60    6.90
  11   3   1   44.20    3.20
 -11  -3   1   28.30    4.20
 -11  -3   1   36.00    5.60
  -2  11  -1  246.08   14.80
  11   2  -1  263.07   12.00
 -11  -2  -1  233.08   14.20
 -11  -2  -1  260.77   14.90
  11   2  -1  242.88   14.80
  11   2  -1  256.47   13.20
   2 -11  -1  269.77   12.30
 -11  -2  -1  248.68   19.50
  -2  11  -1  243.08   13.20
 -11  -2   1  248.38   14.10
 -11  -2   1  237.18   13.70
  11   2   1  278.67   15.20
 -11  -2   1  252.67   15.00
  -2  11   1  252.77   16.40
 -11  -2   1  250.27   19.60
 -11  -2   1  245.98   14.20
  11   2   1  247.28   12.00
  11   1  -1  920.91   40.00
 -11  -1  -1  908.01   42.80
 -11  -1  -1  852.11   40.80
   1 -11  -1  893.81   41.40
 -11  -1  -1  876.21   57.29
  11   1  -1  856.11   41.00
  -1  11  -1  864.61   40.20
  -1  11  -1  919.71   43.10
 -11  -1  -1  826.92   42.80
 -11  -1   1  866.01   42.50
  -1  11   1  835.42   54.79
 -11  -1   1  916.31   44.80
 -11  -1   1  866.41   42.60
 -11  -1   1  824.22   41.00
  -1  11   1  796.22   39.90
 -11  -1   1  872.61   57.29
  11   1   1  827.72   41.20
 -11   0  -1    2.50    3.20
   0 -11  -1    0.30    1.50
  11   0  -1   -3.80    3.10
   0  11  -1    2.30    1.50
 -11   0  -1    0.70    2.60
   0  11  -1    3.10    2.60
 -11   0  -1    1.00    1.40
  11   0   1   -1.90    3.10
 -11   0   1    0.00    3.40
 -11   0   1   -1.30    2.70
 -11   0   1    0.40    1.30
   0  11   1    2.70    1.90
   0  11   1    1.20    2.40
  11   0   1    3.00    3.30
 -11   1  -1  859.51   57.29
   1  11  -1  829.62   38.50
 -11   1  -1  885.21   38.20
  11  -1  -1  925.51   41.30
  -1 -11  -1  897.91   42.20
 -11   1  -1  834.72   44.90
   1  11  -1  889.81   40.80
 -11   1  -1  870.91   40.50
   1  11   1  854.71   40.60
 -11   1   1  861.51   57.39
 -11   1   1  882.91   40.70
  11  -1   1  924.51   41.60
  -1 -11   1  899.91   42.20
   1  11   1  871.11   38.70
 -11   1   1  834.22   44.90
  11  -1   1  882.21   41.40
 -11   2  -1  244.68   13.60
   2  11  -1  259.07   13.80
  -2 -11  -1  250.47   13.60
  11  -2  -1  241.78   14.50
 -11   2  -1  249.97   13.60
 -11   2  -1  263.27   19.30
   2  11  -1  234.38   11.90
  11  -2   1  250.97   14.70
 -11   2   1  270.97   19.50
   2  11   1  252.17   13.60
  -2 -11   1  269.27   13.70
   2  11   1  256.17   12.10
 -11   2   1  247.78   13.70
 -11   2   1  231.98   13.60
  11  -2   1  270.47   15.00
   3  11  -1   29.50    4.60
   3  11  -1   34.20    3.10
 -11   3  -1   32.30    4.30
  11  -3  -1   30.40    5.10
 -11   3  -1   35.30    3.00
 -11   3  -1   35.00    5.80
  -3 -11  -1   31.80    3.90
 -11   3  -1   33.30    4.00
  -3 -11   1   30.50    3.90
   3  11   1   33.80    4.70
   3  11   1   31.90    3.20
  11  -3   1   38.80    5.40
  11  -3   1   35.90    5.40
 -11   3   1   46.60    6.50
 -11   3   1   33.70    3.00
 -11   3   1   30.20    3.90
 -11   4  -1  131.89   11.30
   4  11  -1  116.69    8.80
   4  11  -1  117.29    6.60
 -11   4  -1  125.89    7.40
   4  11  -1  104.19    7.20
 -11   4  -1  111.79    8.30
 -11   4  -1  110.49    6.90
  -4 -11  -1  112.69    8.10
  11  -4  -1  114.19    8.90
  -4 -11   1  117.89    8.20
 -11   4   1  124.99    7.30
  11  -4   1  118.59    9.10
 -11   4   1  148.09   11.50
 -11   4   1  112.79    7.00
   4  11   1  117.89    7.50
   4  11   1  129.29    8.50
   4  11   1  125.29    6.70
   5  11  -1   50.09    5.90
   5  11  -1   64.79    4.60
 -11   5  -1   61.19    6.10
  -5 -11  -1   57.39    5.90
   5  11  -1   60.99    5.10
 -11   5  -1   57.49    4.20
 -11   5  -1   61.39    7.60
   5  11  -1   54.59    5.50
   5  11   1   68.39    6.70
  -5 -11   1   57.79    5.90
 -11   5   1   53.29    7.20
   5  11   1   64.79    4.80
 -11   5   1   61.89    4.40
  -5 -11   1   68.49    7.10
   5  11   1   69.49    5.30
   6  11  -1   49.30    4.10
  -6 -11  -1   44.70    6.30
   6  11  -1   42.20    5.70
 -11   6  -1   48.00    3.80
 -11   6  -1   48.30    6.90
 -11   6  -1   62.49    6.50
   6  11  -1   47.20    4.40
   6  11  -1   45.50    5.10
  -6 -11  -1   53.09    5.80
   6  11   1   59.59    5.00
   6  11   1   53.49    4.20
   6  11   1   48.30    5.20
 -11   6   1   56.79    7.20
  -6 -11   1   56.89    5.90
 -11   6   1   47.10    3.90
  -6 -11   1   59.49    6.90
   6  11   1   47.30    5.90
 -11   7  -1  158.08   12.10
 -11   7  -1  135.89   10.00
   7  11  -1  125.59    9.10
   7  11  -1  128.19    9.40
  -7 -11  -1  127.99    9.70
   7  11  -1  130.19    7.40
 -11   7  -1  121.39    7.60
  -7 -11  -1  144.49   10.60
   7  11  -1  116.29    8.10
  -7 -11   1  124.19    9.40
   7  11   1  134.59    9.40
  -7 -11   1  144.39   10.70
   7  11   1  131.99    9.00
 -11   7   1  125.69    9.70
 -11   7   1  139.19   11.80
 -11   7   1  131.49    7.80
   7  11   1  133.89    8.10
   7  11   1  129.59    7.50
  -8 -11  -1 1553.04   77.59
 -11   8  -1 1664.93  101.69
   8  11  -1 1613.04   76.89
  -8 -11  -1 1690.93   73.89
 -11   8  -1 1618.64   77.19
   8  11  -1 1512.25   73.19
   8  11  -1 1580.94   72.29
   8  11  -1 1658.73   70.09
 -11   8  -1 1498.95   81.39
   8  11   1 1625.34   76.89
  -8 -11   1 1526.15   77.59
  -8 -11   1 1618.94   73.59
   8  11   1 1517.15   73.19
   8  11   1 1618.54   72.39
   8  11   1 1676.73   70.19
 -11   8   1 1554.14   81.49
 -11   8   1 1656.63  101.59
 -11   8   1 1522.75   76.89
  -9 -11  -1   62.49    7.30
 -11   9  -1   82.19    8.00
   9  11  -1   76.79    6.20
 -11   9  -1   78.69    8.50
   9  11  -1   70.99    7.30
   9  11  -1   72.59    7.50
  -9 -11  -1   63.99    8.40
   9  11  -1   66.29    5.10
  -9 -11   1   65.79    7.30
   9  11   1   69.29    5.40
 -11   9   1   65.69    4.90
   9  11   1   73.49    7.30
   9  11   1   59.39    7.00
 -11   9   1   72.29    8.10
   9  11   1   74.99    6.10
  -9 -11   1   58.69    7.60
 -11   9   1   71.89    7.90
  10  11  -1  315.47   15.00
 -11  10  -1  304.67   21.90
  10  11  -1  307.77   17.80
 -10 -11  -1  294.77   17.90
  10  11  -1  307.87   17.70
  10  11  -1  316.17   16.30
 -10 -11  -1  307.47   18.90
 -11  10  -1  293.67   18.20
 -11  10   1  317.97   21.70
  10  11   1  304.07   14.90
  10  11   1  293.17   16.20
  10  11   1  287.87   17.10
 -10 -11   1  270.37   17.80
 -11  10   1  289.97   18.40
 -10 -11   1  306.37   18.90
  10  11   1  312.77   17.80
  10  11   1  290.77   14.80
  11  11  -1    5.40    4.50
  11  11  -1    1.10    2.60
  11  11  -1   -2.10    2.00
  11  11  -1   -0.80    3.80
 -11 -11  -1   -0.10    3.60
 -11  11  -1    1.50    3.10
  11  11  -1    3.10    3.20
 -11 -11  -1   10.70    5.10
 -11  11  -1    7.50    4.80
  11  11   1   -0.30    2.00
 -11 -11   1   -3.40    4.60
  11  11   1   -1.50    2.70
  11  11   1   -0.50    2.70
  11  11   1    1.90    4.00
 -11  11   1    1.30    2.80
 -11 -11   1    0.80    3.80
  12  11  -1   -0.60    2.40
  12  11  -1    7.50    4.60
 -11  12  -1    8.50    5.40
 -12 -11  -1    1.70    4.10
  12  11  -1    6.50    3.40
 -11  12  -1    2.10    2.30
  12  11   1    5.20    2.80
  12  11   1    2.10    2.30
  12  11   1   -0.30    2.80
 -12 -11   1    5.20    4.30
 -11  12   1    0.60    2.30
 -10  12  -1   19.60    3.20
  12  10  -1   18.70    3.50
  12  10  -1   22.70    3.90
 -12 -10  -1   18.40    4.70
  12  10  -1   17.70    5.10
 -10  12  -1   26.60    6.30
 -12 -10  -1   22.70    6.50
 -10  12  -1   24.90    4.40
  12  10   1   24.60    4.00
  12  10   1   19.20    3.50
 -12 -10   1   22.60    5.30
 -12 -10   1   17.30    5.40
 -10  12   1   24.80    4.10
  12  10   1   21.60    5.80
 -10  12   1   24.00    3.20
 -12  -9  -1  761.62   40.20
  12   9  -1  795.12   38.10
  -9  12  -1  765.62   40.60
  12   9  -1  774.52   38.60
  12   9  -1  785.22   35.20
  12   9  -1  803.92   39.00
  -9  12  -1  771.52   50.09
 -12  -9  -1  770.22   39.40
 -12  -9   1  776.82   40.50
  12   9   1  784.22   38.60
  12   9   1  740.33   38.70
 -12  -9   1  781.92   39.50
  -9  12   1  787.32   49.90
  12   9   1  789.52   35.40
 -12  -8  -1  229.58   14.60
 -12  -8  -1  237.28   15.70
  -8  12  -1  233.88   15.40
  12   8  -1  208.38   14.80
  12   8  -1  195.18   13.30
  12   8  -1  223.48   12.50
  12   8  -1  230.18   11.70
  -8  12  -1  232.58   15.90
  12   8   1  223.68   12.70
  12   8   1  223.68   11.60
 -12  -8   1  216.48   14.70
 -12  -8   1  226.18   15.60
  12   8   1  228.88   15.20
  -8  12   1  233.98   15.40
  -7  12  -1  754.32   39.70
  12   7  -1  739.53   37.90
  12   7  -1  808.12   38.50
  12   7  -1  748.13   37.00
 -12  -7  -1  795.82   38.50
  12   7  -1  788.12   38.20
 -12  -7  -1  748.03   39.40
  12   7  -1  770.92   34.70
 -12  -7   1  760.62   39.60
 -12  -7   1  772.32   38.60
  12   7   1  757.12   37.90
  12   7   1  800.12   38.40
  12   7   1  790.32   34.70
  -7  12   1  761.22   48.30
  12   6  -1   10.80    3.90
  12   6  -1    8.90    4.60
 -12  -6  -1    2.80    4.30
 -12  -6  -1   10.80    3.90
  -6  12  -1    1.90    3.90
  12   6  -1    4.30    4.50
  12   6  -1    2.90    2.20
  12   6  -1    2.10    2.20
  12   6   1    1.60    2.60
 -12  -6   1    1.50    4.40
  12   6   1    6.80    2.30
  12   6   1    1.90    3.90
 -12  -6   1    6.80    3.80
  12   5  -1  347.57   18.90
  12   5  -1  403.46   21.10
 -12  -5  -1  379.96   21.10
  12   5  -1  373.96   17.10
  -5  12  -1  378.06   21.10
  12   5  -1  387.56   20.90
  12   5  -1  358.76   19.00
  12   5   1  351.46   18.90
  12   5   1  373.36   21.10
  12   5   1  372.76   17.40
 -12  -5   1  378.16   21.00
  -4  12  -1   29.90    5.80
  12   4  -1   42.50    6.40
  12   4  -1   33.30    4.60
  12   4  -1   27.60    3.50
 -12  -4  -1   23.50    5.40
  12   4  -1   29.80    2.80
 -12  -4  -1   13.20    3.80
  12   4   1   18.50    5.30
  12   4   1   33.80    3.50
 -12  -4   1   31.00    5.80
  12   4   1   25.50    3.40
 -12  -4   1   23.60    4.50
  12   3  -1   58.69    4.00
  12   3  -1   45.20    6.20
  -3  12  -1   50.29    6.70
 -12  -3  -1   40.30    6.30
 -12  -3  -1   42.30    5.30
  12   3  -1   38.10    4.60
 -12  -3   1   54.19    6.70
  12   3   1   50.49    4.30
 -12  -3   1   40.70    5.20
  12   3   1   54.59    7.10
 -12  -3   1   46.30    4.10
  12   2  -1   32.00    2.80
  12   2  -1   23.30    5.20
 -12  -2  -1   27.90    6.20
   2 -12  -1   33.20    2.50
  -2  12  -1   32.00    5.70
  12   2  -1   34.20    4.20
 -12  -2  -1   26.70    3.80
 -12  -2  -1   24.00    4.80
 -12  -2   1   31.70    3.80
  12   2   1   30.40    5.70
 -12  -2   1   34.90    3.30
 -12  -2   1   23.50    6.00
 -12  -2   1   29.50    3.80
  12   2   1   24.40    2.70
 -12  -2   1   22.80    5.20
  -1  12  -1 1376.76   64.39
  12   1  -1 1447.86   65.19
 -12  -1  -1 1504.45   64.99
 -12  -1  -1 1325.47   72.29
 -12  -1  -1 1445.86   91.49
 -12  -1  -1 1512.45   68.49
   1 -12  -1 1467.55   67.09
 -12  -1  -1 1472.25   68.49
 -12  -1   1 1240.38   67.99
 -12  -1   1 1434.96   91.49
 -12  -1   1 1385.46   64.89
  -1  12   1 1348.47   64.09
 -12  -1   1 1399.56   72.39
  12   1   1 1468.25   65.39
  12   0  -1    2.20    3.70
 -12   0  -1    0.70    3.00
 -12   0  -1    0.80    1.30
 -12   0  -1    2.10    1.70
 -12   0  -1   -0.30    3.50
   0  12  -1   -2.00    1.60
   0  12  -1    0.70    2.80
   0 -12  -1    0.90    1.90
   0  12   1   -1.10    2.50
 -12   0   1   -1.10    3.20
 -12   0   1    0.60    4.00
  12   0   1    5.20    3.90
   0  12   1    1.70    2.10
   0 -12   1    0.30    1.80
 -12   0   1   -1.70    1.40
   1  12  -1 1384.36   65.19
 -12   1  -1 1299.67   72.89
 -12   1  -1 1409.06   91.99
 -12   1  -1 1441.46   64.79
 -12   1  -1 1421.16   62.19
  -1 -12  -1 1492.65   68.29
   1  12  -1 1417.06   62.49
  12  -1  -1 1448.76   65.49
   1  12   1 1439.76   62.59
 -12   1   1 1402.96   64.79
 -12   1   1 1407.16   62.09
  -1 -12   1 1551.04   68.39
  12  -1   1 1394.16   65.59
 -12   1   1 1493.25   92.19
   1  12   1 1446.76   65.19
 -12   1   1 1387.96   72.99
   2  12  -1   28.50    3.40
 -12   2  -1   30.90    4.30
  -2 -12  -1   30.10    3.60
 -12   2  -1   34.10    3.00
   2  12  -1   22.10    4.10
   2  12  -1   22.70    2.80
  12  -2  -1   25.60    4.90
 -12   2  -1   38.80    6.60
   2  12   1   32.80    3.30
   2  12   1   33.20    4.50
  12  -2   1   39.70    5.90
 -12   2   1   26.30    2.80
  -2 -12   1   30.70    3.80
 -12   2   1   32.30    6.20
   2  12   1   36.00    3.90
 -12   2   1   23.40    4.00
   3  12  -1   49.90    5.50
   3  12  -1   45.20    4.30
   3  12  -1   48.00    3.80
 -12   3  -1   44.30    3.80
 -12   3  -1   41.30    4.70
 -12   3  -1   48.00    7.40
  12  -3  -1   37.50    5.50
  -3 -12  -1   48.90    4.80
   3  12   1   53.19    4.50
  -3 -12   1   51.29    5.00
 -12   3   1   46.00    4.80
  12  -3   1   44.50    6.30
 -12   3   1   45.80    3.90
   3  12   1   60.09    6.10
 -12   3   1   56.49    7.90
   3  12   1   48.80    4.10
   4  12  -1   30.10    3.10
   4  12  -1   33.50    5.10
   4  12  -1   25.00    3.40
 -12   4  -1   25.10    2.70
  -4 -12  -1   29.50    4.20
 -12   4  -1   29.10    6.00
   4  12   1   25.40    3.20
  -4 -12   1   26.30    4.10
 -12   4   1   32.90    3.00
   4  12   1   28.90    3.30
   4  12   1   25.70    4.90
 -12   4   1   29.40    5.70
  -5 -12  -1  342.07   19.00
 -12   5  -1  327.17   19.10
   5  12  -1  369.86   16.60
   5  12  -1  346.07   18.10
 -12   5  -1  339.37   18.50
 -12   5  -1  387.86   25.70
   5  12  -1  335.07   18.70
   5  12   1  341.47   18.10
 -12   5   1  363.26   18.70
   5  12   1  322.87   18.50
   5  12   1  347.87   16.60
  -5 -12   1  320.77   19.00
 -12   5   1  379.16   25.60
  -6 -12  -1    2.50    3.20
 -12   6  -1    4.80    1.70
   6  12  -1    5.30    2.60
   6  12  -1    5.60    2.40
 -12   6  -1    6.40    3.90
   6  12  -1   11.10    4.10
 -12   6  -1    6.00    3.60
 -12   6   1    6.50    1.80
   6  12   1    3.30    2.30
  -6 -12   1    7.60    3.40
   6  12   1    6.10    2.30
 -12   6   1    6.20    3.60
   6  12   1    2.80    3.70
  -7 -12  -1  711.13   37.50
   7  12  -1  761.22   33.30
   7  12  -1  726.83   36.50
 -12   7  -1  698.03   38.10
   7  12  -1  712.53   35.80
 -12   7  -1  730.33   37.50
 -12   7  -1  819.22   49.40
   7  12   1  797.92   33.50
 -12   7   1  730.43   38.20
 -12   7   1  746.83   49.00
   7  12   1  695.93   35.60
   7  12   1  748.73   36.60
  -7 -12   1  683.93   37.40
 -12   8  -1  205.68   14.10
   8  12  -1  204.08   13.30
   8  12  -1  242.38   11.50
   8  12  -1  209.78   12.20
   8  12  -1  208.58   11.00
  -8 -12  -1  208.88   13.80
 -12   8  -1  211.98   12.00
 -12   8  -1  244.58   17.60
 -12   8   1  234.58   17.30
   8  12   1  229.48   11.60
   8  12   1  215.38   10.90
   8  12   1  221.68   12.30
 -12   8   1  219.28   12.20
  -8 -12   1  184.28   13.60
   8  12   1  215.18   13.70
   9  12  -1  778.72   37.60
   9  12  -1  776.52   38.60
 -12   9  -1  787.22   40.10
 -12   9  -1  718.53   35.20
   9  12  -1  759.42   36.00
 -12   9  -1  791.12   51.59
   9  12  -1  810.82   38.40
   9  12  -1  814.42   35.20
  -9 -12  -1  721.63   39.80
   9  12   1  787.52   38.60
 -12   9   1  807.62   51.49
  -9 -12   1  795.82   39.20
 -12   9   1  758.32   40.00
 -12   9   1  752.52   40.40
  -9 -12   1  730.23   39.90
   9  12   1  766.42   37.90
   9  12   1  804.82   36.00
   9  12   1  844.12   35.40
  10  12  -1   17.50    3.40
 -12  10  -1   26.10    5.40
 -10 -12  -1   18.00    4.70
 -12  10  -1   19.20    5.70
  10  12  -1   27.80    5.40
 -10 -12  -1   23.00    6.00
  10  12  -1   29.50    6.00
 -12  10  -1   19.60    1.80
  10  12  -1   25.70    3.10
  10  12  -1   25.60    4.00
  10  12   1   20.40    5.20
  10  12   1   31.20    4.40
 -12  10   1   22.30    1.80
  10  12   1   21.80    2.90
 -12  10   1   22.50    2.90
  10  12   1   21.90    3.80
 -12  10   1   17.30    4.70
 -12  10   1   22.70    5.90
 -10 -12   1   20.60    5.00
 -12  11  -1    6.40    4.80
 -12  11  -1    2.50    1.10
  11  12  -1   10.10    3.60
 -11 -12  -1   -0.90    4.90
 -12  11  -1    1.80    2.10
  11  12  -1    5.70    2.30
  11  12  -1   18.00    5.10
 -11 -12  -1    2.50    3.90
  11  12  -1    2.70    2.50
  11  12   1   -1.40    2.80
 -11 -12   1    5.80    4.50
  11  12   1    6.00    2.30
  11  12   1    2.40    3.20
 -12  11   1    2.70    2.30
  11  12   1    2.50    4.10
 -12  12  -1  -10.90    4.20
 -12  12  -1    5.70    2.60
  12  12  -1   -1.30    4.00
 -12 -12  -1    4.10    4.00
  12  12  -1   -1.20    2.80
  12  12  -1   -2.10    2.40
  12  12  -1   -1.40    3.00
  12  12   1   -0.10    3.10
 -12 -12   1    2.30    4.30
  12  12   1    2.40    3.40
  12  12   1   -2.20    2.30
 -12  12   1    1.20    2.10
  13  12  -1   73.19    6.40
 -12  13  -1   51.09    8.10
 -12  13  -1   59.39    5.10
  13  12  -1   54.49    5.40
 -13 -12  -1   51.69    7.40
  13  12  -1   72.29    8.30
 -12  13   1   44.70    4.80
  13  12   1   45.70    5.30
 -13 -12   1   40.90    7.10
  13  12   1   56.89    6.00
 -11  13  -1  108.69   11.40
  13  11  -1  122.29    7.80
 -11  13  -1  106.19    7.30
 -13 -11  -1   92.99    9.70
  13  11  -1  134.19   10.90
  13  11  -1  121.49    8.60
 -13 -11   1  127.59   11.50
 -11  13   1  108.59    7.40
  13  11   1  117.19    8.50
  13  11   1  105.89    7.40
  13  10  -1   57.49    5.20
  13  10  -1   74.19    6.40
 -10  13  -1   66.89    5.40
 -10  13  -1   53.49    8.10
  13  10  -1   72.89    8.20
 -13 -10  -1   67.59    8.00
 -13 -10   1   67.59    8.50
  13  10   1   68.69    6.00
 -10  13   1   72.79    5.50
  13  10   1   61.39    5.70
  13   9  -1    6.50    4.50
  -9  13  -1    6.10    2.50
 -13  -9  -1    4.10    4.00
  -9  13  -1    3.60    4.40
  13   9  -1    1.10    2.90
  -9  13  -1    3.30    2.60
  13   9  -1    2.00    2.50
  -9  13   1    6.10    2.30
  13   9   1   10.30    3.30
  -9  13   1    5.90    2.50
 -13  -9   1    6.80    4.10
  13   9   1    1.80    2.50
 -13  -8  -1    7.10    3.80
  13   8  -1   11.20    4.60
 -13  -8  -1    8.30    5.10
  13   8  -1    6.00    1.60
  -8  13  -1    3.60    2.40
  -8  13  -1    5.60    4.90
  13   8  -1    6.40    3.00
  13   8  -1   -1.00    2.60
  13   8  -1    1.50    4.50
 -13  -8   1   -0.70    4.20
  13   8   1    0.80    4.20
  13   8   1    0.70    2.90
  13   8   1    5.80    2.90
  13   8   1    4.20    1.40
  -8  13   1    4.60    1.80
 -13  -8   1    6.40    4.10
  13   7  -1   16.90    3.00
  13   7  -1   14.80    3.20
  13   7  -1   19.00    5.40
  -7  13  -1    5.90    4.60
 -13  -7  -1   17.10    5.50
  13   7  -1   14.00    4.50
  13   7  -1   15.90    5.20
  13   7   1   17.80    3.40
  13   7   1   26.00    5.90
 -13  -7   1   17.70    5.70
  13   7   1   17.80    3.20
  13   6  -1   28.20    6.00
  13   6  -1   30.80    3.80
  -6  13  -1   29.20    6.40
  13   6  -1   26.90    4.80
  13   6  -1   28.10    3.40
  13   6  -1   23.00    5.90
 -13  -6  -1   25.70    6.40
 -13  -6   1   24.00    6.00
  13   6   1   30.10    3.80
  13   6   1   39.10    6.80
  13   6   1   27.30    3.40
  13   5  -1  292.77   14.00
 -13  -5  -1  320.37   18.40
  13   5  -1  294.87   17.80
  -5  13  -1  313.97   18.60
  13   5  -1  289.67   16.10
  13   5  -1  311.77   18.10
  13   5  -1  288.77   15.50
 -13  -5   1  262.67   17.40
 -13  -5   1  299.47   18.30
  13   5   1  312.97   18.40
  13   5   1  302.47   14.50
  13   5   1  277.77   15.50
  13   4  -1  424.86   18.40
 -13  -4  -1  365.76   22.10
  13   4  -1  412.86   20.40
  13   4  -1  392.16   20.20
  -4  13  -1  419.26   22.80
 -13  -4  -1  429.16   22.60
  13   4  -1  420.06   22.40
  13   4  -1  412.46   22.40
  13   4   1  412.06   22.70
 -13  -4   1  381.66   21.30
  13   4   1  397.06   20.30
  13   4   1  393.36   18.70
 -13  -4   1  371.76   22.10
 -13  -4   1  352.06   21.80
  13   3  -1  276.57   15.00
 -13  -3  -1  286.07   16.60
  13   3  -1  304.87   13.80
  13   3  -1  307.17   17.70
 -13  -3  -1  296.67   17.50
  13   3   1  274.07   15.10
 -13  -3   1  291.67   17.60
 -13  -3   1  268.77   16.30
  13   3   1  306.07   14.00
  13   3   1  297.27   17.80
 -13  -3   1  287.67   15.90
 -13  -2  -1  270.27   16.90
   2 -13  -1  289.57   14.60
 -13  -2  -1  297.27   16.10
 -13  -2  -1  289.67   16.10
  13   2  -1  284.47   17.40
 -13  -2   1  290.77   15.80
  13   2   1  315.47   17.80
 -13  -2   1  296.67   15.80
 -13  -2   1  271.57   17.20
  13   2   1  317.77   14.10
 -13  -2   1  282.07   16.00
 -13  -1  -1  275.07   15.40
  -1  13  -1  273.07   15.10
 -13  -1  -1  279.77   16.40
 -13  -1  -1  285.47   22.10
  13   1  -1  283.87   17.00
   1 -13  -1  284.57   14.50
 -13  -1   1  313.37   22.60
 -13  -1   1  272.57   16.50
   1 -13   1  293.47   14.60
  13   1   1  283.67   17.20
 -13  -1   1  269.57   15.40
 -13   0  -1   -1.70    1.20
 -13   0  -1   -1.10    1.70
 -13   0  -1    1.40    3.20
   0  13  -1   -5.00    2.60
   0 -13  -1    0.00    1.90
 -13   0  -1    0.90    3.90
  13   0  -1    5.70    3.70
 -13   0   1   -3.50    3.10
  13   0   1   -1.30    3.60
 -13   0   1    0.40    1.60
 -13   0   1    0.70    4.10
   0  13   1    3.10    2.80
   0 -13   1    1.20    2.00
   1  13  -1  253.67   14.90
  13  -1  -1  299.57   17.10
 -13   1  -1  309.77   16.20
 -13   1  -1  289.37   12.90
  -1 -13  -1  300.37   15.40
 -13   1  -1  286.07   15.70
   1  13  -1  299.47   14.00
   1  13  -1  291.17   15.80
 -13   1  -1  304.07   22.60
   1  13   1  277.77   15.40
 -13   1   1  282.07   15.60
 -13   1   1  270.37   12.70
 -13   1   1  357.26   23.20
  13  -1   1  315.47   17.40
  -1 -13   1  286.87   15.40
 -13   1   1  271.97   16.00
   1  13   1  289.07   14.00
  -2 -13  -1  284.27   15.50
 -13   2  -1  275.97   15.50
   2  13  -1  282.27   13.70
   2  13  -1  287.37   15.70
   2  13  -1  289.87   15.00
 -13   2  -1  298.67   22.40
  13  -2  -1  284.27   16.90
 -13   2  -1  285.77   15.60
 -13   2   1  269.77   15.50
 -13   2   1  276.57   15.60
  -2 -13   1  286.07   15.50
   2  13   1  268.57   15.50
  13  -2   1  299.47   17.10
   2  13   1  311.37   14.10
   2  13   1  291.27   15.10
 -13   2   1  298.97   22.30
  -3 -13  -1  279.67   15.60
   3  13  -1  264.47   15.70
  13  -3  -1  277.57   16.70
 -13   3  -1  307.37   22.10
 -13   3  -1  270.27   15.00
   3  13  -1  294.17   15.00
   3  13  -1  283.27   13.70
 -13   3  -1  276.77   15.30
 -13   3   1  278.67   15.40
   3  13   1  278.17   13.70
 -13   3   1  323.77   22.50
 -13   3   1  276.97   15.10
  -3 -13   1  273.37   15.60
  13  -3   1  303.27   17.10
   3  13   1  261.07   15.50
   3  13   1  284.97   15.00
   4  13  -1  356.96   20.00
 -13   4  -1  404.86   28.00
 -13   4  -1  372.66   20.30
   4  13  -1  405.66   19.80
  -4 -13  -1  369.76   20.40
   4  13  -1  397.06   18.00
 -13   4   1  366.06   20.30
  -4 -13   1  366.26   20.40
   4  13   1  399.26   18.20
   4  13   1  343.57   19.70
 -13   4   1  409.56   28.10
   4  13   1  377.36   19.70
 -13   5  -1  281.07   15.50
   5  13  -1  266.57   16.30
   5  13  -1  260.87   15.20
 -13   5  -1  337.07   22.60
   5  13  -1  283.27   13.90
  -5 -13  -1  285.17   16.40
   5  13   1  277.67   15.30
   5  13   1  294.97   14.20
   5  13   1  297.27   16.40
 -13   5   1  309.07   22.30
  -5 -13   1  277.57   16.40
 -13   5   1  284.97   15.60
 -13   6  -1   26.90    2.80
   6  13  -1   28.50    3.80
   6  13  -1   28.00    3.50
  -6 -13  -1   25.40    4.60
 -13   6  -1   24.10    5.70
   6  13  -1   29.50    5.40
 -13   6  -1   23.30    2.20
   6  13  -1   23.60    2.60
   6  13   1   31.80    3.80
   6  13   1   24.50    2.40
   6  13   1   21.40    4.70
   6  13   1   24.40    3.40
 -13   6   1   31.10    6.10
  -6 -13   1   29.30    4.80
 -13   6   1   28.10    3.00
 -13   6   1   27.60    2.20
 -13   7  -1   15.60    1.80
 -13   7  -1   13.70    4.70
  -7 -13  -1   22.10    4.60
   7  13  -1   21.70    2.50
   7  13  -1   16.80    3.40
 -13   7  -1   18.90    5.20
   7  13  -1   25.30    5.40
   7  13  -1   14.20    3.10
 -13   7  -1   15.20    2.40
   7  13   1   14.30    2.20
   7  13   1   20.60    4.60
 -13   7   1   22.30    5.40
 -13   7   1   17.90    1.80
 -13   7   1   22.00    2.80
  -7 -13   1   23.60    4.70
   7  13   1   10.50    2.90
   7  13   1   18.70    3.40
 -13   8  -1    1.60    1.80
  -8 -13  -1    1.90    3.70
 -13   8  -1    2.20    1.30
   8  13  -1    4.30    2.80
 -13   8  -1    5.20    4.20
   8  13  -1    3.70    2.00
   8  13  -1    4.00    4.00
 -13   8  -1   -2.60    3.40
   8  13  -1    5.90    3.10
 -13   8   1    5.30    3.80
 -13   8   1    1.90    1.20
 -13   8   1    3.70    2.00
   8  13   1    5.30    4.30
   8  13   1    3.30    1.80
  -8 -13   1   -1.40    3.50
   8  13   1    8.20    3.10
   8  13   1    0.30    2.40
   9  13  -1    6.20    2.90
   9  13  -1    9.20    4.90
 -13   9  -1    5.40    1.30
 -13   9  -1    4.80    4.10
   9  13  -1    5.20    2.20
 -13   9  -1    7.10    4.50
   9  13  -1    3.60    3.10
  -9 -13  -1    9.90    4.20
   9  13   1    7.90    4.30
 -13   9   1    3.20    2.00
   9  13   1    5.80    3.10
  -9 -13   1    6.00    4.30
   9  13   1    4.00    2.00
   9  13   1    4.20    3.00
 -13   9   1   11.70    4.40
 -13   9   1    6.70    1.30
 -10 -13  -1   48.70    7.00
  10  13  -1   56.59    7.50
 -13  10  -1   60.29    3.70
 -13  10  -1   74.69    8.80
  10  13  -1   55.89    4.60
  10  13  -1   68.99    6.20
 -13  10  -1   64.89    5.00
  10  13  -1   74.69    5.70
  10  13   1   67.69    5.70
 -10 -13   1   51.79    7.10
  10  13   1   74.89    6.30
 -13  10   1   61.99    4.90
 -13  10   1   57.29    3.60
  10  13   1   54.39    4.50
 -13  10   1   60.09    5.00
 -13  11  -1  110.59    7.00
 -13  11  -1  106.19   10.80
 -11 -13  -1  109.39   10.00
  11  13  -1  117.89    7.10
 -13  11  -1   97.79    5.60
  11  13  -1   99.29    7.50
  11  13  -1  112.79   10.00
  11  13  -1  115.39    8.40
  11  13   1  112.49    8.30
  11  13   1  108.09    6.90
 -11 -13   1   97.49    9.90
 -13  11   1  101.59    5.50
  11  13   1  108.99    7.30
 -13  11   1  108.89    7.00
 -12 -13  -1   48.00    7.10
  12  13  -1   49.00    7.20
 -13  12  -1   44.60    3.30
 -13  12  -1   45.70    4.50
  12  13  -1   56.69    5.30
 -13  12  -1   52.19    8.40
  12  13  -1   62.89    5.00
  12  13  -1   61.19    6.10
 -13  12   1   48.70    3.20
 -13  12   1   43.70    4.50
  12  13   1   41.60    4.90
  12  13   1   62.59    5.00
 -12 -13   1   44.60    7.20
  12  13   1   70.39    6.40
  13  13  -1    2.90    3.30
 -13  13  -1   -3.30    5.30
  13  13  -1   -0.20    4.10
 -13  13  -1   -2.80    2.60
 -13  13  -1   -0.90    1.20
  13  13  -1    0.70    4.90
 -13 -13  -1    4.20    4.60
  13  13   1    4.30    3.40
 -13  13   1   -0.30    2.70
 -13 -13   1   -0.50    4.40
  13  13   1   -1.60    3.70
  14  13  -1  217.38   12.40
 -13  14  -1  236.68   17.70
 -13  14  -1  232.68   12.70
 -14 -13  -1  227.48   16.00
  14  13  -1  235.58   13.90
 -13  14  -1  210.98   10.70
  14  13   1  227.08   13.70
  14  13   1  211.38   12.50
 -14 -13   1  219.48   16.30
 -13  14   1  232.58   12.70
 -14 -12  -1   22.60    5.80
  14  12  -1   28.10    6.40
 -12  14  -1   26.50    3.70
  14  12  -1   18.90    3.70
  14  12  -1   16.60    4.40
 -12  14  -1   21.30    7.30
  14  12   1   22.70    4.30
 -14 -12   1   24.80    6.00
 -12  14   1   21.30    3.70
  14  12   1   17.50    4.20
  14  11  -1    5.20    4.70
 -14 -11  -1    1.20    4.20
  14  11  -1    2.60    2.90
 -11  14  -1  -10.90    4.20
 -11  14  -1    0.10    2.50
  14  11  -1    2.60    3.50
  14  11   1   -2.30    3.00
  14  11   1   -3.10    3.20
 -11  14   1   -1.50    2.50
 -14 -11   1   -4.00    4.20
  14  10  -1   94.89    7.70
 -14 -10  -1  105.79   10.00
  14  10  -1  106.19    6.90
 -10  14  -1   95.99    6.80
 -10  14  -1   87.79   11.10
  14  10  -1  108.09   10.00
 -10  14   1   96.59    6.90
  14  10   1   92.39    6.90
 -14 -10   1   91.29    9.70
  14  10   1   92.59    7.70
  -9  14  -1   11.30    2.80
  14   9  -1    2.20    3.20
  -9  14  -1    2.30    5.50
  -9  14  -1   10.30    2.80
  14   9  -1    2.70    3.90
  14   9  -1    6.60    2.80
  -9  14   1    4.60    2.10
  14   9   1    5.40    3.10
  -9  14   1    2.90    2.20
  14   9   1    4.20    3.30
  -8  14  -1  103.09    7.20
  14   8  -1  101.79    9.40
  -8  14  -1  100.49    8.80
  14   8  -1  108.69    7.90
  -8  14  -1  114.79    7.00
  14   8  -1  106.29    7.10
  14   8  -1  120.19    6.70
  -8  14  -1   93.49   10.80
  14   8   1  108.49    7.50
  14   8   1  116.89    6.60
  14   8   1  118.59    7.80
  -8  14   1  118.89    7.10
  -7  14  -1  354.56   18.00
  14   7  -1  364.36   19.30
  14   7  -1  377.56   19.10
  -7  14  -1  354.16   22.10
  14   7  -1  353.66   17.40
  14   7  -1  388.86   19.90
  -7  14  -1  326.07   18.20
  14   7   1  376.06   19.20
  14   7   1  352.96   17.40
  -7  14   1  341.67   18.00
  14   7   1  381.76   19.40
  -6  14  -1   19.00    5.40
  14   6  -1   17.80    3.00
  14   6  -1    4.80    3.70
  14   6  -1    9.20    3.10
 -14  -6  -1    8.50    5.10
  14   6   1   11.50    3.10
  14   6   1   11.20    3.20
  14   5  -1   44.60    7.50
 -14  -5  -1   34.40    5.40
  14   5  -1   35.00    3.40
  14   5  -1   52.69    8.00
 -14  -5  -1   49.99    7.30
  14   5  -1   40.60    4.30
 -14  -5   1   45.00    6.00
  14   5   1   33.40    4.10
  14   5   1   41.60    4.20
 -14  -5   1   55.49    8.10
  14   5   1   42.10    7.40
 -14  -5   1   53.59    4.50
 -14  -4  -1  214.18   14.50
  14   4  -1  258.57   16.40
 -14  -4  -1  238.78   15.80
  14   4  -1  235.18   16.00
  14   4  -1  237.38   11.70
  14   4   1  230.98   11.90
 -14  -4   1  248.78   14.60
  14   4   1  276.07   16.80
  14   4   1  223.98   12.90
 -14  -4   1  248.58   16.10
 -14  -4   1  239.58   13.50
 -14  -3  -1    9.00    3.10
 -14  -3  -1   10.10    4.30
  14   3  -1    8.80    4.80
  14   3  -1   22.90    5.70
  14   3  -1   13.90    2.30
  14   3   1   24.90    5.90
 -14  -3   1   15.70    5.30
 -14  -3   1   13.80    3.30
 -14  -3   1    9.20    2.30
  14   3   1   16.50    2.90
 -14  -2  -1  178.58   10.30
 -14  -2  -1  182.88   10.30
 -14  -2  -1  179.08   10.20
  14   2  -1  209.68   13.60
   2 -14  -1  165.98    9.50
  14   2  -1  177.38   13.10
 -14  -2  -1  179.28   12.50
 -14  -2   1  176.08    9.80
 -14  -2   1  174.98   10.30
 -14  -2   1  170.58    9.70
  14   2   1  173.98    9.30
  14   2   1  195.38   13.70
 -14  -2   1  167.68   12.60
   1 -14  -1  707.33   35.00
 -14  -1  -1  769.32   35.90
 -14  -1  -1  714.53   37.60
  14   1  -1  758.02   36.40
 -14  -1  -1  716.03   32.00
   1 -14   1  714.33   35.20
 -14  -1   1  714.33   35.80
  14   1   1  701.93   36.30
 -14  -1   1  715.23   37.60
 -14   0  -1    1.70    3.30
 -14   0  -1    2.20    1.30
 -14   0  -1   -0.10    4.10
   0 -14  -1    2.60    2.10
 -14   0  -1   -1.80    1.70
   0  14  -1    2.50    3.00
  14   0  -1    0.70    3.50
 -14   0   1   -0.30    1.10
 -14   0   1    2.10    1.90
  14   0   1   -0.60    4.10
 -14   0   1    2.40    3.50
 -14   0   1   -1.80    4.10
   0 -14   1    0.80    2.10
  14  -1  -1  712.83   35.90
  -1 -14  -1  701.03   35.50
 -14   1  -1  774.82   49.60
 -14   1  -1  672.23   34.70
   1  14  -1  729.93   34.80
 -14   1  -1  681.23   37.40
 -14   1   1  663.43   34.70
  14  -1   1  710.13   36.10
   1  14   1  736.53   32.60
   1  14   1  711.03   34.50
 -14   1   1  806.42   49.80
  -1 -14   1  716.63   35.60
 -14   1   1  741.13   37.60
 -14   2  -1  184.78   16.00
  -2 -14  -1  166.98   10.40
 -14   2  -1  173.88    9.90
  14  -2  -1  166.48   12.40
   2  14  -1  158.78    9.90
   2  14  -1  160.98   11.00
   2  14   1  167.38   10.90
 -14   2   1  176.98   11.10
 -14   2   1  174.98   10.00
   2  14   1  168.98    9.20
  -2 -14   1  171.38   10.60
  14  -2   1  175.18   12.70
   2  14   1  159.28    9.80
 -14   2   1  189.08   16.00
 -14   3  -1   12.00    2.30
  -3 -14  -1   13.80    3.50
   3  14  -1   16.40    2.70
 -14   3  -1   14.80    5.70
   3  14  -1   11.10    2.90
   3  14  -1   11.90    4.20
 -14   3  -1   10.70    1.80
   3  14   1    8.70    3.80
 -14   3   1   14.80    1.90
 -14   3   1   14.60    5.30
 -14   3   1   10.20    2.30
   3  14   1   14.40    2.90
  -3 -14   1   13.80    3.50
   3  14   1   14.00    3.10
 -14   4  -1  229.78   11.30
   4  14  -1  221.58   11.20
  -4 -14  -1  214.68   13.70
   4  14  -1  226.98   11.70
   4  14  -1  240.08   12.90
 -14   4  -1  271.77   19.90
   4  14  -1  218.48   14.00
 -14   4  -1  226.08   12.90
 -14   4   1  235.38   11.30
   4  14   1  240.78   12.00
 -14   4   1  234.08   13.00
   4  14   1  214.08   11.10
   4  14   1  226.78   13.90
   4  14   1  219.58   12.80
 -14   4   1  279.47   19.80
  -4 -14   1  242.98   14.00
 -14   5  -1   60.69    8.70
   5  14  -1   30.20    4.10
  -5 -14  -1   46.30    5.50
   5  14  -1   48.40    4.30
 -14   5  -1   42.00    3.20
   5  14  -1   47.30    6.30
   5  14  -1   29.30    3.00
 -14   5  -1   51.19    3.90
   5  14   1   36.70    3.90
 -14   5   1   48.40    7.60
   5  14   1   39.80    3.20
 -14   5   1   48.40    3.90
   5  14   1   42.90    4.70
  -5 -14   1   36.10    5.20
 -14   5   1   45.10    3.20
   5  14   1   36.10    5.70
 -14   6  -1   12.30    2.30
 -14   6  -1   10.40    4.70
   6  14  -1   12.10    4.40
  -6 -14  -1   19.50    4.40
   6  14  -1   12.80    3.40
   6  14  -1    9.40    2.90
 -14   6  -1   13.50    1.80
   6  14  -1   13.20    2.20
   6  14   1   12.20    3.30
 -14   6   1   11.50    4.90
 -14   6   1   11.40    2.40
   6  14   1   13.50    2.00
   6  14   1   10.40    4.50
   6  14   1   18.20    3.40
  -6 -14   1   10.10    4.00
   6  14   1   10.90    3.00
 -14   6   1   13.80    1.90
 -14   7  -1  357.26   16.90
 -14   7  -1  385.26   27.20
 -14   7  -1  329.47   19.30
   7  14  -1  373.26   20.20
   7  14  -1  358.46   17.40
   7  14  -1  356.26   19.20
   7  14  -1  371.66   17.50
  -7 -14  -1  368.26   20.70
   7  14   1  375.26   17.30
   7  14   1  365.96   20.20
  -7 -14   1  386.86   20.70
 -14   7   1  345.37   19.50
   7  14   1  359.56   19.20
 -14   7   1  335.97   16.80
   7  14   1  361.96   18.50
   7  14   1  361.26   17.50
 -14   7   1  380.86   27.10
   8  14  -1  112.49    7.40
   8  14  -1  109.69    8.00
   8  14  -1  109.99    6.60
   8  14  -1  107.39    9.70
  -8 -14  -1  128.09   10.40
 -14   8  -1   96.49    5.80
   8  14  -1  114.79    7.30
 -14   8  -1   99.59    6.80
 -14   8   1  108.29    7.10
   8  14   1  110.89    6.50
   8  14   1  113.19    8.10
   8  14   1  106.99    7.50
   8  14   1  107.59    7.30
  -8 -14   1  108.09    9.60
 -14   8   1   99.09    5.70
   8  14   1  133.49   10.60
  -9 -14  -1    2.00    3.90
   9  14  -1    6.40    4.70
   9  14  -1    3.20    3.40
 -14   9  -1    6.60    4.90
   9  14  -1    3.90    2.30
 -14   9  -1    4.40    1.50
   9  14  -1    5.60    3.20
   9  14   1    3.10    3.30
 -14   9   1    3.20    2.20
   9  14   1    6.00    2.10
   9  14   1    3.70    2.80
 -14   9   1    4.60    2.20
 -14   9   1    6.00    1.40
   9  14   1    5.00    2.80
  -9 -14   1    9.40    4.50
  10  14  -1  102.79    8.10
  10  14  -1   98.99    6.70
 -14  10  -1   91.89    6.70
  10  14  -1   97.79    7.30
 -14  10  -1   99.69   10.40
  10  14  -1   89.29    9.40
 -10 -14  -1  114.89   10.10
 -14  10  -1   96.49    5.50
  10  14   1  109.99    8.10
 -10 -14   1   98.59    9.80
  10  14   1  103.99    7.10
 -14  10   1  103.39    6.70
 -14  10   1   95.49    5.40
 -14  10   1  107.09    6.90
  10  14   1   96.89    6.50
  11  14  -1    0.90    4.70
 -11 -14  -1   -5.00    4.10
 -14  11  -1    1.60    2.30
  11  14  -1    1.30    1.20
  11  14  -1    3.00    2.80
 -14  11  -1    0.90    1.40
  11  14  -1   -1.10    1.10
  11  14  -1   -1.20    2.40
 -14  11  -1   13.50    5.60
  11  14  -1    0.10    3.40
 -14  11   1    0.10    1.30
  11  14   1    2.90    3.60
  11  14   1    1.30    3.30
 -14  11   1   -1.00    2.30
  11  14   1    2.20    1.00
  11  14   1    0.50    1.20
 -11 -14   1   -2.30    4.40
  12  14  -1   21.40    2.00
 -14  12  -1   21.10    2.20
 -14  12  -1   18.00    3.20
  12  14  -1   16.50    4.20
 -14  12  -1   23.80    6.80
  12  14  -1   22.20    2.00
  12  14  -1   20.20    4.00
  12  14  -1   16.30    3.50
 -12 -14  -1   31.10    6.40
  12  14  -1   36.30    7.10
 -12 -14   1   28.00    6.40
  12  14   1   27.90    3.70
 -14  12   1   22.80    2.20
  12  14   1   11.50    4.00
 -14  12   1   21.50    3.60
  12  14   1   26.70    2.10
  12  14   1   20.70    1.90
  12  14   1   23.10    4.20
  13  14  -1  239.68   16.40
  13  14  -1  239.98   11.10
 -14  13  -1  232.38   13.00
  13  14  -1  241.68   11.20
  13  14  -1  237.18   14.30
 -14  13  -1  228.28   17.60
  13  14  -1  222.38   13.00
 -14  13  -1  214.68   11.30
 -13 -14  -1  257.37   16.80
  13  14   1  242.08   11.10
 -14  13   1  230.88   12.90
  13  14   1  224.38   14.10
  13  14   1  237.98   12.90
  13  14   1  239.48   11.10
  13  14   1  231.28   13.30
 -14  13   1  223.08   11.20
 -13 -14   1  223.38   16.40
  14  14  -1   -0.60    1.40
 -14  14  -1    1.30    1.40
 -14  14  -1   -3.80    2.80
 -14 -14  -1    0.30    4.50
  14  14  -1    0.90    3.50
  14  14  -1   -0.20    1.50
  14  14  -1    7.80    4.10
  14  14   1   -2.00    3.80
  14  14   1   -1.70    3.50
  14  14   1    0.10    1.50
  14  14   1   -1.50    1.40
 -14  14   1   -2.10    2.80
 -14 -14   1    2.40    5.10
 -14  14   1   -1.60    1.30
 -15 -14  -1   55.09    8.20
  15  14  -1   69.69    7.10
  15  14  -1   58.29    6.50
 -14  15  -1   60.39    4.00
  15  14  -1   68.89    5.40
 -14  15  -1   48.90    5.40
  15  14  -1   67.49    5.40
  15  14  -1   59.09    4.30
  15  14   1   57.89    4.10
  15  14   1   41.70    6.00
  15  14   1   55.99    4.10
  15  14   1   65.19    6.90
 -14  15   1   56.69    4.70
  15  14   1   66.29    5.30
 -15 -14   1   58.29    8.60
 -14  15   1   50.59    5.40
  15  14   1   62.09    5.50
  15  13  -1    4.40    4.30
 -13  15  -1    7.10    3.40
  15  13  -1    1.50    3.60
 -15 -13  -1    6.10    4.60
  15  13   1   -0.40    3.80
 -15 -13   1    5.10    5.10
 -13  15   1    3.00    3.00
  15  13   1    7.70    4.30
  15  12  -1  404.66   20.30
 -12  15  -1  402.66   20.90
  15  12  -1  428.36   22.20
 -15 -12  -1  371.16   24.90
  15  12   1  412.86   20.50
  15  12   1  408.06   22.10
 -12  15   1  414.86   20.90
  15  11  -1  138.09    9.60
 -11  15  -1  149.59    9.50
  15  11  -1  157.38   10.70
 -11  15   1  162.78    9.50
  15  11   1  151.08    9.80
  15  11   1  148.19   10.30
 -10  15  -1  160.48    9.50
  15  10  -1  160.18    9.90
  15  10  -1  147.99   10.60
  15  10   1  171.18   10.30
  15  10   1  156.08    9.80
 -10  15   1  164.48    9.70
  -9  15  -1   35.60    4.20
  15   9  -1   28.20    2.30
  15   9  -1   34.80    2.50
  15   9  -1   35.90    4.30
  -9  15  -1   39.80    4.20
  15   9  -1   30.10    4.40
 -15  -9   1   38.10    3.80
  -9  15   1   41.70    4.30
  15   9   1   36.60    4.30
  15   9   1   31.30    4.50
  -8  15  -1  104.19    7.10
  15   8  -1  103.09    7.10
  15   8  -1  112.49    6.60
  -8  15  -1   98.99    7.20
  15   8  -1  123.09    8.20
  15   8   1  108.79    6.40
 -15  -8   1   96.49    6.70
  15   8   1  113.59    8.00
  -8  15   1   96.49    7.10
  15   8   1  110.19    7.30
  -7  15  -1    3.00    2.40
  -7  15  -1    2.50    2.40
  15   7  -1    4.90    2.90
  15   7  -1   -3.10    2.70
  15   7  -1    1.00    1.70
  -7  15  -1    1.90    2.00
  15   7   1    3.40    3.10
  -7  15   1    5.50    2.30
  15   7   1    2.30    1.90
  15   7   1    1.90    2.60
 -15  -7   1    1.40    2.20
  -7  15   1    2.60    2.50
  -6  15  -1  135.39    7.90
  15   6  -1  132.99    7.90
  15   6  -1  131.89    8.70
  -6  15  -1  132.39    8.30
 -15  -6   1  109.29   10.50
 -15  -6   1  136.19    7.80
  15   6   1  121.99    7.90
  15   6   1  132.59    8.70
 -15  -6   1  147.39    8.80
  15   6   1  118.79    8.30
  -6  15   1  134.29    7.90
  -6  15   1  138.29    8.30
 -15  -5  -1   89.09    8.70
  15   5  -1   97.19    6.70
  -5  15  -1   90.69    6.70
  -5  15  -1   80.99    6.10
  15   5  -1   77.39    6.60
  -5  15   1   92.79    6.30
 -15  -5   1   96.99    6.80
  -5  15   1   96.99    6.60
 -15  -5   1  103.89    8.60
  15   5   1   94.39    6.30
 -15  -5   1   96.59    6.10
  15   5   1   95.99    6.90
  15   4  -1  813.32   35.70
  -4  15  -1  754.82   38.30
 -15  -4  -1  794.82   40.80
  15   4   1  796.12   35.90
  -4  15   1  776.82   38.40
 -15  -4   1  810.72   41.50
 -15  -4   1  808.42   40.70
 -15  -3  -1   46.50    4.80
 -15  -3  -1   39.40    4.20
  15   3  -1   54.29    4.10
  15   3  -1   50.59    7.60
  -3  15  -1   44.80    4.50
  15   3  -1   41.80    7.00
 -15  -3  -1   38.90    7.50
 -15  -3   1   45.30    4.40
  -3  15   1   39.60    4.20
  15   3   1   45.40    4.10
 -15  -3   1   34.20    6.80
  15   3   1   50.89    7.90
 -15  -3   1   50.69    4.70
 -15  -3   1   45.60    4.50
 -15  -2  -1  142.39    9.20
  -2  15  -1  154.98    9.10
  15   2  -1  147.99   12.90
 -15  -2  -1  157.68   12.90
   2 -15  -1  166.98    8.80
  15   2  -1  166.38   13.70
 -15  -2   1  165.28   12.30
  15   2   1  142.49   13.10
  -2  15   1  151.08    9.40
 -15  -2   1  145.99    9.30
   2 -15   1  162.08    9.00
 -15  -1  -1   27.00    2.50
 -15  -1  -1   30.70    5.80
   1 -15  -1   29.20    3.40
 -15  -1  -1   28.60    3.40
  15   1  -1   22.90    5.80
  -1  15  -1   32.90    4.10
  15   1  -1   23.90    5.70
 -15  -1   1   26.10    3.20
  -1  15   1   28.50    4.00
   1 -15   1   25.70    3.50
 -15  -1   1   27.80    5.60
  15   1   1   40.60    7.30
   0  15  -1   -2.00    2.60
 -15   0  -1    2.80    2.10
  15   0  -1    0.10    3.90
 -15   0  -1    4.40    3.50
  15   0  -1   -2.00    3.90
 -15   0  -1   -0.70    1.10
   0 -15  -1    2.80    2.30
 -15   0   1    1.40    3.40
   0 -15   1   -0.90    2.30
  15   0   1   -1.20    3.90
 -15   0   1    2.50    2.20
   0  15   1    3.30    2.40
 -15   0   1    0.20    1.00
 -15   0   1    2.70    1.60
  15  -1  -1   26.30    6.10
 -15   1  -1   18.90    3.00
 -15   1  -1   23.10    4.60
 -15   1  -1   25.60    2.60
   1  15  -1   34.60    5.10
   1  15  -1   29.60    4.00
  15  -1  -1   20.10    5.60
 -15   1  -1   37.80    7.60
  -1 -15  -1   25.90    3.80
  -1 -15   1   28.90    4.10
   1  15   1   29.10    3.70
 -15   1   1   28.50    2.70
  15  -1   1   23.20    5.80
 -15   1   1   25.90    6.80
 -15   1   1   26.80    3.30
 -15   1   1   33.60    5.40
   2  15  -1  151.18    7.70
   2  15  -1  142.59   10.70
 -15   2  -1  143.89   10.50
 -15   2  -1  156.68   15.30
   2  15  -1  159.08    9.60
   2  15  -1  151.58    9.40
 -15   2  -1  156.98    9.50
 -15   2  -1  160.78    8.20
  -2 -15  -1  167.68   10.30
  15  -2   1  176.58   13.90
   2  15   1  155.18    9.00
  -2 -15   1  153.18   10.20
 -15   2   1  181.28   15.80
 -15   2   1  156.48    8.20
   2  15   1  152.98   10.60
   2  15   1  166.98    9.70
 -15   2   1  158.08    9.50
   3  15  -1   53.39    6.60
 -15   3  -1   56.49    9.20
   3  15  -1   44.80    3.40
 -15   3  -1   41.70    4.10
 -15   3  -1   43.90    3.50
   3  15  -1   60.59    5.10
   3  15  -1   57.79    5.20
  -3 -15  -1   51.69    5.60
 -15   3   1   54.89    9.20
   3  15   1   51.39    4.70
   3  15   1   49.30    4.90
   3  15   1   46.30    3.10
 -15   3   1   48.70    4.40
   3  15   1   47.20    6.20
  -3 -15   1   48.10    5.50
   3  15   1   45.60    4.70
 -15   3   1   48.60    3.60
   4  15  -1  748.33   39.10
   4  15  -1  799.22   35.80
   4  15  -1  779.72   38.50
  -4 -15  -1  783.12   39.80
 -15   4  -1  800.92   36.20
   4  15  -1  780.02   36.10
 -15   4  -1  774.32   41.10
 -15   4  -1  875.41   54.49
   4  15  -1  802.82   38.30
   4  15   1  747.93   38.30
   4  15   1  771.82   38.20
   4  15   1  826.82   36.00
 -15   4   1  800.52   36.20
 -15   4   1  756.12   41.10
 -15   4   1  841.42   54.19
  -4 -15   1  820.22   40.00
   4  15   1  776.52   36.00
   4  15   1  762.02   39.10
   5  15  -1  102.79    9.40
  -5 -15  -1  107.79    8.80
   5  15  -1   99.39    7.10
   5  15  -1   92.49    6.80
 -15   5  -1  122.79   13.40
   5  15  -1   94.69    5.80
 -15   5  -1   90.19    6.50
   5  15  -1  109.59    7.50
 -15   5  -1   99.89    5.70
 -15   5   1  104.89   12.10
   5  15   1   91.69    6.80
  -5 -15   1   97.49    8.60
 -15   5   1   93.49    6.70
   5  15   1  106.39    9.40
   5  15   1   96.59    5.60
   5  15   1  103.59    7.40
   5  15   1  104.29    7.10
 -15   5   1  101.59    5.60
  -6 -15  -1  132.49   10.50
 -15   6  -1  142.39    7.30
   6  15  -1  144.79   10.80
 -15   6  -1  172.18   15.60
   6  15  -1  147.89    8.70
   6  15  -1  134.99    8.30
   6  15  -1  125.69    7.60
 -15   6  -1  130.39    8.40
   6  15  -1  135.79    9.10
   6  15   1  146.29    8.80
 -15   6   1  142.49    7.20
   6  15   1  134.19    8.50
  -6 -15   1  136.69   10.50
   6  15   1  137.29   10.90
   6  15   1  123.59    9.00
 -15   6   1  140.99    8.50
   6  15   1  123.29    7.30
 -15   7  -1    0.20    1.40
   7  15  -1   10.00    4.90
  -7 -15  -1    7.10    4.00
   7  15  -1    1.10    2.60
   7  15  -1    1.20    2.80
   7  15  -1    1.40    2.70
 -15   7  -1    4.70    2.20
   7  15  -1    0.20    1.90
   7  15   1    0.00    2.60
   7  15   1    1.50    1.80
   7  15   1    4.20    3.00
   7  15   1   -0.80    3.00
 -15   7   1    2.50    2.20
 -15   7   1    1.90    1.50
  -7 -15   1    8.70    4.30
   8  15  -1  123.19   10.70
  -8 -15  -1  113.29    9.90
   8  15  -1  117.99    8.30
   8  15  -1  106.69    6.70
   8  15  -1  113.19    7.50
   8  15  -1  102.59    7.30
 -15   8  -1  104.89    5.90
  -8 -15   1  104.99    9.70
   8  15   1  109.59    7.70
 -15   8   1   96.89    5.80
   8  15   1  108.79    8.10
 -15   8   1  101.09    7.20
   8  15   1  107.79    7.50
   8  15   1  102.29    6.50
   9  15  -1   34.30    4.80
  -9 -15  -1   46.00    6.90
   9  15  -1   31.40    4.20
   9  15  -1   37.30    3.90
 -15   9  -1   34.60    2.90
   9  15  -1   57.19    7.80
   9  15   1   40.50    4.40
 -15   9   1   34.30    2.90
   9  15   1   40.50    4.80
   9  15   1   44.00    5.30
   9  15   1   30.60    3.60
 -15   9   1   45.30    4.20
  -9 -15   1   43.00    6.50
  10  15  -1  165.68    9.40
  10  15  -1  154.78   12.90
 -10 -15  -1  166.98   12.90
 -15  10  -1  156.78    8.30
  10  15  -1  152.68   10.60
  10  15  -1  165.88    9.90
  10  15   1  170.38   10.20
  10  15   1  169.08   10.90
 -10 -15   1  155.98   12.80
 -15  10   1  155.38    9.40
 -15  10   1  178.48   10.10
  10  15   1  161.98    9.30
 -15  10   1  155.58    8.30
  11  15  -1  138.09    9.00
  11  15  -1  152.98   10.60
 -15  11  -1  149.09    7.80
 -15  11  -1  140.79    8.90
  11  15  -1  147.79    9.60
 -11 -15  -1  142.59   12.20
  11  15  -1  158.88   13.10
  11  15   1  151.38    9.00
 -11 -15   1  148.79   12.90
  11  15   1  149.79    9.70
 -15  11   1  150.28    9.00
 -15  11   1  155.58    7.80
  11  15   1  149.99   10.40
 -12 -15  -1  400.96   24.70
  12  15  -1  438.46   22.50
 -15  12  -1  401.56   21.00
 -15  12  -1  408.76   19.50
  12  15  -1  428.06   20.80
  12  15  -1  432.46   23.80
  12  15  -1  434.36   20.80
 -15  12   1  395.76   19.50
 -15  12   1  383.76   21.00
  12  15   1  430.26   22.60
  12  15   1  410.56   20.80
  12  15   1  450.85   20.80
 -12 -15   1  421.46   25.10
  13  15  -1    5.30    1.30
  13  15  -1    5.90    3.70
 -13 -15  -1   -0.40    4.70
  13  15  -1    3.60    1.20
  13  15  -1    4.60    4.10
 -15  13  -1    1.30    3.00
  13  15  -1    7.80    3.30
 -15  13  -1    2.80    6.00
 -15  13  -1    4.30    1.70
  13  15   1    5.70    3.10
  13  15   1    7.20    4.00
  13  15   1    6.50    4.40
 -15  13   1    6.70    1.70
 -13 -15   1   10.70    5.80
 -15  13   1    0.10    2.90
  14  15  -1   57.79    5.20
  14  15  -1   70.49    7.30
  14  15  -1   66.49    3.70
  14  15  -1   59.99    5.10
 -14 -15  -1   63.39    8.60
 -15  14  -1   52.29    4.20
  14  15  -1   57.29    6.20
  14  15  -1   64.89    3.80
 -15  14  -1   46.70    5.40
  14  15   1   61.29    5.70
 -15  14   1   58.49    4.20
 -14 -15   1   54.49    8.50
  14  15   1   62.09    5.30
  14  15   1   54.49    6.70
 -15  14   1   65.89    6.00
  14  15   1   62.09    3.50
  14  15   1   65.69    6.70
  15  15  -1    1.50    2.90
 -15  15  -1    0.60    2.40
 -15  15  -1   -3.80    3.10
  15  15  -1    2.10    1.50
  15  15  -1    1.50    1.50
  15  15  -1    4.70    3.00
 -15  15  -1   -1.80    1.60
  15  15  -1   -2.40    4.20
 -15 -15  -1    1.90    5.20
  15  15  -1    5.10    4.20
  15  15   1    1.10    1.60
  15  15   1   -4.50    2.90
  15  15   1   -4.50    3.90
 -15 -15   1    1.40    5.40
  15  15   1   -1.00    4.50
 -15  15   1   -3.00    3.10
 -15  15   1    0.80    2.40
  15  15   1   -1.00    1.30
 -15  15   1    1.40    1.60
  15  15   1   -0.40    2.80
  16  15  -1   54.89    5.20
 -15  16  -1   62.89    6.20
  16  15  -1   64.79    5.40
  16  15  -1   58.59    4.10
  16  15  -1   68.69    7.50
 -15  16  -1   56.49    4.40
  16  15  -1   59.29    4.00
  16  15  -1   64.49    7.00
  16  15   1   75.29    7.80
  16  15   1   65.49    5.40
  16  15   1   58.19    6.50
 -15  16   1   56.19    6.00
  16  15   1   63.69    3.90
  16  15   1   66.99    4.20
  16  15   1   69.49    5.60
 -15  16   1   64.89    4.30
  16  14  -1   67.99    6.80
  16  14  -1   60.99    4.50
 -14  16  -1   58.49    4.10
 -14  16  -1   55.39    5.80
  16  14  -1   58.59    5.30
  16  14  -1   58.29    6.40
  16  14  -1   58.49    5.10
  16  14   1   56.09    5.10
 -14  16   1   66.29    5.00
  16  14   1   58.79    5.30
  16  14   1   54.09    6.90
  16  14   1   57.59    4.30
 -14  16   1   59.99    6.00
  16  14   1   67.79    6.90
  16  13  -1   -2.70    3.70
  16  13  -1    4.90    3.20
 -13  16  -1    1.30    3.40
  16  13  -1    6.00    4.30
  16  13  -1    2.50    3.00
  16  13   1   -1.60    4.00
  16  13   1   -3.20    2.90
  16  13   1   -0.90    3.00
  16  13   1    2.30    4.00
 -13  16   1   -1.20    2.40
 -13  16   1    2.80    3.10
 -12  16  -1  243.08   12.70
 -12  16  -1  264.07   14.30
  16  12  -1  254.77   14.20
  16  12  -1  266.77   15.40
 -12  16   1  263.67   14.30
 -12  16   1  260.77   12.70
  16  12   1  249.58   14.40
  16  12   1  240.48   15.20
  16  11  -1   56.99    6.10
 -11  16  -1   44.50    4.90
  16  11  -1   40.60    5.00
  16  11   1   49.70    5.90
 -11  16   1   52.39    5.10
  16  11   1   44.00    5.60
 -10  16  -1  159.68    9.50
  16  10  -1  144.49   10.10
  16  10  -1  133.29    9.50
 -16 -10  -1  152.68    8.60
  16  10   1  144.39    9.70
 -10  16   1  161.78    9.40
  16  10   1  128.09   10.00
  16   9  -1    4.40    3.20
  -9  16  -1    2.40    2.80
  -9  16  -1    3.80    2.80
  16   9  -1    4.70    3.50
 -16  -9  -1    2.20    2.40
  16   9  -1    2.30    1.10
  -9  16   1    1.00    2.50
 -16  -9   1    0.90    2.50
  16   9   1   -1.40    3.20
  16   9   1    3.20    3.50
  -8  16  -1    1.50    2.70
  16   8  -1    3.10    1.70
  16   8  -1    6.90    3.40
  16   8  -1    6.30    3.50
  -8  16  -1    6.30    3.00
  -8  16   1    8.10    3.00
  16   8   1    4.80    3.00
  16   8   1    3.00    1.70
 -16  -8   1    6.00    2.60
  16   8   1    2.10    3.40
 -16  -8   1    4.70    3.00
  -8  16   1    5.80    2.80
  16   7  -1  458.65   24.10
  -7  16  -1  455.35   23.00
  16   7  -1  481.05   23.80
  -7  16  -1  443.16   22.60
  16   7  -1  432.06   21.70
 -16  -7  -1  463.35   24.50
  16   7   1  440.66   23.50
 -16  -7   1  440.36   22.00
  -7  16   1  427.16   22.90
  16   7   1  472.45   24.20
  16   7   1  451.45   21.70
  -7  16   1  440.26   22.50
 -16  -7   1  474.95   24.80
  -6  16  -1   41.20    4.50
  16   6  -1   47.20    5.00
  -6  16  -1   44.90    4.40
  16   6  -1   44.80    4.40
 -16  -6  -1   44.40    6.40
  -6  16   1   41.50    4.50
  16   6   1   41.00    4.70
 -16  -6   1   48.50    4.30
  16   6   1   46.10    4.90
  -6  16   1   38.60    4.10
 -16  -6   1   36.90    4.20
  16   6   1   39.30    4.00
 -16  -6   1   35.70    5.70
  -5  16  -1   86.49    6.30
 -16  -5  -1   83.29    6.60
 -16  -5  -1   88.79    8.40
  -5  16  -1   78.69    6.60
  16   5  -1  101.89    6.90
  -5  16   1   95.49    6.80
 -16  -5   1   88.79    8.30
  -5  16   1   91.59    6.20
  16   5   1   95.89    6.80
 -16  -5   1   84.49    6.70
 -16  -5   1   90.49    6.20
 -16  -4  -1   10.80    3.00
 -16  -4  -1   10.30    3.20
  -4  16  -1   15.10    2.90
  -4  16  -1   12.40    3.00
  16   4  -1   16.60    2.80
  -4  16   1   11.50    2.70
 -16  -4   1   12.00    2.70
 -16  -4   1   11.90    3.00
 -16  -4   1    6.90    2.80
  -4  16   1   11.50    3.20
  16   4   1    7.90    2.80
  16   3  -1   70.29    5.40
 -16  -3  -1   82.39    6.00
  -3  16  -1   61.79    5.30
  -3  16  -1   68.39    6.00
 -16  -3   1   73.89    5.50
  -3  16   1   76.69    5.20
  16   3   1   60.39    5.40
  -3  16   1   75.69    6.20
 -16  -3   1   74.99    5.70
 -16  -2  -1    6.40    2.50
 -16  -2  -1    5.50    1.90
  -2  16  -1    5.60    2.30
  -2  16  -1    7.20    2.70
 -16  -2   1    7.20    2.30
 -16  -2   1    4.80    2.50
  -2  16   1    6.30    3.00
   2 -16   1    5.60    2.50
  16   2   1    7.00    2.50
  -1  16  -1   55.29    5.40
   1 -16  -1   55.79    5.00
 -16  -1  -1   44.70    4.50
 -16  -1  -1   53.49    3.70
  -1  16   1   48.60    5.10
 -16  -1   1   56.19    4.80
   1 -16   1   59.19    5.20
 -16  -1   1   52.79    3.50
 -16  -1   1   56.99    4.50
   0  16  -1    0.80    2.70
 -16   0  -1    1.10    1.80
 -16   0  -1    0.90    2.10
  16   0  -1   -0.30    4.30
  16   0  -1   -0.20    4.20
   0 -16  -1   -0.70    2.40
  16   0   1   -0.40    4.70
   0  16   1   -1.30    2.80
   0 -16   1   -1.50    2.40
 -16   0   1    1.10    1.70
 -16   0   1    1.20    3.50
 -16   0   1    3.10    2.30
 -16   0   1    3.50    2.30
 -16   1  -1   56.89    4.10
 -16   1  -1   57.89    4.80
  16  -1  -1   49.90    8.00
 -16   1  -1   58.79    4.70
   1  16  -1   50.09    4.90
 -16   1  -1   51.89    6.70
  -1 -16  -1   62.49    5.70
  16  -1  -1   48.00    7.90
   1  16  -1   43.40    3.20
 -16   1   1   60.09    7.20
   1  16   1   49.90    5.10
 -16   1   1   56.89    4.90
 -16   1   1   53.29    4.10
 -16   1   1   56.99    4.60
  16  -1   1   60.39    8.60
  -1 -16   1   50.09    5.40
   2  16  -1    5.90    3.20
 -16   2  -1    6.00    2.40
 -16   2  -1   11.00    5.50
 -16   2  -1    6.60    1.90
   2  16  -1    3.40    1.40
   2  16  -1   11.30    4.40
 -16   2  -1    5.80    2.30
  -2 -16  -1    4.30    3.00
   2  16   1    5.80    3.10
 -16   2   1    3.50    2.20
 -16   2   1    6.60    5.20
  -2 -16   1    5.00    3.30
 -16   2   1    4.30    1.80
 -16   2   1    8.60    2.50
   2  16   1    6.20    1.20
   3  16  -1   66.49    4.50
   3  16  -1   75.89    6.10
 -16   3  -1   71.59    4.80
  -3 -16  -1   84.49    7.20
 -16   3  -1   75.19    5.60
 -16   3  -1   79.69    5.50
   3  16  -1   63.19    5.70
   3  16  -1   88.59    8.50
 -16   3  -1  104.99   12.50
   3  16   1   68.09    5.60
   3  16   1   76.69    6.20
 -16   3   1   66.99    5.40
 -16   3   1   78.49    5.70
   3  16   1   67.09    4.30
   3  16   1   59.69    5.60
 -16   3   1   70.29    4.80
 -16   3   1   83.29   10.90
  -3 -16   1   74.29    7.10
   4  16  -1   10.60    1.90
 -16   4  -1   12.80    2.50
 -16   4  -1    8.50    2.40
   4  16  -1   13.20    3.30
 -16   4  -1   10.70    2.10
   4  16  -1   13.50    3.30
  -4 -16  -1   10.70    3.90
 -16   4  -1   19.70    6.50
   4  16  -1   17.80    5.10
   4  16   1   10.60    1.80
  -4 -16   1    9.80    4.00
   4  16   1   10.40    3.10
   4  16   1   11.80    3.10
   4  16   1   10.00    3.20
 -16   4   1   11.60    2.50
 -16   4   1   10.30    2.50
 -16   4   1   14.40    2.10
   5  16  -1  111.39    7.50
 -16   5  -1   95.09    6.30
  -5 -16  -1  113.59    9.30
 -16   5  -1   85.29    6.50
   5  16  -1   94.69    7.00
   5  16  -1   92.59    7.20
   5  16  -1  104.29    9.70
 -16   5  -1   95.39    5.80
   5  16  -1  110.29    6.00
   5  16   1   99.09    7.30
 -16   5   1   95.79    5.70
   5  16   1   91.19    7.10
 -16   5   1   91.19    6.20
 -16   5   1   89.89    6.80
  -5 -16   1  100.49    8.90
   5  16   1   88.09    7.20
   5  16   1  106.69    5.70
   6  16  -1   42.90    4.60
 -16   6  -1   44.00    4.20
   6  16  -1   40.90    3.60
   6  16  -1   36.10    4.70
   6  16  -1   48.20    4.90
  -6 -16  -1   52.19    6.70
 -16   6  -1   41.60    3.90
 -16   6  -1   40.20    3.40
   6  16  -1   40.60    6.70
 -16   6   1   50.69    4.20
   6  16   1   47.20    4.80
 -16   6   1   43.40    4.40
  -6 -16   1   40.60    6.20
   6  16   1   42.30    4.70
   6  16   1   44.20    3.50
   6  16   1   30.70    4.50
 -16   6   1   47.00    3.50
 -16   7  -1  425.46   24.20
   7  16  -1  456.85   21.60
 -16   7  -1  464.35   21.20
   7  16  -1  442.86   21.60
   7  16  -1  455.15   23.00
   7  16  -1  461.95   24.90
   7  16  -1  459.85   23.80
  -7 -16  -1  476.45   25.40
   7  16   1  421.06   23.50
 -16   7   1  462.85   24.40
   7  16   1  451.45   21.50
 -16   7   1  454.45   21.20
   7  16   1  453.45   21.80
   7  16   1  439.66   22.90
 -16   7   1  429.36   21.80
  -7 -16   1  483.55   25.60
   8  16  -1    4.70    2.40
   8  16  -1   10.90    3.50
 -16   8  -1    6.70    1.80
   8  16  -1    1.00    4.30
   8  16  -1    6.20    3.60
  -8 -16  -1    4.50    4.30
   8  16  -1    8.90    3.10
 -16   8   1    4.00    1.70
 -16   8   1    7.60    2.70
   8  16   1    4.50    3.00
   8  16   1    3.70    2.20
   8  16   1    7.40    3.30
   8  16   1    3.40    3.10
  -8 -16   1    7.10    4.60
  -9 -16  -1    0.70    4.20
   9  16  -1    0.10    3.20
 -16   9  -1    1.60    1.60
   9  16  -1    5.50    3.70
   9  16  -1    3.70    2.40
   9  16  -1    3.10    4.30
   9  16   1    5.80    3.40
   9  16   1    0.50    2.90
 -16   9   1    2.20    2.40
  -9 -16   1    4.20    4.60
   9  16   1   -0.80    2.30
 -16   9   1    0.10    1.50
   9  16   1    3.70    3.40
  10  16  -1  129.99   11.90
  10  16  -1  119.19    8.50
 -10 -16  -1  158.48   12.30
 -16  10  -1  140.49    7.50
  10  16  -1  141.19    9.20
  10  16  -1  119.49    9.80
  10  16   1  129.69    8.40
  10  16   1  125.79    9.30
  10  16   1  153.08    9.10
 -10 -16   1  146.19   12.70
 -16  10   1  160.88    9.30
 -16  10   1  143.79    7.50
  10  16   1  126.29    9.80
  11  16  -1   49.80    5.60
  11  16  -1   49.99    8.20
  11  16  -1   44.70    4.80
 -11 -16  -1   61.39    8.30
  11  16  -1   55.69    6.40
 -16  11  -1   51.09    4.00
  11  16   1   54.29    5.00
 -16  11   1   40.10    3.50
 -16  11   1   52.09    5.00
  11  16   1   43.30    5.60
 -11 -16   1   39.00    7.50
  11  16   1   56.09    6.40
  12  16  -1  254.27   13.80
  12  16  -1  259.27   15.30
  12  16  -1  268.77   14.10
 -12 -16  -1  267.17   17.70
 -16  12  -1  253.37   12.40
  12  16  -1  258.27   16.90
 -16  12  -1  234.38   13.70
  12  16   1  257.47   15.30
  12  16   1  239.98   13.50
 -12 -16   1  240.88   17.30
 -16  12   1  244.08   12.30
 -16  12   1  235.08   13.60
  12  16   1  263.37   14.30
  13  16  -1    0.10    3.50
  13  16  -1    2.90    2.80
  13  16  -1    1.30    2.90
  13  16  -1    8.10    3.60
 -16  13  -1    1.20    3.10
 -13 -16  -1    8.00    5.20
 -16  13  -1    4.10    1.90
  13  16  -1    2.70    4.50
 -13 -16   1   -2.40    5.20
  13  16   1    7.30    4.20
  13  16   1   -0.60    2.90
  13  16   1    1.60    3.20
 -16  13   1    2.80    1.80
  13  16   1    3.30    2.70
 -16  13   1    3.30    3.00
  13  16   1    3.90    4.30
 -16  14  -1   73.39    5.50
  14  16  -1   56.29    6.20
 -16  14  -1   58.79    4.50
  14  16  -1   64.69    5.40
 -16  14  -1   71.89    6.30
  14  16  -1   67.09    5.20
  14  16  -1   67.19    7.40
 -14 -16  -1   69.09    9.30
  14  16   1   66.39    5.40
 -16  14   1   63.29    4.80
  14  16   1   55.39    6.50
 -16  14   1   59.99    4.50
 -16  14   1   72.29    6.10
  14  16   1   59.59    5.10
 -14 -16   1   44.30    8.30
  14  16   1   61.69    7.30
 -16  15  -1   68.69    5.40
  15  16  -1   62.39    6.80
 -16  15  -1   58.89    6.00
 -16  15  -1   55.69    4.50
  15  16  -1   62.29    5.50
  15  16  -1   60.79    7.00
  15  16  -1   60.79    5.20
 -15 -16  -1   72.59    9.40
 -16  15   1   62.39    4.50
  15  16   1   72.39    7.60
 -16  15   1   57.49    6.00
 -15 -16   1   63.89    9.30
  15  16   1   59.99    5.40
  15  16   1   61.69    7.10
  15  16   1   62.39    5.20
 -16  15   1   74.49    5.10
 -16  16  -1   -1.10    1.80
  16  16  -1   -1.20    4.40
 -16  16  -1   -3.40    3.40
  16  16  -1    4.20    4.40
  16  16  -1    2.10    3.00
  16  16  -1   -3.30    3.00
  16  16   1    0.80    4.60
  16  16   1   -0.50    3.00
 -16  16   1   -1.00    1.70
 -16  16   1   -0.60    3.50
  16  16   1    3.70    3.20
  16  16   1    3.00    4.40
 -16  17  -1    4.30    2.00
 -16  17  -1    6.30    3.90
  17  16  -1    0.80    3.20
  17  16  -1    5.20    4.80
  17  16  -1    5.80    3.20
  17  16  -1    0.10    4.30
  17  16   1   -0.80    4.40
  17  16   1   10.20    3.40
 -16  17   1    4.40    1.90
  17  16   1    2.30    4.80
  17  16   1    0.70    3.10
 -16  17   1   11.90    4.00
  17  15  -1   49.50    4.90
 -15  17  -1   50.79    4.00
  17  15  -1   51.19    3.80
  17  15  -1   46.40    4.80
 -15  17  -1   50.89    5.70
  17  15  -1   51.29    3.70
  17  15  -1   41.40    6.10
  17  15  -1   49.70    6.50
  17  15   1   51.19    6.40
  17  15   1   46.20    3.60
  17  15   1   44.20    4.80
  17  15   1   51.49    3.80
 -15  17   1   46.60    3.50
  17  15   1   48.40    4.90
  17  15   1   55.69    7.10
 -15  17   1   47.60    5.70
  17  14  -1  145.49   10.60
  17  14  -1  157.28   11.30
  17  14  -1  162.78    8.20
  17  14  -1  156.58    9.50
 -14  17  -1  127.79   10.00
  17  14  -1  148.09    9.20
  17  14   1  141.89   11.60
 -14  17   1  136.29    8.90
 -14  17   1  149.99   10.10
  17  14   1  146.49   10.80
  17  14   1  156.58    9.40
  17  14   1  169.88    9.40
  17  14   1  161.78    8.10
  17  13  -1  170.48   10.60
  17  13  -1  145.29   10.90
  17  13  -1  155.48    9.10
 -13  17  -1  148.59    9.90
  17  13  -1  137.19    9.10
  17  13   1  160.18    9.20
  17  13   1  145.79   10.50
 -13  17   1  145.59    8.60
  17  13   1  133.89    9.20
  17  13   1  144.79   11.00
 -13  17   1  146.89    9.90
  17  12  -1  268.17   15.80
  17  12  -1  265.37   13.80
  17  12  -1  289.37   14.00
 -12  17  -1  256.17   13.20
  17  12  -1  268.57   14.80
 -12  17  -1  243.38   14.70
  17  12   1  262.27   13.70
 -12  17   1  269.17   13.20
 -12  17   1  251.97   14.70
  17  12   1  251.77   15.80
  17  12   1  265.27   15.00
  17  12   1  279.17   13.90
 -11  17  -1   23.70    3.30
  17  11  -1   23.60    4.30
  17  11  -1   21.30    4.80
 -11  17  -1   17.40    4.20
 -17 -11   1   14.90    3.80
  17  11   1   18.50    4.70
  17  11   1   22.20    4.80
 -11  17   1   19.70    3.10
 -11  17   1   17.20    3.80
  17  10  -1  236.88   13.70
 -17 -10  -1  203.08   11.90
  17  10  -1  223.58   12.90
 -10  17  -1  227.08   12.90
  17  10   1  228.08   13.00
  17  10   1  225.88   13.60
 -10  17   1  221.48   12.70
 -17 -10   1  227.88   13.80
  17   9  -1  142.19   10.00
  17   9  -1  142.79   10.60
  -9  17  -1  169.58   10.00
  -9  17  -1  149.79    9.90
 -17  -9  -1  169.18    9.30
  17   9   1  138.09   10.50
  17   9   1  162.08    9.90
 -17  -9   1  170.88   10.70
  -9  17   1  166.38    9.90
 -17  -9   1  160.88    9.20
  17   8  -1  123.29    7.30
  -8  17  -1  118.49    8.20
 -17  -8  -1  116.49    7.60
  -8  17  -1  105.89    8.30
  17   8  -1  127.39    8.90
  17   8  -1  125.39    8.60
 -17  -8   1  121.29    8.40
 -17  -8   1  120.79    7.80
  17   8   1  123.69    8.80
  17   8   1  125.19    8.60
  -8  17   1  116.79    8.00
  -8  17   1  106.39    8.30
  17   8   1  118.99    7.20
  -7  17  -1   21.90    4.00
  -7  17  -1   33.00    4.10
  17   7  -1   20.10    2.90
  17   7  -1   32.30    4.70
 -17  -7  -1   27.40    3.50
  17   7  -1   20.00    4.20
  17   7   1   21.40    2.90
 -17  -7   1   30.50    3.60
  -7  17   1   18.30    3.50
 -17  -7   1   22.00    3.70
  17   7   1   27.50    4.50
  -7  17   1   31.20    4.20
  17   7   1   24.90    4.50
  -6  17  -1   11.80    3.10
  17   6  -1   11.50    3.50
 -17  -6  -1    6.00    3.10
  -6  17  -1   11.80    3.30
 -17  -6  -1    9.60    2.80
 -17  -6   1    6.70    2.90
  17   6   1   12.80    3.40
  -6  17   1   11.60    2.90
  -6  17   1    7.30    3.10
  17   6   1   12.70    2.70
 -17  -6   1    4.80    2.60
  -5  17  -1  276.17   14.50
  17   5  -1  279.07   13.80
 -17  -5  -1  261.77   15.20
 -17  -5  -1  250.37   13.40
  -5  17  -1  254.07   13.80
  17   5   1  272.47   13.80
  -5  17   1  257.97   13.80
 -17  -5   1  252.17   13.50
  -5  17   1  259.87   14.40
 -17  -5   1  248.08   15.10
  -4  17  -1  139.39    9.00
  -4  17  -1  132.09    8.30
  17   4  -1  144.59    8.80
 -17  -4  -1  137.89    8.90
  -4  17   1  132.29    8.20
  17   4   1  135.39    8.70
  -4  17   1  140.79    9.00
 -17  -4   1  134.19    8.30
 -17  -3  -1   46.70    4.80
  17   3  -1   54.79    4.60
  -3  17  -1   54.99    4.60
 -17  -3  -1   43.50    3.80
  -3  17  -1   59.39    5.60
 -17  -3   1   44.30    4.20
 -17  -3   1   47.70    4.90
  -3  17   1   52.19    5.40
  -3  17   1   51.59    4.40
  17   3   1   42.90    4.50
 -17  -2  -1  173.88   11.10
 -17  -2  -1  181.38   10.20
 -17  -2  -1  176.28    9.20
  -2  17  -1  178.68   10.20
  -2  17  -1  195.88   11.10
  -2  17   1  186.68   10.20
  -2  17   1  197.78   11.20
 -17  -2   1  179.48   11.30
   2 -17   1  207.38   11.00
  17   2   1  187.88   10.20
 -17  -2   1  184.88    9.10
 -17  -2   1  178.28   10.20
  -1  17  -1   20.80    3.00
   1 -17  -1   17.40    3.20
 -17  -1  -1   29.30    3.50
 -17  -1  -1   21.30    3.30
  -1  17  -1   20.30    3.90
 -17  -1  -1   17.90    1.90
 -17  -1   1   13.40    2.90
  -1  17   1   21.50    3.00
  17   1   1   18.70    3.20
 -17  -1   1   25.50    3.40
  -1  17   1   16.30    3.30
   1 -17   1   20.60    3.70
 -17   0  -1    2.10    1.90
   0 -17  -1   -2.00    2.50
 -17   0  -1   -0.90    1.90
   0  17  -1   -3.80    2.60
 -17   0  -1   -0.90    2.20
 -17   0   1    0.30    2.40
   0 -17   1    0.90    2.70
 -17   0   1   -0.20    2.00
   0  17   1   -1.40    2.60
 -17   0   1   -1.80    1.70
 -17   1  -1   21.70    3.40
   1  17  -1   18.00    1.90
   1  17  -1   20.40    3.90
  -1 -17  -1   19.80    3.90
 -17   1  -1   15.60    2.80
 -17   1  -1   23.80    2.80
 -17   1   1   15.60    2.50
  -1 -17   1   19.00    4.00
 -17   1   1   15.10    2.80
 -17   1   1   16.70    3.00
   1  17   1   17.70    3.80
   1  17   1   18.00    1.70
   2  17  -1  193.38   11.40
  -2 -17  -1  197.08   12.20
 -17   2  -1  185.78   11.40
 -17   2  -1  194.28    9.80
 -17   2  -1  192.98   10.50
   2  17  -1  185.18    9.50
  -2 -17   1  199.48   12.30
   2  17   1  186.98    9.30
   2  17   1  198.78   11.30
 -17   2   1  200.78    9.90
 -17   2   1  181.68   11.40
 -17   2   1  176.58   10.40
 -17   3  -1   51.09    4.60
   3  17  -1   44.00    6.80
   3  17  -1   48.90    3.60
   3  17  -1   49.99    5.20
 -17   3  -1   46.90    4.50
  -3 -17  -1   52.89    6.10
 -17   3  -1   40.20    3.70
  -3 -17   1   47.40    6.10
 -17   3   1   51.69    4.10
 -17   3   1   45.70    4.40
   3  17   1   55.49    5.50
 -17   3   1   53.19    4.80
   3  17   1   51.49    5.10
   3  17   1   51.89    3.50
   4  17  -1  150.48    9.50
   4  17  -1  152.38   11.50
  -4 -17  -1  134.09   10.50
 -17   4  -1  129.29    9.00
   4  17  -1  156.28    9.60
   4  17  -1  149.88    7.70
 -17   4  -1  134.89    7.70
 -17   4  -1  135.69    8.20
   4  17   1  143.29    7.50
 -17   4   1  132.59    9.00
  -4 -17   1  151.98   10.90
   4  17   1  146.29    9.10
   4  17   1  144.99    9.30
 -17   4   1  133.19    8.30
   4  17   1  148.99    9.00
 -17   4   1  130.99    7.70
   5  17  -1  283.27   14.80
   5  17  -1  272.17   15.10
 -17   5  -1  242.48   15.10
 -17   5  -1  236.78   13.60
  -5 -17  -1  270.67   16.60
 -17   5  -1  253.47   13.20
   5  17  -1  277.87   13.40
   5  17  -1  281.67   17.00
   5  17   1  289.27   14.20
 -17   5   1  264.27   15.20
   5  17   1  309.67   13.30
   5  17   1  279.47   14.90
   5  17   1  271.17   15.10
 -17   5   1  239.28   13.60
  -5 -17   1  276.07   16.60
 -17   5   1  251.37   13.10
   6  17  -1    8.70    3.70
   6  17  -1    8.80    3.40
 -17   6  -1    7.50    2.60
 -17   6  -1    9.90    2.20
  -6 -17  -1   10.60    4.40
   6  17  -1   10.20    5.40
   6  17  -1   12.50    2.50
 -17   6  -1    3.70    2.40
 -17   6   1    6.80    2.40
  -6 -17   1    1.80    4.30
 -17   6   1    7.60    2.70
 -17   6   1    9.70    2.10
   6  17   1    8.60    3.40
   6  17   1   12.00    3.60
   6  17   1    9.80    2.30
   6  17   1   17.90    3.70
   7  17  -1   30.00    6.70
 -17   7  -1   25.70    2.90
   7  17  -1   24.50    4.50
   7  17  -1   31.90    4.30
 -17   7  -1   28.00    3.60
   7  17  -1   21.40    3.20
   7  17  -1   21.60    4.10
  -7 -17  -1   29.40    5.70
   7  17   1   23.80    4.40
   7  17   1   26.10    3.20
   7  17   1   25.40    4.10
  -7 -17   1   27.30    5.90
   7  17   1   25.50    4.50
 -17   7   1   26.80    3.30
 -17   7   1   30.80    3.00
 -17   7   1   34.20    4.10
   8  17  -1  119.29    8.50
 -17   8  -1  123.19    7.00
   8  17  -1  114.49   10.80
  -8 -17  -1  125.39   11.10
   8  17  -1  115.09    9.10
   8  17  -1  126.99    7.90
   8  17  -1  118.79    8.40
   8  17   1  107.59    8.50
 -17   8   1  120.09    6.90
  -8 -17   1  126.19   11.30
 -17   8   1  133.99    8.50
   8  17   1  138.69    9.30
   8  17   1  106.59    8.40
   8  17   1  123.39    7.60
 -17   9  -1  165.98    8.60
   9  17  -1  135.09    9.20
  -9 -17  -1  165.28   13.00
   9  17  -1  199.68   14.80
   9  17  -1  150.98   10.80
   9  17  -1  153.88    9.90
   9  17   1  148.49    9.20
   9  17   1  142.79   10.80
 -17   9   1  159.08    8.50
 -17   9   1  182.18   10.30
   9  17   1  155.98   10.10
  -9 -17   1  183.78   13.60
   9  17   1  159.58   10.30
 -10 -17  -1  220.28   15.40
  10  17  -1  186.08   15.10
  10  17  -1  212.18   12.30
 -17  10  -1  209.98   10.90
  10  17  -1  223.98   12.00
  10  17  -1  198.58   13.10
  10  17   1  225.38   13.50
 -17  10   1  213.88   12.80
  10  17   1  221.78   12.60
  10  17   1  212.58   12.50
 -10 -17   1  203.58   15.80
 -17  10   1  204.68   10.80
  10  17   1  221.08   11.80
  11  17  -1   26.00    7.10
 -11 -17  -1   21.10    6.20
  11  17  -1   21.60    4.00
  11  17  -1   12.30    4.20
 -17  11  -1   18.80    2.60
  11  17  -1   28.70    5.20
  11  17   1   27.40    5.40
  11  17   1   15.30    4.50
 -11 -17   1   20.20    6.20
  11  17   1   21.30    3.90
 -17  11   1   18.30    2.60
  12  17  -1  290.17   16.00
  12  17  -1  255.37   13.40
  12  17  -1  288.37   14.50
  12  17  -1  262.47   13.00
  12  17  -1  265.47   14.50
 -17  12  -1  235.18   12.90
 -12 -17  -1  243.18   17.90
 -17  12   1  243.78   14.10
  12  17   1  277.17   14.90
 -17  12   1  236.18   12.80
  12  17   1  279.17   14.30
 -12 -17   1  241.98   18.00
  12  17   1  250.17   13.40
  12  17   1  281.67   16.10
  12  17   1  281.27   13.10
 -13 -17  -1  118.49   12.30
 -17  13  -1  146.39    8.70
  13  17  -1  149.09    8.60
  13  17  -1  134.59    9.90
  13  17  -1  150.18   11.20
  13  17  -1  133.49   10.10
 -17  13  -1  150.18    9.70
 -17  13  -1  152.88    8.10
  13  17  -1  155.88    9.00
 -17  13   1  142.99    8.50
  13  17   1  144.39    8.40
  13  17   1  150.08   11.20
 -17  13   1  157.18    9.60
  13  17   1  161.58    9.90
  13  17   1  143.79   10.60
  13  17   1  155.18    9.20
 -13 -17   1  166.08   14.50
 -17  13   1  140.49    8.00
 -17  14  -1  133.09    9.30
  14  17  -1  140.19   10.10
 -17  14  -1  130.59    7.70
  14  17  -1  145.99    9.00
  14  17  -1  144.09    8.30
 -14 -17  -1  139.59   14.00
 -17  14  -1  128.49    8.30
  14  17  -1  156.38   10.90
 -17  14   1  144.29    7.80
 -17  14   1  126.59    8.10
  14  17   1  150.28   10.50
 -14 -17   1  143.49   13.90
  14  17   1  148.99    8.80
  14  17   1  139.99   11.20
  14  17   1  152.78    8.30
 -17  14   1  123.79    9.20
  15  17  -1   57.89    7.10
  15  17  -1   57.19    6.60
 -17  15  -1   51.79    4.50
 -17  15  -1   50.69    4.00
 -17  15  -1   51.39    5.70
  15  17  -1   59.69    5.30
  15  17  -1   46.80    4.50
 -17  15   1   51.39    5.60
  15  17   1   45.70    4.50
 -17  15   1   48.50    3.90
  15  17   1   45.10    4.80
  15  17   1   48.20    6.30
  15  17   1   60.39    7.30
 -17  15   1   56.19    4.60
  16  17  -1    8.80    4.80
  16  17  -1    5.40    3.00
  16  17  -1    4.60    4.50
  16  17  -1    2.90    3.30
 -17  16  -1    2.90    3.60
 -17  16  -1    3.50    2.10
  16  17   1    5.60    5.20
 -17  16   1    7.70    4.00
 -17  16   1    1.40    2.00
  16  17   1    2.90    3.30
  16  17   1    2.30    4.50
  16  17   1    3.00    3.00
 -17  17  -1   -0.50    3.70
  17  17  -1   -0.30    2.90
  17  17  -1   -2.10    4.60
 -17  17  -1   -0.20    2.00
  17  17  -1    3.30    3.40
  17  17  -1    0.50    4.40
  17  17   1   -5.00    2.80
  17  17   1   10.30    3.50
  17  17   1    0.60    4.30
 -17  17   1   -1.90    1.90
  17  17   1   -4.80    4.30
 -17  17   1   -1.90    3.50
  18  17  -1   64.39    5.40
 -17  18  -1   68.29    6.60
  18  17  -1   50.79    4.90
  18  17  -1   52.39    6.60
 -17  18  -1   60.79    4.30
 -17  18   1   58.09    4.40
 -17  18   1   80.39    6.70
  18  17   1   49.10    4.90
  18  17   1   51.99    5.30
  18  17   1   48.40    6.60
 -16  18  -1   38.30    3.30
  18  16  -1   31.20    6.20
  18  16  -1   29.00    5.70
  18  16  -1   31.80    4.30
 -16  18  -1   34.70    5.30
  18  16  -1   31.00    4.40
  18  16   1   38.10    4.50
 -16  18   1   37.80    5.40
  18  16   1   33.00    4.30
 -18 -16   1   42.90    5.20
 -16  18   1   42.70    3.30
  18  16   1   29.40    6.00
  18  16   1   44.30    6.30
  18  15  -1   20.80    4.00
  18  15  -1   25.50    2.60
  18  15  -1   36.90    5.90
  18  15  -1   31.90    2.60
 -15  18  -1   35.30    3.00
 -15  18  -1   31.90    5.00
  18  15  -1   39.10    6.10
  18  15  -1   31.10    4.30
  18  15   1   34.80    4.30
  18  15   1   27.50    5.40
 -15  18   1   31.40    5.10
 -18 -15   1   31.80    5.00
  18  15   1   32.00    6.00
  18  15   1   29.80    4.20
  18  15   1   21.20    2.30
  18  15   1   25.70    2.60
  18  14  -1   37.10    5.80
  18  14  -1   29.10    4.30
  18  14  -1   36.00    3.30
  18  14  -1   39.00    4.50
 -14  18  -1   40.20    5.30
  18  14  -1   35.20    5.90
  18  14   1   31.60    4.40
  18  14   1   35.00    3.20
 -14  18   1   27.40    4.10
 -14  18   1   40.90    5.20
 -18 -14   1   46.30    5.40
  18  14   1   29.10    5.40
  18  14   1   35.80    4.50
  18  14   1   37.80    6.00
 -13  18  -1    7.30    3.90
  18  13  -1   -1.50    3.00
  18  13  -1    4.90    4.20
  18  13  -1    4.90    4.60
  18  13  -1    3.70    3.40
 -13  18   1    6.50    3.00
  18  13   1    1.80    4.70
  18  13   1    3.00    3.20
 -18 -13   1    3.10    3.80
 -13  18   1    5.00    3.90
  18  13   1    5.90    3.40
  18  13   1    4.30    4.20
  18  12  -1    9.40    4.50
  18  12  -1    1.30    3.10
 -12  18  -1    3.40    2.90
  18  12  -1   -1.50    3.30
  18  12  -1   -5.60    3.90
 -12  18  -1    7.90    3.90
  18  12   1    0.40    4.30
 -18 -12   1    3.80    3.80
  18  12   1    2.70    3.20
 -12  18   1   -1.00    3.50
  18  12   1    5.20    3.40
  18  12   1    4.70    4.30
 -12  18   1   -1.90    2.70
  18  11  -1   20.80    3.60
  18  11  -1   22.40    4.10
 -11  18  -1   19.10    3.40
  18  11  -1   26.30    5.10
  18  11  -1   25.20    5.00
 -11  18  -1   19.00    4.30
 -11  18   1   20.10    4.40
 -18 -11   1   25.30    4.60
 -11  18   1   23.80    3.20
  18  11   1   28.70    5.30
  18  11   1   10.50    4.70
  18  11   1   23.80    3.80
  18  11   1   26.70    4.10
 -10  18  -1    7.50    2.80
  18  10  -1    7.10    4.00
  18  10  -1   -2.80    3.80
 -10  18  -1    2.80    3.40
 -18 -10  -1    3.40    3.10
  18  10   1    3.70    4.10
 -18 -10   1   -0.30    3.40
 -10  18   1   -2.30    2.40
  18  10   1    7.70    3.10
  18  10   1    3.60    3.70
 -18 -10   1    0.50    2.90
 -10  18   1    3.40    3.30
  -9  18  -1  194.28   10.30
 -18  -9  -1  196.58   11.00
  18   9  -1  186.58   12.20
  -9  18  -1  203.38   11.80
  18   9  -1  210.78   12.00
  -9  18  -1  184.38   12.10
  18   9   1  195.78   11.90
  -9  18   1  196.58   10.30
  -9  18   1  201.58   11.70
  18   9   1  197.38   12.50
 -18  -9   1  205.58   12.50
 -18  -9   1  189.38   11.00
 -18  -8  -1   10.80    3.00
  18   8  -1    6.90    3.80
 -18  -8  -1    4.30    3.50
  18   8  -1    9.70    3.70
  18   8  -1    5.40    2.10
  -8  18  -1    7.40    3.30
  -8  18  -1    7.10    3.50
  18   8   1    2.40    3.40
  18   8   1    5.90    2.00
 -18  -8   1    3.90    3.40
  18   8   1    0.20    4.00
 -18  -8   1    8.60    3.10
  -8  18   1    6.90    3.10
  -8  18   1    4.40    3.20
  18   7  -1   38.20    3.80
  -7  18  -1   40.80    5.20
 -18  -7  -1   41.50    4.40
  18   7  -1   51.29    5.50
 -18  -7  -1   47.10    5.20
  -7  18  -1   35.10    4.50
  18   7   1   42.60    3.80
 -18  -7   1   36.40    4.70
  -7  18   1   44.60    5.10
 -18  -7   1   39.50    4.30
  -7  18   1   41.60    4.60
  18   7   1   44.40    5.50
  18   6  -1    2.90    2.40
  -6  18  -1    4.20    2.90
 -18  -6  -1    5.60    2.80
 -18  -6  -1    1.80    3.10
  -6  18  -1   -1.30    3.00
  18   6  -1    4.50    3.40
 -18  -6   1   -1.40    2.50
  18   6   1    5.30    3.50
  -6  18   1    5.50    2.70
  -6  18   1    1.00    3.00
 -18  -6   1    3.40    3.00
  18   6   1    4.60    2.50
  18   5  -1    9.70    3.40
 -18  -5  -1    9.40    3.30
  -5  18  -1    7.70    3.00
 -18  -5  -1   11.10    3.10
  -5  18  -1    5.50    3.40
  18   5   1   13.00    3.40
  -5  18   1   12.70    3.20
 -18  -5   1    9.00    3.00
  -5  18   1    8.20    3.20
 -18  -5   1   11.40    3.20
  -4  18  -1  112.69    8.30
 -18  -4  -1  109.39    7.30
 -18  -4  -1  108.79    6.80
  -4  18  -1  105.89    7.40
 -18  -4  -1  108.69    8.10
  18   4  -1  110.19    8.00
  -4  18   1  108.49    7.30
 -18  -4   1  104.89    8.10
  -4  18   1  107.19    8.00
 -18  -4   1  117.59    7.50
  18   4   1  123.39    7.70
  -3  18  -1   45.30    5.30
  18   3  -1   46.50    4.40
 -18  -3  -1   39.60    3.50
  -3  18  -1   48.40    4.60
 -18  -3  -1   33.60    4.30
 -18  -3  -1   39.80    4.30
  18   3  -1   36.00    4.60
 -18  -3   1   43.30    4.40
 -18  -3   1   40.90    3.40
  18   3   1   38.10    4.50
 -18  -3   1   30.90    4.20
  -3  18   1   49.00    5.20
  -3  18   1   51.29    4.50
  -2  18  -1   19.10    3.10
  -2  18  -1   11.40    3.40
 -18  -2  -1   18.40    2.10
 -18  -2  -1   13.10    3.10
 -18  -2  -1   18.50    3.00
  -2  18   1   13.50    2.90
 -18  -2   1   13.40    2.90
  -2  18   1   22.30    4.20
 -18  -2   1   14.30    3.30
  18   2   1   18.30    3.50
 -18  -2   1   17.80    2.00
 -18  -1  -1   63.49    5.50
  -1  18  -1   60.79    4.90
 -18  -1  -1   51.09    4.50
  -1  18  -1   50.59    5.30
 -18  -1   1   44.00    4.80
 -18  -1   1   45.40    4.50
   1 -18   1   64.19    5.80
  18   1   1   51.79    5.20
  -1  18   1   49.70    5.40
 -18   0  -1    0.30    2.50
   0  18  -1    2.20    3.10
   0 -18  -1   -4.70    2.60
   0  18  -1    0.10    1.20
 -18   0  -1   -0.70    2.60
 -18   0   1   -2.00    2.40
   0 -18   1    1.40    3.10
   0  18   1    1.20    3.20
 -18   0   1   -0.20    2.70
   1  18  -1   47.40    5.30
 -18   1  -1   58.59    5.30
   1  18  -1   67.39    3.90
 -18   1  -1   64.59    5.10
  -1 -18  -1   57.39    6.10
 -18   1  -1   48.00    4.10
   1  18   1   50.29    3.50
 -18   1   1   58.69    5.00
 -18   1   1   49.80    4.20
 -18   1   1   48.70    5.10
   1  18   1   56.99    5.70
  -1 -18   1   65.19    6.50
 -18   2  -1   18.70    3.20
 -18   2  -1   14.20    2.60
  -2 -18  -1   17.50    4.10
   2  18  -1   16.80    3.80
 -18   2  -1   21.10    3.40
   2  18  -1   13.00    2.10
 -18   2   1   13.50    3.10
   2  18   1   21.20    4.10
 -18   2   1   21.20    3.50
   2  18   1   12.70    1.90
  -2 -18   1   12.80    4.10
 -18   2   1   12.30    2.50
 -18   3  -1   45.30    4.50
   3  18  -1   43.70    3.50
 -18   3  -1   45.60    3.70
 -18   3  -1   48.30    4.70
  -3 -18  -1   42.80    5.90
   3  18  -1   46.80    5.40
   3  18   1   38.10    4.80
 -18   3   1   44.10    3.70
   3  18   1   40.40    3.20
 -18   3   1   38.90    4.30
 -18   3   1   39.70    4.40
  -3 -18   1   42.50    6.00
  -4 -18  -1  117.79    9.80
   4  18  -1  114.59    8.40
   4  18  -1  113.69   10.70
 -18   4  -1  107.49    8.00
   4  18  -1  110.39    6.80
 -18   4  -1  111.49    7.40
 -18   4  -1  124.29    7.00
   4  18   1  114.09    6.50
 -18   4   1  115.99    7.40
  -4 -18   1  143.09   10.30
   4  18   1  108.69    8.00
 -18   4   1  118.19    8.20
 -18   4   1  115.49    6.80
   4  18   1  107.29    8.50
  -5 -18  -1   13.50    4.50
   5  18  -1   15.60    5.60
 -18   5  -1    9.90    3.00
   5  18  -1   13.20    3.80
 -18   5  -1   13.20    2.50
   5  18  -1   10.20    3.50
 -18   5  -1   11.10    2.90
 -18   5   1   18.30    3.20
   5  18   1   13.60    3.80
 -18   5   1   14.90    3.20
 -18   5   1   12.80    2.40
   5  18   1   14.30    2.40
   5  18   1    6.80    3.60
  -5 -18   1   15.10    5.00
   5  18   1   12.40    3.80
   6  18  -1    8.50    3.50
   6  18  -1    2.90    2.40
 -18   6  -1    4.40    2.50
   6  18  -1    9.10    4.70
 -18   6  -1    2.90    2.10
 -18   6  -1    7.60    2.70
  -6 -18  -1   -1.90    3.90
   6  18  -1    2.50    3.30
 -18   6   1    3.40    2.90
   6  18   1    9.50    3.80
  -6 -18   1   -1.60    4.10
 -18   6   1    4.50    2.20
 -18   6   1    8.40    2.80
   6  18   1    2.20    3.30
   6  18   1    3.70    2.20
   6  18   1    3.50    3.50
   7  18  -1   47.80    7.60
   7  18  -1   39.00    4.90
   7  18  -1   36.40    4.10
 -18   7  -1   42.90    3.70
   7  18  -1   50.19    5.60
  -7 -18  -1   46.20    6.90
   7  18   1   44.90    5.70
   7  18   1   34.50    4.90
   7  18   1   36.30    3.80
   7  18   1   43.40    5.10
  -7 -18   1   47.80    7.30
 -18   7   1   43.00    3.60
 -18   7   1   41.30    4.30
 -18   7   1   41.80    4.70
 -18   8  -1    7.50    2.30
   8  18  -1    8.00    3.40
   8  18  -1   12.50    5.30
  -8 -18  -1    1.30    4.60
   8  18  -1    2.70    2.70
   8  18  -1   -2.40    3.50
   8  18   1   12.70    3.90
   8  18   1    4.50    3.70
   8  18   1    4.40    4.00
  -8 -18   1    6.50    5.20
 -18   8   1   10.00    3.20
 -18   8   1    7.10    2.20
   8  18   1    7.50    2.70
   9  18  -1  204.18   13.20
   9  18  -1  210.18   12.50
   9  18  -1  205.88   11.60
 -18   9  -1  200.28   10.70
  -9 -18  -1  225.78   15.40
   9  18  -1  195.58   12.70
   9  18  -1  216.48   15.60
   9  18   1  206.68   12.50
   9  18   1  198.78   11.40
 -18   9   1  192.58   10.70
   9  18   1  197.08   12.30
   9  18   1  223.38   13.40
  -9 -18   1  234.48   15.90
 -18   9   1  216.88   12.70
  10  18  -1   -1.50    3.00
  10  18  -1   -0.20    3.60
  10  18  -1    7.20    4.10
 -18  10  -1    4.00    2.20
  10  18  -1    7.50    3.10
 -10 -18  -1    3.60    5.00
  10  18   1   -1.80    3.40
 -18  10   1   -0.80    2.00
 -18  10   1    1.40    3.00
  10  18   1    1.60    4.30
  10  18   1    0.20    2.90
  10  18   1   -2.90    3.80
 -10 -18   1    2.70    5.10
  11  18  -1   23.10    4.10
  11  18  -1   19.30    4.60
  11  18  -1   29.50    5.30
 -18  11  -1   19.80    2.90
  11  18  -1   28.40    3.10
 -11 -18  -1   13.30    5.80
  11  18  -1   24.90    3.80
 -18  11  -1   20.40    3.10
  11  18   1   21.50    3.60
  11  18   1   26.70    4.00
 -11 -18   1   14.00    6.30
 -18  11   1   18.00    2.70
  11  18   1   21.80    4.90
 -18  11   1   17.50    3.30
  11  18   1   28.60    3.00
  11  18   1   27.70    5.40
  12  18  -1    3.40    3.80
  12  18  -1   -1.00    4.40
  12  18  -1    0.60    3.00
  12  18  -1   -1.70    3.30
 -18  12  -1    5.40    2.60
 -12 -18  -1    2.60    4.90
  12  18  -1    4.80    2.50
 -18  12  -1    1.60    2.10
  12  18   1    7.00    3.50
 -12 -18   1    4.20    5.60
  12  18   1   -0.30    4.50
 -18  12   1    5.20    2.10
 -18  12   1    6.30    2.60
  12  18   1    3.40    2.40
  12  18   1    2.10    4.30
  12  18   1   -1.20    2.90
  13  18  -1    4.60    4.70
  13  18  -1    1.10    4.20
 -18  13  -1    3.40    2.20
 -18  13  -1    5.50    2.80
  13  18  -1    5.00    2.60
  13  18  -1    3.70    3.70
  13  18  -1    1.90    3.20
  13  18   1    7.30    4.80
 -18  13   1    2.50    2.10
  13  18   1    1.20    4.00
  13  18   1    8.70    3.70
  13  18   1    3.90    2.50
  13  18   1    6.70    3.20
 -18  13   1    5.80    2.80
  14  18  -1   36.20    3.80
 -18  14  -1   31.60    3.40
 -18  14  -1   40.60    3.90
  14  18  -1   36.50    6.20
  14  18  -1   44.00    5.90
  14  18  -1   25.20    4.10
 -18  14   1   31.30    3.70
  14  18   1   31.70    3.60
  14  18   1   40.20    6.50
  14  18   1   35.80    4.30
 -18  14   1   28.30    4.60
  14  18   1   31.90    5.50
 -18  14   1   36.00    3.40
  15  18  -1   36.90    4.40
  15  18  -1   31.20    3.70
  15  18  -1   24.70    5.50
 -18  15  -1   33.40    4.90
  15  18  -1   35.60    6.00
 -18  15  -1   29.50    3.60
 -18  15  -1   33.20    3.40
  15  18   1   31.40    3.70
 -18  15   1   39.90    3.90
  15  18   1   29.00    5.60
  15  18   1   37.90    6.30
  15  18   1   32.80    4.30
 -18  15   1   30.00    3.30
 -18  15   1   35.10    5.00
  16  18  -1   37.40    6.50
 -18  16  -1   33.60    5.20
  16  18  -1   34.60    4.00
  16  18  -1   39.20    6.30
  16  18  -1   38.40    4.50
 -18  16  -1   38.30    3.60
 -18  16   1   38.50    3.40
  16  18   1   36.20    4.60
  16  18   1   38.40    4.00
  16  18   1   33.70    6.20
  16  18   1   36.70    6.40
 -18  16   1   46.20    5.40
 -18  17  -1   74.69    6.80
 -18  17  -1   62.39    4.90
  17  18  -1   55.39    4.90
  17  18  -1   62.49    5.40
  17  18  -1   63.39    7.30
 -18  17   1   60.89    4.80
  17  18   1   64.59    5.60
 -18  17   1   75.09    6.70
  17  18   1   53.89    4.80
  17  18   1   53.69    6.90
  18  18  -1   -2.80    3.20
  18  18  -1    1.00    3.00
  18  18  -1    0.30    4.20
 -18  18  -1    0.90    3.80
 -18  18  -1   -1.40    2.00
  18  18   1    1.30    3.30
  18  18   1   -3.00    2.70
 -18  18   1   -4.10    3.60
 -18  18   1    0.30    1.90
  18  18   1    2.40    4.50
  19  18  -1   54.29    5.10
 -18  19  -1   65.39    6.50
 -18  19  -1   61.09    4.50
  19  18  -1   48.30    4.60
 -18  19   1   58.29    6.10
  19  18   1   50.09    4.60
 -18  19   1   57.09    4.40
  19  18   1   56.09    5.20
  19  17  -1    0.20    4.30
  19  17  -1    7.50    3.50
 -17  19  -1   13.00    2.30
 -17  19  -1    6.70    4.30
  19  17  -1    8.20    3.30
  19  17   1    8.80    4.70
  19  17   1    6.30    3.30
 -17  19   1    9.60    4.20
  19  17   1    5.80    3.40
 -17  19   1   11.00    2.20
  19  16  -1    2.60    3.30
 -16  19  -1    4.20    4.10
  19  16  -1   -0.50    4.30
  19  16  -1    3.10    3.50
 -16  19  -1    1.30    1.90
  19  16   1   -0.70    3.20
  19  16   1    4.10    3.40
  19  16   1    2.20    4.30
 -16  19   1    3.10    4.00
  19  15  -1   -2.40    1.70
  19  15  -1   -1.40    3.30
  19  15  -1    4.30    3.30
 -15  19  -1    1.00    3.90
  19  15  -1    1.10    4.50
  19  15  -1    0.50    1.80
  19  15   1    0.10    3.40
  19  15   1    2.50    1.90
  19  15   1   -0.80    1.60
 -15  19   1   -2.50    3.70
  19  15   1    3.40    4.40
 -19 -15   1    4.00    3.70
  19  15   1    4.40    3.30
  19  14  -1   11.10    3.50
  19  14  -1   19.60    3.90
  19  14  -1   20.70    5.10
  19  14  -1   14.80    2.60
 -14  19  -1   22.50    4.70
  19  14  -1   19.80    5.30
  19  14   1   29.70    5.70
  19  14   1    9.70    3.70
  19  14   1   21.60    4.00
  19  14   1   10.90    4.80
 -19 -14   1   13.70    4.20
 -14  19   1   18.90    4.50
  19  14   1   18.30    2.60
 -13  19  -1   -1.50    3.70
  19  13  -1    2.30    3.20
  19  13  -1    0.30    3.40
 -19 -13  -1    4.20    3.90
  19  13  -1   -3.80    4.20
  19  13  -1   11.80    4.60
 -13  19   1   -3.50    3.70
  19  13   1    0.30    3.20
  19  13   1   -0.20    4.40
 -13  19   1    0.70    3.10
 -19 -13   1   -1.40    3.50
  19  13   1   -1.40    3.20
  19  13   1    9.30    4.60
 -19 -12  -1   20.30    4.80
  19  12  -1   23.20    4.20
 -12  19  -1   24.20    3.90
  19  12  -1   19.10    4.90
 -12  19  -1   30.60    5.10
  19  12  -1   24.20    4.00
  19  12  -1   35.10    5.40
 -19 -12   1   25.20    4.80
  19  12   1   26.90    4.00
 -12  19   1   30.50    3.90
  19  12   1   34.70    5.60
  19  12   1   23.40    4.20
 -12  19   1   17.70    4.60
  19  12   1   26.60    5.50
  19  11  -1   81.59    6.40
  19  11  -1   74.09    7.20
 -11  19  -1   78.89    7.00
 -19 -11  -1   82.99    7.50
 -11  19  -1   86.99    6.30
  19  11  -1   74.69    7.30
  19  11  -1   76.59    6.00
  19  11   1   62.79    7.10
 -11  19   1   84.79    6.20
 -19 -11   1   92.39    7.60
  19  11   1   89.49    6.40
 -11  19   1   84.49    7.10
  19  11   1   80.49    8.00
  19  11   1   78.09    6.40
 -10  19  -1    9.20    4.00
  19  10  -1    6.70    3.70
 -19 -10  -1    8.00    3.30
  19  10  -1    8.30    4.20
 -10  19  -1    8.20    3.00
  19  10  -1    3.60    4.20
 -19 -10  -1   15.70    4.30
  19  10  -1    6.30    3.10
  19  10   1    6.10    3.20
  19  10   1    2.20    4.10
  19  10   1    9.20    3.60
  19  10   1    4.20    4.30
 -10  19   1    3.20    3.60
 -19 -10   1    7.00    4.00
 -19 -10   1   10.00    3.40
 -10  19   1    7.60    2.80
 -19  -9  -1   61.39    6.00
  19   9  -1   47.30    5.80
  19   9  -1   36.30    4.80
  19   9  -1   34.00    5.30
  19   9  -1   38.10    4.30
 -19  -9  -1   49.50    4.90
  -9  19  -1   38.00    4.00
  -9  19  -1   51.09    5.60
  -9  19  -1   41.90    5.40
  19   9   1   47.00    5.60
 -19  -9   1   53.79    5.00
  -9  19   1   39.20    5.00
  19   9   1   18.20    5.10
  19   9   1   48.00    4.60
  19   9   1   42.60    4.90
  -9  19   1   44.70    4.30
 -19  -9   1   47.20    5.70
  -8  19  -1   19.50    4.30
  -8  19  -1   18.40    4.20
  19   8  -1   26.90    2.80
 -19  -8  -1   16.50    4.30
  -8  19  -1   22.70    3.30
 -19  -8  -1   20.00    3.70
  19   8  -1   19.00    4.60
 -19  -8   1   21.10    4.40
  -8  19   1   20.20    3.30
  19   8   1   19.10    4.50
  19   8   1   23.60    2.50
  -8  19   1   22.80    4.20
  -8  19   1   23.40    4.50
  19   8   1   19.40    3.50
 -19  -8   1   16.30    3.60
  19   7  -1   10.40    2.50
  -7  19  -1    4.50    3.50
  -7  19  -1    8.10    3.50
  19   7  -1    0.70    3.40
 -19  -7  -1    7.20    3.60
  -7  19  -1    7.00    2.70
 -19  -7  -1    1.40    2.90
 -19  -7   1    4.60    3.10
  19   7   1    4.20    3.90
  -7  19   1    5.40    3.30
  -7  19   1    7.70    3.70
  19   7   1    6.90    2.40
  -7  19   1    6.30    2.70
 -19  -7   1    8.90    3.70
  -6  19  -1    7.00    3.20
 -19  -6  -1   10.70    3.20
  19   6  -1    5.10    4.00
  19   6  -1   10.30    2.80
  -6  19  -1    7.10    3.60
 -19  -6  -1    3.30    3.40
  -6  19   1    3.50    3.00
 -19  -6   1    7.50    3.10
  19   6   1   12.00    4.10
 -19  -6   1    6.40    3.40
  -6  19   1   12.40    3.80
  19   6   1   15.90    2.90
  -5  19  -1  199.98   12.20
 -19  -5  -1  220.08   11.50
 -19  -5  -1  219.38   13.50
 -19  -5  -1  225.68   12.20
  -5  19  -1  199.48   13.00
  19   5  -1  224.88   12.60
 -19  -5   1  251.57   13.70
  19   5   1  218.48   12.50
 -19  -5   1  214.18   12.20
  -5  19   1  223.38   13.10
  -5  19   1  213.08   12.30
  -4  19  -1    2.30    2.80
  19   4  -1    4.70    3.10
 -19  -4  -1   -4.10    2.80
 -19  -4  -1    4.60    2.30
 -19  -4  -1    1.60    2.80
  -4  19  -1   -3.20    3.30
  19   4   1    3.30    3.40
 -19  -4   1    2.30    3.10
  -4  19   1    4.20    2.80
  -4  19   1   -0.90    3.10
 -19  -4   1    3.90    2.20
 -19  -4   1    2.60    2.80
 -19  -3  -1   15.00    2.20
  -3  19  -1    9.70    3.90
 -19  -3  -1    8.40    3.30
 -19  -3  -1    6.90    2.80
  19   3  -1    9.30    3.60
  -3  19  -1    9.40    2.90
  -3  19   1    9.90    3.00
 -19  -3   1   12.90    3.60
 -19  -3   1   11.60    2.00
 -19  -3   1   10.10    3.20
  -3  19   1   13.70    3.70
  19   3   1    8.80    3.50
 -19  -2  -1    3.00    2.90
  -2  19  -1    8.10    2.80
  -2  19  -1    6.80    3.70
 -19  -2  -1    5.30    2.90
  -2  19   1    6.60    2.70
 -19  -2   1    4.70    3.10
 -19  -2   1    9.00    3.10
  19   2   1    2.10    3.30
  -2  19   1    4.90    3.60
 -19  -1  -1   27.20    3.90
  -1  19  -1   26.30    3.80
 -19  -1  -1   22.10    3.90
  -1  19  -1   34.00    4.90
 -19  -1   1   27.80    4.10
   1 -19   1   27.80    4.40
  19   1   1   27.50    4.20
  -1  19   1   25.20    4.50
 -19  -1   1   37.60    4.20
 -19   0  -1   -0.60    2.40
 -19   0  -1    0.30    2.80
   0 -19  -1   -0.40    2.70
   0  19  -1    0.40    1.40
   0  19  -1    0.60    3.40
 -19   0   1    0.90    2.90
   0  19   1   -2.50    3.60
 -19   0   1    0.20    2.50
   0 -19   1    0.10    3.00
  19   0   1   -1.00    2.90
   1  19  -1   22.70    2.50
 -19   1  -1   27.10    3.20
 -19   1  -1   24.10    3.90
  -1 -19  -1   23.60    4.40
   1  19  -1   24.60    4.50
 -19   1  -1   20.00    3.60
   1  19   1   20.40    2.20
 -19   1   1   22.30    3.80
  -1 -19   1   26.00    4.80
   1  19   1   29.40    4.90
 -19   1   1   30.50    3.30
 -19   1   1   29.10    3.90
   2  19  -1    1.60    1.80
 -19   2  -1    7.10    2.80
  -2 -19  -1    8.70    3.70
 -19   2  -1    4.90    2.90
 -19   2  -1    6.70    2.40
   2  19  -1    0.90    3.40
  -2 -19   1    4.50    3.80
 -19   2   1    7.00    2.80
 -19   2   1    4.90    2.90
   2  19   1    7.90    1.80
 -19   2   1    6.10    2.30
   2  19   1    5.60    3.80
   3  19  -1   12.80    2.40
 -19   3  -1    9.20    3.00
 -19   3  -1   10.60    3.10
 -19   3  -1    9.70    2.60
  -3 -19  -1   11.10    4.00
   3  19  -1   21.20    4.30
 -19   3   1   13.60    3.20
 -19   3   1   13.40    3.10
   3  19   1    7.30    3.80
   3  19   1   11.90    2.20
  -3 -19   1   14.30    4.60
 -19   3   1   11.60    2.60
  -4 -19  -1    0.40    3.70
 -19   4  -1   -0.60    2.50
   4  19  -1    1.50    2.00
 -19   4  -1    3.10    2.60
 -19   4  -1   -1.60    2.10
   4  19  -1   -3.10    3.30
   4  19   1   -0.80    3.40
 -19   4   1    3.30    2.70
   4  19   1   -0.70    1.80
  -4 -19   1    4.70    4.30
 -19   4   1    0.70    2.10
 -19   4   1    2.90    3.10
  -5 -19  -1  222.08   14.60
   5  19  -1  203.28   11.40
 -19   5  -1  227.28   11.40
   5  19  -1  198.28   14.90
   5  19  -1  208.88   13.10
 -19   5  -1  229.18   13.10
 -19   5  -1  203.38   11.90
   5  19  -1  213.68   12.90
   5  19   1  207.38   11.30
 -19   5   1  232.68   13.20
   5  19   1  215.48   12.60
   5  19   1  224.68   13.10
 -19   5   1  225.48   11.30
  -5 -19   1  206.68   14.70
 -19   5   1  214.18   11.90
 -19   6  -1    5.20    2.90
   6  19  -1    6.00    3.70
   6  19  -1    6.40    3.90
  -6 -19  -1    1.30    4.40
 -19   6  -1    7.80    2.50
   6  19  -1    8.50    2.80
 -19   6  -1    4.30    2.80
   6  19  -1   12.00    5.60
   6  19   1    8.10    2.60
 -19   6   1   11.70    2.60
 -19   6   1    6.60    3.10
 -19   6   1   11.00    3.00
   6  19   1   10.70    3.90
  -6 -19   1   11.90    5.10
   6  19   1    5.00    3.80
   6  19   1   11.50    3.90
   7  19  -1   11.70    4.10
   7  19  -1    3.90    5.70
 -19   7  -1    1.10    2.30
   7  19  -1   10.30    3.00
   7  19  -1   14.00    4.00
  -7 -19  -1    3.80    4.50
   7  19   1    9.80    2.80
   7  19   1    7.40    4.00
   7  19   1    6.30    3.70
 -19   7   1    1.90    2.30
 -19   7   1   10.40    3.40
  -7 -19   1   13.30    5.40
 -19   7   1    4.90    2.90
   7  19   1    3.30    3.70
  -8 -19  -1   22.10    5.90
 -19   8  -1   18.20    2.90
   8  19  -1   22.50    3.70
   8  19  -1   26.50    5.10
   8  19  -1   14.60    6.40
   8  19  -1   19.90    4.40
   8  19  -1   16.70    3.50
   8  19   1   22.90    4.60
   8  19   1   26.20    3.60
   8  19   1   15.60    4.50
 -19   8   1   14.60    2.90
 -19   8   1   28.10    4.10
   8  19   1   23.40    5.00
  -8 -19   1   17.80    6.10
   9  19  -1   46.50    6.10
  -9 -19  -1   51.39    7.80
   9  19  -1   40.70    5.30
   9  19  -1   32.20    4.40
   9  19  -1   41.30    4.30
 -19   9  -1   40.60    3.90
   9  19   1   39.20    4.50
  -9 -19   1   47.20    7.90
   9  19   1   37.30    6.10
 -19   9   1   39.40    3.80
 -19   9   1   53.19    5.20
   9  19   1   42.80    4.40
   9  19   1   38.00    5.40
   9  19   1   29.50    5.20
 -19  10  -1    0.90    2.40
 -10 -19  -1    4.90    5.20
  10  19  -1    9.30    3.10
 -19  10  -1    3.40    2.40
  10  19  -1   12.20    4.70
  10  19  -1    6.50    3.50
  10  19   1    3.60    3.90
 -19  10   1    6.00    3.40
  10  19   1    5.50    4.70
  10  19   1   13.30    3.30
 -19  10   1    6.90    2.60
  10  19   1    1.40    4.10
 -10 -19   1    3.10    5.10
 -19  10   1    5.20    2.30
  10  19   1    3.20    3.20
 -19  11  -1   92.09    6.00
  11  19  -1   80.19    6.60
  11  19  -1   87.99    6.30
  11  19  -1   76.69    7.80
 -19  11  -1   70.79    5.80
  11  19   1   72.99    6.40
 -19  11   1   79.89    5.80
  11  19   1   89.69    6.80
  11  19   1   88.69    7.90
 -19  11   1   76.29    5.90
  11  19   1  100.09    8.70
 -19  12  -1   21.00    3.10
 -19  12  -1   28.10    3.50
  12  19  -1   28.00    3.90
  12  19  -1   24.60    4.50
  12  19  -1   26.60    3.10
  12  19  -1   33.00    5.80
  12  19   1   26.70    3.90
  12  19   1   25.00    3.00
 -19  12   1   24.50    3.50
  12  19   1   35.40    6.10
 -19  12   1   23.80    3.10
  12  19   1   29.80    4.40
  12  19   1   28.20    5.40
  13  19  -1    1.40    4.20
  13  19  -1   -1.00    4.30
 -19  13  -1    0.00    2.60
  13  19  -1    3.30    2.30
  13  19  -1   -7.70    3.40
  13  19  -1   -0.50    3.00
 -19  13  -1   -0.20    2.20
  13  19   1   -4.20    4.70
  13  19   1   -2.30    2.90
 -19  13   1   -1.10    2.10
 -19  13   1   -2.80    2.60
  13  19   1   -2.00    4.10
  13  19   1    0.10    2.20
  13  19   1   -0.30    3.60
  14  19  -1   16.00    5.00
  14  19  -1   19.70    4.90
 -19  14  -1   15.20    2.90
 -19  14  -1   15.00    3.10
  14  19  -1   22.80    3.00
  14  19  -1   19.20    3.70
 -19  14   1   18.30    2.90
 -19  14   1   19.90    3.20
  14  19   1   33.50    6.00
  14  19   1   15.40    3.60
  14  19   1   11.90    4.90
  14  19   1   17.00    2.90
 -19  15  -1    0.10    2.30
  15  19  -1    0.60    3.20
  15  19  -1    2.40    4.60
  15  19  -1   -2.80    2.40
 -19  15  -1    0.20    2.70
  15  19   1    2.70    4.70
 -19  15   1    1.70    3.70
 -19  15   1   -3.10    2.60
 -19  15   1   -0.30    2.20
  15  19   1   -1.10    3.00
  15  19   1    3.80    2.50
  16  19  -1   -4.60    3.00
  16  19  -1    1.10    2.60
 -19  16  -1    0.80    2.30
  16  19  -1    0.40    4.30
  16  19   1   -1.90    4.50
  16  19   1    1.90    3.20
 -19  16   1   -0.10    2.10
  16  19   1    3.80    2.60
 -19  16   1    2.20    3.70
  17  19  -1    8.30    4.60
 -19  17  -1    1.50    3.70
 -19  17  -1    8.30    2.40
  17  19  -1   13.30    3.00
  17  19  -1    9.80    3.40
 -19  17   1   14.20    4.10
  17  19   1    6.80    2.80
  17  19   1    8.10    3.40
  17  19   1   -0.10    4.40
 -19  17   1   11.60    2.40
  18  19  -1   45.60    4.30
  18  19  -1   54.89    5.00
 -19  18  -1   60.19    4.60
 -19  18   1   54.99    5.90
  18  19   1   44.60    4.30
  18  19   1   46.90    4.80
 -19  18   1   63.19    4.60
 -19  19  -1    1.40    1.90
  19  19  -1    0.90    2.70
  19  19  -1   -1.00    3.00
  19  19   1    2.70    3.20
 -19  19   1   -1.40    3.60
  19  19   1    3.80    2.70
 -19  19   1   -1.50    1.80
 -19  20  -1    9.30    2.10
  20  19  -1   11.40    3.20
  20  19  -1    8.40    2.90
 -19  20   1    9.40    1.90
  20  19   1    9.60    3.30
  20  19   1    9.90    2.80
 -19  20   1    8.80    3.90
  20  18  -1   30.70    3.80
  20  18  -1   43.40    4.40
 -18  20  -1   39.10    3.30
  20  18   1   28.70    3.90
  20  18   1   33.30    4.20
 -18  20   1   35.50    3.00
 -18  20   1   46.10    5.30
 -17  20  -1    7.70    2.10
  20  17  -1   11.20    3.40
  20  17  -1   12.00    3.40
 -17  20  -1    3.10    4.30
  20  17   1    9.90    3.30
 -17  20   1    4.90    3.90
  20  17   1    4.50    3.50
  20  16  -1   73.59    5.90
  20  16  -1   80.79    6.20
 -16  20  -1   88.19    7.50
  20  16   1   69.89    6.00
  20  16   1   78.69    6.00
 -16  20   1   74.89    7.00
  20  15  -1  151.88    9.30
  20  15  -1  146.99    7.20
  20  15  -1  151.78   11.00
  20  15  -1  131.99    7.20
  20  15  -1  151.98    9.30
 -15  20  -1  156.18   10.70
  20  15   1  142.99    7.30
  20  15   1  131.29    7.00
 -15  20   1  132.49   10.30
  20  15   1  157.48    9.40
  20  15   1  120.19   10.80
  20  15   1  155.98    9.40
  20  14  -1   14.80    2.60
 -20 -14  -1   13.80    4.40
 -14  20  -1   20.00    4.80
  20  14  -1   11.30    4.90
  20  14  -1   19.10    3.80
  20  14  -1   17.40    3.90
  20  14   1   16.10    5.00
 -14  20   1   15.50    4.60
 -20 -14   1   18.40    4.40
  20  14   1   17.70    4.00
  20  14   1   16.50    2.50
  20  14   1   17.20    2.60
  20  14   1   10.00    3.70
 -13  20  -1  228.18   13.20
  20  13  -1  239.88   13.90
  20  13  -1  215.98   12.00
  20  13  -1  204.78   13.50
 -20 -13  -1  236.08   14.00
  20  13  -1  212.18   12.20
 -13  20   1  211.98   11.60
  20  13   1  204.18   13.30
  20  13   1  212.88   12.10
 -13  20   1  203.58   12.90
 -20 -13   1  211.68   13.70
  20  13   1  201.58   12.10
  20  13   1  210.98   13.80
 -20 -12  -1   24.00    4.60
  20  12  -1   16.10    4.80
  20  12  -1   20.50    5.00
  20  12  -1   12.70    3.60
 -12  20  -1   12.50    4.40
  20  12  -1   14.80    4.00
  20  12   1   14.80    3.90
 -12  20   1   20.40    3.60
  20  12   1   17.40    5.20
 -20 -12   1   18.60    4.40
  20  12   1    8.60    4.80
  20  12   1   15.10    3.60
 -12  20   1   20.70    4.60
  20  11  -1   72.49    7.30
 -20 -11  -1   73.69    6.10
  20  11  -1   81.39    6.00
  20  11  -1   72.39    7.20
 -11  20  -1   78.39    7.20
 -11  20  -1   75.39    5.90
  20  11  -1   64.59    6.10
 -20 -11  -1   77.49    7.20
  20  11   1   84.39    6.30
  20  11   1   89.89    6.60
 -11  20   1   74.89    5.60
 -11  20   1   70.99    6.60
 -20 -11   1   82.59    7.20
  20  11   1   71.89    7.20
  20  11   1   77.39    7.60
  20  10  -1  100.99    7.70
 -10  20  -1  108.59    7.30
 -20 -10  -1  108.69    8.10
 -10  20  -1  114.89    8.70
  20  10  -1  122.79    9.10
 -20 -10  -1  122.79    9.30
  20  10  -1  105.69    8.10
 -20 -10   1  120.19    9.10
  20  10   1  102.19    8.90
 -10  20   1  109.49    8.60
 -10  20   1  112.89    7.30
  20  10   1  108.79    9.00
 -20 -10   1  125.49    8.10
  20  10   1  106.49    8.10
  20  10   1   95.79    7.50
  20   9  -1  247.38   13.30
  20   9  -1  236.88   14.50
 -20  -9  -1  254.77   13.90
 -20  -9  -1  272.67   15.90
  -9  20  -1  246.58   14.90
  -9  20  -1  249.28   12.90
  -9  20  -1  248.58   14.60
  20   9  -1  255.37   13.90
  20   9   1  243.28   13.40
  20   9   1  268.17   14.70
 -20  -9   1  280.87   14.10
  -9  20   1  254.97   14.80
 -20  -9   1  297.77   16.10
  20   9   1  245.98   13.80
  -9  20   1  244.98   12.90
 -20  -8  -1   13.40    3.10
  20   8  -1   11.10    2.20
 -20  -8  -1   19.80    4.50
 -20  -8  -1   18.40    3.80
  -8  20  -1   15.80    3.10
  -8  20  -1   16.70    4.50
  20   8  -1   13.90    3.40
  20   8  -1    4.60    3.50
  -8  20  -1   17.60    4.30
  20   8  -1   17.20    4.70
  20   8   1   14.70    2.00
  20   8   1   18.50    3.50
  20   8   1   10.10    4.30
 -20  -8   1   14.60    3.70
 -20  -8   1   20.10    4.30
 -20  -8   1   16.20    3.10
  -8  20   1   19.80    4.20
  20   8   1   10.30    1.70
  -8  20   1   13.90    4.30
  -8  20   1   18.10    3.40
  20   8   1   18.20    4.00
 -20  -7  -1   16.40    4.20
 -20  -7  -1   18.60    3.10
  20   7  -1   24.40    4.80
  -7  20  -1   16.20    4.40
  20   7  -1   19.40    3.60
 -20  -7  -1   18.70    3.90
 -20  -7  -1   13.40    3.50
  -7  20  -1   17.90    3.20
  -7  20  -1   12.00    3.80
  20   7  -1   15.10    2.80
  -7  20   1   14.60    4.00
  20   7   1   23.10    3.70
  -7  20   1   16.40    3.20
 -20  -7   1   17.80    3.80
 -20  -7   1   16.50    3.10
  -7  20   1   13.10    4.10
  20   7   1   23.00    2.90
 -20  -7   1   23.70    4.60
  20   7   1   13.70    4.50
 -20  -6  -1   21.00    4.00
  20   6  -1   21.40    3.40
 -20  -6  -1   22.10    3.20
  -6  20  -1   27.10    4.40
  -6  20  -1   26.20    4.70
  20   6  -1   30.00    5.10
 -20  -6  -1   24.30    4.40
  20   6  -1   19.20    3.50
 -20  -6  -1   28.90    3.70
  -6  20  -1   23.50    3.40
  20   6   1   27.10    3.70
  -6  20   1   16.40    3.90
 -20  -6   1   25.90    3.50
  20   6   1   25.10    4.90
  -6  20   1   32.70    3.70
 -20  -6   1   21.60    4.60
  -6  20   1   21.20    4.60
 -20  -6   1   23.90    4.00
  20   6   1   21.50    3.40
 -20  -5  -1   82.39    6.50
  -5  20  -1   74.59    7.40
 -20  -5  -1   76.39    5.80
 -20  -5  -1   76.19    5.80
  -5  20  -1   75.39    6.50
 -20  -5  -1   83.19    7.40
  -5  20  -1   71.09    5.70
  20   5  -1   73.19    7.00
 -20  -5   1   77.59    6.10
 -20  -5   1   84.59    6.50
 -20  -5   1   80.59    7.10
  -5  20   1   74.19    7.20
  -5  20   1   79.19    5.90
  20   5   1   87.19    7.20
  20   5   1   87.19    6.50
 -20  -5   1   79.29    5.70
  -5  20   1   71.49    6.30
  20   4  -1  112.29    8.30
  -4  20  -1  108.89    7.50
 -20  -4  -1  109.09    8.30
  -4  20  -1   97.89    6.40
 -20  -4  -1   96.39    7.50
  -4  20  -1  110.39    8.70
 -20  -4  -1   91.59    5.90
  -4  20   1  102.49    8.40
  20   4   1   81.19    7.30
 -20  -4   1  107.59    8.20
  -4  20   1   94.29    7.30
  -4  20   1  110.09    6.60
 -20  -4   1   83.69    5.70
 -20  -4   1  109.29    7.60
  -3  20  -1    3.60    3.60
 -20  -3  -1    8.20    3.40
  20   3  -1    3.80    3.80
 -20  -3  -1    6.30    3.50
  -3  20  -1    3.40    3.10
 -20  -3   1    7.70    3.50
  -3  20   1    5.20    2.70
  20   3   1    7.80    3.80
  -3  20   1    7.70    3.10
 -20  -3   1    3.70    3.10
  -3  20   1    0.60    3.60
  20   2  -1   51.19    5.40
 -20  -2  -1   57.39    5.70
 -20  -2  -1   52.69    5.20
  -2  20  -1   53.99    5.20
  -2  20  -1   49.50    6.10
 -20  -2   1   69.79    5.90
  -2  20   1   53.29    6.00
  -2  20   1   60.79    5.30
 -20  -2   1   66.29    6.20
  20   2   1   57.69    5.80
  -1  20  -1  142.49    7.90
 -20  -1  -1  156.38   10.60
  -1  20  -1  166.28   10.50
 -20  -1  -1  150.88    9.50
 -20  -1   1  147.69    9.60
 -20  -1   1  174.58   10.70
  -1  20   1  142.59   10.40
  20   1   1  147.09    9.60
   0  20  -1    3.20    1.70
 -20   0  -1   -0.60    3.10
 -20   0  -1   -0.70    2.90
   0  20  -1    2.50    4.10
   0  20   1    1.00    1.40
  20   0   1    0.00    3.20
 -20   0   1    2.50    3.30
   0 -20   1   -0.80    3.30
   0  20   1    2.00    3.70
 -20   0   1   -0.20    2.90
  -1 -20  -1  149.29   10.50
   1  20  -1  160.68   10.70
   1  20  -1  148.59    8.00
 -20   1  -1  155.38    9.30
 -20   1  -1  156.08   10.10
 -20   1  -1  141.59    7.40
   1  20   1  149.88    7.80
   1  20   1  145.19   10.40
 -20   1   1  150.18   10.20
  -1 -20   1  154.78   10.90
 -20   1   1  144.79    7.30
  20  -1   1  147.49    9.40
 -20   1   1  135.89    9.20
 -20   2  -1   60.39    4.80
   2  20  -1   58.79    4.70
   2  20  -1   56.19    6.20
  -2 -20  -1   53.79    6.60
 -20   2  -1   60.09    5.60
 -20   2  -1   58.09    5.80
 -20   2  -1   60.79    4.00
  -2 -20   1   53.09    6.80
   2  20   1   58.09    6.40
 -20   2   1   57.39    3.90
   2  20   1   60.09    4.40
 -20   2   1   61.29    5.50
 -20   2   1   61.99    4.80
 -20   2   1   77.39    6.40
 -20   3  -1    1.50    2.80
   3  20  -1    3.50    2.20
 -20   3  -1    2.50    1.50
  -3 -20  -1    4.50    4.00
 -20   3  -1    2.10    3.10
 -20   3  -1    6.90    2.60
   3  20  -1   -1.70    3.70
   3  20   1    5.60    2.10
  -3 -20   1    5.00    4.10
 -20   3   1    6.00    3.10
 -20   3   1   11.90    3.50
 -20   3   1    6.50    1.60
   3  20   1    4.80    4.20
 -20   3   1    3.20    2.40
  -4 -20  -1  100.29    9.50
 -20   4  -1  103.09    5.20
   4  20  -1   86.89    6.60
 -20   4  -1  106.79    7.40
 -20   4  -1  100.59    7.80
 -20   4  -1  102.89    6.80
   4  20  -1   92.19    8.10
 -20   4   1  117.59    8.20
  -4 -20   1   87.99    9.20
 -20   4   1   96.89    7.40
   4  20   1  106.59    8.60
   4  20   1   89.69    6.40
 -20   4   1  117.39    6.90
 -20   4   1  103.99    5.20
 -20   5  -1   74.49    3.90
   5  20  -1   67.19    5.40
  -5 -20  -1   72.49    8.20
 -20   5  -1   81.09    6.60
 -20   5  -1   74.19    5.50
   5  20  -1   69.09    6.80
 -20   5  -1   57.59    5.70
   5  20   1   66.89    6.70
 -20   5   1   81.39    7.20
  -5 -20   1   73.69    8.60
   5  20   1   72.49    5.70
 -20   5   1   72.19    5.70
 -20   5   1   75.09    3.80
 -20   5   1   72.79    6.00
 -20   6  -1   26.30    3.40
  -6 -20  -1   24.20    5.70
   6  20  -1   23.50    4.80
 -20   6  -1   26.30    1.80
 -20   6  -1   17.80    3.50
   6  20  -1   28.20    3.70
   6  20  -1   17.00    3.40
   6  20  -1   20.60    4.60
 -20   6   1   28.20    4.40
 -20   6   1   20.30    3.20
   6  20   1   23.50    3.90
  -6 -20   1   24.80    6.00
   6  20   1   19.10    3.30
   6  20   1   28.70    5.00
 -20   6   1   26.50    4.10
   7  20  -1   14.00    3.50
  -7 -20  -1   15.50    5.40
   7  20  -1   16.50    4.40
 -20   7  -1   17.70    2.90
 -20   7  -1   15.70    3.00
   7  20  -1   23.50    4.90
   7  20  -1   15.00    3.40
 -20   7   1   24.20    3.10
   7  20   1   20.40    4.70
 -20   7   1   17.30    3.00
 -20   7   1   15.10    3.60
   7  20   1   17.70    4.70
   7  20   1   11.30    4.20
   7  20   1   20.70    3.40
 -20   7   1   24.20    4.20
   7  20   1   18.90    3.40
  -7 -20   1   19.50    5.90
   8  20  -1   19.50    4.50
   8  20  -1    6.80    3.30
   8  20  -1   15.30    3.30
 -20   8  -1   16.70    3.10
   8  20  -1   16.50    4.70
  -8 -20  -1   25.40    6.20
 -20   8  -1   20.80    3.20
 -20   8   1   14.20    2.90
 -20   8   1   13.40    2.90
   8  20   1   16.70    3.40
  -8 -20   1    9.70    5.70
   8  20   1   13.40    4.30
 -20   8   1   19.40    4.00
   8  20   1   14.10    4.80
   8  20   1   22.60    3.60
   8  20   1   17.30    4.60
 -20   9  -1  245.28   13.10
   9  20  -1  272.77   15.60
   9  20  -1  263.17   13.40
  -9 -20  -1  245.58   18.10
   9  20  -1  266.47   14.90
   9  20  -1  246.98   13.90
 -20   9  -1  269.37   13.10
 -20   9   1  239.98   13.00
   9  20   1  256.17   14.90
   9  20   1  237.38   13.80
   9  20   1  246.18   13.20
 -20   9   1  256.67   15.40
   9  20   1  233.58   14.40
   9  20   1  267.07   15.60
 -20   9   1  268.17   13.00
  -9 -20   1  241.18   18.10
  10  20  -1  105.59    8.10
  10  20  -1  115.29    9.30
  10  20  -1  110.69    7.40
 -20  10  -1  108.99    7.00
 -20  10  -1   99.09    6.80
  10  20   1   98.39    8.50
 -20  10   1  113.09    6.80
  10  20   1  119.89    9.60
  10  20   1  102.09    7.20
 -20  10   1  103.39    6.80
  10  20   1   87.09    7.30
  10  20   1   88.59    8.10
  11  20  -1   95.49    8.40
  11  20  -1   76.49    6.60
 -20  11  -1   82.59    6.10
 -20  11  -1   72.69    6.00
  11  20  -1   85.19    6.20
 -20  11   1   67.29    5.40
  11  20   1   96.49    8.70
  11  20   1   79.89    6.10
  11  20   1   74.59    6.50
  11  20   1   79.19    7.50
 -20  11   1   75.09    6.10
  12  20  -1    9.40    3.30
 -20  12  -1   16.50    3.20
  12  20  -1   16.40    5.00
  12  20  -1   11.50    4.00
 -20  12  -1   10.40    2.80
  12  20   1    7.20    3.80
  12  20   1    6.00    5.00
 -20  12   1   14.50    2.80
 -20  12   1    9.80    3.00
  12  20   1   12.30    3.40
  12  20   1   10.10    4.60
 -20  13  -1  220.18   11.40
  13  20  -1  214.88   12.70
 -20  13  -1  228.78   11.50
  13  20  -1  206.18   11.80
  13  20  -1  221.78   14.10
  13  20   1  206.78   12.60
 -20  13   1  210.98   11.30
  13  20   1  203.38   11.60
 -20  13   1  213.88   11.50
  13  20   1  214.88   14.30
  13  20   1  197.58   13.10
  14  20  -1   14.00    2.70
  14  20  -1   12.50    3.60
 -20  14  -1   23.20    3.20
  14  20  -1   18.60    5.20
 -20  14  -1   11.30    3.10
  14  20   1   27.90    3.80
  14  20   1   15.00    5.10
 -20  14   1   20.00    3.00
 -20  14   1   18.80    3.30
 -20  15  -1  130.89    8.20
  15  20  -1  137.69   10.60
 -20  15  -1  135.79    8.00
  15  20  -1  132.39    7.60
  15  20  -1  133.69    8.80
 -20  15   1  146.59    7.90
  15  20   1  129.99   10.90
  15  20   1  120.39    8.50
  15  20   1  136.59    7.50
 -20  15   1  123.89    8.00
  16  20  -1   74.09    5.70
 -20  16  -1   76.19    5.50
  16  20  -1   61.49    7.00
  16  20  -1   67.69    4.70
 -20  16   1   67.39    5.30
  16  20   1   52.49    7.00
  16  20   1   67.69    5.60
  16  20   1   65.19    5.20
  17  20  -1    6.50    3.30
 -20  17  -1    9.60    2.40
  17  20  -1    7.40    2.60
  17  20   1    8.60    3.30
  17  20   1   12.30    2.60
 -20  17   1    7.40    2.30
 -20  18  -1   39.90    3.50
  18  20  -1   36.00    3.50
  18  20  -1   33.90    4.20
 -20  18   1   41.30    5.20
  18  20   1   28.90    4.10
 -20  18   1   38.90    3.30
  18  20   1   33.90    3.40
 -20  19  -1   11.50    2.20
  19  20  -1   11.80    2.60
  19  20  -1    4.90    3.10
 -20  19   1    7.20    3.70
  19  20   1    9.60    3.20
  19  20   1   12.70    2.70
 -20  19   1    8.00    2.00
  20  20  -1    1.60    3.00
  20  20  -1   -3.70    2.20
  20  20   1   -0.10    2.30
  20  20   1    0.20    2.80
  21  20  -1   77.09    5.20
  21  20  -1   81.89    6.10
  21  20   1   85.39    6.20
  21  20   1   76.99    5.10
  21  19  -1   -1.50    2.40
  21  19  -1   -2.50    2.70
  21  19   1   -1.30    2.80
  21  19   1   -0.90    2.40
  21  18  -1   16.70    3.40
  21  18  -1   11.50    3.10
  21  18   1   15.60    3.20
 -18  21   1   13.40    4.20
  21  18   1   13.80    3.40
  21  17  -1   11.20    3.40
  21  17  -1   12.50    3.40
  21  17   1   13.30    3.60
 -17  21   1   11.50    4.20
  21  17   1   10.50    3.30
  21  16  -1   26.30    4.00
  21  16  -1   25.80    4.00
  21  16   1   19.40    3.90
  21  16   1   24.00    3.90
 -16  21   1   29.30    4.90
  21  15  -1   -1.80    3.30
  21  15  -1    0.30    1.40
 -15  21  -1    3.50    4.20
  21  15  -1   -0.10    1.60
  21  15  -1   -0.80    3.20
  21  15   1    1.30    3.40
  21  15   1    0.50    3.30
 -15  21   1   -4.70    3.80
  21  14  -1   30.00    2.80
  21  14  -1   29.40    4.40
  21  14  -1   30.50    3.00
 -14  21  -1   38.70    5.60
  21  14  -1   30.20    5.40
  21  14  -1   21.00    4.00
  21  14   1   24.80    4.20
  21  14   1   33.60    5.50
  21  14   1   31.80    3.00
  21  14   1   26.20    2.90
 -14  21   1   21.90    4.80
  21  14   1   32.50    4.60
  21  13  -1    6.50    4.40
 -13  21  -1    1.10    4.00
  21  13  -1    8.30    3.40
 -21 -13  -1   -3.50    4.10
  21  13  -1   -7.50    3.30
 -13  21   1   -2.10    3.10
  21  13   1    2.10    4.30
  21  13   1    0.30    3.30
  21  13   1    0.70    3.50
 -13  21   1   -0.90    3.90
 -12  21  -1   68.69    6.80
  21  12  -1   66.69    5.70
 -21 -12  -1   70.89    7.00
  21  12  -1   76.69    7.30
  21  12  -1   64.79    5.90
 -12  21   1   71.99    6.80
  21  12   1   61.39    5.90
  21  12   1   69.79    7.10
 -21 -12   1   79.49    7.20
 -12  21   1   73.09    5.60
  21  12   1   76.49    6.00
 -11  21  -1    6.10    4.10
 -11  21  -1    5.30    3.30
  21  11  -1    0.00    4.40
  21  11  -1    4.00    3.70
 -21 -11  -1   10.70    3.70
  21  11  -1    3.20    3.20
 -21 -11  -1    1.20    4.00
 -11  21   1    3.40    3.90
 -11  21   1    7.00    3.20
  21  11   1    5.50    3.60
  21  11   1    9.00    4.70
  21  11   1    1.70    3.20
 -21 -11   1    0.70    3.90
  21  10  -1   48.50    5.20
  21  10  -1   45.40    4.70
 -10  21  -1   54.39    6.00
  21  10  -1   50.69    6.10
 -10  21  -1   45.20    4.60
 -21 -10  -1   44.70    5.10
 -21 -10  -1   43.30    5.90
  21  10   1   46.40    4.80
 -21 -10   1   44.30    5.00
 -10  21   1   52.79    5.90
 -21 -10   1   50.49    6.00
 -10  21   1   45.00    4.50
  21  10   1   54.59    5.40
  21  10   1   46.00    6.10
 -21  -9  -1    5.90    3.40
 -21  -9  -1    2.70    3.70
  21   9  -1   -2.80    2.90
  21   9  -1    0.70    4.30
 -21  -9  -1    1.10    3.30
  -9  21  -1    2.60    3.70
  21   9  -1    0.40    3.50
  -9  21  -1   -4.30    2.80
  -9  21  -1    1.60    3.90
 -21  -9  -1   -2.30    2.70
  -9  21   1    1.30    2.80
 -21  -9   1   -4.80    3.20
  21   9   1   -5.20    3.40
  21   9   1    7.80    4.40
  -9  21   1   -1.10    3.50
 -21  -9   1   -1.70    2.60
  21   9   1    2.70    3.20
 -21  -9   1    1.30    3.80
 -21  -8  -1  103.09    8.30
 -21  -8  -1   82.29    6.70
 -21  -8  -1   86.69    6.40
  -8  21  -1   87.29    8.10
  21   8  -1   79.29    7.50
  21   8  -1   93.79    6.90
  -8  21  -1   85.29    6.60
  -8  21  -1   74.29    6.90
 -21  -8  -1   78.69    6.20
 -21  -8   1   87.69    6.20
  -8  21   1   85.19    7.30
 -21  -8   1   93.29    7.30
  21   8   1   88.59    7.60
  -8  21   1   68.69    7.20
  21   8   1   79.29    6.80
  -8  21   1   89.19    6.50
 -21  -8   1  103.29    8.40
  21   8   1   87.39    6.70
  -7  21  -1   45.30    5.70
 -21  -7  -1   64.29    6.50
  21   7  -1   44.70    5.90
 -21  -7  -1   68.09    5.90
  -7  21  -1   48.40    6.40
 -21  -7  -1   64.79    4.80
 -21  -7  -1   55.79    4.90
  -7  21  -1   60.29    4.80
 -21  -7  -1   55.39    4.60
  21   7  -1   55.89    5.10
  21   7  -1   49.50    4.50
 -21  -7   1   49.40    6.00
  21   7   1   56.09    4.70
 -21  -7   1   54.79    4.60
  21   7   1   51.59    6.10
 -21  -7   1   60.19    4.80
  -7  21   1   48.20    6.20
  -7  21   1   46.60    5.50
  -7  21   1   59.59    4.80
  21   7   1   56.39    5.10
 -21  -7   1   53.89    4.70
 -21  -7   1   56.59    5.50
  21   6  -1   14.70    4.40
  -6  21  -1   15.60    3.20
 -21  -6  -1   13.10    3.90
 -21  -6  -1    6.70    3.00
  -6  21  -1    9.80    3.90
 -21  -6  -1    9.40    2.90
  21   6  -1   14.00    3.00
 -21  -6  -1   10.60    2.80
 -21  -6  -1   13.30    4.30
  21   6  -1   12.70    3.30
  -6  21  -1    7.60    4.20
  -6  21   1    9.00    3.00
 -21  -6   1    8.40    3.50
  21   6   1   19.30    4.70
 -21  -6   1   11.50    2.70
  21   6   1   15.70    3.10
  21   6   1   10.70    3.40
 -21  -6   1   13.30    4.30
 -21  -6   1   10.80    3.10
  -6  21   1    7.00    3.80
  -6  21   1   10.60    4.30
 -21  -6   1   14.40    3.10
  21   5  -1   14.90    3.30
  21   5  -1   12.90    4.10
 -21  -5  -1   18.60    4.10
  -5  21  -1   16.80    4.70
 -21  -5  -1   12.30    3.00
  -5  21  -1   17.30    4.10
 -21  -5  -1   15.50    2.50
 -21  -5  -1   15.70    3.30
  -5  21  -1   18.40    3.30
 -21  -5  -1   13.10    4.10
 -21  -5   1   18.70    4.30
  -5  21   1   15.30    3.30
 -21  -5   1   15.50    3.80
  -5  21   1   13.60    4.40
  21   5   1   15.40    3.40
 -21  -5   1   17.50    3.30
  21   5   1   12.20    3.30
  21   5   1   16.30    4.50
 -21  -5   1   17.10    3.10
  -5  21   1   18.20    3.90
  21   4  -1   35.60    4.50
  -4  21  -1   42.50    4.10
 -21  -4  -1   45.80    5.60
 -21  -4  -1   40.90    3.90
 -21  -4  -1   43.80    4.90
  -4  21  -1   38.90    5.60
  -4  21  -1   37.20    4.80
 -21  -4  -1   34.60    3.80
  21   4  -1   33.40    5.20
  21   4   1   37.50    4.20
 -21  -4   1   41.20    4.10
  21   4   1   35.30    5.40
 -21  -4   1   42.80    5.30
 -21  -4   1   31.10    4.50
 -21  -4   1   30.70    3.70
  -4  21   1   39.90    4.10
  -4  21   1   30.10    5.20
  -4  21   1   32.80    4.50
 -21  -3  -1   75.99    5.70
  -3  21  -1   95.29    8.10
 -21  -3  -1   70.79    5.00
 -21  -3  -1   81.09    7.10
  -3  21  -1   68.99    5.20
 -21  -3  -1   77.19    6.50
  21   3  -1   78.39    7.00
 -21  -3  -1   72.39    5.10
  -3  21  -1   72.89    6.20
  21   3   1   61.59    5.50
 -21  -3   1   71.99    5.50
  -3  21   1   77.29    5.70
  21   3   1   75.39    6.80
 -21  -3   1   72.79    5.70
 -21  -3   1   68.29    6.00
 -21  -3   1   69.89    6.60
 -21  -3   1   67.99    5.00
  -3  21   1   77.19    6.30
  -3  21   1   78.09    7.50
 -21  -2  -1   18.60    4.00
 -21  -2  -1   18.60    3.20
 -21  -2  -1    9.50    3.70
  21   2  -1   10.40    4.00
 -21  -2  -1   11.20    2.80
 -21  -2  -1   17.20    2.40
  -2  21  -1   16.30    4.70
  -2  21  -1   11.00    3.50
 -21  -2   1   15.80    2.40
 -21  -2   1   14.80    2.90
 -21  -2   1   12.20    3.80
 -21  -2   1   14.00    3.20
  -2  21   1    6.80    4.10
  21   2   1   11.30    4.10
 -21  -2   1   16.90    4.10
  21   2   1   13.90    3.30
  -2  21   1   10.50    2.90
 -21  -1  -1    4.40    3.40
 -21  -1  -1    4.10    3.60
  -1  21  -1    5.10    4.30
 -21  -1  -1    5.50    2.50
 -21  -1  -1    0.80    1.90
  21   1  -1   -4.20    3.30
  21   1   1    5.20    3.60
  -1  21   1    4.70    2.60
 -21  -1   1    1.70    2.40
 -21  -1   1    5.80    2.00
 -21  -1   1    0.70    3.30
  21   1   1    3.10    2.80
  -1  21   1    5.40    4.10
 -21  -1   1    5.60    3.70
 -21   0  -1   -3.40    3.00
   0  21  -1    4.30    2.80
 -21   0  -1   -2.20    2.30
   0  21  -1   -0.20    4.10
 -21   0  -1   -1.00    1.70
   0  21  -1    0.40    1.80
 -21   0  -1   -0.20    3.40
   0  21   1   -0.80    3.90
 -21   0   1   -3.10    2.20
 -21   0   1   -3.30    3.10
   0  21   1    1.60    2.50
  21   0   1    1.70    2.70
   0  21   1   -1.10    1.60
 -21   0   1   -3.30    3.20
 -21   0   1    1.40    1.80
  21   0   1   -0.30    3.30
   1  21  -1    2.20    4.40
 -21   1  -1    3.80    1.80
   1  21  -1    4.50    2.10
 -21   1  -1    3.10    2.30
   1  21  -1    0.30    2.60
 -21   1  -1    2.40    3.30
  -1 -21  -1    3.20    3.30
 -21   1  -1    4.10    3.30
   1  21   1    4.50    2.70
 -21   1   1    7.10    3.40
  21  -1   1    0.60    3.20
 -21   1   1    3.80    1.70
   1  21   1    3.40    4.20
 -21   1   1    8.40    3.70
   1  21   1    6.00    1.90
  21  -1   1    4.70    2.90
  -1 -21   1    4.00    3.90
 -21   1   1    3.40    2.30
 -21   2  -1   12.30    3.20
 -21   2  -1   13.60    2.50
   2  21  -1   17.60    4.60
   2  21  -1    9.20    2.60
   2  21  -1   14.30    3.30
 -21   2  -1   16.90    2.00
  -2 -21  -1   14.60    4.40
 -21   2  -1   13.90    3.60
 -21   2  -1   16.80    4.00
   2  21   1   17.90    4.60
   2  21   1   12.10    2.30
  21  -2   1   12.50    3.80
 -21   2   1   13.10    3.70
  -2 -21   1   15.70    4.80
 -21   2   1   13.00    3.70
 -21   2   1    8.60    3.10
 -21   2   1   16.30    2.10
 -21   2   1   17.10    2.60
 -21   3  -1   72.89    6.30
 -21   3  -1   79.69    6.80
  -3 -21  -1   70.79    7.70
   3  21  -1   60.29    5.20
 -21   3  -1   75.39    4.20
   3  21  -1   69.09    7.20
 -21   3  -1   66.39    5.40
   3  21  -1   79.09    5.70
 -21   3  -1   69.99    5.00
 -21   3  -1   69.19    5.60
 -21   3   1   76.09    4.20
 -21   3   1   85.29    7.30
 -21   3   1   69.79    5.20
   3  21   1   80.39    7.60
  -3 -21   1   68.19    7.80
   3  21   1   69.89    5.40
 -21   3   1   77.99    5.10
 -21   3   1   78.19    6.00
 -21   3   1   59.29    5.90
 -21   4  -1   38.80    4.10
   4  21  -1   43.40    4.20
 -21   4  -1   43.40    4.00
 -21   4  -1   35.30    4.70
 -21   4  -1   37.40    4.80
 -21   4  -1   43.30    3.40
   4  21  -1   33.60    3.90
  -4 -21  -1   36.50    6.10
 -21   4  -1   39.10    3.00
   4  21  -1   37.60    5.50
 -21   4   1   37.90    4.00
 -21   4   1   39.20    3.30
 -21   4   1   45.70    5.20
   4  21   1   30.00    3.60
 -21   4   1   35.80    3.90
 -21   4   1   35.60    4.60
   4  21   1   38.20    6.00
 -21   4   1   40.80    2.90
  -4 -21   1   43.90    6.80
   5  21  -1   17.40    4.70
  -5 -21  -1   12.90    5.00
 -21   5  -1    9.40    3.60
   5  21  -1   10.30    3.10
 -21   5  -1   17.60    1.60
 -21   5  -1   15.00    3.10
 -21   5  -1   22.00    3.80
 -21   5  -1   20.10    2.40
 -21   5  -1   14.40    3.10
   5  21  -1   15.10    3.40
 -21   5   1   15.20    2.30
  -5 -21   1   15.00    5.50
 -21   5   1   14.90    3.20
   5  21   1   12.80    3.00
 -21   5   1   17.40    1.50
 -21   5   1    9.80    2.90
   5  21   1   19.60    3.40
 -21   5   1   14.70    3.90
   5  21   1   13.00    4.60
 -21   5   1   15.20    3.80
   6  21  -1   12.00    3.20
   6  21  -1   18.20    4.70
   6  21  -1   15.70    3.40
 -21   6  -1   17.30    3.00
  -6 -21  -1   11.60    4.90
 -21   6  -1    5.70    3.40
 -21   6  -1    7.90    2.90
   6  21   1   12.30    4.60
 -21   6   1   18.00    3.00
 -21   6   1   11.00    3.80
 -21   6   1   14.10    3.00
  -6 -21   1   10.60    5.40
 -21   6   1   14.10    3.60
   6  21   1   11.30    3.20
   6  21   1   15.60    3.10
   7  21  -1   50.09    5.00
   7  21  -1   52.49    6.20
   7  21  -1   52.59    6.30
   7  21  -1   46.80    4.80
 -21   7  -1   67.09    4.70
 -21   7  -1   57.69    4.80
 -21   7   1   50.29    5.20
 -21   7   1   62.79    6.00
   7  21   1   54.29    6.40
 -21   7   1   47.50    4.30
   7  21   1   51.19    4.80
 -21   7   1   54.99    4.70
   7  21   1   44.80    4.80
 -21   8  -1   88.39    6.60
 -21   8  -1   94.79    6.30
   8  21  -1   86.39    7.60
   8  21  -1   84.59    8.00
   8  21  -1   78.89    6.70
   8  21  -1   95.89    6.80
 -21   8   1   88.69    6.50
   8  21   1   93.49    7.90
   8  21   1   88.59    6.60
 -21   8   1   92.39    6.30
   8  21   1   91.09    8.30
   8  21   1   77.49    6.50
 -21   8   1   93.39    7.60
   9  21  -1    1.80    3.30
   9  21  -1    0.90    4.30
 -21   9  -1    0.70    2.50
   9  21  -1    0.60    3.00
   9  21  -1   -3.90    3.70
 -21   9  -1   -2.20    2.40
 -21   9   1   -0.70    2.50
 -21   9   1    4.70    2.70
   9  21   1    1.30    2.80
   9  21   1    6.20    4.50
   9  21   1    4.60    4.10
   9  21   1    0.00    3.10
 -21  10  -1   50.69    4.40
  10  21  -1   43.00    5.10
  10  21  -1   46.00    4.70
  10  21  -1   49.70    6.50
 -21  10  -1   42.50    4.30
 -21  10   1   40.60    4.20
  10  21   1   44.80    6.30
  10  21   1   61.29    6.20
  10  21   1   51.49    6.60
  10  21   1   47.70    4.80
  10  21   1   52.09    5.30
 -21  10   1   42.20    4.10
  11  21  -1   -0.20    3.40
 -21  11  -1    3.10    2.70
 -21  11  -1    4.80    2.70
  11  21  -1    1.60    3.10
  11  21  -1   10.90    4.60
 -21  11   1    2.60    2.70
  11  21   1   13.90    4.50
  11  21   1    4.80    3.70
  11  21   1    1.40    4.40
  11  21   1    3.60    3.10
 -21  11   1    4.50    2.70
  12  21  -1   71.09    5.80
 -21  12  -1   73.99    5.90
  12  21  -1   65.19    6.40
 -21  12  -1   77.99    6.00
  12  21  -1   72.49    7.60
 -21  12   1   73.69    5.50
  12  21   1   68.09    7.40
  12  21   1   72.59    6.50
  12  21   1   81.79    5.90
 -21  12   1   64.19    5.30
  13  21  -1   -1.80    4.20
  13  21  -1    2.20    3.60
 -21  13  -1    2.80    2.60
  13  21  -1    0.90    3.20
 -21  13  -1   -2.90    2.70
  13  21   1   -0.40    3.50
  13  21   1    4.90    4.60
 -21  13   1   -4.70    2.60
  13  21   1   -0.20    3.00
 -21  13   1    4.20    2.50
  14  21  -1   24.90    5.50
 -21  14  -1   25.60    3.50
 -21  14  -1   30.20    3.80
  14  21  -1   26.50    4.10
  14  21   1   33.00    5.70
 -21  14   1   25.60    3.70
 -21  14   1   32.60    3.60
  14  21   1   29.60    4.00
 -21  15  -1   -2.30    2.30
  15  21  -1    2.60    3.20
 -21  15   1    1.50    2.40
  15  21   1    0.70    3.10
 -21  16  -1   21.30    3.10
  16  21  -1   20.60    3.80
  16  21   1   19.00    3.60
 -21  16   1   24.00    3.00
  17  21  -1   13.90    3.40
 -21  17  -1   15.50    2.70
  17  21   1   11.30    3.40
 -21  17   1   14.70    2.60
 -21  18  -1   16.20    2.60
  18  21  -1   19.30    3.50
 -21  18   1   17.40    2.50
  18  21   1   11.50    3.30
  19  21  -1    1.10    2.80
  19  21   1   -0.10    2.80
  20  21  -1   90.69    6.30
  20  21   1   86.39    6.30
  21  21  -1   -1.60    2.50
  21  21   1    1.70    2.60
  22  21  -1  108.59    6.40
  22  21   1   99.19    6.40
  22  20  -1    3.50    2.00
  22  20  -1    1.30    2.60
  22  20   1    2.50    1.80
  22  20   1   -1.70    2.50
  22  19  -1    6.30    2.90
  22  19  -1    4.10    2.50
  22  19   1    5.80    2.40
  22  19   1    4.70    2.80
  22  18  -1   11.30    3.10
  22  18  -1    5.80    2.80
  22  18   1    3.10    3.00
  22  18   1    9.60    2.90
  22  17  -1   10.10    3.20
  22  17  -1    6.00    3.10
  22  17   1    6.10    3.10
 -17  22   1   13.70    4.10
  22  17   1   14.80    3.30
  22  16  -1   11.50    3.30
  22  16  -1    6.10    3.30
 -16  22   1    9.40    4.20
  22  16   1    3.60    3.20
  22  16   1    8.40    3.30
  22  15  -1  154.88    9.60
  22  15  -1  156.88    9.70
  22  15   1  167.98    9.80
  22  15   1  149.69    9.80
 -15  22   1  185.58   11.20
  22  14  -1    0.70    2.10
  22  14  -1   -0.30    3.40
  22  14  -1    2.50    2.00
  22  14  -1   -3.60    3.10
 -14  22  -1    7.20    4.40
  22  14   1    3.20    2.10
 -14  22   1    2.60    3.90
  22  14   1    6.00    2.00
  22  14   1    0.80    3.30
  22  14   1    8.40    3.60
  22  13  -1  116.59    8.30
 -13  22  -1  136.99    9.90
  22  13  -1  111.99    8.50
  22  13   1  124.19    8.70
  22  13   1  118.99    8.60
 -13  22   1  119.69    9.50
  22  12  -1   20.50    3.80
 -12  22  -1   23.40    4.90
  22  12  -1   16.20    4.10
  22  12   1   24.70    4.00
 -12  22   1   23.70    4.80
 -12  22   1   23.50    3.90
  22  12   1   10.10    4.00
  22  11  -1   -2.90    3.40
 -22 -11  -1   -0.60    3.10
  22  11  -1    0.60    3.20
 -22 -11  -1    2.20    3.90
 -11  22  -1    3.10    4.00
 -11  22   1    1.70    3.10
  22  11   1    1.00    3.50
  22  11   1    3.00    3.20
 -22 -11   1    1.60    3.90
 -11  22   1    2.20    3.90
 -22 -10  -1    6.80    4.10
 -10  22  -1   -3.30    3.80
  22  10  -1    9.40    3.80
  22  10  -1    5.70    3.20
 -22 -10  -1    2.30    3.30
 -22 -10  -1    6.30    3.00
 -10  22  -1    5.10    3.20
  22  10   1    2.50    3.60
  22  10   1    4.00    3.30
 -22 -10   1    1.70    3.40
 -10  22   1    9.10    4.10
 -22 -10   1    1.50    3.90
 -10  22   1    3.20    3.10
 -22 -10   1    8.30    3.10
  -9  22  -1   93.39    6.90
  22   9  -1   84.49    6.20
  22   9  -1   79.09    6.80
 -22  -9  -1   76.29    6.20
  -9  22  -1   75.09    7.20
 -22  -9  -1   85.79    6.80
  22   9  -1   82.29    7.70
 -22  -9  -1   77.59    6.10
 -22  -9  -1   78.19    7.40
 -22  -9  -1   97.29    6.40
  -9  22  -1   84.19    7.70
 -22  -9   1   82.99    6.20
  22   9   1   93.89    8.00
 -22  -9   1   84.79    7.60
 -22  -9   1   93.29    7.00
  -9  22   1   81.09    6.00
  22   9   1   83.89    6.70
  -9  22   1   76.79    7.00
 -22  -9   1   74.49    5.90
 -22  -9   1   81.09    6.10
  22   9   1   82.79    6.20
  -8  22  -1  104.19    7.10
  -8  22  -1  101.49    8.60
 -22  -8  -1   98.49    6.70
  22   8  -1   93.39    8.10
  -8  22  -1   93.69    7.80
 -22  -8  -1   98.19    6.80
 -22  -8  -1   80.39    6.60
  22   8  -1   94.29    7.10
 -22  -8  -1   95.19    7.30
 -22  -8  -1   92.09    8.40
  22   8   1   95.79    8.20
 -22  -8   1   90.79    6.50
 -22  -8   1  107.29    9.10
  22   8   1   87.69    7.00
  -8  22   1   94.09    8.10
 -22  -8   1   90.69    6.60
 -22  -8   1   87.59    7.00
  -8  22   1   86.99    7.50
  -8  22   1   99.29    6.80
 -22  -8   1   88.99    6.50
  22   8   1   92.79    7.40
 -22  -7  -1   13.80    3.40
 -22  -7  -1   17.00    4.50
  22   7  -1   19.60    3.50
  22   7  -1   16.90    4.90
 -22  -7  -1   13.70    2.80
  22   7  -1   15.20    2.60
 -22  -7  -1   16.00    4.10
  -7  22  -1   22.30    5.30
  -7  22  -1   17.30    3.30
  -7  22  -1    9.20    4.10
 -22  -7  -1   12.10    3.10
  22   7   1   16.80    3.60
 -22  -7   1   20.10    4.50
  -7  22   1   16.90    4.10
  -7  22   1   12.20    3.20
  22   7   1   13.10    4.50
 -22  -7   1   17.50    2.80
  -7  22   1   22.40    5.00
 -22  -7   1   13.10    3.20
 -22  -7   1   21.40    4.20
  22   7   1   18.50    2.50
 -22  -7   1   15.70    3.40
  -6  22  -1  313.67   16.80
 -22  -6  -1  322.67   15.00
 -22  -6  -1  299.27   16.10
  22   6  -1  305.77   16.50
 -22  -6  -1  323.67   15.30
  22   6  -1  286.57   16.80
  -6  22  -1  307.77   17.50
  22   6  -1  286.27   15.20
  -6  22  -1  302.57   14.90
 -22  -6  -1  322.37   18.20
 -22  -6   1  298.57   16.10
 -22  -6   1  313.17   15.30
  -6  22   1  304.37   17.50
  22   6   1  292.07   15.40
 -22  -6   1  297.67   14.90
  22   6   1  270.77   16.70
  -6  22   1  305.27   16.60
  -6  22   1  302.07   15.00
 -22  -6   1  327.17   18.30
  22   6   1  275.27   16.30
 -22  -5  -1    5.20    3.70
  22   5  -1    2.80    3.00
  -5  22  -1    3.70    4.30
  22   5  -1    2.10    2.90
  -5  22  -1    5.40    3.60
  -5  22  -1   -0.60    2.60
 -22  -5  -1    2.90    2.90
 -22  -5  -1    0.20    3.80
 -22  -5  -1    3.50    2.70
  22   5  -1   -2.30    4.10
  22   5   1    4.20    2.90
 -22  -5   1    0.20    3.60
  -5  22   1    2.20    2.80
 -22  -5   1    1.80    3.50
  22   5   1   -0.90    3.00
 -22  -5   1    0.80    2.80
  22   5   1   -4.50    3.70
  -5  22   1    4.00    4.30
 -22  -5   1    2.20    2.70
  -5  22   1   -5.70    3.20
 -22  -4  -1    5.30    2.70
 -22  -4  -1    2.00    3.70
  -4  22  -1    7.50    2.90
  -4  22  -1    7.90    4.60
 -22  -4  -1    7.30    2.90
 -22  -4  -1    2.40    3.40
  -4  22  -1    5.00    3.50
  22   4  -1    7.50    4.10
 -22  -4   1    4.90    3.50
 -22  -4   1    9.30    2.90
  22   4   1    2.80    3.90
  -4  22   1    1.70    3.30
 -22  -4   1   14.20    4.10
  -4  22   1   13.90    4.60
 -22  -4   1    5.10    2.20
  22   4   1   10.20    3.20
 -22  -4   1    6.40    2.70
  -4  22   1    5.60    3.00
 -22  -3  -1    2.20    2.70
 -22  -3  -1    1.30    2.60
  22   3  -1    6.30    4.00
 -22  -3  -1    5.50    3.70
  -3  22  -1    1.70    4.10
 -22  -3  -1    3.70    2.10
 -22  -3  -1    0.30    3.40
  -3  22  -1    4.50    3.50
  -3  22   1   -4.20    3.80
 -22  -3   1    1.30    2.70
 -22  -3   1    7.90    3.60
  -3  22   1    9.00    2.90
  -3  22   1    4.20    3.20
 -22  -3   1   -2.70    2.50
  22   3   1    3.50    3.90
 -22  -3   1    4.80    3.80
 -22  -3   1    0.80    2.00
  22   3   1    5.00    3.00
 -22  -2  -1    3.20    3.70
 -22  -2  -1    2.90    3.60
  22   2  -1    0.30    3.80
 -22  -2  -1    0.90    1.90
  -2  22  -1   -4.20    3.80
 -22  -2  -1   -0.50    2.50
 -22  -2  -1    5.60    2.90
 -22  -2   1    2.30    3.60
 -22  -2   1    1.70    2.80
 -22  -2   1    0.50    2.00
  22   2   1    3.40    3.20
  -2  22   1   -3.40    4.10
 -22  -2   1    3.80    2.60
  22   2   1   -3.30    3.50
 -22  -2   1    1.30    3.60
  -2  22   1   -1.00    2.50
  -1  22  -1  226.68   11.50
  22   1  -1  224.08   13.10
 -22  -1  -1  232.38   12.10
  -1  22  -1  221.68   14.20
 -22  -1  -1  237.48   14.40
 -22  -1  -1  220.68   10.80
 -22  -1  -1  235.28   13.10
 -22  -1  -1  238.58   11.60
  -1  22   1  206.98   11.20
  22   1   1  204.58   12.00
 -22  -1   1  227.88   10.80
 -22  -1   1  228.68   11.60
 -22  -1   1  226.68   12.00
  -1  22   1  237.48   11.60
  22   1   1  209.08   12.90
  -1  22   1  240.18   14.30
 -22  -1   1  225.18   13.00
 -22  -1   1  261.47   14.50
  22   0  -1   -6.00    3.30
   0  22  -1    6.40    4.40
 -22   0  -1   -5.80    3.30
 -22   0  -1    0.70    2.80
 -22   0  -1    1.90    3.40
 -22   0  -1   -1.20    2.30
 -22   0  -1   -0.80    1.70
   0  22  -1   -3.10    2.00
   0  22   1   -3.30    4.00
  22   0   1    2.70    3.70
  22   0   1   -1.30    2.80
 -22   0   1   -2.60    2.30
   0  22   1    2.00    2.60
   0  22   1   -2.20    1.70
 -22   0   1   -3.40    2.60
 -22   0   1    1.30    3.50
 -22   0   1   -3.60    3.40
 -22   0   1   -1.10    1.80
 -22   1  -1  222.68   10.40
   1  22  -1  213.38   13.90
 -22   1  -1  232.88   11.70
 -22   1  -1  224.68   11.20
   1  22  -1  214.68   11.70
 -22   1  -1  220.98   12.80
   1  22  -1  215.38   11.60
 -22   1  -1  222.08   14.00
  22  -1  -1  214.18   12.80
 -22   1   1  221.38   10.40
 -22   1   1  218.98   12.80
 -22   1   1  222.28   11.20
   1  22   1  219.38   13.90
 -22   1   1  228.58   14.00
  22  -1   1  211.28   12.80
 -22   1   1  231.28   11.70
   1  22   1  218.78   11.30
   1  22   1  224.78   11.40
   2  22  -1    0.00    2.70
  -2 -22  -1    0.40    3.30
 -22   2  -1    1.20    2.20
   2  22  -1    1.50    4.30
   2  22  -1   -0.30    2.40
 -22   2  -1    1.70    3.40
 -22   2  -1    1.10    2.70
 -22   2  -1    2.70    3.50
 -22   2  -1    2.10    1.60
 -22   2   1    1.60    3.70
   2  22   1    3.70    4.30
 -22   2   1    3.70    2.30
 -22   2   1    4.20    3.50
   2  22   1    3.60    2.20
 -22   2   1    4.80    1.60
 -22   2   1    2.70    2.80
  -2 -22   1    2.80    4.00
 -22   3  -1    5.10    3.50
 -22   3  -1    3.60    3.30
 -22   3  -1    2.70    2.80
 -22   3  -1    2.70    2.20
   3  22  -1    2.90    3.00
   3  22  -1    4.80    4.50
 -22   3  -1    3.40    1.50
   3  22  -1    0.50    2.50
 -22   3   1    0.30    2.10
 -22   3   1    0.40    2.70
 -22   3   1   -0.80    2.70
 -22   3   1    2.50    3.40
   3  22   1    2.60    4.40
   3  22   1    6.20    2.50
 -22   3   1    1.40    3.60
 -22   3   1    3.80    1.50
 -22   4  -1    6.10    3.40
 -22   4  -1    5.90    1.40
   4  22  -1    5.70    2.90
 -22   4  -1   12.10    3.10
 -22   4  -1    7.30    2.90
 -22   4  -1   11.00    2.30
   4  22  -1    8.60    4.60
 -22   4  -1    7.90    3.50
   4  22  -1    3.60    2.90
 -22   4   1    2.20    2.90
 -22   4   1    6.50    2.90
 -22   4   1   10.60    2.20
   4  22   1    1.20    4.30
 -22   4   1   11.30    3.90
 -22   4   1    4.00    3.50
 -22   4   1    7.70    1.40
   4  22   1    4.30    2.70
   5  22  -1    7.70    4.50
 -22   5  -1    3.40    2.00
   5  22  -1    2.50    2.90
 -22   5  -1    2.10    1.00
 -22   5  -1    3.30    2.70
 -22   5  -1    1.90    2.80
   5  22  -1    2.50    2.90
 -22   5  -1    3.70    3.50
   5  22   1    0.20    4.20
 -22   5   1    4.20    2.70
 -22   5   1    1.10    3.50
 -22   5   1   -3.10    2.60
 -22   5   1    1.00    0.90
   5  22   1    0.20    2.70
 -22   5   1    2.90    3.30
 -22   5   1   -1.20    1.80
   6  22  -1  275.97   15.20
   6  22  -1  277.47   16.80
 -22   6  -1  315.17   14.70
   6  22  -1  284.37   14.80
 -22   6  -1  292.77   15.60
 -22   6  -1  300.07   14.90
   6  22   1  278.77   14.70
 -22   6   1  287.57   14.80
 -22   6   1  285.17   15.50
 -22   6   1  303.67   17.40
 -22   6   1  305.87   14.60
   6  22   1  271.37   15.00
   6  22   1  273.17   16.90
 -22   7  -1   17.00    3.30
   7  22  -1   17.20    4.70
   7  22  -1   12.30    3.40
 -22   7  -1   15.10    3.00
   7  22  -1   18.00    3.90
   7  22   1   13.40    3.50
   7  22   1   17.10    4.80
 -22   7   1   13.30    4.00
 -22   7   1   15.50    3.70
 -22   7   1   20.00    3.20
   7  22   1   11.40    3.20
 -22   7   1   11.80    3.00
 -22   8  -1   85.59    6.50
   8  22  -1   87.39    7.10
   8  22  -1   96.99    7.30
   8  22  -1   91.59    8.00
 -22   8  -1   98.79    6.80
 -22   8   1   89.19    8.10
   8  22   1   93.49    7.10
 -22   8   1   88.99    6.70
   8  22   1   87.79    7.90
 -22   8   1   97.79    6.70
   8  22   1  102.19    7.70
 -22   9  -1   88.99    6.50
   9  22  -1   79.19    7.80
   9  22  -1   82.69    6.80
   9  22  -1   80.09    6.10
   9  22  -1   74.69    7.20
 -22   9  -1   83.99    6.10
 -22   9   1   84.49    6.30
   9  22   1   77.19    6.60
   9  22   1   78.29    7.40
   9  22   1   71.59    7.60
 -22   9   1   82.19    6.30
   9  22   1   92.99    6.30
 -22  10  -1    3.60    2.80
  10  22  -1    6.60    3.70
 -22  10  -1    0.50    2.60
  10  22  -1    0.40    4.20
  10  22  -1    4.50    3.10
 -22  10   1    3.90    2.70
  10  22   1    0.40    3.00
 -22  10   1    6.60    3.00
  10  22   1    8.50    3.70
  10  22   1    2.40    4.00
  10  22   1   -4.70    4.00
 -22  11  -1    0.60    2.80
  11  22  -1    0.20    4.30
  11  22  -1    0.60    3.10
  11  22  -1    6.60    3.80
 -22  11  -1   -0.70    2.70
  11  22   1    2.50    4.30
 -22  11   1   -1.60    2.60
  11  22   1    1.00    3.70
  11  22   1    1.40    3.00
 -22  11   1    2.50    2.80
  12  22  -1   18.20    4.20
  12  22  -1   24.50    3.90
  12  22  -1   12.00    4.80
 -22  12  -1   22.90    3.40
 -22  12  -1   27.50    3.60
  12  22   1   22.70    3.80
  12  22   1   20.30    5.20
  12  22   1   19.60    4.40
 -22  12   1   24.60    3.40
 -22  12   1   22.10    3.50
 -22  13  -1  112.09    7.50
 -22  13  -1  123.19    7.50
  13  22  -1  123.49    8.80
  13  22  -1  111.99    9.50
  13  22  -1  101.19    7.80
  13  22   1  109.79    8.90
  13  22   1   87.09    8.70
 -22  13   1  117.89    7.50
 -22  13   1  120.49    7.40
  13  22   1  113.59    7.80
  14  22  -1    8.30    3.20
 -22  14  -1   -1.50    2.80
 -22  14  -1    3.00    2.60
 -22  14   1    4.40    2.90
 -22  14   1    5.10    2.50
  14  22   1    2.50    3.00
  15  22  -1  163.98    9.90
 -22  15  -1  170.08    9.50
  15  22   1  167.28    9.90
 -22  15   1  179.58    9.50
  16  22  -1    5.20    3.10
 -22  16  -1    4.60    2.40
 -22  16   1    8.60    2.50
  16  22   1    9.80    3.20
 -22  17  -1    6.00    2.30
  17  22  -1    9.80    3.10
  17  22   1    6.60    3.10
 -22  17   1    6.40    2.30
  18  22  -1    4.30    3.00
  18  22   1    7.70    3.00
  19  22  -1    3.20    2.70
  19  22   1    8.60    2.90
  20  22  -1    4.00    2.60
  20  22   1    0.60    2.50
  21  22  -1  101.49    6.20
  21  22   1   92.69    6.00
  22  22  -1    4.40    2.10
 -22 -22  -1   -0.60    1.70
  22  22   1    0.80    2.10
  23  21  -1    8.20    2.30
 -23 -21  -1    6.80    1.90
  23  21   1    9.90    2.30
 -23 -21   1   11.20    2.00
 -23 -20  -1   67.99    4.50
  23  20  -1   68.29    4.90
 -23 -20   1   68.59    4.50
  23  20   1   63.39    5.00
 -23 -19  -1    7.30    2.40
  23  19  -1   11.80    2.30
  23  19  -1    7.50    2.70
  23  19   1   10.50    2.80
 -23 -19   1    6.70    2.30
  23  19   1   10.60    2.30
  23  18  -1   15.90    3.10
  23  18  -1   12.60    2.80
  23  18   1   15.30    2.80
  23  18   1   15.90    3.10
  23  17  -1    1.50    2.80
  23  17  -1    2.80    2.90
  23  17   1   -1.10    2.70
  23  17   1   -5.50    2.70
  23  16  -1    6.50    3.20
  23  16  -1    8.10    3.00
  23  16   1    9.80    3.20
  23  16   1    7.40    3.20
 -16  23   1   10.00    4.00
  23  15  -1   39.00    4.40
  23  15  -1   36.80    4.10
  23  15   1   42.70    4.50
  23  15   1   34.80    4.30
 -15  23   1   36.40    5.40
  23  14  -1   24.00    2.40
  23  14  -1   26.40    3.90
  23  14  -1   28.90    4.10
  23  14  -1   18.80    2.40
  23  14   1   24.30    2.30
  23  14   1   22.70    3.80
  23  14   1   23.00    4.00
 -14  23   1   30.70    5.10
  23  14   1   25.50    2.50
  23  13  -1   67.59    6.00
 -23 -13  -1   79.19    6.00
  23  13  -1   77.19    5.80
  23  13   1   76.19    5.20
  23  13   1   69.59    5.80
  23  13   1   80.29    6.20
 -13  23   1   82.19    7.10
  23  12  -1   53.59    5.00
  23  12  -1   54.49    5.40
 -23 -12  -1   48.50    4.50
 -12  23   1   63.49    6.30
  23  12   1   59.19    5.60
 -23 -12   1   52.79    4.60
 -12  23   1   52.49    5.10
  23  12   1   54.69    5.20
  23  11  -1   83.19    6.70
 -23 -11  -1   76.59    5.70
  23  11  -1   93.79    6.50
 -23 -11  -1   88.29    6.20
 -11  23  -1   82.99    7.60
 -23 -11  -1   84.29    6.60
 -11  23   1   89.09    6.70
  23  11   1   78.09    6.20
 -23 -11   1   95.09    6.40
 -23 -11   1   83.99    6.40
  23  11   1   79.69    6.70
 -11  23   1   80.19    7.30
  23  10  -1   67.49    6.10
 -23 -10  -1   58.29    4.90
 -23 -10  -1   72.89    5.30
 -10  23  -1   64.49    6.70
 -10  23  -1   65.89    5.50
  23  10  -1   64.49    5.50
 -23 -10  -1   63.29    5.70
 -10  23   1   65.59    5.40
  23  10   1   59.79    5.80
 -10  23   1   64.59    6.50
  23  10   1   65.59    5.50
 -23 -10   1   65.99    5.20
 -23 -10   1   57.89    5.70
 -23 -10   1   60.89    5.00
  -9  23  -1   15.90    4.60
 -23  -9  -1   28.60    4.30
  23   9  -1   21.80    4.40
  -9  23  -1   17.20    3.60
 -23  -9  -1   21.90    3.50
  -9  23  -1   29.00    5.50
 -23  -9  -1   22.20    4.90
 -23  -9  -1   21.90    3.70
  23   9  -1   20.20    3.70
 -23  -9   1   16.70    3.50
  -9  23   1   24.30    3.80
  23   9   1   23.20    3.90
  23   9   1   17.80    4.20
 -23  -9   1   25.20    3.70
 -23  -9   1   19.70    4.10
  -9  23   1   23.60    4.60
  -8  23  -1    3.60    4.30
  23   8  -1    4.40    3.10
 -23  -8  -1    7.90    3.80
 -23  -8  -1    4.60    3.10
 -23  -8  -1    7.30    3.00
  -8  23  -1   -0.70    3.80
 -23  -8  -1   -0.90    3.80
  -8  23  -1    1.20    3.00
 -23  -8   1    7.10    4.00
 -23  -8   1    2.00    3.00
 -23  -8   1    4.60    3.50
 -23  -8   1   -0.90    2.90
  23   8   1   -2.40    3.60
  -8  23   1    2.40    4.40
  -8  23   1    5.20    3.00
  23   8   1    4.60    3.20
  -8  23   1    5.30    3.80
 -23  -7  -1  143.59    8.50
  23   7  -1  145.59    8.90
  23   7  -1  113.69    9.60
  -7  23  -1  146.29    8.70
 -23  -7  -1  148.29   10.60
 -23  -7  -1  151.18    8.70
  -7  23  -1  129.09   10.00
 -23  -7  -1  136.59    9.40
  -7  23  -1  142.99   10.80
  23   7   1  138.79   10.10
  -7  23   1  151.48   10.90
 -23  -7   1  148.29    8.60
 -23  -7   1  131.89    9.60
  23   7   1  147.39    8.90
 -23  -7   1  141.99    8.60
  -7  23   1  144.69   10.00
  -7  23   1  142.09    8.60
 -23  -7   1  146.29   10.60
 -23  -6  -1   61.99    5.00
 -23  -6  -1   60.49    5.20
  -6  23  -1   61.49    6.40
  23   6  -1   71.29    5.50
 -23  -6  -1   55.19    6.50
  23   6  -1   59.59    6.70
  -6  23  -1   72.99    5.40
  23   6  -1   72.79    5.70
 -23  -6  -1   64.39    6.10
  -6  23  -1   64.99    7.40
  23   6   1   72.29    7.00
  -6  23   1   71.39    5.40
 -23  -6   1   57.59    5.10
 -23  -6   1   86.79    7.30
  23   6   1   68.79    5.60
  -6  23   1   72.19    7.30
  23   6   1   73.99    5.50
 -23  -6   1   64.49    6.10
  -6  23   1   71.09    6.50
 -23  -6   1   75.19    5.30
  -5  23  -1   60.79    7.00
  -5  23  -1   69.69    5.10
  23   5  -1   59.19    6.60
 -23  -5  -1   60.79    6.50
  23   5  -1   62.79    5.30
 -23  -5  -1   53.49    4.70
  23   5  -1   55.89    5.20
 -23  -5  -1   60.49    5.00
 -23  -5  -1   56.19    5.90
 -23  -5   1   67.89    5.00
  23   5   1   51.09    6.20
  -5  23   1   76.59    7.30
 -23  -5   1   48.80    5.60
  23   5   1   59.79    5.30
 -23  -5   1   70.19    5.00
  -5  23   1   61.39    6.00
  23   5   1   53.99    5.10
  -5  23   1   58.79    5.10
 -23  -5   1   57.39    6.50
 -23  -5   1   60.69    4.60
  23   4  -1  634.44   31.60
 -23  -4  -1  711.43   36.30
 -23  -4  -1  633.04   32.40
 -23  -4  -1  663.03   31.20
  -4  23  -1  701.33   34.10
  -4  23  -1  664.53   30.20
 -23  -4  -1  681.63   30.60
  -4  23   1  669.53   32.90
 -23  -4   1  666.83   30.60
  23   4   1  650.03   31.70
  -4  23   1  699.73   30.30
 -23  -4   1  668.43   36.20
 -23  -4   1  671.53   29.20
 -23  -4   1  659.63   31.20
  -4  23   1  659.33   34.00
  23   4   1  652.03   35.50
 -23  -4   1  673.73   32.40
  23   4   1  647.84   30.90
 -23  -3  -1   10.80    3.80
 -23  -3  -1    9.60    3.10
  -3  23  -1   10.10    4.70
 -23  -3  -1   11.80    2.90
 -23  -3  -1   15.30    4.40
  23   3  -1   11.70    4.40
 -23  -3  -1    6.60    2.30
 -23  -3   1   12.00    4.20
 -23  -3   1    6.00    2.30
  -3  23   1    7.50    3.10
  23   3   1   10.40    4.30
  23   3   1    7.10    3.20
  -3  23   1    8.70    4.70
 -23  -3   1    9.60    3.00
 -23  -3   1   15.10    4.30
 -23  -3   1    7.20    3.00
 -23  -2  -1  623.44   27.40
  -2  23  -1  639.34   32.10
  23   2  -1  601.24   29.70
 -23  -2  -1  650.33   29.40
 -23  -2  -1  658.63   28.70
 -23  -2  -1  608.14   30.50
  -2  23  -1  609.34   29.10
 -23  -2  -1  641.54   34.00
  -2  23   1  639.84   28.40
  23   2   1  615.44   29.20
 -23  -2   1  603.94   29.30
 -23  -2   1  607.74   30.50
  -2  23   1  608.04   31.90
  23   2   1  608.84   29.70
 -23  -2   1  636.14   34.00
 -23  -2   1  628.74   27.40
 -23  -2   1  627.94   28.60
 -23  -1  -1   78.89    7.30
  -1  23  -1   81.79    5.80
 -23  -1  -1   93.79    7.40
 -23  -1  -1   84.89    6.30
 -23  -1  -1   86.99    6.10
  -1  23  -1   79.19    7.80
  23   1  -1   82.49    7.50
 -23  -1  -1   89.29    5.30
 -23  -1   1   84.39    6.00
  -1  23   1   79.69    8.10
 -23  -1   1   86.99    7.70
 -23  -1   1   78.39    5.80
  23   1   1   83.49    7.30
  -1  23   1   83.49    5.50
  -1  23   1   86.39    6.10
 -23  -1   1   79.19    7.00
 -23  -1   1   88.69    5.30
  23   1   1   82.29    6.20
   0  23  -1   -2.60    2.10
 -23   0  -1    4.20    2.40
 -23   0  -1    0.90    1.80
  23   0  -1    6.70    3.80
 -23   0  -1    0.60    3.60
 -23   0  -1    2.60    3.80
 -23   0  -1    3.40    2.90
   0  23  -1    1.30    4.40
   0  23   1   -2.10    2.60
 -23   0   1   -3.90    2.60
  23   0   1    3.20    3.90
 -23   0   1    1.70    3.80
   0  23   1   -8.20    4.00
  23   0   1    1.70    3.00
 -23   0   1   -0.90    1.80
   0  23   1    1.10    2.10
 -23   0   1   -0.80    3.50
 -23   0   1    1.00    2.50
 -23   1  -1   85.89    7.10
 -23   1  -1   84.29    6.30
   1  23  -1   78.09    6.10
  23  -1  -1   82.09    7.20
 -23   1  -1   83.49    5.80
   1  23  -1   80.89    6.00
 -23   1  -1   84.69    4.90
   1  23  -1   73.69    7.80
 -23   1  -1   81.69    7.40
 -23   1   1   84.09    7.60
 -23   1   1   82.19    6.20
   1  23   1   84.09    5.80
 -23   1   1   83.29    4.90
 -23   1   1   92.89    7.20
 -23   1   1   78.19    5.70
   1  23   1   86.69    8.00
 -23   2  -1  667.13   29.60
   2  23  -1  593.34   29.10
 -23   2  -1  657.93   27.30
   2  23  -1  642.34   32.30
   2  23  -1  616.04   29.70
  23  -2  -1  598.04   29.80
 -23   2  -1  618.94   30.70
 -23   2  -1  623.44   34.10
 -23   2  -1  624.54   28.60
   2  23   1  609.34   29.50
 -23   2   1  610.34   30.70
 -23   2   1  628.14   28.60
 -23   2   1  648.14   29.60
   2  23   1  613.74   32.10
 -23   2   1  637.34   34.30
 -23   2   1  659.13   27.20
 -23   3  -1   11.40    2.40
 -23   3  -1    8.70    3.80
 -23   3  -1   10.00    3.90
   3  23  -1    7.70    4.60
   3  23  -1   10.50    3.10
   3  23  -1   13.30    3.20
 -23   3  -1    5.30    3.00
 -23   3  -1    8.90    1.60
 -23   3   1    4.90    3.00
   3  23   1   13.90    2.90
 -23   3   1   11.20    2.40
 -23   3   1    9.80    3.90
   3  23   1    7.30    4.80
 -23   3   1   12.70    4.10
 -23   3   1    8.10    1.60
   4  23  -1  703.43   31.10
 -23   4  -1  657.43   31.80
 -23   4  -1  653.83   29.40
   4  23  -1  647.04   30.30
   4  23  -1  640.34   33.20
 -23   4  -1  630.64   27.90
 -23   4  -1  655.93   30.60
 -23   4  -1  617.84   30.80
   4  23   1  681.83   30.80
 -23   4   1  663.83   30.60
   4  23   1  647.84   33.00
 -23   4   1  622.94   30.70
 -23   4   1  643.24   35.30
 -23   4   1  657.03   31.70
 -23   4   1  645.64   27.80
 -23   4   1  656.73   29.40
 -23   5  -1   54.99    4.90
 -23   5  -1   57.09    5.80
   5  23  -1   53.49    4.90
   5  23  -1   46.20    6.50
   5  23  -1   56.69    5.30
 -23   5  -1   59.49    4.80
   5  23   1   48.50    6.40
 -23   5   1   55.59    4.90
 -23   5   1   51.19    4.50
 -23   5   1   57.69    5.60
   5  23   1   60.69    5.10
 -23   5   1   51.99    6.00
 -23   6  -1   79.29    6.40
 -23   6  -1   62.39    5.40
 -23   6  -1   71.99    5.20
   6  23  -1   69.69    5.50
   6  23  -1   68.49    5.90
   6  23  -1   52.69    6.70
   6  23   1   76.59    6.00
 -23   6   1   60.19    5.90
   6  23   1   66.49    7.00
   6  23   1   72.69    5.40
 -23   6   1   62.49    5.30
 -23   6   1   67.19    6.60
 -23   6   1   76.69    5.70
 -23   7  -1  147.19    8.60
   7  23  -1  143.79    8.80
   7  23  -1  129.09   10.20
   7  23  -1  145.59    9.50
 -23   7  -1  146.39    8.80
 -23   7   1  127.69   10.00
   7  23   1  127.89    9.00
   7  23   1  143.29   10.30
 -23   7   1  140.39    8.60
 -23   7   1  155.48    8.40
 -23   7   1  127.19    9.30
   7  23   1  127.39    8.60
   8  23  -1    7.20    3.70
   8  23  -1   -4.10    3.00
 -23   8  -1    2.90    2.80
   8  23  -1    0.70    3.90
 -23   8  -1    2.60    3.00
   8  23   1   -3.40    2.80
   8  23   1    2.10    4.00
 -23   8   1    2.50    2.60
 -23   8   1    6.70    3.00
   8  23   1    1.10    3.40
 -23   9  -1   24.10    3.70
 -23   9  -1   16.30    3.30
   9  23  -1   21.40    4.80
   9  23  -1   22.80    3.80
   9  23  -1   17.20    4.20
   9  23   1   24.80    4.30
 -23   9   1   28.60    3.70
 -23   9   1   21.30    3.30
   9  23   1   20.30    3.60
   9  23   1   19.90    4.80
  10  23  -1   49.80    6.70
  10  23  -1   65.99    6.20
  10  23  -1   62.19    5.40
 -23  10  -1   71.89    5.50
 -23  10  -1   71.89    5.20
  10  23   1   65.59    5.50
 -23  10   1   63.99    5.10
  10  23   1   62.69    7.00
  10  23   1   62.19    6.60
 -23  10   1   74.79    5.50
  10  23   1   83.79    6.60
  11  23  -1   67.79    7.50
 -23  11  -1   97.29    6.50
  11  23  -1   89.89    7.00
 -23  11  -1  104.09    6.80
  11  23  -1   81.79    6.20
  11  23   1   83.09    7.00
 -23  11   1   81.79    6.60
  11  23   1   71.59    7.60
 -23  11   1   97.09    6.70
  11  23   1   75.19    6.00
 -23  12  -1   61.49    5.00
  12  23  -1   53.79    5.00
  12  23  -1   61.79    6.00
 -23  12  -1   57.59    4.80
  12  23   1   67.29    6.10
 -23  12   1   57.89    4.90
  12  23   1   59.19    5.10
 -23  12   1   56.59    4.80
  13  23  -1   73.59    6.40
 -23  13  -1   94.89    6.40
  13  23  -1   68.79    5.80
 -23  13  -1   81.29    6.30
  13  23   1   65.89    5.60
 -23  13   1   80.69    6.30
 -23  13   1   91.89    6.00
  13  23   1   69.89    6.40
  14  23  -1   32.50    4.00
 -23  14  -1   24.30    3.50
 -23  14  -1   27.90    3.50
 -23  14   1   24.90    3.40
 -23  14   1   22.40    3.50
  14  23   1   27.80    3.80
 -23  15  -1   44.10    4.00
  15  23  -1   38.10    4.30
  15  23   1   36.70    4.20
 -23  15   1   48.90    4.00
  16  23  -1    4.90    3.10
  16  23   1   13.60    3.20
  17  23  -1   -1.40    2.80
  17  23   1   -1.80    2.70
  18  23  -1   15.30    3.10
  18  23   1   15.90    3.10
  19  23  -1   12.00    2.80
  19  23   1    9.50    2.70
  20  23  -1   70.29    5.10
  20  23   1   69.19    5.20
  21  23  -1    6.10    2.20
  21  23   1    6.30    2.10
 -24 -20  -1    3.00    1.80
  24  20  -1    2.60    2.00
 -24 -20   1    0.50    1.80
  24  20   1    5.20    2.10
  24  19  -1   14.00    2.10
 -24 -19  -1   15.30    2.30
  24  19  -1   13.00    2.60
  24  19   1    8.50    1.90
  24  19   1   14.70    2.60
 -24 -19   1   13.10    2.30
 -24 -18  -1   45.90    3.50
  24  18  -1   48.80    3.80
  24  18  -1   41.10    3.50
 -24 -18   1   41.40    3.50
  24  18   1   34.10    3.40
  24  18   1   43.50    3.80
  24  17  -1   -1.30    2.60
 -24 -17  -1   -0.20    2.30
  24  17  -1    0.20    2.60
  24  17   1   -0.40    2.60
  24  17   1    4.60    2.70
 -24 -17   1   -5.00    2.10
  24  16  -1   73.79    5.70
  24  16  -1   62.29    4.90
 -24 -16  -1   71.49    5.20
 -24 -16   1   68.19    5.10
  24  16   1   64.99    5.00
  24  16   1   62.49    5.00
  24  15  -1    5.40    2.90
 -24 -15  -1    4.40    2.60
  24  15  -1    3.00    3.20
  24  15   1    5.90    3.10
  24  15   1    3.00    3.10
 -24 -15   1    5.00    2.60
  24  14  -1   16.20    3.70
 -24 -14  -1   29.00    3.30
  24  14  -1   18.80    1.90
  24  14  -1   16.20    1.90
  24  14  -1   21.70    3.50
  24  14   1   20.90    3.70
 -14  24   1   28.80    4.80
 -24 -14   1   21.50    3.10
  24  14   1   20.10    3.60
 -24 -13  -1   65.39    4.90
  24  13  -1   68.49    5.50
  24  13  -1   57.39    4.70
  24  13  -1   71.99    5.30
  24  13  -1   64.29    4.70
  24  13   1   58.19    5.40
  24  13   1   64.99    4.60
 -13  24   1   87.69    7.00
 -24 -13   1   63.69    4.80
  24  13   1   63.59    4.60
  24  13   1   61.89    5.30
 -24 -12  -1   31.70    3.70
  24  12  -1   24.50    4.20
  24  12  -1   30.70    4.00
 -24 -12  -1   24.80    3.60
  24  12   1   32.10    4.20
  24  12   1   23.90    4.30
 -24 -12   1   32.10    3.70
 -12  24   1   35.60    5.20
 -24 -12   1   33.90    3.80
 -24 -11  -1   10.30    3.20
 -24 -11  -1   17.60    4.00
 -24 -11  -1    9.10    3.20
  24  11  -1   21.00    3.60
  24  11  -1   18.40    4.00
 -11  24   1   10.90    3.50
 -24 -11   1   12.40    3.20
 -24 -11   1   14.70    3.30
 -11  24   1   14.50    4.50
  24  11   1   11.30    3.50
  24  11   1   16.00    4.00
 -24 -10  -1   49.40    4.60
 -24 -10  -1   54.29    5.40
  24  10  -1   57.49    5.00
 -24 -10  -1   46.50    4.40
  24  10  -1   61.89    5.60
 -10  24   1   56.09    4.90
 -10  24   1   54.39    6.10
 -24 -10   1   46.50    4.40
  24  10   1   47.50    4.90
 -24 -10   1   42.00    4.50
  24  10   1   56.59    5.50
 -24 -10   1   48.50    5.00
 -24  -9  -1   26.40    3.70
 -24  -9  -1   39.30    4.10
 -24  -9  -1   34.80    4.70
  -9  24  -1   33.30    4.30
  24   9  -1   32.10    4.80
  -9  24  -1   35.70    5.70
  24   9  -1   38.60    4.30
 -24  -9   1   32.40    4.60
  24   9   1   46.00    5.20
 -24  -9   1   35.40    4.00
  -9  24   1   41.40    5.40
  24   9   1   39.00    4.40
 -24  -9   1   37.50    4.10
  -9  24   1   36.60    4.30
  -8  24  -1  139.19    8.80
 -24  -8  -1  151.38    8.60
  -8  24  -1  158.28   11.20
 -24  -8  -1  127.99    9.60
 -24  -8  -1  163.38    9.00
  24   8  -1  142.69    9.00
  -8  24   1  145.99   10.20
 -24  -8   1  139.89    9.60
  -8  24   1  136.99   10.70
 -24  -8   1  141.29    8.80
 -24  -8   1  147.09    8.60
  -8  24   1  141.99    8.80
  24   8   1  149.99    9.10
  -7  24  -1   72.59    5.60
  -7  24  -1   91.39    7.90
 -24  -7  -1   81.69    6.00
 -24  -7  -1   67.99    6.30
 -24  -7  -1   62.59    5.20
  24   7  -1   70.79    5.70
  -7  24   1   74.39    5.60
 -24  -7   1   71.09    6.40
 -24  -7   1   75.59    5.90
  24   7   1   77.59    5.90
  -7  24   1   77.69    6.90
  -7  24   1   72.39    7.40
 -24  -7   1   77.09    5.50
  24   6  -1    5.70    2.30
  -6  24  -1    2.50    4.70
  -6  24  -1   -0.40    2.90
 -24  -6  -1   11.90    4.00
 -24  -6  -1    0.50    2.70
 -24  -6  -1    2.80    2.80
  24   6  -1    1.10    3.10
  -6  24   1    1.50    4.30
  24   6   1   -0.40    3.20
 -24  -6   1   -0.70    2.70
  -6  24   1    0.40    3.70
  24   6   1    2.70    2.00
 -24  -6   1    0.00    2.30
 -24  -6   1    0.50    2.90
  -6  24   1    3.90    3.00
 -24  -6   1    1.30    3.60
 -24  -5  -1    3.70    2.20
 -24  -5  -1   -3.70    3.60
  -5  24  -1    1.00    2.80
  -5  24  -1    1.20    4.60
 -24  -5  -1    7.00    3.80
 -24  -5  -1    2.80    2.90
  24   5  -1    1.60    2.60
 -24  -5  -1    4.70    2.90
  -5  24   1   -1.60    2.90
  24   5   1    2.50    3.00
 -24  -5   1    1.50    2.90
 -24  -5   1    4.40    2.30
  -5  24   1   -1.00    4.30
 -24  -5   1    0.70    2.80
  -5  24   1    1.40    3.60
 -24  -5   1    2.80    3.80
  24   5   1    3.70    2.60
 -24  -5   1    2.40    3.70
  24   4  -1   22.20    3.60
 -24  -4  -1   15.60    4.20
 -24  -4  -1   19.50    3.40
 -24  -4  -1   14.10    3.20
 -24  -4  -1   23.00    4.60
  -4  24  -1   14.00    5.20
 -24  -4  -1   23.10    2.80
 -24  -4   1   14.50    4.20
  24   4   1   16.30    3.70
 -24  -4   1   14.70    3.30
 -24  -4   1   21.80    2.80
  -4  24   1   21.90    5.20
 -24  -4   1   16.90    3.30
  -4  24   1   20.30    4.10
  24   4   1   16.40    3.50
  -4  24   1   19.40    3.40
 -24  -4   1   22.30    4.60
 -24  -3  -1    0.70    2.10
 -24  -3  -1    0.30    2.70
 -24  -3  -1   -0.40    3.60
 -24  -3  -1    4.60    3.80
 -24  -3  -1    1.30    2.90
  -3  24  -1    1.50    4.50
 -24  -3   1    0.80    3.70
  -3  24   1    0.80    2.70
 -24  -3   1    2.20    2.10
  -3  24   1   -4.70    4.30
 -24  -3   1   -2.90    2.80
  24   3   1    0.40    3.10
 -24  -3   1    1.40    3.70
 -24  -3   1    2.40    2.80
 -24  -2  -1    2.90    2.90
 -24  -2  -1    2.40    2.60
 -24  -2  -1    3.10    3.90
  -2  24  -1    1.50    2.20
 -24  -2  -1   -1.30    3.50
  -2  24  -1   -1.20    4.50
 -24  -2  -1   -0.40    2.00
  24   2  -1   -3.50    3.80
 -24  -2   1   -4.80    3.60
  -2  24   1   -3.90    4.40
 -24  -2   1    0.00    2.80
  24   2   1   -2.30    3.80
  -2  24   1    5.60    2.90
 -24  -2   1    0.50    2.70
 -24  -2   1   -0.20    3.70
  24   2   1    2.20    3.10
 -24  -2   1    0.50    2.10
  -1  24  -1   19.70    5.40
 -24  -1  -1   16.10    3.00
 -24  -1  -1   18.70    2.50
 -24  -1  -1   18.30    4.40
  24   1  -1   22.30    4.90
 -24  -1  -1   17.70    3.40
  -1  24  -1   13.10    3.00
 -24  -1  -1   22.20    4.50
  -1  24   1   17.80    5.30
  24   1   1   25.70    3.80
 -24  -1   1   17.00    3.40
 -24  -1   1   15.60    2.40
  24   1   1   22.00    4.60
  -1  24   1   17.10    2.70
 -24  -1   1   16.40    3.10
 -24  -1   1   19.50    4.60
 -24  -1   1   21.30    4.40
  -1  24   1   14.50    3.30
   0  24  -1    0.20    4.60
 -24   0  -1   -3.90    2.80
   0  24  -1   -4.20    2.50
 -24   0  -1   -4.10    3.50
 -24   0  -1   -1.00    1.80
  24   0  -1   -2.50    3.60
 -24   0  -1   -1.20    2.50
 -24   0  -1   -4.00    3.50
   0  24   1   -0.80    2.20
 -24   0   1   -3.00    2.70
   0  24   1   -0.60    2.60
 -24   0   1   -0.80    2.40
 -24   0   1   -1.20    1.80
 -24   0   1   -3.50    3.60
   0  24   1  -12.50    4.10
 -24   0   1    4.50    4.00
   1  24  -1   20.10    3.30
  24  -1  -1   17.50    4.30
   1  24  -1   25.80    5.70
 -24   1  -1   16.80    2.20
 -24   1  -1   11.10    4.20
 -24   1  -1   16.90    3.50
 -24   1  -1   13.40    2.80
 -24   1  -1   12.70    4.10
 -24   1   1   16.40    2.10
   1  24   1   19.30    3.00
 -24   1   1   17.50    4.40
 -24   1   1   13.40    3.30
 -24   1   1   10.50    4.30
 -24   1   1   21.80    2.90
   1  24   1   13.80    5.20
   2  24  -1    1.90    4.50
   2  24  -1   -0.60    2.80
 -24   2  -1    2.20    3.60
   2  24  -1   -2.00    2.60
 -24   2  -1    0.20    1.50
  24  -2  -1    2.30    3.70
 -24   2  -1    1.80    2.30
 -24   2  -1   -1.20    3.70
 -24   2  -1    0.80    3.00
 -24   2   1   -1.40    3.90
   2  24   1    0.40    4.60
   2  24   1   -0.80    2.50
 -24   2   1    0.90    3.60
 -24   2   1   -0.80    1.50
 -24   2   1    0.10    2.30
 -24   2   1    1.20    2.90
 -24   3  -1   -0.20    3.00
 -24   3  -1    0.20    2.10
   3  24  -1    0.50    2.90
 -24   3  -1    2.30    3.80
 -24   3  -1    3.00    1.40
   3  24  -1   -0.20    4.40
   3  24  -1    2.10    2.90
   3  24   1    9.00    5.00
 -24   3   1   -0.40    2.00
 -24   3   1    2.90    3.70
   3  24   1   -2.40    2.60
 -24   3   1    2.30    3.70
 -24   3   1    1.30    2.90
 -24   3   1    2.40    1.30
 -24   4  -1   17.60    1.30
 -24   4  -1   21.10    4.50
 -24   4  -1   16.20    2.40
   4  24  -1   16.40    3.60
 -24   4  -1   14.50    3.20
   4  24  -1   26.30    3.70
   4  24  -1   19.30    5.10
   4  24   1   14.30    5.20
 -24   4   1   18.60    4.40
 -24   4   1   16.80    2.40
   4  24   1   21.60    3.60
 -24   4   1   11.80    4.00
 -24   4   1   18.50    3.20
 -24   5  -1    1.00    2.80
   5  24  -1   -0.50    4.20
 -24   5  -1    9.30    3.70
   5  24  -1    3.90    3.00
   5  24  -1    1.90    3.20
 -24   5  -1   -2.00    2.60
 -24   5   1    1.90    2.70
   5  24   1    0.60    4.40
 -24   5   1    1.00    2.80
 -24   5   1    1.90    3.50
   5  24   1    1.30    3.00
 -24   5   1   -3.80    3.30
 -24   6  -1    0.10    2.90
 -24   6  -1    2.30    2.80
   6  24  -1    3.20    4.30
   6  24  -1   -0.60    3.20
   6  24  -1   -3.10    2.90
 -24   6  -1   -1.90    3.50
 -24   6   1   -4.60    3.20
 -24   6   1   -0.30    2.80
 -24   6   1    0.30    2.80
   6  24   1    4.10    3.20
   6  24   1    0.40    4.30
   7  24  -1   71.19    6.20
   7  24  -1   62.99    5.50
 -24   7  -1   75.69    5.90
   7  24  -1   81.09    7.30
 -24   7  -1   78.49    5.80
   7  24   1   84.29    6.50
   7  24   1   65.09    7.10
   7  24   1   66.89    5.40
 -24   7   1   76.79    5.80
 -24   7   1   69.09    5.30
 -24   8  -1  151.38    8.80
   8  24  -1  157.78   10.00
   8  24  -1  132.59    8.90
 -24   8  -1  151.48    9.10
   8  24  -1  152.08   10.70
   8  24   1  148.69   11.00
   8  24   1  141.89    8.90
 -24   8   1  149.99    9.00
 -24   8   1  151.88    8.80
   8  24   1  154.68    9.90
   9  24  -1   41.50    5.00
 -24   9  -1   40.20    4.20
   9  24  -1   31.30    4.00
 -24   9  -1   34.20    3.80
   9  24  -1   27.80    5.10
 -24   9   1   32.40    3.80
   9  24   1   41.20    5.00
 -24   9   1   34.70    4.00
   9  24   1   30.10    4.00
   9  24   1   41.80    5.70
 -24  10  -1   45.10    4.60
 -24  10  -1   44.40    4.40
  10  24  -1   44.90    4.70
  10  24  -1   65.49    5.70
  10  24   1   61.19    6.30
  10  24   1   54.39    4.80
 -24  10   1   47.30    4.40
 -24  10   1   57.49    4.70
  10  24   1   61.29    5.80
  11  24  -1   11.40    3.40
 -24  11  -1   11.00    3.20
  11  24  -1   13.00    3.90
 -24  11  -1   16.10    3.20
  11  24   1   13.90    3.90
 -24  11   1   13.40    3.20
  11  24   1    9.40    3.20
 -24  11   1   14.20    3.10
  12  24  -1   30.20    4.50
 -24  12  -1   35.70    3.80
 -24  12  -1   26.90    3.60
  12  24  -1   28.40    3.90
  12  24   1   23.70    4.40
 -24  12   1   23.10    3.50
 -24  12   1   34.10    3.80
  12  24   1   32.00    3.90
  13  24  -1   67.19    6.20
  13  24  -1   73.69    5.60
 -24  13  -1   79.39    6.10
 -24  13  -1   73.89    5.40
 -24  13   1   73.09    5.30
 -24  13   1   74.89    5.80
  13  24   1   79.09    5.70
  13  24   1   68.09    6.00
 -24  14  -1   30.80    3.30
  14  24  -1   22.00    3.60
  14  24   1   24.60    3.60
 -24  14   1   22.20    3.20
  15  24  -1   -0.20    2.90
  15  24   1   -0.70    2.70
  16  24  -1   81.89    6.20
  16  24   1   75.89    6.00
  17  24  -1    2.10    2.70
  17  24   1    1.20    2.50
  18  24  -1   45.30    3.90
  18  24   1   45.90    3.80
  19  24  -1   15.10    2.60
  19  24   1   15.20    2.60
  20  24  -1    1.70    2.00
  20  24   1   -1.00    2.00
 -25 -19  -1   -0.10    1.70
 -25 -19   1   -0.10    1.60
  25  19   1    0.80    2.00
 -25 -18  -1    0.60    2.00
  25  18  -1    4.60    2.20
  25  18  -1    7.10    2.00
  25  18   1    6.60    1.90
 -25 -18   1    5.90    2.00
  25  18   1    3.00    2.20
  25  17  -1    1.40    2.30
  25  17  -1   -1.40    2.30
 -25 -17  -1    2.40    2.20
  25  17   1   -2.30    2.30
  25  17   1   -0.20    2.20
 -25 -17   1    1.20    2.10
  25  16  -1   19.60    3.00
 -25 -16  -1   16.10    2.70
  25  16  -1   17.70    2.90
  25  16   1   14.40    3.10
 -25 -16   1   17.00    2.70
  25  16   1   21.20    3.10
  25  15  -1   21.80    3.60
  25  15  -1   34.90    3.60
 -25 -15  -1   34.20    3.30
  25  15   1   24.30    3.50
 -25 -15   1   28.60    3.20
  25  15   1   30.00    3.70
  25  14  -1  129.89    8.50
 -25 -14  -1  136.79    8.00
  25  14  -1  135.59    8.20
  25  14   1  150.78    8.50
  25  14   1  147.19    8.70
 -25 -14   1  141.69    8.00
 -25 -13  -1   24.30    3.40
  25  13  -1   34.40    2.70
  25  13  -1   24.80    2.60
  25  13  -1   37.00    3.90
  25  13  -1   35.10    4.10
 -25 -13  -1   35.10    3.60
 -25 -13   1   32.40    3.50
  25  13   1   32.20    2.60
 -25 -13   1   33.00    3.50
  25  13   1   34.40    4.10
  25  13   1   36.40    4.00
 -25 -12  -1  167.18    9.30
  25  12  -1  176.38   10.10
  25  12  -1  173.78    9.70
 -25 -12  -1  169.78    9.50
  25  12   1  190.08   10.40
  25  12   1  172.48    9.80
 -25 -12   1  160.98    9.40
 -25 -12   1  171.48    9.40
 -25 -11  -1   -0.80    2.70
 -25 -11  -1   -0.90    2.70
  25  11  -1   -1.60    2.90
  25  11  -1   -1.90    3.20
  25  11   1   -9.60    2.80
  25  11   1    0.50    3.40
 -25 -11   1    2.80    2.80
 -25 -11   1   -1.00    2.70
 -11  25   1   -0.90    3.60
  25  10  -1   75.49    6.20
 -25 -10  -1   78.69    6.10
  25  10  -1   73.99    5.80
 -25 -10  -1   82.19    6.40
 -25 -10  -1   86.99    6.10
 -25 -10   1   77.89    6.20
 -25 -10   1   83.69    6.30
  25  10   1   75.09    6.30
  25  10   1   78.79    5.90
 -25 -10   1   83.99    6.20
 -10  25   1   70.29    5.80
 -10  25   1   89.59    7.40
  25   9  -1    1.40    3.60
 -25  -9  -1    9.20    3.60
  -9  25  -1    2.00    4.10
 -25  -9  -1    3.70    2.90
  25   9  -1    4.30    3.20
 -25  -9  -1    4.80    2.80
  25   9   1   -0.20    3.10
  25   9   1    6.60    3.80
 -25  -9   1    9.90    3.50
 -25  -9   1    4.30    2.90
  -9  25   1    3.20    3.90
  -9  25   1    4.20    3.10
 -25  -9   1    4.80    2.80
 -25  -8  -1   39.00    4.00
  25   8  -1   42.50    4.50
  -8  25  -1   43.20    4.40
  -8  25  -1   38.00    5.80
 -25  -8  -1   41.00    5.00
 -25  -8  -1   39.50    4.10
 -25  -8   1   41.40    4.20
  25   8   1   43.10    4.50
  -8  25   1   43.10    6.30
 -25  -8   1   40.00    4.00
 -25  -8   1   50.39    5.00
  -8  25   1   45.30    5.50
  -8  25   1   39.00    4.30
 -25  -7  -1    5.90    4.00
  25   7  -1    9.10    3.30
 -25  -7  -1    7.40    3.00
 -25  -7  -1    3.10    2.90
  -7  25  -1   17.30    4.80
  -7  25  -1    6.20    3.10
 -25  -7   1    7.50    3.70
  -7  25   1    8.60    4.60
  -7  25   1    5.90    4.00
  25   7   1    7.00    3.30
 -25  -7   1    4.40    3.00
 -25  -7   1    5.70    2.90
  -7  25   1   12.20    3.20
 -25  -7   1    6.90    2.50
  -6  25  -1   85.49    6.80
 -25  -6  -1   94.99    6.80
 -25  -6  -1   99.89    7.00
  -6  25  -1  110.19    8.70
 -25  -6  -1  108.59    8.20
 -25  -6  -1   89.99    6.00
  25   6  -1  106.69    7.30
 -25  -6   1   80.99    6.70
 -25  -6   1   95.09    6.80
  -6  25   1  106.79    8.70
  -6  25   1  104.79    8.20
  -6  25   1  101.29    6.90
 -25  -6   1   85.49    6.00
  25   6   1  105.09    7.40
 -25  -6   1   83.89    7.10
 -25  -5  -1   -7.40    3.70
  25   5  -1    2.90    2.50
  -5  25  -1    3.30    2.90
 -25  -5  -1    0.40    2.90
 -25  -5  -1    2.00    2.30
  -5  25  -1   -0.20    4.60
 -25  -5  -1    2.70    2.90
 -25  -5   1    6.90    3.00
 -25  -5   1    2.70    2.90
  -5  25   1    9.00    3.00
 -25  -5   1    4.30    3.80
  25   5   1    1.60    3.10
 -25  -5   1    1.90    2.30
  -5  25   1    1.60    4.40
  25   5   1    3.50    2.30
  25   4  -1  102.39    7.50
 -25  -4  -1   89.99    6.00
 -25  -4  -1  101.19    8.10
 -25  -4  -1   96.19    6.80
  -4  25  -1  115.99    9.40
 -25  -4  -1  100.49    6.90
  25   4   1  107.49    7.40
  25   4   1  106.39    7.40
 -25  -4   1  104.09    6.90
  -4  25   1  114.59    9.10
  -4  25   1   99.79    7.00
 -25  -4   1   97.69    6.80
 -25  -4   1   95.09    6.00
 -25  -4   1   95.79    7.70
 -25  -3  -1   19.00    3.40
 -25  -3  -1   20.40    3.30
  -3  25  -1   24.90    5.80
  25   3  -1   22.80    3.80
 -25  -3  -1   21.50    2.70
 -25  -3  -1   23.80    4.60
 -25  -3   1   15.40    2.60
  -3  25   1   16.50    3.40
 -25  -3   1   19.60    4.50
 -25  -3   1   21.20    3.40
  25   3   1   25.60    3.90
 -25  -3   1   16.40    3.30
  25   3   1   20.20    3.70
  -3  25   1   27.80    5.70
 -25  -2  -1   18.80    3.20
  -2  25  -1   20.90    3.00
 -25  -2  -1   18.90    3.40
 -25  -2  -1   19.40    2.60
  -2  25  -1   16.70    5.50
 -25  -2  -1   22.10    4.70
 -25  -2   1   25.00    3.30
  -2  25   1   13.20    5.10
  25   2   1   21.80    3.80
 -25  -2   1   20.80    4.50
 -25  -2   1   21.80    3.40
  -2  25   1   19.60    3.40
 -25  -2   1   22.30    2.60
 -25  -1  -1   31.70    2.90
  -1  25  -1   42.50    6.30
 -25  -1  -1   30.80    3.90
 -25  -1  -1   36.50    3.70
 -25  -1  -1   34.70    5.20
  -1  25  -1   39.40    3.80
  -1  25   1   41.70    4.00
  -1  25   1   32.60    3.50
 -25  -1   1   31.50    3.50
  25   1   1   42.00    4.40
 -25  -1   1   29.50    2.90
  -1  25   1   48.80    6.60
 -25  -1   1   35.50    5.10
 -25  -1   1   35.80    3.90
 -25   0  -1   -3.00    2.30
   0  25  -1    0.20    4.80
   0  25  -1    0.10    2.40
 -25   0  -1   -0.70    1.80
 -25   0  -1    1.70    3.00
 -25   0  -1   -3.50    3.80
 -25   0   1    3.40    1.80
 -25   0   1    2.10    2.90
 -25   0   1    2.20    2.40
 -25   0   1    5.70    4.00
   0  25   1    8.30    5.00
   0  25   1    1.70    2.40
 -25   1  -1   36.00    4.10
 -25   1  -1   39.40    3.40
 -25   1  -1   34.20    5.10
   1  25  -1   28.90    3.80
 -25   1  -1   26.20    2.40
   1  25  -1   29.40    5.90
   1  25   1   33.10    6.00
 -25   1   1   38.00    5.10
 -25   1   1   26.30    3.20
   1  25   1   38.10    3.90
 -25   1   1   27.20    2.50
 -25   1   1   30.30    3.80
 -25   2  -1   17.20    1.90
   2  25  -1   16.00    3.40
   2  25  -1   26.10    3.60
 -25   2  -1   20.90    3.60
 -25   2  -1   24.70    4.60
   2  25  -1   21.20    5.50
 -25   2  -1   23.30    2.80
   2  25   1   18.80    5.40
 -25   2   1   18.70    3.60
 -25   2   1   20.60    1.90
   2  25   1   20.20    3.30
 -25   2   1   26.90    4.60
 -25   2   1   17.90    2.70
   3  25  -1   14.20    5.20
   3  25  -1   14.80    3.30
 -25   3  -1   14.70    1.40
 -25   3  -1   15.10    3.30
 -25   3  -1   20.80    2.50
   3  25  -1   22.00    3.60
 -25   3  -1   11.70    4.30
   3  25   1   22.90    5.60
   3  25   1   20.20    3.40
 -25   3   1   16.80    2.40
 -25   3   1   12.80    3.20
 -25   3   1   18.10    4.30
 -25   4  -1  112.69    8.60
 -25   4  -1  104.99    7.10
   4  25  -1   96.99    7.50
   4  25  -1   97.09    7.20
   4  25  -1  104.89    9.00
   4  25   1  108.19    7.50
   4  25   1  112.69    9.10
 -25   4   1   90.19    7.00
 -25   4   1  104.49    7.90
 -25   5  -1   -8.90    3.10
 -25   5  -1    0.40    2.80
   5  25  -1    0.10    3.10
   5  25  -1    4.00    4.30
   5  25  -1    0.90    2.90
 -25   5   1   -0.40    3.60
   5  25   1    1.60    3.00
   5  25   1    5.60    4.60
 -25   5   1   -0.80    2.70
   6  25  -1  105.69    7.80
   6  25  -1   98.49    7.00
 -25   6  -1   88.09    7.10
   6  25  -1  106.59    8.50
 -25   6  -1   97.49    6.80
   6  25   1  109.69    7.70
 -25   6   1   92.29    6.90
 -25   6   1   84.29    6.90
 -25   6   1   88.49    7.20
   6  25   1  101.19    8.40
 -25   7  -1    3.90    2.90
 -25   7  -1    8.50    3.00
   7  25  -1    9.50    3.20
   7  25  -1    2.80    4.10
   7  25  -1    0.90    3.40
   7  25   1    8.60    3.60
 -25   7   1    8.20    2.90
   7  25   1    5.30    4.40
 -25   7   1    4.20    2.80
   8  25  -1   38.00    4.40
   8  25  -1   50.09    5.20
 -25   8  -1   42.40    4.10
 -25   8  -1   40.50    4.30
   8  25  -1   42.70    5.60
 -25   8   1   45.50    4.30
 -25   8   1   46.00    4.20
   8  25   1   39.40    5.00
   8  25   1   46.40    5.90
   8  25   1   46.50    4.40
 -25   9  -1    0.30    2.70
   9  25  -1    4.90    3.00
 -25   9  -1    3.90    2.80
   9  25  -1    2.70    3.40
 -25   9   1    2.00    2.70
   9  25   1    1.90    2.70
   9  25   1    7.90    3.50
 -25   9   1   -0.30    2.70
   9  25   1   -1.20    3.90
  10  25  -1   81.99    6.00
  10  25  -1   79.19    6.60
 -25  10  -1   90.59    6.50
 -25  10  -1   82.69    6.50
  10  25   1   87.89    6.80
 -25  10   1   83.19    6.40
  10  25   1   86.99    6.40
 -25  10   1   88.19    6.40
  11  25  -1   -1.50    3.20
 -25  11  -1   -1.90    2.60
 -25  11  -1   -0.80    2.50
  11  25  -1   -0.40    2.90
  11  25   1    1.90    2.70
 -25  11   1    1.50    2.50
  11  25   1   -1.10    3.20
 -25  11   1    0.20    2.60
  12  25  -1  177.28   10.00
 -25  12  -1  159.48    9.80
 -25  12  -1  188.88   10.00
 -25  12   1  187.38    9.90
  12  25   1  183.48    9.90
 -25  12   1  178.28    9.80
 -25  13  -1   30.70    3.60
  13  25  -1   31.40    3.70
  13  25   1   34.10    3.70
 -25  13   1   32.90    3.60
  14  25  -1  137.89    8.20
  14  25   1  139.59    8.30
  15  25  -1   31.50    3.60
  15  25   1   34.60    3.70
  16  25  -1   17.90    3.00
  16  25   1   14.50    2.90
  17  25  -1    4.50    2.40
  17  25   1    2.10    2.30
  18  25  -1   10.10    2.30
  18  25   1    6.40    2.20
  19  25  -1    2.90    2.10
 -26 -18  -1   15.70    1.90
 -26 -18   1    9.30    1.90
  26  17  -1   17.70    2.50
 -26 -17  -1   15.60    2.20
  26  17  -1   16.30    2.30
 -26 -17   1   19.10    2.20
  26  17   1   19.40    2.40
  26  17   1   16.40    2.50
 -26 -16  -1    3.50    2.00
  26  16  -1    1.90    2.20
  26  16  -1    5.70    2.30
  26  16   1    2.60    2.20
  26  16   1    6.30    2.30
 -26 -16   1    3.10    2.00
  26  15  -1  101.79    6.30
 -26 -15  -1   91.99    5.80
  26  15  -1  101.69    6.10
 -26 -15   1   91.59    5.70
  26  15   1   97.19    6.40
  26  15   1  105.89    6.30
  26  14  -1   -0.70    2.50
 -26 -14  -1    0.60    2.20
 -26 -14  -1    0.90    2.30
  26  14  -1    3.60    2.80
 -26 -14   1    3.90    2.40
  26  14   1   -0.10    2.60
  26  14   1    5.40    2.90
 -26 -14   1   -0.20    2.10
  26  13  -1   28.50    3.80
  26  13  -1   25.00    3.30
 -26 -13  -1   25.90    3.20
 -26 -13  -1   29.50    3.10
 -26 -13   1   32.50    3.10
 -26 -13   1   28.10    3.20
  26  13   1   26.00    3.80
  26  13   1   25.20    3.50
  26  12  -1   33.20    3.70
  26  12  -1   33.40    2.90
 -26 -12  -1   39.50    3.50
 -26 -12  -1   40.50    3.60
  26  12  -1   32.40    4.10
 -26 -12   1   38.30    3.60
  26  12   1   26.60    2.80
  26  12   1   46.50    4.10
 -26 -12   1   43.10    3.50
  26  12   1   38.80    4.30
 -26 -11  -1    6.40    2.60
  26  11  -1    7.60    3.00
  26  11  -1   10.00    3.40
 -26 -11  -1    4.00    2.70
  26  11   1    7.70    3.10
 -26 -11   1    6.90    2.70
  26  11   1    9.70    3.40
 -26 -11   1    2.90    2.50
 -26 -10  -1    2.90    2.50
 -26 -10  -1    4.70    2.70
 -26 -10  -1    1.80    3.00
  26  10  -1    2.60    2.80
  26  10  -1    4.40    3.30
 -26 -10   1    1.20    3.10
  26  10   1    0.70    3.00
 -26 -10   1    2.90    2.60
 -26 -10   1    4.30    2.50
  26  10   1    6.70    3.30
 -26  -9  -1   30.80    4.30
 -26  -9  -1   25.00    3.40
 -26  -9  -1   34.60    3.60
  26   9  -1   32.50    4.40
  26   9  -1   32.50    3.90
 -26  -9   1   28.30    3.50
  26   9   1   34.50    4.40
  26   9   1   32.10    3.90
 -26  -9   1   35.60    4.40
 -26  -9   1   30.10    3.50
  -9  26   1   32.30    3.90
 -26  -8  -1   23.20    3.30
  26   8  -1   17.00    3.50
 -26  -8  -1   16.20    2.60
 -26  -8  -1   21.80    3.30
 -26  -8  -1   22.20    4.20
  -8  26  -1   27.40    5.00
 -26  -8   1   19.80    2.70
 -26  -8   1   22.90    3.20
 -26  -8   1   23.90    4.10
  26   8   1   17.90    3.50
 -26  -8   1   19.30    3.30
  -8  26   1   24.40    3.60
 -26  -7  -1   96.99    7.40
 -26  -7  -1   94.49    5.90
  26   7  -1  105.29    7.20
 -26  -7  -1  109.39    6.80
 -26  -7  -1   99.39    6.80
  -7  26  -1  101.89    8.50
  -7  26  -1   95.19    6.90
 -26  -7   1  102.59    7.70
 -26  -7   1   93.89    5.90
  26   7   1  105.09    7.30
  -7  26   1   98.79    7.00
  -7  26   1  103.49    8.40
 -26  -7   1   94.89    6.70
 -26  -7   1   93.29    6.70
 -26  -6  -1   52.19    3.70
 -26  -6  -1   47.20    4.30
 -26  -6  -1   42.20    4.20
  -6  26  -1   50.39    4.40
  -6  26  -1   59.39    6.70
 -26  -6  -1   49.70    5.30
  26   6   1   47.50    4.60
  -6  26   1   54.39    4.50
 -26  -6   1   45.10    3.60
 -26  -6   1   44.40    5.10
 -26  -6   1   41.90    4.20
 -26  -6   1   47.70    4.30
  -6  26   1   54.59    6.40
  -5  26  -1   74.59    7.40
 -26  -5  -1   64.69    5.00
 -26  -5  -1   75.79    5.90
 -26  -5  -1   78.89    6.40
 -26  -5  -1   70.89    4.90
  26   5   1   69.09    5.40
 -26  -5   1   65.89    5.00
  -5  26   1   62.19    5.10
 -26  -5   1   71.99    6.20
  -5  26   1   72.39    7.40
 -26  -5   1   66.59    5.10
 -26  -5   1   66.89    4.80
 -26  -4  -1   60.79    4.70
  26   4  -1   60.39    5.40
 -26  -4  -1   69.19    6.30
  -4  26  -1   76.09    7.50
 -26  -4  -1   66.99    4.90
 -26  -4  -1   61.59    5.00
  -4  26   1   59.89    4.90
 -26  -4   1   74.99    5.80
  -4  26   1   79.29    7.40
 -26  -4   1   63.59    6.10
 -26  -4   1   63.59    4.90
  26   4   1   60.49    5.30
 -26  -4   1   64.39    4.60
  26   4   1   72.39    5.60
 -26  -3  -1   51.59    5.60
 -26  -3  -1   44.30    4.30
 -26  -3  -1   44.40    3.40
 -26  -3  -1   41.90    4.00
  26   3  -1   45.10    4.60
  -3  26  -1   57.19    6.80
  -3  26   1   41.90    4.20
 -26  -3   1   37.90    3.90
  26   3   1   47.60    4.60
 -26  -3   1   42.10    5.40
 -26  -3   1   41.90    3.40
  26   3   1   44.10    4.40
 -26  -3   1   44.50    4.20
  -3  26   1   54.19    6.50
  -2  26  -1   13.10    5.20
  -2  26  -1   10.60    2.50
 -26  -2  -1   13.10    2.90
 -26  -2  -1    6.40    2.10
 -26  -2  -1    9.50    3.10
 -26  -2  -1   12.30    4.20
 -26  -2   1    8.70    2.70
  -2  26   1    8.10    3.00
  -2  26   1    7.70    4.90
 -26  -2   1   11.00    2.10
  26   2   1    6.30    3.20
 -26  -2   1   12.30    4.10
  26   2   1   10.90    3.30
 -26  -2   1   10.10    3.10
 -26  -1  -1  117.79    7.50
 -26  -1  -1  130.79    9.50
 -26  -1  -1  137.39    8.20
  -1  26  -1  136.69   10.60
 -26  -1  -1  136.79    6.70
  -1  26  -1  114.19    7.60
  -1  26   1  130.79    7.90
  -1  26   1  134.99   10.80
  -1  26   1  120.99    7.60
 -26  -1   1  131.69    6.60
 -26  -1   1  127.79    9.30
 -26  -1   1  131.59    7.50
 -26  -1   1  134.49    8.20
   0  26  -1   -2.80    2.20
[truncated: 3,086,876 more chars]
