# Supplementary material for: Adapting (4,4) Networks through Substituent Effects and Conformationally Flexible 3,2’:6’,3”-Terpyridines
Source: Molecules. 2021 Oct 20;26(21):6337. doi: 10.3390/molecules26216337 (PMC8587907; doi:10.3390/molecules26216337)
Supplement: Supplementary file 1 [file molecules-26-06337-s001.zip › supporting information-1434316-proof/ROD148A_150K.cif]

data_rod148a_150k
_audit_creation_date               2020-09-09
_audit_creation_method
;
Olex2 1.3
(compiled 2020.07.31 svn.rc2a77460 for OlexSys, GUI svn.r6145)
;
_shelx_SHELXL_version_number       '2018/3'
loop_
  _audit_author_name
  _audit_author_email
  _audit_author_address
 'Rocco, D.' dalila.rocco@unibas.ch
;
University of Basel
Department of Chemistry
Basel
Switzerland
;
 'Prescimone, A.' alessandro.prescimone@unibas.ch
;
University of Basel
Department of Chemistry
Basel
Switzerland
;

_audit_contact_author_address
;
University of Basel
Department of Chemistry
Basel
Switzerland
;
_audit_contact_author_email        alessandro.prescimone@unibas.ch
_audit_contact_author_name         'Prescimone, A.'
_audit_contact_author_phone        ''
_publ_contact_author_id_orcid      https://orcid.org/0000-0002-3631-5210
_publ_section_references
;
Dolomanov, O.V., Bourhis, L.J., Gildea, R.J, Howard, J.A.K. & Puschmann, H.
 (2009), J. Appl. Cryst. 42, 339-341.

Sheldrick, G.M. (2015). Acta Cryst. A71, 3-8.

Sheldrick, G.M. (2015). Acta Cryst. C71, 3-8.
;
_chemical_name_common              ?
_chemical_name_systematic          ?
_chemical_formula_moiety           'C56 H36 Co F2 N8 S2, 4(C H Cl3)'
_chemical_formula_sum              'C60 H40 Cl12 Co F2 N8 S2'
_chemical_formula_weight           1459.45
_chemical_melting_point            ?
loop_
  _atom_type_symbol
  _atom_type_description
  _atom_type_scat_dispersion_real
  _atom_type_scat_dispersion_imag
  _atom_type_scat_source
 'C' 'C' 0.0181 0.0091 'International Tables Vol C Tables 4.2.6.8 and 6.1.1.4'
 'H' 'H' 0.0000 0.0000 'International Tables Vol C Tables 4.2.6.8 and 6.1.1.4'
 'Cl' 'Cl' 0.3639 0.7018 'International Tables Vol C Tables 4.2.6.8 and 6.1.1.4'
 'Co' 'Co' -2.3653 3.6143
 'International Tables Vol C Tables 4.2.6.8 and 6.1.1.4'
 'F' 'F' 0.0727 0.0534 'International Tables Vol C Tables 4.2.6.8 and 6.1.1.4'
 'N' 'N' 0.0311 0.0180 'International Tables Vol C Tables 4.2.6.8 and 6.1.1.4'
 'S' 'S' 0.3331 0.5567 'International Tables Vol C Tables 4.2.6.8 and 6.1.1.4'

_shelx_space_group_comment
;
The symmetry employed for this shelxl refinement is uniquely defined
by the following loop, which should always be used as a source of
symmetry information in preference to the above space-group names.
They are only intended as comments.
;
_space_group_crystal_system        'orthorhombic'
_space_group_IT_number             56
_space_group_name_H-M_alt          'P c c n'
_space_group_name_Hall             '-P 2ab 2ac'
loop_
  _space_group_symop_operation_xyz
 'x, y, z'
 '-x+1/2, -y+1/2, z'
 '-x, y+1/2, -z+1/2'
 'x+1/2, -y, -z+1/2'
 '-x, -y, -z'
 'x-1/2, y-1/2, -z'
 'x, -y-1/2, z-1/2'
 '-x-1/2, y, z-1/2'

_cell_length_a                     25.5390(17)
_cell_length_b                     26.0947(18)
_cell_length_c                     18.6994(12)
_cell_angle_alpha                  90
_cell_angle_beta                   90
_cell_angle_gamma                  90
_cell_volume                       12461.9(14)
_cell_formula_units_Z              8
_cell_measurement_reflns_used      9552
_cell_measurement_temperature      150
_cell_measurement_theta_max        69.841
_cell_measurement_theta_min        3.384
_shelx_estimated_absorpt_T_max     0.741
_shelx_estimated_absorpt_T_min     0.328
_exptl_absorpt_coefficient_mu      7.962
_exptl_absorpt_correction_T_max    0.7534
_exptl_absorpt_correction_T_min    0.5901
_exptl_absorpt_correction_type     multi-scan
_exptl_absorpt_process_details
;
SADABS-2012/1 (Bruker,2012) was used for absorption correction.
wR2(int) was 0.0878 before and 0.0672 after correction.
The Ratio of minimum to maximum transmission is 0.7832.
The \l/2 correction factor is 0.0015.
;
_exptl_absorpt_special_details     ?
_exptl_crystal_colour              colourless
_exptl_crystal_colour_primary      colourless
_exptl_crystal_density_diffrn      1.556
_exptl_crystal_density_meas        ?
_exptl_crystal_density_method      ?
_exptl_crystal_description         plate
_exptl_crystal_F_000               5896
_exptl_crystal_recrystallization_method
;
The material was recrystallised from MeOH/CHCl3
;
_exptl_crystal_size_max            0.18
_exptl_crystal_size_mid            0.18
_exptl_crystal_size_min            0.04
_exptl_transmission_factor_max     ?
_exptl_transmission_factor_min     ?
_diffrn_reflns_av_R_equivalents    0.0739
_diffrn_reflns_av_unetI/netI       0.0329
_diffrn_reflns_Laue_measured_fraction_full  0.998
_diffrn_reflns_Laue_measured_fraction_max  0.981
_diffrn_reflns_limit_h_max         18
_diffrn_reflns_limit_h_min         -30
_diffrn_reflns_limit_k_max         31
_diffrn_reflns_limit_k_min         -31
_diffrn_reflns_limit_l_max         22
_diffrn_reflns_limit_l_min         -22
_diffrn_reflns_number              147886
_diffrn_reflns_point_group_measured_fraction_full  0.998
_diffrn_reflns_point_group_measured_fraction_max  0.981
_diffrn_reflns_theta_full          67.679
_diffrn_reflns_theta_max           70.607
_diffrn_reflns_theta_min           3.384
_diffrn_ambient_temperature        150
_diffrn_detector_area_resol_mean   ?
_diffrn_measured_fraction_theta_full  0.998
_diffrn_measured_fraction_theta_max  0.981
_diffrn_measurement_device         Area
_diffrn_measurement_device_type    'Bruker Kappa Apex2'
_diffrn_measurement_method         '\f & \w scans'
_diffrn_radiation_monochromator    graphite
_diffrn_radiation_probe            x-ray
_diffrn_radiation_type             'Cu K\a'
_diffrn_radiation_wavelength       1.54178
_diffrn_source                     ?
_diffrn_source_current             0.6
_diffrn_source_power               0.03
_diffrn_source_voltage             50.0
_diffrn_standards_number           0
_reflns_Friedel_coverage           0.000
_reflns_Friedel_fraction_full      .
_reflns_Friedel_fraction_max       .
_reflns_number_gt                  9492
_reflns_number_total               11731
_reflns_special_details
;
 Reflections were merged by SHELXL according to the crystal
 class for the calculation of statistics and refinement.
 
 _reflns_Friedel_fraction is defined as the number of unique
 Friedel pairs measured divided by the number that would be
 possible theoretically, ignoring centric projections and
 systematic absences.
;
_reflns_threshold_expression       'I > 2\s(I)'
_computing_cell_refinement         'SAINT v8.34A (Bruker, 2013)'
_computing_data_collection         'Apex2 (Bruker AXS, 2006)'
_computing_data_reduction          'SAINT v8.34A (Bruker, 2013)'
_computing_molecular_graphics      'Olex2 1.3 (Dolomanov et al., 2009)'
_computing_publication_material    'Olex2 1.3 (Dolomanov et al., 2009)'
_computing_structure_refinement    'SHELXL 2018/3 (Sheldrick, 2015)'
_computing_structure_solution      'SHELXT 2018/2 (Sheldrick, 2018)'
_refine_diff_density_max           1.693
_refine_diff_density_min           -2.631
_refine_diff_density_rms           0.249
_refine_ls_extinction_coef         .
_refine_ls_extinction_method       none
_refine_ls_goodness_of_fit_ref     0.979
_refine_ls_hydrogen_treatment      constr
_refine_ls_matrix_type             full
_refine_ls_number_parameters       766
_refine_ls_number_reflns           11731
_refine_ls_number_restraints       0
_refine_ls_R_factor_all            0.1556
_refine_ls_R_factor_gt             0.1449
_refine_ls_restrained_S_all        0.979
_refine_ls_shift/su_max            0.001
_refine_ls_shift/su_mean           0.000
_refine_ls_structure_factor_coef   Fsqd
_refine_ls_weighting_details      
 'w=1/[\s^2^(Fo^2^)+(0.5000P)^2^+0.4000P] where P=(Fo^2^+2Fc^2^)/3'
_refine_ls_weighting_scheme        calc
_refine_ls_wR_factor_gt            0.4596
_refine_ls_wR_factor_ref           0.4825
_refine_special_details
;
There might be some disordered in the solvent region.
In the difference map do not appear Q-peaks with a relevant 
intensity and the modelled molecules refine happily
at full occupancy.
;
_olex2_refinement_description
;
1. Fixed Uiso
 At 1.2 times of:
  All C(H) groups
2.a Ternary CH refined with riding coordinates:
 C59(H59), C57(H57), C58(H58), C60(H60)
2.b Aromatic/amide H refined with riding coordinates:
 C39(H39), C29(H29), C32(H32), C28(H28), C1(H1), C27(H27), C6(H6), C3(H3),
 C44(H44), C26(H26), C23(H23), C9(H9), C48(H48), C36(H36), C34(H34), C19(H19),
 C30(H30), C20(H20), C52(H52), C42(H42), C45(H45), C2(H2), C13(H13), C18(H18),
 C49(H49), C40(H40), C24(H24), C53(H53), C51(H51), C10(H10), C41(H41), C25(H25),
  C14(H14), C54(H54), C17(H17), C16(H16)
;
_atom_sites_solution_hydrogens     geom
_atom_sites_solution_primary       dual
_atom_sites_solution_secondary     ?
loop_
  _atom_site_label
  _atom_site_type_symbol
  _atom_site_fract_x
  _atom_site_fract_y
  _atom_site_fract_z
  _atom_site_U_iso_or_equiv
  _atom_site_adp_type
  _atom_site_occupancy
  _atom_site_site_symmetry_order
  _atom_site_calc_flag
  _atom_site_refinement_flags_posn
  _atom_site_refinement_flags_adp
  _atom_site_refinement_flags_occupancy
  _atom_site_disorder_assembly
  _atom_site_disorder_group
 Co1 Co 0.43462(4) 0.57368(4) 0.75457(6) 0.0257(4) Uani 1 1 d . . . . .
 S2 S 0.53065(10) 0.62747(10) 0.54793(12) 0.0540(6) Uani 1 1 d . . . . .
 Cl1 Cl 0.55198(10) 0.48800(10) 0.56216(14) 0.0586(6) Uani 1 1 d . . . . .
 S1 S 0.35694(9) 0.48802(11) 0.95475(14) 0.0589(7) Uani 1 1 d . . . . .
 Cl2 Cl 0.59131(13) 0.41045(11) 0.65935(14) 0.0663(7) Uani 1 1 d . . . . .
 Cl3 Cl 0.58198(11) 0.40324(12) 0.84262(14) 0.0637(7) Uani 1 1 d . . . . .
 Cl4 Cl 0.50420(10) 0.44804(9) 0.93765(14) 0.0590(6) Uani 1 1 d . . . . .
 Cl5 Cl 0.61949(13) 0.40872(16) 0.51059(16) 0.0808(9) Uani 1 1 d . . . . .
 Cl6 Cl 0.56734(15) 0.36471(12) 0.98639(16) 0.0752(9) Uani 1 1 d . . . . .
 Cl7 Cl 0.60197(11) 0.22218(11) 0.92459(17) 0.0654(7) Uani 1 1 d . . . . .
 Cl8 Cl 0.78305(12) 0.38523(11) 0.56380(18) 0.0694(7) Uani 1 1 d . . . . .
 Cl12 Cl 0.70521(13) 0.30632(13) 0.5493(2) 0.0791(9) Uani 1 1 d . . . . .
 Cl9 Cl 0.68436(15) 0.29605(16) 0.9351(2) 0.0891(10) Uani 1 1 d . . . . .
 Cl11 Cl 0.7592(2) 0.32138(16) 0.6842(2) 0.1003(13) Uani 1 1 d . . . . .
 Cl10 Cl 0.66064(17) 0.24990(19) 0.7989(2) 0.0944(11) Uani 1 1 d . . . . .
 N1 N 0.5130(2) 0.5633(2) 0.7962(3) 0.0312(12) Uani 1 1 d . . . . .
 N7 N 0.4083(2) 0.5471(2) 0.8521(3) 0.0333(13) Uani 1 1 d . . . . .
 N5 N 0.4895(3) 0.3228(2) 0.7267(4) 0.0353(13) Uani 1 1 d . . . . .
 N8 N 0.4636(2) 0.5972(2) 0.6568(3) 0.0353(13) Uani 1 1 d . . . . .
 F2 F 0.3566(3) 0.2712(3) 1.3782(4) 0.0732(19) Uani 1 1 d . . . . .
 N3 N 0.8526(2) 0.4178(2) 0.7779(4) 0.0342(13) Uani 1 1 d . . . . .
 N4 N 0.4322(2) 0.4958(2) 0.7111(3) 0.0312(12) Uani 1 1 d . . . . .
 N6 N 0.5638(2) 0.1548(2) 0.7110(4) 0.0320(12) Uani 1 1 d . . . . .
 N2 N 0.6819(3) 0.4896(3) 0.7687(4) 0.0369(13) Uani 1 1 d . . . . .
 F1 F 0.7452(4) 0.6681(4) 0.1438(5) 0.106(4) Uani 1 1 d . . . . .
 C39 C 0.5334(3) 0.1897(3) 0.7424(4) 0.0317(14) Uani 1 1 d . . . . .
 H39 H 0.510521 0.178931 0.779566 0.038 Uiso 1 1 calc R U . . .
 C4 C 0.6026(3) 0.5366(3) 0.7846(4) 0.0364(15) Uani 1 1 d . . . . .
 C47 C 0.3935(3) 0.2839(4) 1.1655(5) 0.0447(18) Uani 1 1 d . . . . .
 C5 C 0.6461(3) 0.5203(3) 0.7390(4) 0.0373(16) Uani 1 1 d . . . . .
 C29 C 0.4193(3) 0.4430(3) 0.6086(4) 0.0374(15) Uani 1 1 d . . . . .
 H29 H 0.410021 0.440366 0.559596 0.045 Uiso 1 1 calc R U . . .
 C38 C 0.5339(3) 0.2418(3) 0.7229(5) 0.0358(15) Uani 1 1 d . . . . .
 C56 C 0.4908(3) 0.6094(3) 0.6113(4) 0.0316(14) Uani 1 1 d . . . . .
 C32 C 0.4457(3) 0.4536(3) 0.7485(4) 0.0310(14) Uani 1 1 d . . . . .
 H32 H 0.454132 0.456998 0.797746 0.037 Uiso 1 1 calc R U . . .
 C28 C 0.4180(3) 0.4899(3) 0.6416(4) 0.0342(14) Uani 1 1 d . . . . .
 H28 H 0.406905 0.518972 0.615138 0.041 Uiso 1 1 calc R U . . .
 C35 C 0.4585(3) 0.3100(3) 0.8705(4) 0.0349(15) Uani 1 1 d . . . . .
 C31 C 0.4477(3) 0.4048(3) 0.7169(4) 0.0351(15) Uani 1 1 d . . . . .
 C1 C 0.5214(3) 0.5710(3) 0.8661(4) 0.0365(16) Uani 1 1 d . . . . .
 H1 H 0.493570 0.583677 0.894695 0.044 Uiso 1 1 calc R U . . .
 C27 C 0.5529(3) 0.5464(3) 0.7563(4) 0.0326(15) Uani 1 1 d . . . . .
 H27 H 0.547223 0.540678 0.706731 0.039 Uiso 1 1 calc R U . . .
 C33 C 0.4620(3) 0.3589(3) 0.7610(4) 0.0338(15) Uani 1 1 d . . . . .
 C46 C 0.4077(3) 0.2888(3) 1.0889(5) 0.0421(17) Uani 1 1 d . . . . .
 C12 C 0.7229(3) 0.6072(4) 0.3434(5) 0.0458(18) Uani 1 1 d . . . . .
 C6 C 0.6507(3) 0.5388(3) 0.6687(4) 0.0382(15) Uani 1 1 d . . . . .
 H6 H 0.625135 0.561757 0.650335 0.046 Uiso 1 1 calc R U . . .
 C3 C 0.6098(3) 0.5431(3) 0.8579(4) 0.0388(16) Uani 1 1 d . . . . .
 H3 H 0.642419 0.535146 0.879606 0.047 Uiso 1 1 calc R U . . .
 C37 C 0.5015(3) 0.2797(3) 0.7634(5) 0.0373(16) Uani 1 1 d . . . . .
 C44 C 0.4010(4) 0.3328(3) 0.9754(5) 0.0461(18) Uani 1 1 d . . . . .
 H44 H 0.384774 0.358262 0.946739 0.055 Uiso 1 1 calc R U . . .
 C26 C 0.8391(3) 0.3872(3) 0.8321(4) 0.0387(16) Uani 1 1 d . . . . .
 H26 H 0.865446 0.368093 0.856003 0.046 Uiso 1 1 calc R U . . .
 C21 C 0.7228(3) 0.4751(3) 0.7276(4) 0.0365(15) Uani 1 1 d . . . . .
 C23 C 0.8147(3) 0.4453(3) 0.7462(4) 0.0326(15) Uani 1 1 d . . . . .
 H23 H 0.824378 0.467724 0.708338 0.039 Uiso 1 1 calc R U . . .
 C9 C 0.7188(3) 0.5144(4) 0.4967(5) 0.0457(18) Uani 1 1 d . . . . .
 H9 H 0.727206 0.479422 0.505072 0.055 Uiso 1 1 calc R U . . .
 C48 C 0.3746(3) 0.2374(3) 1.1911(6) 0.0482(19) Uani 1 1 d . . . . .
 H48 H 0.370279 0.209130 1.159698 0.058 Uiso 1 1 calc R U . . .
 C36 C 0.4871(3) 0.2726(3) 0.8343(4) 0.0366(15) Uani 1 1 d . . . . .
 H36 H 0.496941 0.241967 0.858410 0.044 Uiso 1 1 calc R U . . .
 C34 C 0.4466(3) 0.3548(3) 0.8310(5) 0.0384(16) Uani 1 1 d . . . . .
 H34 H 0.427879 0.382081 0.853019 0.046 Uiso 1 1 calc R U . . .
 C19 C 0.6878(3) 0.5955(3) 0.5405(5) 0.0431(17) Uani 1 1 d . . . . .
 H19 H 0.674520 0.616385 0.577899 0.052 Uiso 1 1 calc R U . . .
 C7 C 0.6926(3) 0.5238(3) 0.6260(4) 0.0394(16) Uani 1 1 d . . . . .
 C55 C 0.3878(3) 0.5222(3) 0.8956(4) 0.0322(14) Uani 1 1 d . . . . .
 C30 C 0.4340(3) 0.3995(3) 0.6455(4) 0.0363(16) Uani 1 1 d . . . . .
 H30 H 0.434639 0.366990 0.622750 0.044 Uiso 1 1 calc R U . . .
 C8 C 0.6999(3) 0.5445(4) 0.5534(4) 0.0415(17) Uani 1 1 d . . . . .
 C20 C 0.7295(3) 0.4911(3) 0.6570(4) 0.0405(17) Uani 1 1 d . . . . .
 H20 H 0.758863 0.479723 0.630144 0.049 Uiso 1 1 calc R U . . .
 C22 C 0.7624(3) 0.4430(3) 0.7654(4) 0.0363(15) Uani 1 1 d . . . . .
 C52 C 0.3985(3) 0.3242(4) 1.2109(5) 0.0463(19) Uani 1 1 d . . . . .
 H52 H 0.410712 0.355949 1.192594 0.056 Uiso 1 1 calc R U . . .
 C11 C 0.7146(3) 0.5864(4) 0.4157(5) 0.0421(17) Uani 1 1 d . . . . .
 C43 C 0.4407(3) 0.3025(3) 0.9452(5) 0.0411(17) Uani 1 1 d . . . . .
 C42 C 0.5949(3) 0.1700(3) 0.6572(4) 0.0388(16) Uani 1 1 d . . . . .
 H42 H 0.617181 0.145486 0.634977 0.047 Uiso 1 1 calc R U . . .
 C45 C 0.3849(4) 0.3269(3) 1.0441(5) 0.0464(18) Uani 1 1 d . . . . .
 H45 H 0.358169 0.348526 1.062514 0.056 Uiso 1 1 calc R U . . .
 C2 C 0.5689(3) 0.5611(4) 0.8981(4) 0.0401(17) Uani 1 1 d . . . . .
 H2 H 0.573272 0.566776 0.947974 0.048 Uiso 1 1 calc R U . . .
 C13 C 0.7041(4) 0.5823(4) 0.2839(5) 0.051(2) Uani 1 1 d . . . . .
 H13 H 0.685869 0.550837 0.289389 0.061 Uiso 1 1 calc R U . . .
 C18 C 0.6954(4) 0.6163(3) 0.4711(5) 0.0450(17) Uani 1 1 d . . . . .
 H18 H 0.687125 0.651269 0.462485 0.054 Uiso 1 1 calc R U . . .
 C49 C 0.3617(4) 0.2326(5) 1.2644(7) 0.058(3) Uani 1 1 d . . . . .
 H49 H 0.348638 0.201223 1.282971 0.069 Uiso 1 1 calc R U . . .
 C40 C 0.5647(3) 0.2556(3) 0.6663(5) 0.0445(19) Uani 1 1 d . . . . .
 H40 H 0.564646 0.290017 0.649835 0.053 Uiso 1 1 calc R U . . .
 C24 C 0.7494(3) 0.4121(4) 0.8228(5) 0.047(2) Uani 1 1 d . . . . .
 H24 H 0.714473 0.411172 0.840201 0.057 Uiso 1 1 calc R U . . .
 C53 C 0.4455(4) 0.2574(4) 1.0595(5) 0.0468(19) Uani 1 1 d . . . . .
 H53 H 0.460463 0.230691 1.087381 0.056 Uiso 1 1 calc R U . . .
 C51 C 0.3866(4) 0.3208(4) 1.2829(5) 0.052(2) Uani 1 1 d . . . . .
 H51 H 0.390605 0.349571 1.313465 0.062 Uiso 1 1 calc R U . . .
 C50 C 0.3688(4) 0.2751(4) 1.3090(5) 0.054(2) Uani 1 1 d . . . . .
 C10 C 0.7252(3) 0.5340(4) 0.4307(5) 0.0475(19) Uani 1 1 d . . . . .
 H10 H 0.737097 0.512294 0.393280 0.057 Uiso 1 1 calc R U . . .
 C41 C 0.5957(4) 0.2195(3) 0.6332(5) 0.0485(19) Uani 1 1 d . . . . .
 H41 H 0.617444 0.228967 0.594132 0.058 Uiso 1 1 calc R U . . .
 C25 C 0.7877(4) 0.3827(4) 0.8544(6) 0.053(2) Uani 1 1 d . . . . .
 H25 H 0.778881 0.359291 0.891485 0.063 Uiso 1 1 calc R U . . .
 C14 C 0.7114(5) 0.6024(5) 0.2158(6) 0.065(3) Uani 1 1 d . . . . .
 H14 H 0.698043 0.585720 0.174524 0.078 Uiso 1 1 calc R U . . .
 C54 C 0.4620(4) 0.2648(4) 0.9885(5) 0.0468(18) Uani 1 1 d . . . . .
 H54 H 0.488666 0.243261 0.969666 0.056 Uiso 1 1 calc R U . . .
 C17 C 0.7482(4) 0.6540(5) 0.3358(7) 0.062(3) Uani 1 1 d . . . . .
 H17 H 0.759165 0.672193 0.377159 0.075 Uiso 1 1 calc R U . . .
 C15 C 0.7390(5) 0.6478(5) 0.2110(7) 0.072(4) Uani 1 1 d . . . . .
 C59 C 0.5697(4) 0.4233(5) 0.5711(6) 0.054(2) Uani 1 1 d . . . . .
 H59 H 0.538532 0.401356 0.560455 0.065 Uiso 1 1 calc R U . . .
 C16 C 0.7574(4) 0.6741(5) 0.2706(8) 0.067(3) Uani 1 1 d . . . . .
 H16 H 0.775937 0.705407 0.265463 0.080 Uiso 1 1 calc R U . . .
 C57 C 0.5666(5) 0.4198(4) 0.9336(6) 0.057(3) Uani 1 1 d . . . . .
 H57 H 0.593319 0.444548 0.951959 0.069 Uiso 1 1 calc R U . . .
 C58 C 0.6351(5) 0.2726(5) 0.8798(8) 0.070(3) Uani 1 1 d . . . . .
 H58 H 0.609678 0.300755 0.869565 0.084 Uiso 1 1 calc R U . . .
 C60 C 0.7322(5) 0.3524(5) 0.6094(7) 0.069(3) Uani 1 1 d . . . . .
 H60 H 0.704522 0.377172 0.624915 0.083 Uiso 1 1 calc R U . . .

loop_
  _atom_site_aniso_label
  _atom_site_aniso_U_11
  _atom_site_aniso_U_22
  _atom_site_aniso_U_33
  _atom_site_aniso_U_23
  _atom_site_aniso_U_13
  _atom_site_aniso_U_12
 Co1 0.0225(7) 0.0272(7) 0.0275(7) 0.0006(4) 0.0017(4) -0.0013(4)
 S2 0.0583(12) 0.0643(13) 0.0393(11) -0.0051(9) 0.0181(9) -0.0187(10)
 Cl1 0.0536(12) 0.0690(14) 0.0533(13) -0.0005(10) -0.0109(10) 0.0038(10)
 S1 0.0452(12) 0.0810(16) 0.0504(13) 0.0319(12) -0.0069(9) -0.0185(10)
 Cl2 0.0939(19) 0.0609(13) 0.0441(12) 0.0074(10) -0.0024(12) -0.0137(13)
 Cl3 0.0680(15) 0.0777(16) 0.0455(12) 0.0053(11) 0.0103(10) -0.0078(12)
 Cl4 0.0699(14) 0.0572(13) 0.0498(12) -0.0046(9) 0.0019(10) 0.0005(10)
 Cl5 0.0757(17) 0.114(2) 0.0523(15) -0.0116(15) 0.0030(12) 0.0302(17)
 Cl6 0.107(2) 0.0712(16) 0.0471(14) 0.0090(11) 0.0026(13) 0.0157(14)
 Cl7 0.0616(14) 0.0636(14) 0.0710(16) -0.0029(12) 0.0054(12) 0.0026(10)
 Cl8 0.0674(15) 0.0679(15) 0.0730(17) -0.0039(12) 0.0034(12) -0.0018(12)
 Cl12 0.0736(17) 0.0776(17) 0.086(2) -0.0066(15) -0.0124(15) -0.0090(14)
 Cl9 0.084(2) 0.097(2) 0.086(2) -0.0029(18) -0.0126(17) -0.0277(18)
 Cl11 0.148(4) 0.085(2) 0.0683(19) 0.0094(16) -0.012(2) -0.022(2)
 Cl10 0.096(2) 0.120(3) 0.0675(19) -0.0029(19) 0.0102(17) -0.017(2)
 N1 0.028(3) 0.033(3) 0.032(3) -0.003(2) -0.001(2) -0.002(2)
 N7 0.028(3) 0.037(3) 0.035(3) -0.001(2) 0.000(2) -0.002(2)
 N5 0.039(3) 0.031(3) 0.036(3) 0.002(2) -0.001(3) 0.002(2)
 N8 0.036(3) 0.038(3) 0.033(3) 0.004(2) 0.000(3) -0.003(2)
 F2 0.059(3) 0.106(5) 0.055(4) 0.029(4) 0.005(3) 0.009(3)
 N3 0.027(3) 0.037(3) 0.039(3) 0.000(3) 0.001(2) 0.002(2)
 N4 0.030(3) 0.032(3) 0.031(3) 0.002(2) 0.002(2) 0.000(2)
 N6 0.027(3) 0.032(3) 0.038(3) -0.003(2) 0.002(2) -0.001(2)
 N2 0.028(3) 0.049(3) 0.034(3) -0.002(3) 0.001(2) -0.003(3)
 F1 0.135(7) 0.114(6) 0.070(5) 0.055(5) 0.055(5) 0.048(6)
 C39 0.027(3) 0.032(3) 0.035(3) 0.003(3) -0.002(3) -0.001(3)
 C4 0.029(3) 0.044(4) 0.036(4) 0.001(3) -0.002(3) 0.002(3)
 C47 0.039(4) 0.052(4) 0.043(4) 0.003(4) 0.001(3) 0.002(3)
 C5 0.028(3) 0.050(4) 0.034(4) -0.003(3) -0.003(3) 0.001(3)
 C29 0.041(4) 0.039(4) 0.032(4) -0.003(3) -0.001(3) -0.005(3)
 C38 0.032(3) 0.031(3) 0.044(4) -0.001(3) -0.004(3) 0.005(3)
 C56 0.029(3) 0.030(3) 0.036(4) -0.006(3) 0.002(3) -0.002(2)
 C32 0.031(3) 0.031(3) 0.031(4) -0.002(3) -0.002(2) 0.003(3)
 C28 0.031(3) 0.038(3) 0.033(4) -0.001(3) 0.001(3) -0.003(3)
 C35 0.032(3) 0.036(3) 0.037(4) 0.003(3) -0.001(3) 0.002(3)
 C31 0.036(3) 0.029(3) 0.041(4) 0.004(3) -0.002(3) 0.002(3)
 C1 0.036(4) 0.046(4) 0.028(4) -0.001(3) 0.002(3) -0.004(3)
 C27 0.028(3) 0.041(4) 0.028(3) -0.001(3) 0.002(3) 0.004(3)
 C33 0.037(4) 0.027(3) 0.038(4) 0.001(3) -0.006(3) 0.000(3)
 C46 0.044(4) 0.043(4) 0.039(4) 0.000(3) -0.004(3) -0.008(3)
 C12 0.043(4) 0.052(4) 0.042(5) 0.006(4) 0.008(3) 0.000(4)
 C6 0.028(3) 0.048(4) 0.039(4) 0.003(3) -0.005(3) 0.001(3)
 C3 0.033(3) 0.047(4) 0.037(4) 0.005(3) -0.005(3) -0.001(3)
 C37 0.038(4) 0.033(3) 0.041(4) -0.001(3) -0.002(3) 0.000(3)
 C44 0.048(4) 0.047(4) 0.043(4) 0.001(4) 0.003(4) 0.011(3)
 C26 0.038(4) 0.041(4) 0.038(4) 0.009(3) -0.002(3) -0.002(3)
 C21 0.023(3) 0.051(4) 0.035(4) 0.000(3) 0.001(3) 0.000(3)
 C23 0.029(3) 0.037(4) 0.032(4) 0.001(3) 0.001(3) 0.001(3)
 C9 0.044(4) 0.056(4) 0.038(4) 0.004(4) 0.000(3) 0.003(3)
 C48 0.041(4) 0.041(4) 0.063(6) 0.006(4) 0.001(4) -0.002(3)
 C36 0.039(4) 0.032(3) 0.039(4) 0.000(3) -0.002(3) -0.001(3)
 C34 0.037(3) 0.035(3) 0.043(4) -0.006(3) 0.003(3) 0.001(3)
 C19 0.040(4) 0.049(4) 0.040(4) 0.001(3) 0.003(3) 0.001(3)
 C7 0.032(3) 0.054(4) 0.032(4) 0.000(3) -0.002(3) 0.000(3)
 C55 0.029(3) 0.037(3) 0.031(3) 0.006(3) -0.003(3) 0.002(3)
 C30 0.037(3) 0.037(4) 0.036(4) -0.012(3) 0.003(3) 0.001(3)
 C8 0.030(3) 0.058(5) 0.037(4) 0.002(3) -0.001(3) 0.001(3)
 C20 0.029(3) 0.058(4) 0.034(4) -0.002(3) 0.003(3) 0.004(3)
 C22 0.032(4) 0.047(4) 0.030(3) 0.000(3) 0.000(3) 0.003(3)
 C52 0.046(4) 0.049(4) 0.044(5) 0.007(4) -0.004(3) -0.009(4)
 C11 0.033(4) 0.053(4) 0.040(4) 0.001(4) -0.002(3) -0.003(3)
 C43 0.046(4) 0.041(4) 0.036(4) -0.007(3) -0.001(3) 0.000(3)
 C42 0.042(4) 0.035(3) 0.039(4) -0.004(3) 0.008(3) 0.001(3)
 C45 0.047(4) 0.042(4) 0.050(5) 0.001(4) 0.001(4) 0.011(3)
 C2 0.035(4) 0.060(5) 0.025(4) -0.001(3) -0.003(3) -0.004(3)
 C13 0.061(5) 0.055(5) 0.038(5) 0.002(4) 0.007(4) 0.013(4)
 C18 0.047(4) 0.051(4) 0.037(4) 0.001(3) 0.001(3) -0.003(3)
 C49 0.034(4) 0.074(6) 0.066(6) 0.035(5) 0.001(4) 0.004(4)
 C40 0.054(5) 0.035(4) 0.045(5) 0.006(3) 0.006(4) 0.002(3)
 C24 0.028(3) 0.075(6) 0.039(4) 0.016(4) 0.003(3) -0.010(4)
 C53 0.049(4) 0.045(4) 0.047(5) 0.004(4) 0.000(4) 0.006(4)
 C51 0.044(4) 0.068(6) 0.044(5) 0.004(4) 0.006(4) 0.002(4)
 C50 0.039(4) 0.078(6) 0.046(5) 0.025(5) -0.002(4) 0.008(4)
 C10 0.043(4) 0.051(5) 0.049(5) 0.003(4) 0.001(4) 0.005(3)
 C41 0.056(5) 0.041(4) 0.049(5) 0.003(3) 0.015(4) 0.001(4)
 C25 0.042(4) 0.067(5) 0.049(5) 0.012(4) 0.000(4) -0.004(4)
 C14 0.077(7) 0.079(7) 0.038(5) 0.005(5) 0.013(5) 0.028(6)
 C54 0.055(5) 0.046(4) 0.039(4) 0.001(3) 0.002(4) 0.006(4)
 C17 0.038(4) 0.068(6) 0.081(8) 0.014(5) 0.002(4) -0.009(4)
 C15 0.071(6) 0.085(7) 0.060(7) 0.036(6) 0.028(6) 0.031(6)
 C59 0.054(5) 0.073(7) 0.035(5) -0.009(4) -0.003(4) -0.006(4)
 C16 0.050(5) 0.071(6) 0.079(8) 0.020(6) 0.021(5) 0.003(5)
 C57 0.077(7) 0.056(5) 0.039(5) -0.004(4) -0.010(4) -0.004(5)
 C58 0.068(6) 0.060(6) 0.083(8) 0.008(6) -0.002(6) 0.010(5)
 C60 0.077(7) 0.061(6) 0.069(7) -0.014(5) 0.000(6) 0.006(5)

_geom_special_details
;
 All esds (except the esd in the dihedral angle between two l.s. planes)
 are estimated using the full covariance matrix.  The cell esds are taken
 into account individually in the estimation of esds in distances, angles
 and torsion angles; correlations between esds in cell parameters are only
 used when they are defined by crystal symmetry.  An approximate (isotropic)
 treatment of cell esds is used for estimating esds involving l.s. planes.
;
loop_
  _geom_bond_atom_site_label_1
  _geom_bond_atom_site_label_2
  _geom_bond_distance
  _geom_bond_site_symmetry_2
  _geom_bond_publ_flag
 Co1 N1 2.164(6) . ?
 Co1 N7 2.064(7) . ?
 Co1 N8 2.065(6) . ?
 Co1 N3 2.192(6) 4_466 ?
 Co1 N4 2.189(6) . ?
 Co1 N6 2.213(6) 3_656 ?
 S2 C56 1.631(7) . ?
 Cl1 C59 1.757(12) . ?
 S1 C55 1.624(7) . ?
 Cl2 C59 1.771(11) . ?
 Cl3 C57 1.798(12) . ?
 Cl4 C57 1.759(13) . ?
 Cl5 C59 1.745(11) . ?
 Cl6 C57 1.743(12) . ?
 Cl7 C58 1.774(13) . ?
 Cl8 C60 1.774(14) . ?
 Cl12 C60 1.786(13) . ?
 Cl9 C58 1.739(15) . ?
 Cl11 C60 1.757(15) . ?
 Cl10 C58 1.751(15) . ?
 N1 C1 1.340(10) . ?
 N1 C27 1.339(10) . ?
 N7 C55 1.166(10) . ?
 N5 C33 1.338(11) . ?
 N5 C37 1.351(11) . ?
 N8 C56 1.145(10) . ?
 F2 C50 1.333(12) . ?
 N3 C26 1.336(11) . ?
 N3 C23 1.343(10) . ?
 N4 C32 1.350(10) . ?
 N4 C28 1.357(10) . ?
 N6 C39 1.332(10) . ?
 N6 C42 1.343(11) . ?
 N2 C5 1.337(11) . ?
 N2 C21 1.351(11) . ?
 F1 C15 1.373(13) . ?
 C39 H39 0.9500 . ?
 C39 C38 1.409(10) . ?
 C4 C5 1.465(11) . ?
 C4 C27 1.398(11) . ?
 C4 C3 1.394(11) . ?
 C47 C46 1.482(12) . ?
 C47 C48 1.391(13) . ?
 C47 C52 1.358(14) . ?
 C5 C6 1.405(12) . ?
 C29 H29 0.9500 . ?
 C29 C28 1.371(11) . ?
 C29 C30 1.379(12) . ?
 C38 C37 1.496(11) . ?
 C38 C40 1.366(13) . ?
 C32 H32 0.9500 . ?
 C32 C31 1.406(11) . ?
 C28 H28 0.9500 . ?
 C35 C36 1.395(11) . ?
 C35 C34 1.417(11) . ?
 C35 C43 1.480(12) . ?
 C31 C33 1.500(10) . ?
 C31 C30 1.386(12) . ?
 C1 H1 0.9500 . ?
 C1 C2 1.376(12) . ?
 C27 H27 0.9500 . ?
 C33 C34 1.372(12) . ?
 C46 C45 1.426(13) . ?
 C46 C53 1.381(14) . ?
 C12 C11 1.473(12) . ?
 C12 C13 1.375(15) . ?
 C12 C17 1.389(15) . ?
 C6 H6 0.9500 . ?
 C6 C7 1.391(12) . ?
 C3 H3 0.9500 . ?
 C3 C2 1.370(12) . ?
 C37 C36 1.389(12) . ?
 C44 H44 0.9500 . ?
 C44 C43 1.403(12) . ?
 C44 C45 1.357(14) . ?
 C26 H26 0.9500 . ?
 C26 C25 1.381(13) . ?
 C21 C20 1.394(12) . ?
 C21 C22 1.492(11) . ?
 C23 H23 0.9500 . ?
 C23 C22 1.385(11) . ?
 C9 H9 0.9500 . ?
 C9 C8 1.407(13) . ?
 C9 C10 1.345(13) . ?
 C48 H48 0.9500 . ?
 C48 C49 1.415(16) . ?
 C36 H36 0.9500 . ?
 C34 H34 0.9500 . ?
 C19 H19 0.9500 . ?
 C19 C8 1.386(13) . ?
 C19 C18 1.420(12) . ?
 C7 C8 1.473(12) . ?
 C7 C20 1.399(12) . ?
 C30 H30 0.9500 . ?
 C20 H20 0.9500 . ?
 C22 C24 1.383(12) . ?
 C52 H52 0.9500 . ?
 C52 C51 1.382(14) . ?
 C11 C18 1.387(13) . ?
 C11 C10 1.422(13) . ?
 C43 C54 1.388(13) . ?
 C42 H42 0.9500 . ?
 C42 C41 1.369(12) . ?
 C45 H45 0.9500 . ?
 C2 H2 0.9500 . ?
 C13 H13 0.9500 . ?
 C13 C14 1.389(15) . ?
 C18 H18 0.9500 . ?
 C49 H49 0.9500 . ?
 C49 C50 1.399(19) . ?
 C40 H40 0.9500 . ?
 C40 C41 1.378(13) . ?
 C24 H24 0.9500 . ?
 C24 C25 1.378(14) . ?
 C53 H53 0.9500 . ?
 C53 C54 1.406(13) . ?
 C51 H51 0.9500 . ?
 C51 C50 1.366(16) . ?
 C10 H10 0.9500 . ?
 C41 H41 0.9500 . ?
 C25 H25 0.9500 . ?
 C14 H14 0.9500 . ?
 C14 C15 1.38(2) . ?
 C54 H54 0.9500 . ?
 C17 H17 0.9500 . ?
 C17 C16 1.347(18) . ?
 C15 C16 1.39(2) . ?
 C59 H59 1.0000 . ?
 C16 H16 0.9500 . ?
 C57 H57 1.0000 . ?
 C58 H58 1.0000 . ?
 C60 H60 1.0000 . ?

loop_
  _geom_angle_atom_site_label_1
  _geom_angle_atom_site_label_2
  _geom_angle_atom_site_label_3
  _geom_angle
  _geom_angle_site_symmetry_1
  _geom_angle_site_symmetry_3
  _geom_angle_publ_flag
 N1 Co1 N3 174.8(3) . 4_466 ?
 N1 Co1 N4 92.5(2) . . ?
 N1 Co1 N6 89.9(2) . 3_656 ?
 N7 Co1 N1 86.7(2) . . ?
 N7 Co1 N8 177.1(3) . . ?
 N7 Co1 N3 88.1(3) . 4_466 ?
 N7 Co1 N4 90.4(2) . . ?
 N7 Co1 N6 94.0(2) . 3_656 ?
 N8 Co1 N1 91.4(2) . . ?
 N8 Co1 N3 93.9(3) . 4_466 ?
 N8 Co1 N4 87.5(2) . . ?
 N8 Co1 N6 88.1(3) . 3_656 ?
 N3 Co1 N6 90.1(2) 4_466 3_656 ?
 N4 Co1 N3 87.9(2) . 4_466 ?
 N4 Co1 N6 175.1(2) . 3_656 ?
 C1 N1 Co1 118.8(5) . . ?
 C27 N1 Co1 123.1(5) . . ?
 C27 N1 C1 118.0(6) . . ?
 C55 N7 Co1 161.9(6) . . ?
 C33 N5 C37 117.4(7) . . ?
 C56 N8 Co1 163.6(6) . . ?
 C26 N3 Co1 121.2(5) . 4_566 ?
 C26 N3 C23 117.9(6) . . ?
 C23 N3 Co1 120.8(5) . 4_566 ?
 C32 N4 Co1 123.9(5) . . ?
 C32 N4 C28 118.1(6) . . ?
 C28 N4 Co1 118.0(5) . . ?
 C39 N6 Co1 122.4(5) . 3_646 ?
 C39 N6 C42 118.3(6) . . ?
 C42 N6 Co1 119.3(5) . 3_646 ?
 C5 N2 C21 117.4(7) . . ?
 N6 C39 H39 118.6 . . ?
 N6 C39 C38 122.7(7) . . ?
 C38 C39 H39 118.6 . . ?
 C27 C4 C5 121.4(7) . . ?
 C3 C4 C5 120.5(7) . . ?
 C3 C4 C27 118.0(7) . . ?
 C48 C47 C46 119.6(9) . . ?
 C52 C47 C46 121.0(8) . . ?
 C52 C47 C48 119.4(9) . . ?
 N2 C5 C4 116.9(7) . . ?
 N2 C5 C6 122.5(7) . . ?
 C6 C5 C4 120.5(7) . . ?
 C28 C29 H29 119.5 . . ?
 C28 C29 C30 121.1(8) . . ?
 C30 C29 H29 119.5 . . ?
 C39 C38 C37 120.2(7) . . ?
 C40 C38 C39 117.4(7) . . ?
 C40 C38 C37 122.4(7) . . ?
 N8 C56 S2 178.5(7) . . ?
 N4 C32 H32 119.0 . . ?
 N4 C32 C31 122.1(7) . . ?
 C31 C32 H32 119.0 . . ?
 N4 C28 C29 121.8(7) . . ?
 N4 C28 H28 119.1 . . ?
 C29 C28 H28 119.1 . . ?
 C36 C35 C34 115.9(7) . . ?
 C36 C35 C43 121.8(7) . . ?
 C34 C35 C43 122.3(7) . . ?
 C32 C31 C33 120.1(7) . . ?
 C30 C31 C32 119.0(7) . . ?
 C30 C31 C33 120.8(7) . . ?
 N1 C1 H1 118.7 . . ?
 N1 C1 C2 122.6(7) . . ?
 C2 C1 H1 118.7 . . ?
 N1 C27 C4 122.7(7) . . ?
 N1 C27 H27 118.6 . . ?
 C4 C27 H27 118.6 . . ?
 N5 C33 C31 115.3(7) . . ?
 N5 C33 C34 123.7(7) . . ?
 C34 C33 C31 121.1(7) . . ?
 C45 C46 C47 121.8(8) . . ?
 C53 C46 C47 120.4(8) . . ?
 C53 C46 C45 117.8(8) . . ?
 C13 C12 C11 121.3(8) . . ?
 C13 C12 C17 119.7(10) . . ?
 C17 C12 C11 119.0(10) . . ?
 C5 C6 H6 119.9 . . ?
 C7 C6 C5 120.3(7) . . ?
 C7 C6 H6 119.9 . . ?
 C4 C3 H3 120.6 . . ?
 C2 C3 C4 118.7(7) . . ?
 C2 C3 H3 120.6 . . ?
 N5 C37 C38 114.8(7) . . ?
 N5 C37 C36 122.5(7) . . ?
 C36 C37 C38 122.7(7) . . ?
 C43 C44 H44 118.7 . . ?
 C45 C44 H44 118.7 . . ?
 C45 C44 C43 122.5(8) . . ?
 N3 C26 H26 119.1 . . ?
 N3 C26 C25 121.8(8) . . ?
 C25 C26 H26 119.1 . . ?
 N2 C21 C20 123.3(7) . . ?
 N2 C21 C22 114.3(7) . . ?
 C20 C21 C22 122.3(7) . . ?
 N3 C23 H23 118.1 . . ?
 N3 C23 C22 123.8(7) . . ?
 C22 C23 H23 118.1 . . ?
 C8 C9 H9 119.3 . . ?
 C10 C9 H9 119.3 . . ?
 C10 C9 C8 121.4(9) . . ?
 C47 C48 H48 120.3 . . ?
 C47 C48 C49 119.5(10) . . ?
 C49 C48 H48 120.3 . . ?
 C35 C36 H36 119.8 . . ?
 C37 C36 C35 120.5(7) . . ?
 C37 C36 H36 119.8 . . ?
 C35 C34 H34 120.0 . . ?
 C33 C34 C35 119.9(7) . . ?
 C33 C34 H34 120.0 . . ?
 C8 C19 H19 120.1 . . ?
 C8 C19 C18 119.8(8) . . ?
 C18 C19 H19 120.1 . . ?
 C6 C7 C8 121.6(7) . . ?
 C6 C7 C20 116.9(7) . . ?
 C20 C7 C8 121.3(7) . . ?
 N7 C55 S1 177.7(7) . . ?
 C29 C30 C31 118.0(7) . . ?
 C29 C30 H30 121.0 . . ?
 C31 C30 H30 121.0 . . ?
 C9 C8 C7 122.3(8) . . ?
 C19 C8 C9 118.8(8) . . ?
 C19 C8 C7 119.0(8) . . ?
 C21 C20 C7 119.5(7) . . ?
 C21 C20 H20 120.2 . . ?
 C7 C20 H20 120.2 . . ?
 C23 C22 C21 120.4(7) . . ?
 C24 C22 C21 122.2(7) . . ?
 C24 C22 C23 117.4(7) . . ?
 C47 C52 H52 118.7 . . ?
 C47 C52 C51 122.6(9) . . ?
 C51 C52 H52 118.7 . . ?
 C18 C11 C12 121.9(8) . . ?
 C18 C11 C10 117.5(8) . . ?
 C10 C11 C12 120.6(8) . . ?
 C44 C43 C35 121.9(8) . . ?
 C54 C43 C35 121.5(8) . . ?
 C54 C43 C44 116.6(8) . . ?
 N6 C42 H42 118.9 . . ?
 N6 C42 C41 122.1(7) . . ?
 C41 C42 H42 118.9 . . ?
 C46 C45 H45 119.6 . . ?
 C44 C45 C46 120.7(8) . . ?
 C44 C45 H45 119.6 . . ?
 C1 C2 H2 120.1 . . ?
 C3 C2 C1 119.7(8) . . ?
 C3 C2 H2 120.1 . . ?
 C12 C13 H13 119.5 . . ?
 C12 C13 C14 121.1(11) . . ?
 C14 C13 H13 119.5 . . ?
 C19 C18 H18 119.5 . . ?
 C11 C18 C19 121.0(8) . . ?
 C11 C18 H18 119.5 . . ?
 C48 C49 H49 120.8 . . ?
 C50 C49 C48 118.5(9) . . ?
 C50 C49 H49 120.8 . . ?
 C38 C40 H40 120.0 . . ?
 C38 C40 C41 120.0(8) . . ?
 C41 C40 H40 120.0 . . ?
 C22 C24 H24 120.4 . . ?
 C25 C24 C22 119.2(8) . . ?
 C25 C24 H24 120.4 . . ?
 C46 C53 H53 119.9 . . ?
 C46 C53 C54 120.3(8) . . ?
 C54 C53 H53 119.9 . . ?
 C52 C51 H51 120.7 . . ?
 C50 C51 C52 118.5(10) . . ?
 C50 C51 H51 120.7 . . ?
 F2 C50 C49 119.2(9) . . ?
 F2 C50 C51 119.4(11) . . ?
 C51 C50 C49 121.4(9) . . ?
 C9 C10 C11 121.6(9) . . ?
 C9 C10 H10 119.2 . . ?
 C11 C10 H10 119.2 . . ?
 C42 C41 C40 119.3(8) . . ?
 C42 C41 H41 120.3 . . ?
 C40 C41 H41 120.3 . . ?
 C26 C25 H25 120.1 . . ?
 C24 C25 C26 119.8(8) . . ?
 C24 C25 H25 120.1 . . ?
 C13 C14 H14 121.6 . . ?
 C15 C14 C13 116.9(12) . . ?
 C15 C14 H14 121.6 . . ?
 C43 C54 C53 122.1(8) . . ?
 C43 C54 H54 119.0 . . ?
 C53 C54 H54 119.0 . . ?
 C12 C17 H17 119.5 . . ?
 C16 C17 C12 121.0(13) . . ?
 C16 C17 H17 119.5 . . ?
 F1 C15 C14 116.8(14) . . ?
 F1 C15 C16 120.3(13) . . ?
 C14 C15 C16 122.9(10) . . ?
 Cl1 C59 Cl2 110.5(6) . . ?
 Cl1 C59 H59 109.0 . . ?
 Cl2 C59 H59 109.0 . . ?
 Cl5 C59 Cl1 109.6(6) . . ?
 Cl5 C59 Cl2 109.6(6) . . ?
 Cl5 C59 H59 109.0 . . ?
 C17 C16 C15 118.4(11) . . ?
 C17 C16 H16 120.8 . . ?
 C15 C16 H16 120.8 . . ?
 Cl3 C57 H57 109.4 . . ?
 Cl4 C57 Cl3 109.8(6) . . ?
 Cl4 C57 H57 109.4 . . ?
 Cl6 C57 Cl3 109.6(6) . . ?
 Cl6 C57 Cl4 109.3(7) . . ?
 Cl6 C57 H57 109.4 . . ?
 Cl7 C58 H58 109.0 . . ?
 Cl9 C58 Cl7 109.0(8) . . ?
 Cl9 C58 Cl10 111.4(8) . . ?
 Cl9 C58 H58 109.0 . . ?
 Cl10 C58 Cl7 109.6(7) . . ?
 Cl10 C58 H58 109.0 . . ?
 Cl8 C60 Cl12 107.7(7) . . ?
 Cl8 C60 H60 110.2 . . ?
 Cl12 C60 H60 110.2 . . ?
 Cl11 C60 Cl8 108.5(7) . . ?
 Cl11 C60 Cl12 110.0(7) . . ?
 Cl11 C60 H60 110.2 . . ?

loop_
  _geom_torsion_atom_site_label_1
  _geom_torsion_atom_site_label_2
  _geom_torsion_atom_site_label_3
  _geom_torsion_atom_site_label_4
  _geom_torsion
  _geom_torsion_site_symmetry_1
  _geom_torsion_site_symmetry_2
  _geom_torsion_site_symmetry_3
  _geom_torsion_site_symmetry_4
  _geom_torsion_publ_flag
 Co1 N1 C1 C2 174.4(6) . . . . ?
 Co1 N1 C27 C4 -175.8(6) . . . . ?
 Co1 N3 C26 C25 178.1(7) 4_566 . . . ?
 Co1 N3 C23 C22 -178.0(6) 4_566 . . . ?
 Co1 N4 C32 C31 -174.7(6) . . . . ?
 Co1 N4 C28 C29 174.9(6) . . . . ?
 Co1 N6 C39 C38 177.1(6) 3_646 . . . ?
 Co1 N6 C42 C41 179.8(7) 3_646 . . . ?
 N1 C1 C2 C3 0.5(13) . . . . ?
 N5 C33 C34 C35 -1.6(12) . . . . ?
 N5 C37 C36 C35 1.2(12) . . . . ?
 N3 C26 C25 C24 -3.3(15) . . . . ?
 N3 C23 C22 C21 179.7(7) . . . . ?
 N3 C23 C22 C24 3.0(13) . . . . ?
 N4 C32 C31 C33 -179.0(7) . . . . ?
 N4 C32 C31 C30 -1.8(12) . . . . ?
 N6 C39 C38 C37 -176.0(7) . . . . ?
 N6 C39 C38 C40 4.1(12) . . . . ?
 N6 C42 C41 C40 1.8(15) . . . . ?
 N2 C5 C6 C7 2.6(13) . . . . ?
 N2 C21 C20 C7 0.3(13) . . . . ?
 N2 C21 C22 C23 -149.0(8) . . . . ?
 N2 C21 C22 C24 27.5(12) . . . . ?
 F1 C15 C16 C17 176.6(10) . . . . ?
 C39 N6 C42 C41 -1.1(12) . . . . ?
 C39 C38 C37 N5 -156.9(7) . . . . ?
 C39 C38 C37 C36 26.4(11) . . . . ?
 C39 C38 C40 C41 -3.4(13) . . . . ?
 C4 C5 C6 C7 179.0(8) . . . . ?
 C4 C3 C2 C1 1.9(13) . . . . ?
 C47 C46 C45 C44 175.8(9) . . . . ?
 C47 C46 C53 C54 -174.8(8) . . . . ?
 C47 C48 C49 C50 -0.3(13) . . . . ?
 C47 C52 C51 C50 -0.2(14) . . . . ?
 C5 N2 C21 C20 0.6(12) . . . . ?
 C5 N2 C21 C22 177.2(7) . . . . ?
 C5 C4 C27 N1 -177.2(8) . . . . ?
 C5 C4 C3 C2 176.5(8) . . . . ?
 C5 C6 C7 C8 -177.0(8) . . . . ?
 C5 C6 C7 C20 -1.5(12) . . . . ?
 C38 C37 C36 C35 177.7(7) . . . . ?
 C38 C40 C41 C42 0.6(15) . . . . ?
 C32 N4 C28 C29 -2.8(11) . . . . ?
 C32 C31 C33 N5 -145.5(7) . . . . ?
 C32 C31 C33 C34 35.8(11) . . . . ?
 C32 C31 C30 C29 0.5(11) . . . . ?
 C28 N4 C32 C31 2.9(11) . . . . ?
 C28 C29 C30 C31 -0.5(11) . . . . ?
 C35 C43 C54 C53 179.9(8) . . . . ?
 C31 C33 C34 C35 176.9(7) . . . . ?
 C1 N1 C27 C4 -0.3(12) . . . . ?
 C27 N1 C1 C2 -1.3(11) . . . . ?
 C27 C4 C5 N2 -148.8(8) . . . . ?
 C27 C4 C5 C6 34.6(12) . . . . ?
 C27 C4 C3 C2 -3.3(12) . . . . ?
 C33 N5 C37 C38 -177.9(7) . . . . ?
 C33 N5 C37 C36 -1.1(12) . . . . ?
 C33 C31 C30 C29 177.7(7) . . . . ?
 C46 C47 C48 C49 179.0(8) . . . . ?
 C46 C47 C52 C51 -178.7(8) . . . . ?
 C46 C53 C54 C43 -1.4(15) . . . . ?
 C12 C11 C18 C19 -179.9(8) . . . . ?
 C12 C11 C10 C9 178.8(8) . . . . ?
 C12 C13 C14 C15 1.1(15) . . . . ?
 C12 C17 C16 C15 2.6(16) . . . . ?
 C6 C7 C8 C9 -143.0(9) . . . . ?
 C6 C7 C8 C19 37.0(12) . . . . ?
 C6 C7 C20 C21 0.2(12) . . . . ?
 C3 C4 C5 N2 31.4(12) . . . . ?
 C3 C4 C5 C6 -145.2(8) . . . . ?
 C3 C4 C27 N1 2.6(12) . . . . ?
 C37 N5 C33 C31 -177.3(7) . . . . ?
 C37 N5 C33 C34 1.4(12) . . . . ?
 C37 C38 C40 C41 176.8(8) . . . . ?
 C44 C43 C54 C53 -0.9(14) . . . . ?
 C26 N3 C23 C22 -1.5(12) . . . . ?
 C21 N2 C5 C4 -178.6(7) . . . . ?
 C21 N2 C5 C6 -2.1(12) . . . . ?
 C21 C22 C24 C25 178.8(9) . . . . ?
 C23 N3 C26 C25 1.5(12) . . . . ?
 C23 C22 C24 C25 -4.6(14) . . . . ?
 C48 C47 C46 C45 123.7(9) . . . . ?
 C48 C47 C46 C53 -59.0(11) . . . . ?
 C48 C47 C52 C51 1.4(14) . . . . ?
 C48 C49 C50 F2 179.6(8) . . . . ?
 C48 C49 C50 C51 1.4(14) . . . . ?
 C36 C35 C34 C33 1.5(11) . . . . ?
 C36 C35 C43 C44 -162.8(8) . . . . ?
 C36 C35 C43 C54 16.4(12) . . . . ?
 C34 C35 C36 C37 -1.3(11) . . . . ?
 C34 C35 C43 C44 15.8(12) . . . . ?
 C34 C35 C43 C54 -165.0(8) . . . . ?
 C30 C29 C28 N4 1.6(12) . . . . ?
 C30 C31 C33 N5 37.4(10) . . . . ?
 C30 C31 C33 C34 -141.3(8) . . . . ?
 C8 C9 C10 C11 1.8(14) . . . . ?
 C8 C19 C18 C11 0.2(13) . . . . ?
 C8 C7 C20 C21 175.6(8) . . . . ?
 C20 C21 C22 C23 27.6(12) . . . . ?
 C20 C21 C22 C24 -155.9(9) . . . . ?
 C20 C7 C8 C9 41.8(12) . . . . ?
 C20 C7 C8 C19 -138.2(9) . . . . ?
 C22 C21 C20 C7 -176.0(8) . . . . ?
 C22 C24 C25 C26 4.8(16) . . . . ?
 C52 C47 C46 C45 -56.2(12) . . . . ?
 C52 C47 C46 C53 121.1(10) . . . . ?
 C52 C47 C48 C49 -1.1(13) . . . . ?
 C52 C51 C50 F2 -179.4(8) . . . . ?
 C52 C51 C50 C49 -1.2(14) . . . . ?
 C11 C12 C13 C14 179.2(9) . . . . ?
 C11 C12 C17 C16 178.8(9) . . . . ?
 C43 C35 C36 C37 177.4(7) . . . . ?
 C43 C35 C34 C33 -177.2(7) . . . . ?
 C43 C44 C45 C46 -0.7(15) . . . . ?
 C42 N6 C39 C38 -1.9(11) . . . . ?
 C45 C46 C53 C54 2.6(13) . . . . ?
 C45 C44 C43 C35 -178.9(8) . . . . ?
 C45 C44 C43 C54 1.9(14) . . . . ?
 C13 C12 C11 C18 -130.6(10) . . . . ?
 C13 C12 C11 C10 48.0(12) . . . . ?
 C13 C12 C17 C16 -3.9(15) . . . . ?
 C13 C14 C15 F1 -178.6(9) . . . . ?
 C13 C14 C15 C16 -2.5(16) . . . . ?
 C18 C19 C8 C9 -1.0(12) . . . . ?
 C18 C19 C8 C7 179.1(7) . . . . ?
 C18 C11 C10 C9 -2.5(13) . . . . ?
 C40 C38 C37 N5 22.9(11) . . . . ?
 C40 C38 C37 C36 -153.8(8) . . . . ?
 C53 C46 C45 C44 -1.6(13) . . . . ?
 C10 C9 C8 C19 0.0(13) . . . . ?
 C10 C9 C8 C7 179.9(8) . . . . ?
 C10 C11 C18 C19 1.5(12) . . . . ?
 C14 C15 C16 C17 0.7(17) . . . . ?
 C17 C12 C11 C18 46.6(12) . . . . ?
 C17 C12 C11 C10 -134.8(9) . . . . ?
 C17 C12 C13 C14 2.0(14) . . . . ?

_shelx_res_file
;
TITL rod148a_150k_a.res in Pccn
    rod148a_150k.res
    created by SHELXL-2018/3 at 12:50:54 on 09-Sep-2020
REM Old TITL ROD148A_150K in Pccn
REM SHELXT solution in Pccn: R1 0.289, Rweak 0.021, Alpha 0.051
REM <I/s> 0.263 for 958 systematic absences, Orientation as input
REM Formula found by SHELXT: C60 N10 F4 S10 Co
CELL 1.54178 25.539 26.0947 18.6994 90 90 90
ZERR 8 0.0017 0.0018 0.0012 0 0 0
LATT 1
SYMM 0.5-X,0.5-Y,+Z
SYMM -X,0.5+Y,0.5-Z
SYMM 0.5+X,-Y,0.5-Z
SFAC C H Cl Co F N S
UNIT 480 320 96 8 16 64 16

L.S. 10
PLAN  5
SIZE 0.04 0.18 0.18
TEMP -123.15
CONF
BOND
list 4
MORE -1
BOND $H
fmap 2 53
acta
OMIT 1 1 0
OMIT 5 5 0
OMIT 0 5 2
OMIT 1 4 2
OMIT 0 0 2
OMIT 10 0 6
OMIT 5 7 2
OMIT 0 8 0
OMIT 2 5 3
OMIT 3 3 0
OMIT 5 1 5
OMIT 3 4 2
OMIT 4 5 4
OMIT 2 4 2
OMIT 3 6 7
OMIT 4 8 7
REM <olex2.extras>
REM <HklSrc "%./ROD148A_150K.hkl">
REM </olex2.extras>

WGHT    0.500000    0.400000
FVAR       0.11027
CO1   4    0.434620    0.573678    0.754573    11.00000    0.02247    0.02718 =
         0.02746    0.00064    0.00174   -0.00129
S2    7    0.530650    0.627474    0.547929    11.00000    0.05832    0.06431 =
         0.03925   -0.00506    0.01815   -0.01870
CL1   3    0.551980    0.488003    0.562158    11.00000    0.05357    0.06898 =
         0.05329   -0.00051   -0.01090    0.00381
S1    7    0.356936    0.488021    0.954748    11.00000    0.04525    0.08100 =
         0.05038    0.03194   -0.00689   -0.01846
CL2   3    0.591306    0.410446    0.659347    11.00000    0.09392    0.06085 =
         0.04414    0.00744   -0.00238   -0.01365
CL3   3    0.581985    0.403239    0.842624    11.00000    0.06798    0.07766 =
         0.04551    0.00534    0.01030   -0.00782
CL4   3    0.504200    0.448045    0.937651    11.00000    0.06992    0.05716 =
         0.04984   -0.00457    0.00189    0.00045
CL5   3    0.619488    0.408720    0.510588    11.00000    0.07570    0.11443 =
         0.05235   -0.01164    0.00304    0.03015
CL6   3    0.567338    0.364714    0.986391    11.00000    0.10723    0.07122 =
         0.04709    0.00901    0.00258    0.01566
CL7   3    0.601973    0.222177    0.924591    11.00000    0.06163    0.06363 =
         0.07098   -0.00291    0.00536    0.00256
CL8   3    0.783052    0.385225    0.563798    11.00000    0.06741    0.06788 =
         0.07299   -0.00394    0.00344   -0.00181
CL12  3    0.705209    0.306319    0.549253    11.00000    0.07356    0.07756 =
         0.08614   -0.00665   -0.01243   -0.00901
CL9   3    0.684363    0.296052    0.935114    11.00000    0.08419    0.09676 =
         0.08649   -0.00293   -0.01255   -0.02770
CL11  3    0.759245    0.321379    0.684172    11.00000    0.14819    0.08458 =
         0.06826    0.00944   -0.01245   -0.02157
CL10  3    0.660645    0.249903    0.798863    11.00000    0.09577    0.11980 =
         0.06752   -0.00286    0.01018   -0.01736
N1    6    0.512961    0.563335    0.796175    11.00000    0.02833    0.03326 =
         0.03187   -0.00308   -0.00067   -0.00189
N7    6    0.408290    0.547104    0.852108    11.00000    0.02830    0.03705 =
         0.03454   -0.00064    0.00041   -0.00245
N5    6    0.489515    0.322792    0.726704    11.00000    0.03880    0.03098 =
         0.03597    0.00235   -0.00107    0.00153
N8    6    0.463610    0.597162    0.656820    11.00000    0.03570    0.03770 =
         0.03261    0.00388   -0.00007   -0.00259
F2    5    0.356646    0.271224    1.378166    11.00000    0.05853    0.10646 =
         0.05470    0.02902    0.00548    0.00909
N3    6    0.852627    0.417804    0.777900    11.00000    0.02660    0.03732 =
         0.03864   -0.00031    0.00148    0.00235
N4    6    0.432179    0.495835    0.711079    11.00000    0.03017    0.03191 =
         0.03149    0.00187    0.00187    0.00003
N6    6    0.563769    0.154801    0.711007    11.00000    0.02673    0.03162 =
         0.03753   -0.00287    0.00233   -0.00054
N2    6    0.681917    0.489555    0.768670    11.00000    0.02816    0.04862 =
         0.03397   -0.00178    0.00126   -0.00258
F1    5    0.745165    0.668136    0.143808    11.00000    0.13547    0.11369 =
         0.06993    0.05457    0.05501    0.04834
C39   1    0.533425    0.189664    0.742442    11.00000    0.02731    0.03232 =
         0.03545    0.00337   -0.00195   -0.00079
AFIX  43
H39   2    0.510521    0.178931    0.779566    11.00000   -1.20000
AFIX   0
C4    1    0.602568    0.536639    0.784583    11.00000    0.02873    0.04434 =
         0.03627    0.00113   -0.00234    0.00228
C47   1    0.393458    0.283918    1.165457    11.00000    0.03922    0.05233 =
         0.04263    0.00285    0.00056    0.00175
C5    1    0.646107    0.520296    0.738959    11.00000    0.02762    0.05028 =
         0.03398   -0.00264   -0.00294    0.00106
C29   1    0.419340    0.442973    0.608645    11.00000    0.04117    0.03872 =
         0.03233   -0.00275   -0.00087   -0.00467
AFIX  43
H29   2    0.410021    0.440366    0.559596    11.00000   -1.20000
AFIX   0
C38   1    0.533894    0.241801    0.722910    11.00000    0.03219    0.03144 =
         0.04384   -0.00113   -0.00365    0.00486
C56   1    0.490779    0.609449    0.611262    11.00000    0.02858    0.03008 =
         0.03615   -0.00568    0.00225   -0.00239
C32   1    0.445697    0.453601    0.748494    11.00000    0.03116    0.03078 =
         0.03109   -0.00228   -0.00247    0.00342
AFIX  43
H32   2    0.454132    0.456998    0.797746    11.00000   -1.20000
AFIX   0
C28   1    0.418023    0.489868    0.641614    11.00000    0.03130    0.03798 =
         0.03323   -0.00129    0.00067   -0.00274
AFIX  43
H28   2    0.406905    0.518972    0.615138    11.00000   -1.20000
AFIX   0
C35   1    0.458473    0.309966    0.870544    11.00000    0.03202    0.03565 =
         0.03694    0.00320   -0.00083    0.00228
C31   1    0.447684    0.404760    0.716877    11.00000    0.03605    0.02875 =
         0.04062    0.00399   -0.00241    0.00188
C1    1    0.521438    0.570960    0.866103    11.00000    0.03575    0.04587 =
         0.02785   -0.00132    0.00177   -0.00395
AFIX  43
H1    2    0.493570    0.583677    0.894695    11.00000   -1.20000
AFIX   0
C27   1    0.552889    0.546358    0.756312    11.00000    0.02846    0.04100 =
         0.02841   -0.00146    0.00231    0.00368
AFIX  43
H27   2    0.547223    0.540678    0.706731    11.00000   -1.20000
AFIX   0
C33   1    0.462050    0.358868    0.760987    11.00000    0.03678    0.02656 =
         0.03820    0.00090   -0.00627    0.00009
C46   1    0.407714    0.288797    1.088933    11.00000    0.04417    0.04274 =
         0.03936   -0.00024   -0.00356   -0.00807
C12   1    0.722890    0.607223    0.343364    11.00000    0.04320    0.05227 =
         0.04204    0.00576    0.00848    0.00038
C6    1    0.650717    0.538849    0.668731    11.00000    0.02839    0.04752 =
         0.03884    0.00277   -0.00534    0.00123
AFIX  43
H6    2    0.625135    0.561757    0.650335    11.00000   -1.20000
AFIX   0
C3    1    0.609773    0.543090    0.857922    11.00000    0.03317    0.04668 =
         0.03665    0.00515   -0.00463   -0.00106
AFIX  43
H3    2    0.642419    0.535146    0.879606    11.00000   -1.20000
AFIX   0
C37   1    0.501490    0.279741    0.763375    11.00000    0.03789    0.03336 =
         0.04072   -0.00146   -0.00216    0.00025
C44   1    0.400995    0.332756    0.975432    11.00000    0.04803    0.04700 =
         0.04334    0.00063    0.00254    0.01137
AFIX  43
H44   2    0.384774    0.358262    0.946739    11.00000   -1.20000
AFIX   0
C26   1    0.839055    0.387219    0.832138    11.00000    0.03771    0.04086 =
         0.03756    0.00885   -0.00179   -0.00198
AFIX  43
H26   2    0.865446    0.368093    0.856003    11.00000   -1.20000
AFIX   0
C21   1    0.722842    0.475133    0.727599    11.00000    0.02350    0.05102 =
         0.03498   -0.00025    0.00084   -0.00006
C23   1    0.814733    0.445336    0.746172    11.00000    0.02905    0.03724 =
         0.03158    0.00055    0.00146    0.00119
AFIX  43
H23   2    0.824378    0.467724    0.708338    11.00000   -1.20000
AFIX   0
C9    1    0.718808    0.514371    0.496654    11.00000    0.04393    0.05560 =
         0.03759    0.00405   -0.00006    0.00312
AFIX  43
H9    2    0.727206    0.479422    0.505072    11.00000   -1.20000
AFIX   0
C48   1    0.374554    0.237420    1.191137    11.00000    0.04063    0.04084 =
         0.06303    0.00602    0.00136   -0.00154
AFIX  43
H48   2    0.370279    0.209130    1.159698    11.00000   -1.20000
AFIX   0
C36   1    0.487150    0.272565    0.834348    11.00000    0.03915    0.03164 =
         0.03891    0.00015   -0.00167   -0.00066
AFIX  43
H36   2    0.496941    0.241967    0.858410    11.00000   -1.20000
AFIX   0
C34   1    0.446565    0.354830    0.831030    11.00000    0.03733    0.03526 =
         0.04267   -0.00558    0.00342    0.00115
AFIX  43
H34   2    0.427879    0.382081    0.853019    11.00000   -1.20000
AFIX   0
C19   1    0.687824    0.595484    0.540480    11.00000    0.04037    0.04905 =
         0.03973    0.00140    0.00343    0.00063
AFIX  43
H19   2    0.674520    0.616385    0.577899    11.00000   -1.20000
AFIX   0
C7    1    0.692565    0.523832    0.626007    11.00000    0.03234    0.05362 =
         0.03219   -0.00017   -0.00189    0.00021
C55   1    0.387785    0.522186    0.895636    11.00000    0.02913    0.03692 =
         0.03063    0.00650   -0.00272    0.00203
C30   1    0.433974    0.399522    0.645535    11.00000    0.03658    0.03652 =
         0.03586   -0.01202    0.00318    0.00052
AFIX  43
H30   2    0.434639    0.366990    0.622750    11.00000   -1.20000
AFIX   0
C8    1    0.699929    0.544543    0.553417    11.00000    0.02982    0.05815 =
         0.03659    0.00165   -0.00133    0.00120
C20   1    0.729484    0.491054    0.656995    11.00000    0.02902    0.05797 =
         0.03448   -0.00164    0.00279    0.00443
AFIX  43
H20   2    0.758863    0.479723    0.630144    11.00000   -1.20000
AFIX   0
C22   1    0.762433    0.442976    0.765412    11.00000    0.03186    0.04709 =
         0.02981   -0.00036   -0.00049    0.00288
C52   1    0.398496    0.324176    1.210944    11.00000    0.04624    0.04887 =
         0.04372    0.00738   -0.00416   -0.00912
AFIX  43
H52   2    0.410712    0.355949    1.192594    11.00000   -1.20000
AFIX   0
C11   1    0.714630    0.586391    0.415721    11.00000    0.03330    0.05283 =
         0.04023    0.00094   -0.00168   -0.00328
C43   1    0.440674    0.302530    0.945167    11.00000    0.04602    0.04081 =
         0.03640   -0.00673   -0.00122    0.00010
C42   1    0.594943    0.169960    0.657161    11.00000    0.04238    0.03517 =
         0.03878   -0.00372    0.00836    0.00132
AFIX  43
H42   2    0.617181    0.145486    0.634977    11.00000   -1.20000
AFIX   0
C45   1    0.384917    0.326941    1.044098    11.00000    0.04694    0.04192 =
         0.05045    0.00060    0.00076    0.01055
AFIX  43
H45   2    0.358169    0.348526    1.062514    11.00000   -1.20000
AFIX   0
C2    1    0.568883    0.561108    0.898149    11.00000    0.03463    0.06032 =
         0.02527   -0.00058   -0.00253   -0.00445
AFIX  43
H2    2    0.573272    0.566776    0.947974    11.00000   -1.20000
AFIX   0
C13   1    0.704125    0.582310    0.283865    11.00000    0.06068    0.05513 =
         0.03754    0.00168    0.00695    0.01334
AFIX  43
H13   2    0.685869    0.550837    0.289389    11.00000   -1.20000
AFIX   0
C18   1    0.695379    0.616312    0.471105    11.00000    0.04744    0.05092 =
         0.03656    0.00149    0.00065   -0.00254
AFIX  43
H18   2    0.687125    0.651269    0.462485    11.00000   -1.20000
AFIX   0
C49   1    0.361746    0.232601    1.264446    11.00000    0.03440    0.07356 =
         0.06562    0.03490    0.00084    0.00392
AFIX  43
H49   2    0.348638    0.201223    1.282971    11.00000   -1.20000
AFIX   0
C40   1    0.564662    0.255584    0.666331    11.00000    0.05437    0.03460 =
         0.04461    0.00629    0.00587    0.00226
AFIX  43
H40   2    0.564646    0.290017    0.649835    11.00000   -1.20000
AFIX   0
C24   1    0.749410    0.412086    0.822806    11.00000    0.02806    0.07483 =
         0.03885    0.01645    0.00292   -0.00966
AFIX  43
H24   2    0.714473    0.411172    0.840201    11.00000   -1.20000
AFIX   0
C53   1    0.445531    0.257401    1.059528    11.00000    0.04910    0.04452 =
         0.04673    0.00353    0.00039    0.00557
AFIX  43
H53   2    0.460463    0.230691    1.087381    11.00000   -1.20000
AFIX   0
C51   1    0.386560    0.320771    1.282883    11.00000    0.04407    0.06795 =
         0.04389    0.00424    0.00628    0.00230
AFIX  43
H51   2    0.390605    0.349571    1.313465    11.00000   -1.20000
AFIX   0
C50   1    0.368824    0.275091    1.309031    11.00000    0.03866    0.07780 =
         0.04627    0.02456   -0.00197    0.00825
C10   1    0.725216    0.533975    0.430727    11.00000    0.04282    0.05083 =
         0.04900    0.00347    0.00142    0.00467
AFIX  43
H10   2    0.737097    0.512294    0.393280    11.00000   -1.20000
AFIX   0
C41   1    0.595714    0.219528    0.633205    11.00000    0.05582    0.04084 =
         0.04870    0.00305    0.01458    0.00135
AFIX  43
H41   2    0.617444    0.228967    0.594132    11.00000   -1.20000
AFIX   0
C25   1    0.787736    0.382652    0.854444    11.00000    0.04195    0.06747 =
         0.04863    0.01225    0.00025   -0.00361
AFIX  43
H25   2    0.778881    0.359291    0.891485    11.00000   -1.20000
AFIX   0
C14   1    0.711423    0.602407    0.215815    11.00000    0.07694    0.07873 =
         0.03818    0.00539    0.01328    0.02761
AFIX  43
H14   2    0.698043    0.585720    0.174524    11.00000   -1.20000
AFIX   0
C54   1    0.462040    0.264790    0.988535    11.00000    0.05452    0.04640 =
         0.03941    0.00086    0.00216    0.00627
AFIX  43
H54   2    0.488666    0.243261    0.969666    11.00000   -1.20000
AFIX   0
C17   1    0.748184    0.654037    0.335758    11.00000    0.03778    0.06829 =
         0.08051    0.01363    0.00156   -0.00930
AFIX  43
H17   2    0.759165    0.672193    0.377159    11.00000   -1.20000
AFIX   0
C15   1    0.739030    0.647768    0.210974    11.00000    0.07053    0.08461 =
         0.05987    0.03621    0.02797    0.03119

C59   1    0.569687    0.423270    0.571136    11.00000    0.05415    0.07270 =
         0.03543   -0.00911   -0.00308   -0.00629
AFIX  13
H59   2    0.538532    0.401356    0.560455    11.00000   -1.20000
AFIX   0

C16   1    0.757375    0.674071    0.270583    11.00000    0.04951    0.07149 =
         0.07860    0.02020    0.02104    0.00289
AFIX  43
H16   2    0.775937    0.705407    0.265463    11.00000   -1.20000
AFIX   0

C57   1    0.566647    0.419768    0.933597    11.00000    0.07743    0.05574 =
         0.03893   -0.00402   -0.00999   -0.00447
AFIX  13
H57   2    0.593319    0.444548    0.951959    11.00000   -1.20000
AFIX   0

C58   1    0.635139    0.272580    0.879804    11.00000    0.06775    0.06039 =
         0.08281    0.00834   -0.00189    0.00978
AFIX  13
H58   2    0.609678    0.300755    0.869565    11.00000   -1.20000
AFIX   0

C60   1    0.732184    0.352426    0.609421    11.00000    0.07705    0.06087 =
         0.06899   -0.01402   -0.00043    0.00638
AFIX  13
H60   2    0.704522    0.377172    0.624915    11.00000   -1.20000
AFIX   0
HKLF 4


REM  rod148a_150k_a.res in Pccn
REM wR2 = 0.4825, GooF = S = 0.979, Restrained GooF = 0.979 for all data
REM R1 = 0.1449 for 9492 Fo > 4sig(Fo) and 0.1556 for all 11731 data
REM 766 parameters refined using 0 restraints

END

WGHT      0.2000      0.0000

REM Highest difference peak  1.693,  deepest hole -2.631,  1-sigma level  0.249
Q1    1   0.5630  0.4637  0.5437  11.00000  0.05    1.69
Q2    1   0.6029  0.3735  0.8358  11.00000  0.05    1.61
Q3    1   0.6087  0.3797  0.5239  11.00000  0.05    1.48
Q4    1   0.5358  0.4169  0.9514  11.00000  0.05    1.30
Q5    1   0.6472  0.3638  0.9663  11.00000  0.05    1.14
;
_shelx_res_checksum                30923
_shelx_hkl_file
;
   0   0   1   -9.20    0.60
   0   0   1   -9.60    0.60
   0   0   1   -9.70    0.50
   0   0  -1   -8.40    0.70
   0   0  -1  -10.00    0.70
   0   0  -1   -8.90    0.60
   0   0  -1   -9.40    0.50
   0   0   1   -9.10    0.70
   0   0  -2 6254.27  331.37
   0   0  -2 5913.71  295.27
   0   0  -2 6278.87  331.37
   0   0   2 6316.37  331.37
   0   0   2 6211.28  331.37
   0   0   2 5836.12  295.27
   0   0   3    0.10    2.20
   0   0  -3    1.10    2.00
   0   0  -3   -0.60    2.50
   0   0   3    0.10    2.60
   0   0   3   -1.40    2.30
   0   0  -3    0.70    2.60
   0   0   4 2101.59  118.49
   0   0   4 2109.29  118.09
   0   0  -4 2222.18  105.29
   0   0   4 2141.69  118.09
   0   0  -4 2069.99  117.99
   0   0   4 2257.67  105.39
   0   0  -4 2271.07  118.09
   0   0  -5   -5.90    3.00
   0   0  -5   -4.70    3.40
   0   0   5   -8.60    3.50
   0   0   5   -6.90    4.40
   0   0   5   -9.50    4.00
   0   0   5   -7.10    3.80
   0   0  -5   -2.40    4.80
   0   0  -5   -8.50    3.60
   0   0   5   -7.00    4.80
   0   0  -5   -8.40    2.90
   0   0   5   -6.90    3.00
   0   0  -5   -0.50    5.30
   0   0   6  188.28   10.90
   0   0   6  199.28   11.50
   0   0  -6  178.28   10.50
   0   0  -6  187.18   11.00
   0   0  -6  184.88   12.10
   0   0  -6  199.78   11.40
   0   0   6  174.88   12.90
   0   0   6  181.08   11.70
   0   0   6  198.88   12.40
   0   0  -6  167.18   12.40
   0   0  -6  176.88   13.00
   0   0  -7    3.70    3.40
   0   0   7    1.10    3.90
   0   0   7    5.20    3.80
   0   0  -7    1.00    5.10
   0   0  -7   -3.30    3.50
   0   0  -7   -5.40    4.70
   0   0  -7    1.20    3.30
   0   0   7    3.10    4.80
   0   0   7   -2.30    3.50
   0   0  -8  146.59    9.90
   0   0  -8  167.58   10.50
   0   0   8  142.09   10.90
   0   0   8  170.38   10.80
   0   0   8  145.49   10.10
   0   0  -8  144.29   12.60
   0   0  -8  158.98    9.90
   0   0  -9    2.90    4.30
   0   0   9    5.40    4.90
   0   0   9   -2.20    4.20
   0   0   9   -2.30    4.10
   0   0  -9    2.30    6.20
   0   0  -9   -3.20    4.00
   0   0  -9    2.20    4.10
   0   0  10 5104.09  259.67
   0   0 -10 5048.09  268.57
   0   0  10 5061.49  268.77
   0   0 -10 5117.89  250.77
   0   0 -10 4953.40  278.37
   0   0  10 5308.87  279.37
   0   0  11    2.80    5.70
   0   0  11   -2.80    4.90
   0   0 -11   -1.70    4.80
   0   0  11    0.60    5.30
   0   0 -11    3.60    4.80
   0   0 -12  100.09    8.70
   0   0 -12   86.69    9.80
   0   0  12  113.19   10.20
   0   0  12   97.09   10.40
   0   0 -13   -0.20    6.00
   0   0  13   -0.20    7.00
   0   0  13   -9.10    6.20
   0   0  14  156.18   14.50
   0   0 -14  172.48   13.60
   0   0 -15   -5.20    6.90
   0   0 -15    5.80    3.00
   0   0 -15   -2.50    2.70
   0   0  15    4.10    7.60
   0   0 -16   55.29    5.40
   0   0 -16   43.80    5.70
   0   0  16   43.50    5.00
   0   0  17    0.20    2.40
   0   0 -17    1.60    3.30
   0   0  18  211.58   11.40
   0   0 -18  205.58   12.60
   0   0  19   -1.00    2.70
   0   0 -19   -4.10    3.50
   0   0  19   -2.10    2.10
   0   0 -19   -2.10    3.10
   0   0 -20  142.39    9.50
   0   0  20  130.69    7.40
   0   0  20  139.99    8.10
   0   0 -20  141.49    8.90
   0   0 -21   -5.20    3.10
   0   0  21   -3.20    1.60
   0   0 -21   -1.70    2.80
   0   0  21   -1.70    1.70
   0   0  21   -0.70    2.30
   0   0  22   93.79    5.00
   0   0  22   96.79    5.70
   1   0   0   -5.30    0.50
  -1   0   0   -4.70    0.30
   1   0   0   -4.60    0.30
  -1   0   0   -5.10    0.50
  -1   0   1   -0.30    0.30
   1   0  -1    0.20    0.50
   1   0   1    0.10    0.90
  -1   0   1   -0.30    0.50
   1   0   1    0.40    0.60
  -1   0  -1   -0.10    0.60
  -1   0  -1   -0.60    0.80
   1   0  -1    1.50    1.10
   1   0   1    0.30    0.80
  -1   0  -1    0.10    0.50
  -1   0  -1   -0.20    0.60
   1   0  -1   -0.60    1.00
  -1   0   1    0.50    0.80
  -1   0   1    0.00    0.20
  -1   0  -1    0.10    0.50
   1   0   1    0.20    0.80
  -1   0   1   -0.40    0.60
  -1   0  -1   -0.60    0.60
   1   0  -1   -0.60    0.80
   1   0   1    0.10    0.70
   1   0   2  113.89    6.90
   1   0  -2  101.29    6.30
   1   0  -2  114.79    7.00
  -1   0  -2  117.69    6.90
  -1   0  -2  107.19    6.70
   1   0   2  110.29    6.30
  -1   0   2  115.49    7.00
  -1   0   2  109.89    6.40
  -1   0  -2  114.29    6.20
  -1   0   2   96.89    6.20
   1   0   2  119.79    6.90
   1   0  -2  117.99    6.80
  -1   0   2  108.99    6.90
  -1   0   3    0.10    2.70
  -1   0   3   -2.30    2.60
  -1   0  -3    3.90    2.70
   1   0   3   -1.60    2.70
  -1   0  -3   -1.10    2.70
  -1   0  -3   -3.20    2.40
   1   0  -3   -2.90    2.90
   1   0  -3   -0.30    2.50
   1   0   3   -1.20    2.40
  -1   0  -3   -1.20    0.50
   1   0   3    0.50    2.00
  -1   0   3    1.80    2.70
   1   0  -3    0.00    2.60
   1   0   4  323.87   18.00
   1   0  -4  298.37   17.80
  -1   0   4  325.87   16.50
   1   0   4  309.97   16.40
  -1   0  -4  290.17   16.10
   1   0  -4  285.17   17.90
  -1   0   4  318.77   18.20
  -1   0   4  282.97   18.00
  -1   0  -4  297.67   17.90
  -1   0   4  298.57   17.30
   1   0  -4  317.87   16.50
  -1   0  -4  293.87   16.20
   1   0   4  295.47   18.10
   1   0   4  283.87   17.20
  -1   0  -4  293.77   16.60
  -1   0   5   -5.70    3.30
  -1   0   5   -4.10    4.10
  -1   0  -5   -6.10    2.70
   1   0   5    0.30    4.00
   1   0   5   -2.00    2.80
  -1   0  -5   -2.90    4.70
   1   0  -5    4.20    3.10
  -1   0   5    4.00    3.50
  -1   0  -5    3.50    3.10
   1   0  -5   -3.20    3.00
   1   0   5   -0.20    4.90
   1   0  -5    0.60    5.00
  -1   0   5   -1.10    3.90
  -1   0   5   -0.70    4.20
   1   0  -5    6.40    4.40
  -1   0  -5   -7.30    3.00
  -1   0  -5   -3.50    4.20
   1   0   5    0.80    2.90
  -1   0   5   -4.00    3.20
   1   0  -5   -0.70    3.50
  -1   0  -5    0.40    3.00
   1   0   6   24.90    4.70
  -1   0  -6   21.50    4.20
   1   0  -6   22.00    4.20
  -1   0  -6   23.70    4.30
   1   0  -6   22.70    5.40
  -1   0  -6   21.50    6.00
  -1   0   6   21.50    6.30
   1   0  -6   27.00    6.20
   1   0   6   28.60    6.00
  -1   0   6   19.70    4.60
  -1   0  -6   25.50    6.10
  -1   0   6   30.00    5.00
   1   0  -6   29.00    4.60
   1   0   6   27.10    4.20
  -1   0   6   18.70    6.00
   1   0  -6   25.10    4.20
  -1   0  -6   29.60    4.50
  -1   0   6   29.40    4.40
   1   0  -6   28.40    6.40
  -1   0   6   27.40    6.00
   1   0   6   27.10    4.80
  -1   0  -7   -5.90    3.30
   1   0  -7    0.10    3.30
   1   0   7    5.70    4.30
  -1   0   7    2.30    3.70
   1   0  -7    1.40    3.40
   1   0   7    1.70    3.60
   1   0   7    3.50    3.50
  -1   0  -7    1.30    4.40
  -1   0  -7    2.60    5.20
  -1   0  -7   -0.80    3.50
   1   0   7   -1.00    4.70
   1   0  -7   -0.80    5.00
  -1   0   7   -3.80    4.20
  -1   0   7   -3.80    3.70
  -1   0   7   -3.60    3.60
   1   0  -7   -2.30    3.50
  -1   0  -7   -1.20    4.80
  -1   0  -7    0.60    3.40
   1   0  -8  501.05   26.20
  -1   0  -8  493.05   30.60
   1   0   8  502.65   27.20
   1   0   8  487.75   29.30
  -1   0   8  524.45   28.40
  -1   0  -8  515.35   28.20
   1   0  -8  522.15   28.30
  -1   0  -8  517.15   26.40
   1   0  -8  513.45   27.30
  -1   0   8  507.55   29.40
  -1   0   8  504.25   27.30
  -1   0  -8  494.55   27.50
   1   0   8  521.35   28.40
   1   0  -8  499.15   30.80
  -1   0   9    1.90    4.70
  -1   0   9    2.60    4.00
   1   0   9   -2.70    4.20
  -1   0  -9    9.80    6.20
  -1   0  -9   -1.60    4.10
   1   0   9   -2.20    4.70
   1   0  -9    2.00    6.00
   1   0  -9    0.50    3.90
  -1   0  -9   -3.20    4.20
   1   0  -9    2.00    4.30
  -1   0  -9    1.00    4.20
  -1   0   9    2.80    4.30
   1   0   9    5.00    4.30
   1   0 -10   77.99    7.10
  -1   0  10   76.09    8.40
   1   0  10   69.99    7.40
  -1   0 -10   67.09    7.40
  -1   0 -10   84.69    7.80
   1   0 -10   88.49    8.10
  -1   0  10   76.39    8.20
  -1   0  10   74.29    7.80
  -1   0 -10   67.89   10.40
   1   0  10   69.79    7.90
  -1   0 -10   73.29    7.50
   1   0  10   69.29    8.20
   1   0  11    8.50    5.70
   1   0 -11   -1.80    4.40
   1   0 -11    2.10    5.00
  -1   0 -11    2.80    4.80
  -1   0  11   -2.50    5.30
  -1   0 -11   -2.90    4.60
   1   0  11   -0.70    5.50
  -1   0  11   -1.50    5.30
  -1   0  11   -1.40    2.20
  -1   0  11    4.40    5.30
   1   0  11   -8.90    4.70
  -1   0  12    9.50    6.60
  -1   0 -12    3.00    5.60
   1   0 -12    5.30    5.60
   1   0  12    2.60    5.80
   1   0  12    2.70    6.40
   1   0 -12    8.30    5.00
  -1   0  12    6.10    2.50
  -1   0  12    8.10    6.10
  -1   0 -12   13.20    5.50
   1   0 -13    1.50    5.90
   1   0  13   -5.50    6.30
  -1   0  13   10.00    6.60
   1   0  13   -8.40    6.60
  -1   0 -13    0.50    5.70
   1   0  14  143.49   13.20
   1   0  14  123.19   13.30
  -1   0 -14  126.49   12.50
  -1   0  14  132.49   12.90
   1   0 -14  142.29   12.40
   1   0 -15   -1.70    3.00
  -1   0 -15    0.10    2.90
  -1   0 -15    0.70    7.30
   1   0 -15    4.00    7.70
  -1   0  15   -3.10    7.50
   1   0  15    0.20    7.40
  -1   0 -15   -0.70    2.80
   1   0 -16  124.89    8.20
   1   0  16  116.79    7.60
  -1   0 -16  127.99    8.00
  -1   0 -16  108.69    9.70
  -1   0  16  131.99    7.70
  -1   0 -16  114.79    8.50
  -1   0 -17   -2.60    3.10
   1   0  17   -0.20    2.40
  -1   0 -17   -1.70    4.00
  -1   0  17    1.70    2.50
   1   0 -17   -4.20    2.80
   1   0 -17    1.10    3.30
  -1   0 -18    6.00    4.10
  -1   0 -18    5.60    3.50
   1   0  18    4.50    2.70
   1   0 -18   -0.60    3.40
  -1   0  18    2.60    2.80
   1   0  19    3.80    2.80
  -1   0  19   -1.90    2.00
   1   0 -19    2.70    3.40
  -1   0 -19   -1.40    3.20
  -1   0  19   -0.90    2.60
   1   0 -19   -2.90    3.50
  -1   0 -19    0.80    3.70
  -1   0  20    3.40    1.90
   1   0 -20   19.70    4.60
  -1   0  20   -3.30    2.40
   1   0  20    3.50    2.00
  -1   0 -20    7.60    3.10
   1   0  20    4.00    2.60
  -1   0 -20    5.80    3.80
   1   0 -20    7.30    3.80
  -1   0 -21    0.90    2.90
   1   0 -21    0.90    2.90
   1   0  21   -0.70    1.60
   1   0 -21    1.00    3.30
  -1   0  21   -1.60    1.50
  -1   0  21    0.70    2.40
   1   0  21    0.20    1.70
   1   0  21    1.40    2.30
  -1   0 -21    0.40    3.30
  -1   0  21   -2.90    1.70
   1   0  22   17.80    3.10
  -1   0  22    6.70    2.20
   1   0  22    7.80    1.90
  -1   0  22    7.80    2.00
   2   0   0 3266.17  164.88
  -2   0  -1   -0.70    0.90
  -2   0  -1   -0.30    1.60
  -2   0  -1   -0.40    1.00
   2   0   1   -0.30    1.10
  -2   0   1   -1.50    1.00
  -2   0  -1   -1.10    0.90
   2   0  -1    0.20    1.30
  -2   0   1   -1.20    1.00
  -2   0   1   -2.40    1.10
  -2   0   2   87.79    5.30
   2   0  -2   89.89    6.00
   2   0   2   89.39    5.20
  -2   0  -2   79.59    5.20
   2   0  -2   92.69    5.90
  -2   0  -2   86.79    5.20
  -2   0  -2   83.89    5.20
   2   0  -2   86.09    5.10
  -2   0  -2   88.69    5.50
  -2   0   2   90.19    5.30
   2   0  -2   86.49    5.40
   2   0   2   88.89    5.70
   2   0   2   97.79    5.60
  -2   0  -2   83.49    5.90
   2   0   3   -2.20    1.60
  -2   0   3   -3.30    2.30
  -2   0   3   -1.70    1.70
  -2   0   3   -2.70    3.20
   2   0   3   -3.90    3.00
  -2   0   3   -0.50    1.60
  -2   0  -3   -2.70    2.50
   2   0  -3   -3.50    1.40
   2   0  -3   -1.10    1.90
  -2   0   3   -3.30    2.80
   2   0  -3    2.90    3.20
  -2   0  -3   -1.90    2.30
  -2   0  -3   -0.50    2.40
   2   0   3   -5.10    2.40
  -2   0  -3    1.40    1.70
  -2   0  -3   -0.40    2.00
   2   0  -3    2.20    3.00
  -2   0  -3   -1.70    2.10
  -2   0   4  155.48   10.20
   2   0  -4  180.48   11.00
  -2   0   4  165.58   10.50
   2   0   4  162.58   10.70
   2   0   4  185.78   10.80
  -2   0  -4  160.38   10.30
  -2   0   4  170.28   11.60
  -2   0   4  178.58   10.70
  -2   0  -4  176.58   10.70
   2   0  -4  185.18   11.90
  -2   0  -4  189.58   11.50
   2   0  -4  189.48   12.00
  -2   0  -4  177.48   11.60
  -2   0   4  197.18   12.10
   2   0   4  200.28   11.50
  -2   0  -4  171.18   10.30
  -2   0  -5    2.90    3.10
  -2   0   5    0.60    3.20
  -2   0  -5    2.50    2.80
  -2   0   5    1.60    4.40
   2   0  -5    1.90    4.00
  -2   0  -5   -0.70    4.40
  -2   0   5    1.60    3.20
   2   0   5   -1.30    3.00
   2   0   5   -2.80    3.70
   2   0  -5   -3.10    4.40
   2   0  -5   -1.20    3.10
  -2   0  -5    0.20    3.70
  -2   0  -5   -1.50    3.90
   2   0  -5   -2.30    3.10
  -2   0   5    2.60    3.30
  -2   0   5   -2.50    3.60
  -2   0  -5    2.10    3.40
  -2   0  -5   -0.40    3.90
   2   0   5   -2.30    4.30
  -2   0   5   -6.70    4.20
   2   0  -6  728.33   38.60
  -2   0  -6  783.12   43.70
   2   0  -6  740.33   37.80
  -2   0  -6  762.32   41.80
   2   0  -6  736.43   37.00
  -2   0   6  739.13   38.50
   2   0   6  699.43   39.80
  -2   0  -6  725.63   37.60
  -2   0  -6  742.03   37.20
  -2   0   6  740.33   42.10
  -2   0   6  758.52   41.40
  -2   0   6  719.53   37.70
  -2   0  -6  709.93   39.70
  -2   0  -6  763.92   38.90
  -2   0  -6  755.72   41.90
   2   0  -6  702.03   39.80
   2   0   6  732.13   38.30
   2   0   6  778.72   41.40
   2   0   6  723.63   42.00
   2   0  -6  765.92   42.30
  -2   0   6  727.33   39.80
   2   0  -7   -0.30    5.20
  -2   0   7    7.20    3.90
  -2   0  -7    0.30    5.10
   2   0   7   -1.70    4.10
  -2   0   7    1.40    3.90
  -2   0  -7   -1.40    3.70
  -2   0   7    3.50    3.80
   2   0   7    1.10    3.30
  -2   0  -7   -0.50    3.30
   2   0  -7    1.20    3.20
   2   0  -7   -0.10    3.50
  -2   0  -7   -2.10    3.50
  -2   0  -7    2.30    4.80
   2   0  -7    2.40    3.60
   2   0   7    2.30    3.80
  -2   0  -7    2.40    4.60
   2   0  -8  233.08   17.90
  -2   0  -8  251.47   17.50
  -2   0  -8  246.58   17.60
   2   0  -8  257.27   14.50
   2   0  -8  267.07   15.90
  -2   0  -8  270.47   14.70
  -2   0   8  280.17   16.50
  -2   0   8  284.37   16.00
   2   0   8  262.57   15.90
  -2   0  -8  257.87   15.30
  -2   0  -8  262.47   15.60
  -2   0   8  252.87   15.40
   2   0   8  273.57   16.40
  -2   0  -8  256.27   16.60
   2   0   8  254.17   15.00
   2   0  -8  255.37   15.00
  -2   0   9    0.90    4.80
  -2   0   9    1.10    4.20
  -2   0  -9   -0.90    4.00
  -2   0  -9    0.40    5.80
  -2   0  -9    2.80    4.30
  -2   0  -9   -6.20    4.40
   2   0   9    1.80    4.60
   2   0   9   -0.70    4.00
   2   0   9    7.80    5.10
  -2   0  -9    1.70    5.40
  -2   0   9    3.60    4.60
   2   0  -9   -2.60    4.30
   2   0  -9   -1.60    4.00
  -2   0  10  534.55   31.40
  -2   0  10  541.95   29.30
   2   0  10  529.05   28.90
  -2   0 -10  526.05   29.30
  -2   0 -10  527.65   28.10
  -2   0 -10  531.65   29.90
   2   0 -10  534.45   27.90
   2   0  10  517.35   30.20
  -2   0  10  544.35   30.30
   2   0  10  551.74   31.40
   2   0 -10  528.45   30.10
  -2   0 -10  533.75   32.80
   2   0  11   -0.70    5.70
   2   0 -11   -5.90    4.10
  -2   0  11    7.60    5.40
  -2   0  11   -3.60    5.50
  -2   0 -11    0.00    4.60
  -2   0 -11   -4.10    4.60
  -2   0  11   -1.10    2.20
  -2   0  11    1.80    5.40
   2   0 -11   -6.30    4.70
   2   0  11   -6.00    4.80
   2   0 -12   78.19    9.30
   2   0 -12   71.09    7.80
  -2   0  12   65.29    9.30
  -2   0  12   70.99    5.70
  -2   0 -12   88.79    8.80
  -2   0 -12   79.79    8.30
  -2   0  12   67.99    9.00
   2   0  12   62.09    9.60
   2   0  13    3.80    6.90
  -2   0  13    0.60    2.50
  -2   0  13   -4.30    6.00
   2   0 -13   -6.80    5.90
  -2   0 -13    0.60    6.10
  -2   0 -14    6.10    6.70
   2   0 -14    3.00    6.70
  -2   0  14    1.90    2.90
  -2   0  14    1.20    7.00
  -2   0 -14   14.60    4.30
   2   0  14   -1.20    7.50
  -2   0  15    0.10    3.20
  -2   0 -15    1.30    7.00
   2   0 -15    3.30    7.20
   2   0  15   -3.80    8.10
   2   0 -15    5.50    3.30
  -2   0  15    3.50    7.30
  -2   0 -15    6.00    2.80
  -2   0 -15   -1.10    2.80
  -2   0 -16   19.60    5.40
  -2   0  16   23.90    6.00
   2   0  16   25.60    4.40
  -2   0 -16   20.40    6.30
  -2   0  16   17.00    4.20
   2   0 -16   18.90    4.70
  -2   0 -17   -3.40    3.90
  -2   0  17    0.70    2.50
   2   0  17   -1.70    2.40
   2   0 -17   -0.60    3.00
  -2   0 -17   -1.00    3.20
  -2   0  18   16.50    4.20
  -2   0 -18   10.90    3.60
   2   0  18    5.70    2.70
  -2   0 -18   10.90    4.20
  -2   0  18   15.70    3.40
  -2   0  19   -3.70    2.60
   2   0 -19    3.20    3.70
  -2   0 -19   -2.70    3.80
  -2   0 -19   -3.30    3.10
   2   0  19   -3.70    2.60
  -2   0 -19   -4.50    3.90
  -2   0  19    0.40    2.00
  -2   0 -20   69.99    7.00
  -2   0 -20   74.99    7.00
  -2   0  20   67.69    5.30
  -2   0  20   60.79    4.30
  -2   0 -20   77.49    6.10
   2   0 -20   85.29    6.90
   2   0  20   67.99    5.30
  -2   0  20   57.29    4.60
   2   0  20   64.39    4.50
   2   0  21    3.20    2.40
  -2   0  21    0.50    2.20
   2   0 -21   -1.30    3.20
  -2   0  21    0.60    1.70
  -2   0 -21    2.60    2.90
  -2   0  21    0.00    1.60
   2   0  21   -1.10    1.60
  -2   0 -21   -1.20    3.30
  -2   0  22   57.39    4.20
   2   0  22   54.69    4.30
   2   0  22   59.59    3.50
   3   0   0  -15.40    1.20
  -3   0   0  -15.20    1.40
  -3   0   1    0.70    1.50
  -3   0  -1   -0.70    1.50
  -3   0   1   -0.40    1.40
   3   0   1    0.80    1.60
   3   0  -1   -1.30    1.50
  -3   0   1    0.00    1.50
  -3   0  -1   -0.50    2.30
  -3   0  -2  324.67   15.70
   3   0  -2  331.37   17.80
   3   0  -2  300.97   16.50
  -3   0   2  324.87   15.90
   3   0  -2  294.47   17.60
  -3   0  -2  310.67   16.60
  -3   0   2  297.07   16.60
   3   0   2  315.37   16.60
  -3   0  -2  329.07   18.50
  -3   0   2  315.67   17.60
  -3   0   2  298.87   15.90
  -3   0  -2  296.57   15.60
  -3   0   3    0.90    3.50
  -3   0  -3    1.30    2.50
   3   0  -3    7.90    3.40
  -3   0   3   -0.80    0.90
  -3   0   3    2.90    2.30
  -3   0  -3    1.60    2.70
   3   0   3    2.00    2.40
  -3   0  -3   -2.90    3.30
   3   0   3    0.50    2.10
  -3   0   3    1.10    3.10
  -3   0  -3   -5.10    2.70
   3   0  -3   -2.70    3.40
   3   0  -3   -1.90    2.00
  -3   0  -3    1.40    2.40
   3   0  -4   19.10    3.70
  -3   0  -4   17.90    3.50
  -3   0  -4   25.00    5.20
  -3   0  -4   20.50    5.00
   3   0   4   25.20    3.90
   3   0  -4   26.10    6.00
  -3   0   4   25.50    4.30
   3   0   4   26.00    3.90
   3   0  -4   21.40    5.40
  -3   0  -4   24.30    5.30
  -3   0   4   21.80    5.20
  -3   0  -4   21.70    4.50
  -3   0  -4   22.50    4.20
  -3   0  -4   28.90    5.40
  -3   0   4   19.50    3.90
  -3   0  -4   24.00    3.80
  -3   0   4   23.50    5.20
   3   0   4   23.70    5.00
  -3   0   4   17.60    3.70
  -3   0  -4   19.10    4.70
   3   0  -5    4.80    4.20
   3   0   5    1.10    3.10
  -3   0  -5   -1.70    2.50
  -3   0  -5    2.60    3.90
  -3   0  -5   -2.30    3.30
  -3   0  -5    2.50    3.40
  -3   0   5    1.10    3.20
  -3   0   5   -2.80    3.10
  -3   0  -5    0.80    3.00
  -3   0   5    0.10    3.10
   3   0  -5   -4.40    3.90
  -3   0  -5    2.10    2.40
  -3   0  -5   -4.40    4.00
   3   0  -5   -4.20    3.40
  -3   0  -5   -0.60    3.40
   3   0   5   -0.60    2.50
  -3   0   5   -0.70    4.50
  -3   0   5    2.10    2.00
  -3   0  -6  224.28   12.20
  -3   0   6  194.88   13.40
  -3   0   6  209.48   12.70
   3   0  -6  200.78   14.60
   3   0   6  226.38   12.30
  -3   0   6  215.58   13.40
   3   0   6  204.28   13.30
   3   0  -6  220.98   11.80
  -3   0  -6  214.08   13.40
  -3   0  -6  220.88   14.20
  -3   0  -6  215.88   12.80
   3   0  -6  221.18   13.10
  -3   0  -6  209.28   14.20
  -3   0  -6  217.08   12.70
  -3   0  -6  220.48   14.00
  -3   0   6  243.38   13.20
  -3   0   7   -0.20    3.60
  -3   0  -7    1.30    4.30
  -3   0   7   -3.80    3.60
   3   0   7    1.10    3.70
  -3   0  -7    0.60    4.50
  -3   0  -7    6.70    5.40
   3   0  -7   -0.50    3.70
   3   0  -7    5.20    5.00
  -3   0  -7    0.00    3.70
  -3   0   7    4.30    3.90
   3   0   7    6.10    4.20
  -3   0  -7   -9.20    3.80
  -3   0   7    5.70    5.80
   3   0  -7   -2.50    2.90
   3   0   7    0.30    3.10
  -3   0  -7    0.00    3.20
   3   0  -7   -3.70    3.40
   3   0  -8  339.87   17.90
  -3   0  -8  314.07   21.30
  -3   0  -8  350.26   20.00
  -3   0   8  317.57   20.00
  -3   0   8  336.07   19.00
   3   0   8  327.37   20.10
   3   0  -8  350.06   19.60
  -3   0  -8  316.37   21.20
  -3   0  -8  334.47   18.20
  -3   0   8  365.86   19.60
  -3   0  -8  303.47   18.90
   3   0   8  327.37   18.40
  -3   0  -8  358.96   19.20
  -3   0  -9    0.80    5.70
   3   0   9   -2.50    4.80
  -3   0  -9    3.30    4.40
   3   0  -9   -2.20    4.40
  -3   0   9   -1.10    4.40
   3   0  -9   -0.60    3.80
  -3   0  -9    3.30    4.00
  -3   0   9    2.50    4.60
  -3   0  -9    2.40    5.40
  -3   0  -9    3.00    4.50
   3   0   9   -1.00    3.80
  -3   0   9   -2.20    4.90
   3   0 -10   39.70    7.10
  -3   0 -10   40.70    7.50
   3   0  10   41.50    7.20
   3   0 -10   40.40    5.60
  -3   0 -10   36.70    6.30
  -3   0  10   37.20    4.10
  -3   0  10   40.60    7.10
  -3   0 -10   31.40    6.70
  -3   0  10   30.60    6.90
  -3   0 -10   39.50    6.40
  -3   0 -11    2.50    4.90
   3   0 -11    0.00    5.00
  -3   0 -11    1.70    4.80
  -3   0 -11    4.40    5.50
  -3   0 -11   -4.30    6.60
  -3   0  11   -1.20    2.10
  -3   0  11    4.00    5.40
  -3   0  11   -0.10    5.40
   3   0  11    0.10    5.60
   3   0 -11    1.20    4.20
  -3   0  12   26.20    4.40
  -3   0  12   49.80    8.30
  -3   0  12   37.00    8.30
  -3   0 -12   28.70    7.30
   3   0  12   31.90    8.30
  -3   0 -12   34.10    9.50
   3   0 -12   27.70    7.70
  -3   0 -12   37.60    6.90
  -3   0  13   12.90    6.70
  -3   0 -13   -4.00    5.80
   3   0 -13    4.70    6.20
  -3   0  13    1.00    2.60
   3   0  13    2.50    7.10
  -3   0  14   60.39    5.90
  -3   0  14   36.40    9.70
   3   0  14   52.49   10.70
  -3   0 -14   61.99    5.70
  -3   0 -14   38.10    9.00
   3   0 -14   65.99   10.00
  -3   0 -15   -0.50    6.80
   3   0 -15    3.20    3.50
  -3   0  15    4.80    7.90
  -3   0  15    1.30    3.10
  -3   0 -15    4.20    9.80
   3   0  15   -4.00    8.30
  -3   0 -15    0.50    2.80
   3   0 -15   -3.10    7.30
  -3   0  16  149.79    8.80
   3   0 -16  142.29    9.60
  -3   0  16  150.58   10.00
  -3   0 -16  127.39   16.10
  -3   0 -16  158.38    9.60
  -3   0 -16  161.08   11.20
  -3   0 -17   -4.70    3.10
  -3   0  17   -4.00    3.10
  -3   0  17   -3.10    2.40
  -3   0  17    0.10    2.20
  -3   0 -17    4.80    3.90
   3   0 -17    0.30    3.00
   3   0 -18   43.10    5.00
  -3   0 -18   39.40    5.60
  -3   0 -18   47.50    6.30
  -3   0  18   37.30    6.10
  -3   0  18   34.60    4.20
  -3   0  18   33.70    5.00
  -3   0 -18   42.40    6.90
   3   0  18   43.10    4.80
  -3   0  19    0.60    2.00
  -3   0 -19   -5.30    3.90
  -3   0  19    0.10    2.60
  -3   0  19    2.80    2.10
   3   0  19   -3.40    2.50
  -3   0 -19   -0.60    3.20
  -3   0 -19   -3.20    3.70
   3   0 -19   -0.20    3.50
  -3   0 -20    5.20    3.90
  -3   0 -20    2.70    3.70
   3   0 -20    8.70    3.70
  -3   0  20    3.40    1.80
  -3   0  20    5.30    2.50
  -3   0  20    6.70    2.10
  -3   0 -20    6.60    3.10
   3   0  20    3.60    2.60
  -3   0  21    0.90    1.50
  -3   0 -21    0.90    2.80
  -3   0 -21    0.90    3.20
   3   0  21   -0.30    2.20
  -3   0 -21   -0.30    3.40
   3   0 -21    3.70    3.10
   3   0  21    0.20    1.70
  -3   0  21   -1.40    2.30
  -3   0  21   -0.90    1.70
   3   0  22    5.70    1.40
   3   0  22    2.00    2.00
  -3   0  22   -3.30    1.90
  -4   0   0   56.29    4.70
  -4   0   1    0.20    2.10
  -4   0   1    0.70    1.50
  -4   0   1   -1.30    1.90
  -4   0  -1   -0.60    3.10
  -4   0  -1   -1.40    2.00
  -4   0  -2  370.26   18.40
  -4   0   2  360.36   19.80
  -4   0  -2  372.26   22.00
   4   0  -2  401.96   20.90
  -4   0  -2  364.16   19.70
  -4   0  -2  371.86   18.50
  -4   0  -2  360.96   19.80
  -4   0   2  355.36   18.70
  -4   0   2  363.26   18.70
  -4   0   3   -2.00    2.80
   4   0   3   -2.50    2.50
  -4   0   3   -6.30    2.80
  -4   0   3   -5.20    2.30
  -4   0   3   -2.90    3.40
  -4   0  -3   -6.80    3.40
  -4   0  -3   -2.00    2.80
  -4   0  -3   -3.90    3.40
  -4   0  -3    2.80    3.40
  -4   0   3   -3.60    3.60
   4   0  -3   -2.00    3.70
  -4   0   3    4.20    3.70
  -4   0  -3    1.20    4.00
   4   0   4  246.98   14.40
  -4   0  -4  268.17   15.20
  -4   0   4  235.98   13.80
  -4   0  -4  241.68   13.70
  -4   0  -4  260.97   14.10
  -4   0  -4  256.77   13.80
   4   0  -4  265.27   15.70
  -4   0  -4  256.77   14.00
  -4   0   4  244.28   14.00
  -4   0  -4  238.18   13.30
  -4   0   4  232.68   13.80
   4   0   4  267.67   15.10
  -4   0  -4  224.78   13.70
  -4   0   4  269.47   15.40
  -4   0  -4  242.28   15.50
  -4   0   4  242.78   14.10
  -4   0  -5   -2.30    3.50
  -4   0  -5   -2.80    2.90
   4   0   5   -2.80    3.10
  -4   0   5   -3.70    2.40
  -4   0   5   -3.70    2.70
  -4   0   5    2.10    3.20
  -4   0  -5   -2.60    4.20
  -4   0  -5    0.40    2.60
  -4   0  -5   -1.00    2.50
  -4   0  -5   -2.30    3.80
  -4   0   5   -4.00    4.00
   4   0   5    1.10    3.20
  -4   0  -5   -4.40    3.30
   4   0  -5   -6.70    4.20
   4   0  -5   -1.30    4.40
  -4   0   5   -1.40    3.90
  -4   0  -5   -3.50    3.50
  -4   0   6  924.01   47.90
   4   0  -6  893.51   44.50
  -4   0  -6  899.31   44.80
  -4   0   6  848.02   52.49
  -4   0   6  875.71   45.20
  -4   0  -6  883.01   49.80
  -4   0  -6  896.61   47.70
   4   0  -6  902.81   48.00
   4   0  -6  811.72   50.49
  -4   0  -6  838.12   49.60
  -4   0  -6  916.01   52.39
   4   0   6  978.10   49.80
  -4   0  -6  908.51   45.00
   4   0   6  888.51   46.00
  -4   0   6  887.51   49.80
  -4   0  -6  912.01   47.00
  -4   0   6  922.01   46.50
  -4   0  -7    1.60    3.30
  -4   0  -7    0.20    4.10
   4   0   7   -5.30    3.20
  -4   0   7   -1.30    5.10
  -4   0  -7   -5.40    4.40
  -4   0   7   -9.60    5.30
   4   0  -7   -3.30    3.00
  -4   0  -7   -6.70    4.90
  -4   0  -7   -4.00    3.80
  -4   0   7   -2.80    3.80
  -4   0  -7   -2.10    4.40
   4   0   7    2.50    4.10
   4   0  -7   -5.60    3.70
  -4   0   7   -2.00    3.90
  -4   0   7   -6.20    4.10
  -4   0  -8   96.79    9.80
  -4   0  -8  119.29   10.60
   4   0  -8  117.79    8.70
  -4   0  -8  101.29    9.40
  -4   0  -8   91.09    8.50
  -4   0  -8  123.79    8.20
  -4   0   8  117.59    8.80
  -4   0  -8  104.09    8.40
  -4   0   8  115.09    9.00
   4   0  -8  100.29    7.40
   4   0   8   95.99    8.80
   4   0  -9   -1.30    3.70
  -4   0   9   -1.00    4.80
  -4   0  -9    0.90    4.90
  -4   0   9   -0.10    4.40
  -4   0  -9   -1.90    5.40
   4   0   9    1.20    4.80
   4   0  -9   -3.50    4.50
  -4   0  -9   -9.80    6.30
  -4   0  -9    5.20    5.60
  -4   0  -9    3.80    4.50
  -4   0  -9   -4.80    3.80
   4   0 -10  151.68   12.30
  -4   0  10  168.18   12.30
   4   0  10  172.38   12.70
  -4   0 -10  178.68   11.80
  -4   0 -10  170.58   12.00
  -4   0 -10  167.18   13.30
  -4   0  10  174.28    9.60
  -4   0  10  176.78   12.10
  -4   0 -10  165.78   11.20
   4   0  11    2.20    5.90
  -4   0 -11    9.70    6.60
  -4   0 -11   -3.60    4.70
  -4   0  11   -1.30    5.50
  -4   0 -11    0.90    4.90
  -4   0  11    0.80    2.10
  -4   0 -11   -0.90    6.00
  -4   0  11    8.20    5.70
   4   0 -11    7.50    5.50
  -4   0  12   17.80    4.10
  -4   0 -12   23.20    6.70
  -4   0  12   32.70    8.20
  -4   0  12   14.10    6.60
   4   0  12   25.80    7.80
  -4   0 -12   16.90    7.50
  -4   0 -12   35.40    7.20
   4   0 -12   19.90    6.60
  -4   0  13   -5.10    6.30
   4   0  13    4.50    7.30
  -4   0 -13    4.10    8.00
  -4   0  13   -2.40    2.50
  -4   0 -13   -0.60    5.50
   4   0 -13    7.40    6.50
  -4   0 -14    5.50    2.70
  -4   0 -14   -1.10    6.30
  -4   0 -14   -8.30    8.30
  -4   0  14    6.60    7.00
   4   0  14   10.70    8.50
  -4   0 -14    4.00    2.80
   4   0 -14   -0.40    6.60
  -4   0  14    0.50    3.00
  -4   0  15    0.80    3.10
  -4   0 -15   -1.00    6.50
   4   0  15  -10.30    8.30
  -4   0  15    7.20    7.90
  -4   0 -15    2.30    2.90
   4   0 -15    5.10    7.60
  -4   0 -15   -1.80    8.60
  -4   0  16  129.99    7.60
  -4   0  16  118.39    8.80
  -4   0 -16  116.49    8.30
   4   0 -16  127.09    8.40
  -4   0 -16  113.69   10.00
  -4   0  16  126.49    7.30
  -4   0 -17    1.60    4.00
   4   0 -17   -2.50    3.20
  -4   0 -17    3.20    3.20
  -4   0  17   -0.80    2.60
  -4   0  17    0.40    3.60
  -4   0  17    1.00    2.30
  -4   0  18   16.70    4.00
  -4   0 -18   16.10    4.60
   4   0 -18    8.40    3.30
  -4   0  18   22.10    4.50
  -4   0 -18   10.90    4.10
  -4   0 -18   20.70    5.20
  -4   0  18   12.40    3.20
  -4   0  19   -5.70    2.50
  -4   0  19   -0.80    1.90
  -4   0 -19    2.50    3.20
  -4   0  19   -0.30    2.10
   4   0 -19    1.70    3.50
  -4   0 -19   -3.70    3.80
  -4   0 -19    2.10    3.90
  -4   0  19   -0.20    3.20
  -4   0 -20    0.40    3.80
  -4   0  20    1.70    2.50
  -4   0 -20    4.40    3.20
  -4   0 -20    3.10    3.60
   4   0 -20    0.10    3.50
   4   0  20    1.60    2.40
  -4   0  20    5.50    1.80
  -4   0  20    2.90    2.00
  -4   0  21    2.20    2.40
   4   0  21    1.70    1.70
  -4   0  21   -1.00    1.40
   4   0  21   -0.20    2.20
  -4   0  21   -1.70    1.70
  -4   0 -21    2.90    3.30
  -4   0 -21   -0.20    2.80
  -4   0 -21    0.20    3.20
   4   0  22    6.20    2.00
  -4   0 -22    3.50    2.60
   4   0  22    5.40    1.50
  -4   0  22    6.70    2.00
  -5   0   0   -2.20    2.70
  -5   0  -1   -5.80    2.70
  -5   0  -1   -1.20    3.00
  -5   0   1   -0.70    2.20
  -5   0   1   -5.20    2.70
  -5   0   1   -6.20    2.30
   5   0  -2  167.88   10.30
  -5   0  -2  175.78    9.80
  -5   0   2  165.48    9.40
  -5   0  -2  162.88   10.30
  -5   0  -2  147.39    8.70
  -5   0  -2  173.08    8.80
  -5   0  -2  163.68   11.70
  -5   0   2  147.19   10.30
  -5   0   2  154.48    9.40
  -5   0   3    1.40    2.20
  -5   0  -3    0.10    4.30
  -5   0   3    5.90    3.60
   5   0   3    0.40    2.20
  -5   0   3   -3.80    3.50
  -5   0  -3    0.20    3.10
   5   0  -3   -1.10    3.90
  -5   0  -3   -2.00    3.00
  -5   0   3   -1.70    3.10
  -5   0  -3    3.10    3.50
  -5   0   3   -0.70    2.80
  -5   0  -3    3.40    3.40
  -5   0   3   -3.20    3.00
  -5   0   4   83.19    6.90
   5   0   4   87.49    6.00
   5   0  -4   88.49    7.90
  -5   0   4   95.79    7.40
  -5   0  -4   86.89    6.60
  -5   0  -4   87.69    7.00
  -5   0   4   83.79    6.70
  -5   0   4   87.49    6.40
   5   0   4   93.09    6.70
  -5   0   4   79.69    6.70
  -5   0  -4   72.79    5.30
  -5   0   4   82.79    7.10
  -5   0  -4   83.49    6.60
  -5   0  -4   83.49    7.80
  -5   0  -4   85.49    6.60
  -5   0  -4   82.29    5.80
  -5   0   4   84.39    6.00
  -5   0   5   -3.40    4.30
  -5   0   5    3.10    4.50
  -5   0  -5    0.10    3.90
   5   0   5    3.30    3.30
   5   0  -5    1.10    4.30
  -5   0   5    0.50    3.50
  -5   0  -5    0.50    2.60
  -5   0   5   -1.50    2.80
   5   0   5   -0.30    3.60
  -5   0   5   -0.50    3.00
  -5   0  -5    2.70    2.90
  -5   0  -5    2.50    4.30
  -5   0  -5   -4.00    3.10
  -5   0   5   -2.00    3.60
  -5   0  -5   -0.60    3.40
  -5   0  -5    1.60    2.50
  -5   0  -5   -1.60    3.80
  -5   0  -6  573.04   30.00
  -5   0  -6  617.84   34.90
  -5   0  -6  568.34   34.60
  -5   0  -6  584.24   31.60
  -5   0   6  593.64   31.20
  -5   0   6  586.34   30.90
  -5   0   6  600.24   32.10
  -5   0  -6  562.04   30.40
   5   0  -6  553.24   32.10
  -5   0  -6  589.44   31.10
  -5   0  -6  596.44   31.60
   5   0   6  616.84   33.20
  -5   0   6  604.44   35.20
  -5   0   7    0.40    4.50
  -5   0   7   -0.70    4.70
  -5   0   7   -3.00    3.80
  -5   0  -7   -0.40    5.30
  -5   0  -7   -8.50    4.30
  -5   0   7   -4.80    5.60
  -5   0  -7   -4.00    4.10
  -5   0  -7   -8.10    3.80
   5   0  -7   -8.10    3.70
  -5   0  -7    0.40    3.40
   5   0   7    0.00    3.80
   5   0  -8   68.39    7.10
   5   0   8   50.39    6.90
  -5   0  -8   65.19    8.80
  -5   0   8   54.79    7.10
  -5   0   8   46.70    7.60
  -5   0  -8   46.10    6.30
  -5   0  -8   55.39    5.90
  -5   0   8   58.19    6.90
  -5   0  -8   48.00    7.00
  -5   0  -8   48.70    6.90
  -5   0  -9   -4.50    5.20
   5   0  -9   -7.70    4.30
  -5   0   9   -1.70    4.80
  -5   0  -9    4.80    4.20
  -5   0  -9   -1.20    5.00
  -5   0  -9    4.00    4.60
   5   0   9    1.20    5.10
  -5   0  -9   -3.90    6.30
  -5   0   9    1.60    4.70
  -5   0 -10  120.89   11.50
  -5   0 -10  139.79   10.10
   5   0 -10  154.28   11.10
  -5   0 -10  147.09   10.10
  -5   0  10  137.59    8.10
  -5   0  10  138.89   10.80
  -5   0  10  142.59   10.80
  -5   0 -10  135.09   11.00
   5   0  10  135.49   11.10
   5   0  11   -1.00    5.80
  -5   0  11   -2.90    5.60
  -5   0 -11   -0.30    6.30
  -5   0 -11   -4.30    6.00
  -5   0  11   -0.70    2.20
  -5   0 -11   -2.00    4.40
  -5   0  11   -0.90    5.20
   5   0 -11   -2.40    5.30
  -5   0 -11   -6.50    4.80
  -5   0 -12  174.88   12.00
   5   0 -12  141.69   12.60
  -5   0 -12  159.28   13.20
  -5   0 -12  180.98   14.30
   5   0  12  154.38   13.60
  -5   0  12  159.28    9.60
  -5   0  12  172.48   13.10
  -5   0  12  161.68   12.90
  -5   0 -12  167.48   12.10
   5   0  13   -9.30    7.00
  -5   0 -13    4.20    5.80
   5   0 -13   -4.10    6.30
  -5   0  13   -7.30    6.00
  -5   0  13   -6.70    2.50
  -5   0 -13   -8.30    7.50
  -5   0 -14  108.99   12.90
  -5   0 -14  113.89    8.00
   5   0 -14  128.89   12.80
  -5   0  14  128.69    8.50
  -5   0 -14  124.29   11.20
   5   0  14  112.19   13.10
  -5   0  14  121.69    8.00
  -5   0  14  123.39   12.50
   5   0 -15   -0.30    7.50
  -5   0  15   -1.70    2.10
  -5   0 -15   -3.40    2.70
  -5   0 -15    4.10    8.20
  -5   0 -15   -2.90    6.50
  -5   0  15   -1.40    8.10
  -5   0  15    2.80    3.30
  -5   0  15   -2.20    2.70
  -5   0  16   15.40    3.60
  -5   0  16   20.60    3.70
  -5   0  16   10.90    3.70
  -5   0  16   14.10    2.90
  -5   0 -16   21.90    6.30
  -5   0  16   20.80    5.10
  -5   0 -16   17.60    3.50
   5   0 -16   20.80    5.70
  -5   0 -17   -0.60    3.20
  -5   0  17   -1.40    3.00
  -5   0  17    4.50    2.20
  -5   0  17    1.20    2.70
  -5   0 -17   -1.40    4.20
   5   0 -17   -6.00    3.20
  -5   0  17   -0.10    3.10
  -5   0  17    1.80    3.40
  -5   0 -18    8.80    4.20
   5   0 -18    3.80    3.10
  -5   0  18    6.10    3.20
  -5   0  18    7.30    3.30
  -5   0  18    4.60    2.20
  -5   0  18    2.80    2.90
  -5   0  18    5.30    3.60
  -5   0 -18    7.10    4.40
  -5   0 -18    2.70    3.30
  -5   0  18    7.10    2.50
  -5   0 -19   -4.40    3.70
  -5   0  19   -1.80    1.80
  -5   0 -19   -1.90    3.80
  -5   0 -19   -1.80    3.10
  -5   0  19    0.20    3.20
   5   0 -19    2.40    3.40
  -5   0  19    1.10    2.00
  -5   0  19    1.30    2.50
  -5   0 -20    2.00    2.90
  -5   0  20    1.70    1.60
  -5   0  20   -0.90    2.40
  -5   0 -20    1.00    3.50
  -5   0 -20   -0.30    3.60
  -5   0  20    2.10    1.90
  -5   0  21    0.90    1.70
  -5   0  21   -2.10    2.10
   5   0  21    1.30    1.70
  -5   0 -21    5.20    3.20
  -5   0 -21    0.40    3.20
  -5   0  21   -0.40    1.50
  -5   0 -21    1.30    2.80
  -5   0  22   -1.20    1.70
  -5   0 -22    1.10    2.40
  -6   0   0 9999.00  500.15
  -6   0   0 9816.72  506.55
  -6   0   1   -3.90    2.70
  -6   0   1   -4.50    3.50
  -6   0  -1   -5.30    3.50
  -6   0  -1   -1.30    3.70
  -6   0   1    0.00    2.80
  -6   0   1   -2.20    3.60
  -6   0   2  545.35   30.00
  -6   0   2  566.34   29.50
  -6   0  -2  575.14   27.50
  -6   0   2  570.24   28.00
  -6   0  -2  535.55   29.90
  -6   0   2  549.74   27.90
  -6   0  -2  567.64   29.70
  -6   0  -3   -1.50    3.40
  -6   0   3   -4.00    1.90
  -6   0   3   -6.00    3.30
  -6   0  -3   -1.00    3.30
   6   0  -3   -6.20    3.80
  -6   0   3   -6.40    3.00
  -6   0   3   -5.90    3.30
  -6   0  -3   -5.50    3.00
  -6   0  -3   -2.10    3.10
  -6   0   3   -5.10    3.70
   6   0   3    0.70    2.10
  -6   0   4  931.11   48.80
   6   0  -4  983.90   51.39
  -6   0  -4  962.80   48.20
  -6   0  -4  869.91   45.80
  -6   0  -4  878.71   45.40
   6   0   4  942.61   50.69
  -6   0   4  893.71   45.80
  -6   0  -4  932.81   45.50
  -6   0  -4  892.01   47.90
  -6   0   4  860.41   45.80
  -6   0   4  940.71   53.49
  -6   0   4  904.01   47.50
  -6   0   4  966.40   48.00
  -6   0  -5   -0.40    4.10
  -6   0  -5    0.90    4.20
  -6   0  -5   -2.60    4.10
  -6   0  -5   -4.70    3.20
  -6   0   5   -1.60    4.20
  -6   0   5    5.90    3.00
  -6   0   5    4.70    3.30
  -6   0   5    1.90    3.50
   6   0   5    0.60    3.30
  -6   0  -5   -3.90    3.10
  -6   0   5    4.40    4.60
  -6   0   5    3.60    3.90
  -6   0   6  684.83   35.90
  -6   0  -6  697.83   34.80
  -6   0  -6  665.03   39.80
  -6   0  -6  701.33   36.40
   6   0   6  674.83   38.10
  -6   0  -6  649.04   36.20
  -6   0  -6  668.93   35.90
  -6   0  -6  674.83   34.50
  -6   0   6  707.83   35.30
  -6   0   6  726.93   36.80
  -6   0  -6  654.13   39.60
  -6   0   6  666.23   40.30
  -6   0  -7    1.10    3.20
  -6   0   7   -4.60    3.70
  -6   0  -7   -0.40    5.00
  -6   0   7    5.10    5.10
   6   0   7   -1.00    4.00
  -6   0   7   -1.40    4.70
  -6   0  -7   -5.50    4.00
  -6   0  -7   -4.60    3.30
  -6   0  -7   -4.20    5.40
  -6   0  -7   -1.70    4.40
  -6   0   7    5.60    6.30
  -6   0  -8  176.08   12.30
   6   0   8  177.78   12.50
  -6   0   8  197.08   12.00
  -6   0  -8  197.08   13.40
  -6   0   8  175.48   12.20
  -6   0  -8  178.28   12.90
  -6   0  -8  193.18   11.30
  -6   0  -8  185.98   11.50
  -6   0   8  162.48   13.30
  -6   0   9    1.70    1.90
  -6   0   9   10.00    5.30
  -6   0   9    3.00    4.70
  -6   0  -9    7.30    7.10
   6   0   9    4.30    5.30
  -6   0  -9   -3.60    5.10
  -6   0  -9    0.90    3.90
  -6   0   9    6.20    6.10
  -6   0  -9   -2.10    4.30
  -6   0  -9   -0.50    5.70
  -6   0  10  150.18    8.80
  -6   0  10  166.58   11.70
   6   0  10  153.78   12.00
  -6   0  10  159.98   11.60
  -6   0 -10  151.78   10.60
  -6   0 -10  153.98   10.50
  -6   0 -10  145.89   11.80
  -6   0 -10  149.39   12.20
  -6   0  11   -1.30    2.20
  -6   0  11   -7.90    5.60
  -6   0 -11    0.90    4.50
  -6   0 -11    1.70    6.00
   6   0  11   -7.20    5.80
  -6   0  11    7.40    5.60
  -6   0 -11    4.40    5.00
   6   0 -11  -14.20    5.60
  -6   0 -11   -2.70    6.70
  -6   0 -12  949.80   52.39
  -6   0  12 1022.60   53.39
   6   0  12  958.10   55.49
  -6   0 -12  911.11   52.19
  -6   0 -12  977.10   49.80
   6   0 -12  949.71   53.59
  -6   0  12  978.70   51.99
  -6   0 -12  924.71   57.59
  -6   0  12 1013.40   48.10
  -6   0 -13   -1.20    7.10
  -6   0  13    3.30    2.80
   6   0  13   -2.60    7.50
   6   0 -13   -5.60    6.70
  -6   0 -13    6.40    5.80
  -6   0  13    5.00    6.90
   6   0 -14   63.79   10.70
   6   0  14   67.19   11.40
  -6   0  14   69.79    6.30
  -6   0  14   63.69    5.90
  -6   0  14   77.89   10.90
  -6   0 -14   73.49    6.00
  -6   0 -14   57.49   10.20
  -6   0  15   -0.40    3.20
  -6   0 -15   -5.40    7.10
   6   0 -15   -3.60    7.40
  -6   0  15   -3.70    2.60
  -6   0  15   -0.30    2.40
  -6   0 -15    1.60    3.00
  -6   0  15   -0.70    2.10
  -6   0 -15   -3.30    4.20
  -6   0  15   -4.30    7.10
  -6   0 -16   51.79    5.90
  -6   0  16   41.30    5.10
  -6   0 -16   37.40    7.50
  -6   0  16   48.90    4.50
  -6   0  16   52.79    6.00
  -6   0  16   41.00    6.10
  -6   0  16   44.10    6.20
  -6   0  16   52.09    4.40
  -6   0  17   -1.10    3.10
  -6   0  17   -2.50    2.10
   6   0 -17    3.50    3.50
  -6   0  17    1.40    3.50
  -6   0 -17    2.60    3.20
  -6   0  17   -0.30    2.60
  -6   0 -17   -2.50    3.80
  -6   0  17   -2.60    2.30
  -6   0  17   -3.50    3.10
  -6   0 -17   -1.30    4.20
  -6   0 -18    5.30    4.10
   6   0 -18   10.30    3.40
  -6   0  18   12.90    3.20
  -6   0 -18   12.30    3.40
  -6   0  18    9.30    2.50
  -6   0  18    9.10    3.30
  -6   0 -18   15.10    4.40
  -6   0  18    6.60    3.60
  -6   0  18    6.50    2.80
  -6   0 -19   -0.90    3.00
  -6   0  19    2.60    2.50
  -6   0 -19  -12.20    3.70
  -6   0  19   -0.10    1.80
  -6   0  19   -1.10    1.90
  -6   0  19    1.20    3.20
  -6   0 -19   -0.90    3.90
  -6   0  19    2.80    3.00
  -6   0  20   21.00    3.20
  -6   0  20   22.10    2.70
  -6   0  20   18.30    4.50
  -6   0 -20   15.50    4.10
  -6   0  20   14.50    3.70
  -6   0 -20   22.50    5.60
  -6   0 -20   26.70    4.60
  -6   0 -21   -6.00    3.20
  -6   0  21   -1.30    1.60
  -6   0  21    1.00    2.10
  -6   0  21    0.60    2.40
  -6   0 -21   -1.50    3.20
  -6   0 -21   -0.10    2.60
  -6   0  22   49.90    3.50
  -7   0   0   -4.60    3.50
  -7   0   0   -3.70    3.40
  -7   0  -1    0.00    3.70
  -7   0   1    0.50    3.50
  -7   0   1    2.20    2.50
  -7   0  -1    0.30    3.30
  -7   0   1    1.70    2.70
  -7   0   1   -3.40    3.50
  -7   0   2  244.08   12.70
  -7   0   2  247.78   12.60
  -7   0   2  201.28   14.10
  -7   0  -3   -3.50    3.70
  -7   0   3   -9.50    3.90
  -7   0   3   -3.60    3.40
   7   0  -3    1.70    3.90
   7   0   3   -5.30    1.70
  -7   0   3    4.80    3.90
  -7   0  -3   -4.80    3.50
  -7   0  -3    0.70    2.90
  -7   0  -3    1.80    3.00
  -7   0  -3   -4.10    2.70
  -7   0   3   -1.30    3.10
  -7   0   4  939.01   49.00
  -7   0   4  958.10   47.20
  -7   0   4  879.21   54.89
  -7   0  -4  934.41   47.30
  -7   0   4  971.60   49.60
  -7   0  -4  910.41   46.70
   7   0   4  990.10   52.19
  -7   0  -4  979.30   46.80
  -7   0  -4 1022.70   49.90
  -7   0  -4  954.60   53.99
  -7   0  -4  890.51   49.60
  -7   0   4  951.30   50.19
  -7   0   5   -9.60    4.20
  -7   0  -5   -7.30    4.00
  -7   0  -5   -2.60    3.40
   7   0   5   -3.10    3.30
  -7   0  -5    3.20    4.50
  -7   0   5   -1.80    4.10
  -7   0  -5   -4.80    3.40
  -7   0   5   -1.70    4.00
  -7   0   5    5.40    4.70
  -7   0   5   -2.00    3.50
  -7   0   5    1.80    3.10
  -7   0  -6  194.98   12.80
  -7   0   6  207.48   13.80
  -7   0  -6  196.18   11.90
  -7   0   6  207.08   12.70
  -7   0   6  192.08   12.20
  -7   0   6  218.08   13.70
   7   0   6  196.28   12.70
  -7   0  -6  210.28   15.50
  -7   0   6  198.58   12.80
  -7   0  -6  195.78   12.90
  -7   0  -6  211.38   12.90
  -7   0  -7   -3.30    5.80
  -7   0   7   -0.50    4.60
  -7   0  -7    0.70    4.40
  -7   0   7   -2.50    3.80
  -7   0  -7   -2.30    5.10
  -7   0   7   -0.60    4.90
   7   0   7    5.80    4.20
  -7   0   7    0.70    6.20
  -7   0   8   53.09    9.30
  -7   0   8   43.70    6.40
  -7   0  -8   42.40    7.40
  -7   0   8   43.20    7.00
  -7   0   8   42.40    7.20
  -7   0  -8   41.80    5.00
  -7   0  -8   63.79    8.90
   7   0   8   45.00    6.80
  -7   0  -8   46.90    6.20
  -7   0   9   -0.30    6.20
  -7   0   9   -1.90    4.90
  -7   0  -9    4.40    4.70
  -7   0  -9    9.10    7.00
   7   0   9    0.00    5.30
  -7   0  -9    2.10    4.10
  -7   0   9   -1.40    1.80
  -7   0   9    4.90    4.60
  -7   0  -9    3.40    4.40
  -7   0  -9    4.50    6.10
  -7   0  -9   -1.50    3.70
  -7   0  10   52.79    7.60
  -7   0 -10   58.99    7.50
  -7   0  10   63.89    8.30
  -7   0  10   62.09    5.00
  -7   0 -10   62.49    6.40
  -7   0 -10   73.19    9.00
  -7   0 -10   64.19    7.60
  -7   0 -10   69.99   11.20
  -7   0  10   75.89    9.60
   7   0  10   66.49    8.50
  -7   0  11   -7.10    6.10
  -7   0  11   -1.60    5.30
  -7   0 -11    1.50    4.30
  -7   0  11   -0.20    2.30
  -7   0 -11    7.80    5.60
  -7   0 -11    0.80    5.00
  -7   0 -11  -10.30    6.30
   7   0  11   -5.80    6.40
  -7   0  12  150.58    9.00
  -7   0  12  147.09   12.70
  -7   0 -12  146.69   12.10
  -7   0  12  130.19   12.10
   7   0  12  153.78   13.40
  -7   0 -12  141.69   12.90
  -7   0 -13   -0.30    2.40
  -7   0  13   -5.00    2.70
  -7   0  13   -7.40    6.40
   7   0  13  -11.80    7.20
  -7   0  13   -2.00    2.70
  -7   0  14   41.90    4.30
  -7   0  14   80.89    9.80
  -7   0  14   47.40    5.40
   7   0  14   55.49   11.20
  -7   0 -14   57.99    5.30
  -7   0  14   58.09    6.20
  -7   0  15    2.20    2.40
  -7   0  15   -0.60    2.90
  -7   0 -15    2.80    4.10
  -7   0  15   -0.30    3.20
  -7   0  15    1.20    2.50
  -7   0  15    0.90    2.10
  -7   0 -15   -4.60    3.00
  -7   0  16   94.09    6.10
  -7   0 -16   93.99   11.90
  -7   0 -16  106.59    8.70
  -7   0  16   82.19    8.00
  -7   0  16   98.59    7.90
  -7   0  16   98.59    7.60
  -7   0 -16  102.19    8.90
  -7   0 -16  110.79    7.60
  -7   0  16   97.39    6.40
  -7   0  16   99.59    6.90
  -7   0  17    1.00    3.00
  -7   0  17    1.80    3.10
  -7   0 -17   -0.70    4.00
  -7   0  17    0.60    2.30
  -7   0  17    1.70    2.10
   7   0 -17    0.00    3.60
  -7   0 -17   -3.20    3.20
  -7   0  17    0.40    3.50
  -7   0 -17    0.20    4.30
  -7   0  17   -4.70    2.50
  -7   0  18    2.00    2.20
  -7   0 -18    4.80    4.10
  -7   0  18   -2.00    2.40
  -7   0 -18    6.30    3.20
  -7   0 -18    8.80    4.20
  -7   0  18    4.10    3.10
  -7   0  18    3.50    2.00
  -7   0  18    7.70    3.50
   7   0 -18    3.30    3.30
  -7   0  19   -0.30    2.70
  -7   0  19   -0.90    2.40
  -7   0  19    0.40    1.70
  -7   0 -19    4.20    4.10
   7   0 -19   -1.70    2.70
  -7   0 -19   -0.90    3.00
  -7   0 -19   -0.80    3.90
  -7   0  19   -1.80    2.00
  -7   0 -20   14.10    3.90
  -7   0  20   17.80    3.10
  -7   0  20   21.80    2.60
  -7   0  20   19.90    4.40
  -7   0  20   13.80    3.50
  -7   0 -20   18.20    4.30
  -7   0 -20   23.40    5.80
  -7   0  21    0.00    1.50
  -7   0  21   -3.10    2.30
  -7   0 -21    2.30    2.40
  -7   0 -21   -3.40    3.20
  -7   0 -21   -4.60    2.60
  -7   0  21    0.80    2.00
  -7   0 -22    6.90    2.30
  -7   0  22    6.00    1.70
  -8   0   0  420.06   23.40
  -8   0   0  410.96   22.50
  -8   0   1    0.70    3.70
  -8   0  -1   -1.00    3.60
  -8   0  -1   -7.40    3.60
  -8   0   1   -1.50    2.60
  -8   0   1   -9.20    3.70
  -8   0  -3    0.20    4.00
  -8   0  -3   -5.60    3.10
  -8   0  -3   -2.90    2.90
  -8   0   3    1.70    3.80
  -8   0   3   -6.50    3.90
  -8   0  -3   -2.80    4.00
  -8   0  -3   -0.20    2.90
  -8   0   3   -1.60    3.60
  -8   0  -3   -0.70    3.00
  -8   0   3   -3.30    3.90
  -8   0  -3   -4.20    3.00
  -8   0  -4  693.93   36.60
  -8   0   4  774.92   39.10
  -8   0  -4  739.53   51.29
  -8   0  -4  727.13   41.80
  -8   0  -4  739.53   39.10
   8   0   4  754.62   40.30
  -8   0   4  713.73   38.10
  -8   0  -4  700.93   36.30
  -8   0  -4  748.33   38.90
  -8   0  -4  706.23   36.30
  -8   0   4  726.03   36.80
  -8   0  -5   -4.50    3.20
  -8   0   5    0.70    4.90
  -8   0   5   -3.00    2.70
  -8   0  -5    1.00    4.40
  -8   0   5   -1.80    3.90
  -8   0  -5   -1.50    4.80
  -8   0   5   -4.40    3.40
  -8   0  -5   -2.70    3.70
  -8   0  -5    2.10    3.50
  -8   0  -5   -1.40    3.80
   8   0   5    0.40    3.40
  -8   0   5    3.50    4.50
  -8   0  -6 1196.68   79.79
   8   0   6 1208.18   63.19
  -8   0   6 1180.38   59.39
  -8   0  -6 1019.40   59.59
  -8   0   6 1200.18   66.59
  -8   0  -6 1142.89   56.89
  -8   0   6 1159.18   57.59
  -8   0   6 1013.80   66.49
  -8   0   6 1151.48   60.69
  -8   0  -6 1214.88   65.19
  -8   0   6 1043.90   59.49
  -8   0  -6 1153.98   57.09
  -8   0  -6 1133.99   60.09
  -8   0  -7    0.30    5.30
  -8   0  -7   -0.30    5.80
   8   0   7    0.40    4.20
  -8   0   7   -4.90    3.80
  -8   0   7    5.80    6.60
  -8   0   7    3.30    4.90
  -8   0   7   -5.50    4.90
  -8   0  -7    6.90    4.60
  -8   0   8   81.79    7.30
  -8   0   8   72.79    8.30
  -8   0   8   65.39    4.90
   8   0   8   80.99    8.00
  -8   0   8   77.09    8.10
  -8   0  -8   72.49    8.60
  -8   0  -8   69.49    9.40
  -8   0   8   68.19   10.50
  -8   0  -8   77.29    7.30
  -8   0   9   -4.50    4.40
  -8   0  -9  -11.00    6.70
  -8   0  -9   -4.80    6.10
  -8   0  -9    5.00    4.80
  -8   0   9   -7.20    6.00
  -8   0   9   -2.40    5.20
   8   0   9   -0.90    5.30
  -8   0   9    0.00    1.90
  -8   0  10  669.83   35.40
  -8   0  10  640.04   32.20
  -8   0  10  634.64   39.50
  -8   0 -10  644.34   35.50
   8   0  10  685.33   37.60
  -8   0  10  642.54   35.80
  -8   0 -10  624.94   36.00
  -8   0 -10  610.64   33.70
  -8   0  11    0.50    2.40
  -8   0 -11   -1.80    7.30
   8   0  11    0.00    6.90
  -8   0  11    0.10    5.70
  -8   0 -11   -4.20    5.50
  -8   0  11    4.10    8.00
  -8   0  11    5.00    6.70
  -8   0  12  103.89   13.30
  -8   0 -12  118.19   12.60
  -8   0  12  141.59   11.40
  -8   0  12  131.39    8.30
   8   0  12  136.89   12.60
  -8   0  13    3.90    3.00
  -8   0 -13   -3.60    8.40
  -8   0  13   -1.50    6.40
  -8   0  13   -1.30    2.10
   8   0  13   -3.80    8.10
  -8   0 -13    2.30    2.40
  -8   0  13   -0.70    2.40
  -8   0  14    8.90    7.00
  -8   0  14   19.40    4.60
  -8   0 -14   31.30    4.40
  -8   0  14    9.00    2.70
   8   0  14   51.09   11.20
  -8   0  14   26.40    5.30
  -8   0  15    2.30    2.40
  -8   0  15    0.40    2.70
  -8   0 -15    3.50    7.50
  -8   0  15   -3.80    3.00
  -8   0  15    0.40    2.50
  -8   0 -15    6.90    4.30
  -8   0  15   -2.40    3.00
  -8   0  15   -0.40    2.10
  -8   0 -15    0.10    3.90
  -8   0 -15   -6.10    2.90
  -8   0  16   26.50    4.30
  -8   0  16   34.60    5.60
  -8   0  16   29.30    4.60
  -8   0  16   32.60    5.40
  -8   0 -16   44.60    5.40
  -8   0  16   33.60    3.80
  -8   0 -16   36.40    6.80
  -8   0  16   37.20    5.90
  -8   0 -16   32.20    6.60
  -8   0 -16   44.20   10.50
  -8   0  17   -1.90    3.00
  -8   0  17   -1.50    2.90
  -8   0 -17   -6.30    4.10
  -8   0  17    2.20    2.10
  -8   0 -17    1.00    4.00
  -8   0  17   -4.30    2.50
  -8   0 -17    0.70    3.20
  -8   0  17    2.40    2.30
  -8   0  17   -3.00    3.30
  -8   0  18   18.70    3.10
  -8   0  18   24.60    5.60
  -8   0  18   20.10    4.90
  -8   0  18   23.70    4.20
   8   0 -18   27.10    5.00
  -8   0 -18   29.20    5.00
  -8   0  18   19.40    3.70
  -8   0 -18   34.20    6.80
  -8   0 -18   33.40    6.40
   8   0 -19   -5.00    2.60
  -8   0 -19    0.80    3.80
  -8   0 -19    0.90    2.90
  -8   0  19    0.50    2.40
  -8   0  19    0.20    2.00
  -8   0  19    0.90    2.70
  -8   0 -19    0.10    4.00
  -8   0  19    1.90    1.80
  -8   0 -20   32.80    5.40
  -8   0  20   32.80    3.20
  -8   0  20   29.20    3.80
  -8   0 -20   29.60    6.00
  -8   0 -20   32.20    4.40
  -8   0  20   36.30    4.60
  -8   0 -21    0.10    3.00
  -8   0 -21   -0.50    2.80
  -8   0  21   -1.70    1.70
  -8   0  21   -1.70    1.40
  -8   0  21    6.20    2.30
  -8   0 -21   -1.60    2.20
  -8   0 -22   50.89    4.60
  -9   0   0   -8.20    3.10
  -9   0   0   -2.90    4.20
  -9   0   0   -3.80    4.00
  -9   0   0    3.60    3.00
  -9   0  -1   -3.80    3.00
  -9   0   1   -2.50    3.40
  -9   0  -1    2.00    4.20
  -9   0  -1   -0.50    3.00
  -9   0   1   -4.20    4.20
  -9   0   1   -3.10    4.20
  -9   0   1   -4.60    2.70
  -9   0   1    1.10    2.60
  -9   0  -1   -3.10    4.20
  -9   0  -2  398.46   23.80
  -9   0   2  404.36   20.60
  -9   0   2  405.96   22.00
  -9   0   2  403.26   20.70
  -9   0   2  417.86   23.30
  -9   0   2  391.36   21.50
  -9   0  -2  404.26   29.10
  -9   0  -2  405.06   22.40
  -9   0  -2  410.56   23.30
  -9   0  -3    0.20    3.10
  -9   0   3    4.50    4.30
  -9   0  -3   -2.40    4.70
  -9   0  -3   -3.20    3.30
  -9   0  -3    1.30    2.70
  -9   0  -3    0.50    4.10
  -9   0   3   -0.30    3.80
  -9   0  -3    0.60    3.30
  -9   0   3    3.40    4.40
  -9   0   3   -0.30    3.90
  -9   0  -4  354.86   20.10
  -9   0  -4  319.97   20.30
  -9   0   4  353.76   18.60
  -9   0   4  347.17   20.10
   9   0   4  328.27   19.20
  -9   0  -4  370.56   18.00
  -9   0  -4  339.37   17.90
  -9   0  -4  326.27   19.40
  -9   0  -4  328.77   24.80
  -9   0   4  332.47   18.80
  -9   0  -4  338.17   17.80
  -9   0  -5   -0.90    3.40
  -9   0  -5    0.90    5.20
  -9   0   5    2.80    4.30
  -9   0   5    1.00    5.70
  -9   0  -5   -0.80    3.50
  -9   0   5   -7.10    4.50
  -9   0  -5   -0.80    4.10
   9   0   5    6.20    3.70
  -9   0  -5    0.20    4.70
  -9   0  -5   -1.20    3.90
  -9   0   6  148.09   11.40
  -9   0   6  132.09   11.00
  -9   0  -6  122.39   10.50
  -9   0  -6  118.89   10.30
  -9   0  -6  130.39    9.90
  -9   0   6  133.49    8.40
  -9   0  -6  132.79    9.90
  -9   0   6  137.79    9.80
  -9   0  -6  131.79   11.50
  -9   0   6  111.19    9.40
   9   0   6  119.69    9.10
  -9   0  -6  125.39    8.90
  -9   0  -7   -2.40    4.50
  -9   0   7  -18.70    6.30
  -9   0  -7   -0.90    4.40
  -9   0   7   -4.90    4.70
   9   0   7   -4.80    4.50
  -9   0  -7  -12.10    5.60
  -9   0   7   -8.60    3.40
  -9   0  -7   -2.10    5.70
  -9   0  -8   18.40    7.00
  -9   0   8    0.70    7.20
  -9   0   8   -0.90    5.10
  -9   0   8    2.10    1.80
  -9   0  -8    9.90    6.40
  -9   0   8    9.20    4.30
   9   0   8   25.00    6.20
  -9   0  -8    4.70    4.90
   9   0   9   -3.90    5.40
  -9   0  -9   -1.50    4.90
  -9   0   9   12.90    5.70
  -9   0   9    2.40    2.00
  -9   0   9    4.80    4.50
  -9   0  -9   -1.00    4.40
  -9   0  -9    0.70    6.80
  -9   0  -9   -8.00    7.20
  -9   0 -10   47.10    7.90
  -9   0 -10   67.99   10.80
  -9   0  10   53.69    7.50
  -9   0 -10   55.39    9.60
  -9   0  10   44.40    4.80
   9   0  10   55.69    8.50
  -9   0  10   54.79    8.50
  -9   0 -10   49.99    7.40
  -9   0  11    2.40    5.50
  -9   0  11   -3.20    2.40
  -9   0  11   -4.70    6.10
  -9   0 -11   -6.40    5.50
   9   0  11    5.00    7.10
  -9   0 -11    2.80    8.00
  -9   0 -12   -2.80    7.90
  -9   0  12   27.20    7.70
   9   0  12    9.80    7.90
  -9   0 -12   37.50    8.60
  -9   0  12   14.30    3.10
  -9   0  13   -0.10    2.40
  -9   0  13    3.10    3.00
  -9   0 -13   -1.70    2.50
  -9   0  13   -4.90    6.10
  -9   0  13    0.20    2.00
  -9   0 -13    7.30    9.20
   9   0  13   -2.80    8.20
  -9   0 -13    8.90    7.00
  -9   0  14    7.70    7.40
  -9   0  14   12.20    3.30
  -9   0  14   10.50    2.50
  -9   0 -14   15.00    7.70
  -9   0 -14   16.20    4.10
  -9   0  14    7.60    3.00
  -9   0  14    9.30    3.20
  -9   0 -14   15.80    4.40
  -9   0 -15    2.20    4.20
  -9   0  15   -0.80    3.30
  -9   0 -15   -1.30    3.90
  -9   0  15    0.70    2.30
  -9   0  15    0.90    2.60
  -9   0  15    4.10    3.10
  -9   0 -15   -3.10    7.10
  -9   0 -15   -4.50    3.00
  -9   0  15   -0.60    1.90
  -9   0  15   -0.70    2.70
  -9   0  16    2.80    2.00
  -9   0  16    3.60    2.60
  -9   0  16    6.40    2.40
  -9   0  16    4.30    3.40
  -9   0 -16    7.40    4.20
  -9   0 -16    3.60    4.60
  -9   0  16    6.30    3.20
  -9   0  16    9.90    3.20
  -9   0 -16    4.30    3.20
  -9   0  17   -2.50    3.00
  -9   0 -17   -0.30    3.00
  -9   0  17    1.30    1.90
  -9   0 -17    2.00    4.00
  -9   0  17    0.80    2.30
  -9   0  17    4.40    3.50
  -9   0 -17    2.70    2.00
  -9   0 -17   -4.80    4.20
  -9   0  17    2.70    2.60
  -9   0  18   -7.30    3.00
  -9   0 -18    1.40    4.10
  -9   0 -18    3.90    3.00
   9   0 -18    9.20    3.40
  -9   0  18    3.60    2.50
  -9   0  18    1.90    1.90
  -9   0 -18   -0.90    4.10
  -9   0  18   -2.80    2.10
  -9   0  18   -3.60    2.90
  -9   0 -18    0.20    1.80
  -9   0 -19    0.90    2.90
  -9   0 -19    4.10    3.90
   9   0 -19    5.60    2.80
  -9   0  19    0.30    2.70
  -9   0  19    1.10    1.60
  -9   0 -19   -5.60    3.60
  -9   0  19    2.30    2.00
  -9   0  19    1.30    2.30
  -9   0 -20    0.30    3.00
  -9   0  20   -0.50    1.70
  -9   0 -20    5.00    2.60
  -9   0 -20    0.10    3.30
  -9   0  20    0.80    2.50
  -9   0 -20   -0.80    3.40
  -9   0  20   -6.50    1.90
  -9   0 -21    0.30    2.50
  -9   0  21    1.60    1.60
  -9   0 -21   -2.60    2.80
 -10   0   0  296.77   21.40
 -10   0   0  278.97   18.10
 -10   0   0  274.87   17.40
 -10   0   0  299.97   16.80
 -10   0  -1   -6.00    4.60
 -10   0   1   -3.50    4.40
 -10   0   1    7.40    4.60
 -10   0   1    2.10    3.80
 -10   0  -1   -2.20    4.40
 -10   0  -1    0.50    3.10
 -10   0  -1   -4.90    3.50
 -10   0   1    1.00    3.10
 -10   0   2 1052.29   54.29
 -10   0   2 1108.09   54.39
 -10   0  -2 1103.89   63.19
 -10   0   2 1115.19   57.09
 -10   0  -2 1129.29   58.29
 -10   0  -2 1122.19   58.79
 -10   0   2 1140.29   58.79
 -10   0  -2 1112.69   77.59
 -10   0  -3   -1.00    5.00
 -10   0   3   -6.70    4.40
 -10   0  -3   -1.50    4.40
 -10   0  -3   -0.20    3.20
 -10   0   3   -1.30    4.50
 -10   0   3   -6.10    3.60
 -10   0  -3    4.70    3.80
 -10   0  -4  849.61   43.50
 -10   0  -4  926.21   62.09
 -10   0  -4  912.51   43.60
 -10   0   4  876.81   46.00
 -10   0   4  907.91   47.40
 -10   0  -4  866.61   46.90
  10   0   4  851.91   48.60
 -10   0  -4  908.41   47.50
 -10   0  -4  885.91   50.59
 -10   0   4  885.31   44.40
 -10   0  -4  833.72   44.10
 -10   0   5   -0.50    6.10
 -10   0  -5    6.20    5.60
 -10   0   5   -4.50    4.40
 -10   0  -5    6.90    4.70
 -10   0  -5   -2.00    4.80
 -10   0  -5    1.10    3.80
 -10   0  -5   -1.10    4.10
 -10   0   5   -2.80    4.50
 -10   0  -5    1.80    3.70
  10   0   5   -0.50    3.50
 -10   0   6  325.07   19.40
 -10   0  -6  334.17   19.50
 -10   0  -6  306.57   19.90
 -10   0  -6  330.77   18.60
 -10   0   7   -0.60    6.90
 -10   0  -7    2.30    6.00
 -10   0  -7    1.60    4.30
 -10   0  -7    1.10    4.30
  10   0   7   -2.10    4.70
 -10   0   7   -4.10    3.30
 -10   0   7   -1.70    1.60
 -10   0   7   -1.70    5.20
 -10   0  -7    2.10    6.00
 -10   0   8   52.59    6.00
 -10   0  -8   52.49    8.90
 -10   0  -8   57.39    7.00
 -10   0   8   49.90    7.70
 -10   0  -8   64.29    7.80
 -10   0  -8   49.60    9.00
 -10   0   8   53.89   10.00
  10   0   8   57.29    7.40
 -10   0   8   48.60    4.30
 -10   0  -9   -6.70    5.00
 -10   0  -9   -1.80    7.50
 -10   0   9    2.50    4.50
 -10   0   9    0.40    2.10
 -10   0  -9   -2.80    5.10
 -10   0   9    5.10    5.70
  10   0   9   -2.40    6.00
 -10   0  -9   -9.90    6.70
 -10   0 -10  112.19   12.50
  10   0  10  162.58   12.20
  10   0  11    1.60    7.00
 -10   0 -11  -21.60    7.30
 -10   0  11    1.40    5.40
 -10   0 -11    2.00    5.80
 -10   0  11   -1.40    2.50
 -10   0 -12    7.70    3.50
 -10   0 -12   -2.00    8.50
 -10   0  12    5.80    2.50
 -10   0 -12   11.20    6.60
 -10   0  12    6.30    2.10
  10   0  12   15.80    8.20
 -10   0  12   -0.90    2.70
 -10   0 -12    4.50    2.30
 -10   0  12   -2.10    5.90
 -10   0  13    0.70    2.90
 -10   0 -13   -6.70    9.40
 -10   0  13   -2.60    1.90
 -10   0 -13    1.00    7.00
 -10   0  13   -1.10    2.60
 -10   0 -13    0.90    3.50
 -10   0  13   -0.60    1.90
 -10   0  13    5.70    6.30
 -10   0 -13    1.30    2.70
  10   0  13   -4.00    8.20
 -10   0 -14  211.38   14.30
 -10   0 -14  206.38   13.40
 -10   0 -14  188.78   16.90
 -10   0  14  213.38   12.50
 -10   0  14  225.88   11.10
 -10   0  14  192.48   15.40
 -10   0  14  236.88   11.20
 -10   0 -14  213.08   12.30
 -10   0  14  212.98   11.50
 -10   0  14  223.18   12.60
 -10   0  14  218.08   12.70
 -10   0  15   -0.70    1.90
 -10   0 -15   -3.40    4.40
 -10   0  15   -2.90    3.30
 -10   0 -15   -2.70    2.00
 -10   0 -15    3.70    4.10
 -10   0  15   -2.50    2.80
 -10   0  15    0.10    2.30
 -10   0 -15   -0.70    3.00
 -10   0 -15   -5.70    7.20
 -10   0  15    0.40    3.10
 -10   0  15    0.00    2.50
 -10   0 -16  152.28    9.20
 -10   0  16  131.19    9.30
 -10   0 -16  155.98   10.80
 -10   0  16  135.09    9.30
 -10   0  16  154.98    8.20
 -10   0  16  143.19    7.90
 -10   0 -16  130.49    7.80
 -10   0 -16  154.48   11.10
 -10   0  16  137.29    8.50
 -10   0  16  146.59    9.60
 -10   0  17    0.50    1.90
 -10   0  17    0.90    2.50
 -10   0  17   -3.60    2.90
 -10   0 -17   -1.50    1.80
 -10   0 -17   -2.30    4.30
 -10   0  17    1.60    3.30
 -10   0 -17    4.90    3.00
 -10   0  17    1.00    2.30
 -10   0 -17    4.00    4.10
 -10   0 -18   -1.10    4.00
 -10   0  18    2.40    2.40
 -10   0 -18   16.20    4.30
 -10   0  18    0.30    2.70
 -10   0  18    4.90    1.80
 -10   0 -18    1.00    4.10
  10   0 -18    1.10    3.30
 -10   0  18    4.90    2.10
 -10   0  18    0.20    3.20
 -10   0 -18   13.40    2.90
 -10   0 -19    2.10    3.30
 -10   0 -19    1.60    2.90
 -10   0 -19   -6.60    3.60
 -10   0  19   -1.30    2.60
  10   0 -19    5.70    2.80
 -10   0  19    2.10    1.90
 -10   0  19   -1.60    2.20
 -10   0 -19   -3.50    3.80
 -10   0 -20   12.20    3.30
 -10   0  20    8.50    2.60
 -10   0 -20   11.20    3.20
 -10   0  20    3.80    1.90
 -10   0 -20   18.90    5.10
 -10   0  20    4.90    1.60
 -10   0 -20    4.90    3.30
 -10   0 -21   -2.70    2.60
 -10   0 -21    0.30    2.40
 -11   0   0  -10.60    4.70
 -11   0   0   -5.80    5.00
 -11   0   0    0.60    3.70
 -11   0   0    2.00    3.40
 -11   0  -1    0.50    4.00
 -11   0   1    0.90    5.00
 -11   0   1    7.10    5.30
 -11   0  -1   -0.90    3.70
 -11   0   1    4.40    4.30
 -11   0  -1    0.30    5.00
 -11   0  -1   -3.10    5.10
 -11   0   2   72.29    6.20
 -11   0  -2   69.69    7.70
 -11   0  -2   67.89    8.50
 -11   0   2   70.09    7.30
 -11   0   2   73.79    5.90
 -11   0  -2   63.19    6.80
 -11   0   2   48.00    8.90
 -11   0  -2   53.39    8.80
 -11   0  -3   -0.80    3.80
 -11   0  -3   -3.70    3.50
 -11   0   3    3.60    4.80
 -11   0   3    6.60    4.00
 -11   0  -3   -0.60    5.70
 -11   0   3   -2.40    4.90
 -11   0  -3   -0.70    4.80
 -11   0   4   41.30    8.20
 -11   0  -4   37.80    8.30
 -11   0  -4   27.00    7.20
 -11   0  -4   40.70    7.50
 -11   0   4   38.10    6.20
 -11   0  -4   48.10    6.30
 -11   0   4   25.70    6.60
 -11   0  -4   32.00    4.80
 -11   0   5   -1.20    5.20
 -11   0  -5   -1.10    3.80
 -11   0  -5    5.90    5.90
  11   0   5   -1.10    3.70
 -11   0   5   -7.10    5.80
 -11   0  -5    7.20    4.80
 -11   0   5   -1.70    4.90
 -11   0  -5    0.50    4.10
 -11   0  -5    2.70    5.00
  11   0   6   55.59    6.40
 -11   0  -6   76.69    7.70
 -11   0   6   74.49    7.80
 -11   0   6   58.69    8.90
 -11   0  -6   42.20    8.20
 -11   0  -6   65.99    7.70
 -11   0  -6   65.59   10.10
 -11   0  -7   10.30    6.50
 -11   0  -7   -6.60    2.30
 -11   0  -7    2.90    6.90
 -11   0   7   -0.50    7.10
 -11   0   7    3.90    5.50
  11   0   7    6.80    5.20
 -11   0  -7    1.70    4.80
 -11   0   7   -0.70    1.70
 -11   0   8   33.20    3.70
 -11   0   8   35.90    9.50
  11   0   8   40.20    6.80
 -11   0  -8   30.80    8.30
 -11   0  -8   31.60    7.30
 -11   0  -8   23.70    8.00
 -11   0   8   38.40    7.50
 -11   0  -9    0.30    7.50
 -11   0   9    0.90    6.30
 -11   0   9   -0.90    2.00
 -11   0  -9   -3.50    5.00
  11   0   9    0.80    6.10
 -11   0  10   89.09   10.20
 -11   0 -10   87.09   11.40
 -11   0  10   86.89    6.10
 -11   0 -10   74.39    9.40
  11   0  10   86.89   10.20
 -11   0 -11   -4.90    6.00
 -11   0 -11  -10.70    8.60
 -11   0  11    0.10    2.50
  11   0  11    1.80    7.70
 -11   0 -11    2.80    3.20
 -11   0 -12  101.59    7.60
 -11   0  12   87.59    6.50
  11   0  12   87.19   11.70
 -11   0  12   74.19    5.60
 -11   0  12   88.49    6.70
 -11   0 -12   93.99   10.60
 -11   0 -12   90.29   12.40
 -11   0  13   -1.10    3.00
 -11   0 -13   -2.60    1.90
 -11   0 -13   -3.70    2.80
 -11   0 -13    0.80    3.70
 -11   0  13    1.30    2.50
 -11   0 -13   16.30   10.10
 -11   0  13    0.30    3.00
 -11   0  13    2.50    1.90
 -11   0 -13    5.20    6.80
 -11   0  13   -3.80    2.10
  11   0  13    3.90    9.30
 -11   0  14   16.70    5.00
 -11   0  14    6.30    2.50
 -11   0  14    3.80    3.30
 -11   0 -14    5.30    2.00
 -11   0  14    4.50    2.40
 -11   0  14    6.00    2.10
 -11   0 -14    7.40    4.70
 -11   0 -14   13.80    4.20
 -11   0 -14    1.90    7.30
 -11   0  14    6.50    2.90
 -11   0  15   -1.20    2.00
 -11   0 -15   -2.60    4.30
 -11   0 -15   -1.30    4.00
 -11   0  15    0.70    2.50
 -11   0 -15   -5.90    7.40
 -11   0  15    3.90    2.90
 -11   0 -15    1.60    2.90
 -11   0  15    3.70    2.40
 -11   0  15   -2.40    3.10
 -11   0 -15   -0.40    1.90
 -11   0  15    0.10    3.00
 -11   0 -16    9.10    4.60
 -11   0  16    3.10    2.50
 -11   0  16    2.70    3.40
 -11   0  16    2.00    2.00
 -11   0 -16   10.30    4.30
 -11   0  16    5.10    2.50
 -11   0  16    6.00    3.10
 -11   0 -16    5.20    1.90
 -11   0 -17    0.50    1.80
 -11   0  17   -3.30    3.20
 -11   0 -17   -2.30    4.20
 -11   0  17    1.60    2.50
 -11   0 -17    3.30    4.30
 -11   0 -17    5.40    3.00
 -11   0  17    0.80    1.80
 -11   0  17   -4.00    2.80
 -11   0  17    2.20    2.10
 -11   0 -18   -4.20    3.90
 -11   0 -18    2.60    3.90
  11   0 -18    0.10    3.20
 -11   0  18    5.00    2.40
 -11   0  18    1.50    2.80
 -11   0 -18   -1.70    3.40
 -11   0 -18    7.80    2.90
 -11   0 -18    3.80    1.80
 -11   0  18    3.20    2.10
 -11   0  19   -3.10    2.50
 -11   0  19    0.00    1.90
 -11   0 -19   -0.90    2.50
  11   0 -19   -0.60    2.60
 -11   0 -19   -2.80    3.60
 -11   0 -19    0.00    3.60
 -11   0 -19    0.00    3.20
 -11   0  19   -0.40    1.70
 -11   0 -20   34.00    3.40
 -11   0  20   35.50    4.20
 -11   0 -20   38.90    5.10
 -11   0 -20   25.60    5.00
 -11   0  20   35.50    3.00
 -11   0 -21   -0.30    2.50
 -11   0 -21    1.60    2.20
 -12   0   0   32.30    8.60
 -12   0   0   56.69    7.10
 -12   0  -1   -1.40    4.10
 -12   0   1   -0.40    4.40
 -12   0  -1   -8.20    5.00
 -12   0   1   -2.80    5.30
 -12   0   1   -0.10    5.40
 -12   0  -1    0.70    4.00
 -12   0  -1    8.80    5.70
 -12   0  -2 1181.08   62.29
 -12   0  -2 1251.67   81.79
 -12   0   2 1197.08   57.19
 -12   0   2 1123.79   61.09
 -12   0   2 1166.28   62.19
 -12   0  -2 1182.88   66.59
 -12   0  -2 1160.08   61.49
 -12   0   2 1054.09   56.99
 -12   0  -3    0.80    4.00
 -12   0  -3   -2.30    4.00
 -12   0  -3    0.70    5.30
 -12   0  -3   -1.70    5.90
 -12   0   3    0.50    5.30
 -12   0   3    0.90    4.70
 -12   0  -4  730.33   40.10
 -12   0   4  702.53   39.20
 -12   0  -4  752.62   41.00
 -12   0  -4  742.13   42.90
 -12   0   4  725.23   40.90
 -12   0  -4  753.22   52.39
 -12   0   4  749.03   37.70
 -12   0  -5    0.30    2.50
 -12   0  -5   -0.80    5.90
 -12   0  -5   -0.80    4.50
 -12   0   5   -0.50    5.40
 -12   0   5    2.10    5.80
 -12   0  -5   -0.30    4.80
 -12   0  -5   -4.40    5.10
 -12   0   5   -1.20    4.80
 -12   0   6  220.28   15.50
 -12   0  -6  225.98   14.30
 -12   0  -6  234.48   15.70
  12   0   6  245.78   14.70
 -12   0  -6  230.68   15.60
 -12   0   6  222.38   12.00
 -12   0  -6  241.18   14.10
 -12   0   6  244.38   15.10
 -12   0  -7   -5.00    6.70
 -12   0   7   -1.90    5.50
 -12   0  -7   -0.30    5.90
 -12   0   7    1.70    1.70
  12   0   7    6.20    5.00
 -12   0  -7   -5.40    4.80
 -12   0   8    0.20    1.90
  12   0   8   -0.30    5.70
 -12   0   8    4.20    6.20
 -12   0  -8    4.10    5.20
 -12   0   8    7.20    8.10
 -12   0  -8    8.40    7.40
 -12   0  -9   11.80    8.20
  12   0   9   -5.70    6.10
 -12   0   9   -3.90    2.00
 -12   0  -9   -0.20    5.60
 -12   0  10    4.80    2.40
 -12   0 -10    2.00    6.00
 -12   0 -10    6.60    8.80
  12   0  10    6.60    7.20
 -12   0  11   -0.20    2.10
 -12   0  11   -2.70    2.50
 -12   0 -11   -8.70    6.20
  12   0  11   13.30    8.20
 -12   0 -11   10.40    9.20
 -12   0  11   -1.60    1.90
  12   0  12  115.89   12.90
 -12   0 -12  117.79   14.00
 -12   0 -12  118.89    7.60
 -12   0  12  120.59    8.00
 -12   0 -12  119.69   12.50
 -12   0  12  120.39    8.20
 -12   0  12  105.89    6.90
 -12   0  12  126.59    7.80
 -12   0 -13   -1.20    1.90
 -12   0  13    1.50    3.10
 -12   0 -13   -7.70    7.10
 -12   0 -13   -2.60    2.60
 -12   0 -13   -1.70    3.80
 -12   0 -13   -2.00    4.20
 -12   0  13   -1.50    2.20
 -12   0  13    0.90    1.90
 -12   0  13    0.90    2.80
 -12   0  13   -1.40    2.50
 -12   0 -14    1.90    2.80
 -12   0  14    4.70    2.40
 -12   0  14    1.20    2.70
 -12   0 -14   10.10    4.60
 -12   0 -14   -7.10    7.30
 -12   0  14    6.10    2.10
 -12   0 -14    3.00    4.10
 -12   0  14    2.00    3.20
 -12   0  14   -0.30    2.40
 -12   0 -14    1.60    1.90
 -12   0  14    5.70    2.90
 -12   0 -15   -4.30    2.80
 -12   0 -15   -1.70    1.80
 -12   0  15    2.00    2.40
 -12   0  15    1.70    3.30
 -12   0 -15    2.20    4.00
 -12   0  15    1.50    2.20
 -12   0  15   -1.60    2.90
 -12   0 -15   -0.50    4.40
 -12   0  15    2.70    1.90
 -12   0  16   60.09    4.80
 -12   0  16   52.99    4.30
 -12   0 -16   56.79    5.30
 -12   0 -16   50.09    7.40
 -12   0 -16   57.09    7.60
 -12   0  16   46.50    5.70
 -12   0  16   58.69    6.40
 -12   0 -16   59.89    4.50
 -12   0  16   54.29    4.90
 -12   0 -17    6.20    4.30
 -12   0 -17   -2.10    4.30
 -12   0  17    0.40    1.70
 -12   0  17   -3.20    2.70
 -12   0  17   -1.20    3.10
 -12   0  17   -1.40    2.00
 -12   0 -17   -2.60    2.90
 -12   0 -17    0.20    1.90
 -12   0 -17   -4.30    3.30
 -12   0 -18    4.00    3.90
 -12   0 -18   -1.40    3.30
 -12   0  18    4.10    2.80
  12   0 -18    7.60    3.40
 -12   0 -18    4.50    3.70
 -12   0  18    2.60    1.90
 -12   0 -18    2.40    2.60
 -12   0 -18   10.50    2.70
 -12   0 -19    5.60    2.20
 -12   0 -19   -0.30    3.00
  12   0 -19    2.00    2.60
 -12   0 -19    1.40    3.50
 -12   0  19    1.10    1.70
 -12   0  19    3.20    2.50
 -12   0 -19   -2.30    3.40
 -12   0 -20    4.00    2.60
 -12   0 -20    3.30    3.00
 -12   0  20    1.00    2.20
 -12   0  20    1.60    1.50
 -12   0 -21    0.30    2.40
 -13   0   0    2.60    4.40
 -13   0   0    1.90    5.80
 -13   0   0   -7.90    5.60
 -13   0  -1    2.80    5.80
 -13   0  -1   -0.40    4.20
 -13   0   1   -1.30    5.80
 -13   0   1   -8.80    5.10
 -13   0   1    2.70    4.60
 -13   0  -1   -3.70    6.00
 -13   0   2  357.46   18.90
 -13   0   2  341.67   20.70
 -13   0   2  359.16   22.70
 -13   0  -2  384.96   22.90
 -13   0  -2  354.66   21.10
 -13   0  -2  359.26   22.00
 -13   0   3   -3.70    5.40
 -13   0   3   -5.90    4.60
 -13   0  -3   -2.50    5.80
 -13   0  -3   -4.40    4.30
 -13   0  -3   -2.10    5.50
 -13   0  -4  140.99   11.20
 -13   0   4  136.19   13.00
 -13   0  -4  115.59   12.50
 -13   0  -4  131.29    9.00
 -13   0  -4  150.88   10.80
 -13   0   4  131.59   10.40
 -13   0   5   -8.10    5.50
 -13   0  -5    2.50    5.00
 -13   0  -5   -9.20    5.30
 -13   0  -5    0.70    5.20
 -13   0  -5    6.20    6.80
 -13   0  -5   -4.00    2.40
 -13   0   5  -14.40    5.80
 -13   0   6  555.04   28.80
 -13   0  -6  592.74   33.20
 -13   0   6  601.24   31.80
 -13   0   6  581.54   32.00
 -13   0  -6  586.64   34.70
 -13   0  -6  592.44   30.40
 -13   0  -7    2.80    7.60
 -13   0   7    2.50    1.70
  13   0   7   -2.50    5.60
 -13   0   7   17.30    8.30
 -13   0  -7   -6.30    5.10
  13   0   8  198.78   13.60
 -13   0  -8  187.88   14.10
 -13   0   8  179.68   10.20
 -13   0  -8  202.88   15.30
 -13   0  -9    9.10    6.00
 -13   0  -9   -3.80    8.30
 -13   0   9   -3.30    2.10
  13   0   9    9.20    6.90
 -13   0 -10   41.50    9.20
  13   0  10   39.00    8.80
 -13   0 -10   35.90   10.90
 -13   0  10   37.70    4.70
 -13   0  11    2.50    2.70
 -13   0 -11    0.40    2.00
 -13   0 -11   -5.50    2.10
 -13   0  11    0.00    2.10
 -13   0  11   -4.00    2.40
 -13   0 -11   -2.90    9.80
 -13   0 -11    0.70    6.50
 -13   0  11    1.20    2.00
  13   0  11  -13.10    7.60
 -13   0  12  125.19    8.30
 -13   0  12  135.49    7.30
 -13   0 -12  128.99   12.90
 -13   0 -12  115.19   15.10
 -13   0  12  131.09    7.00
 -13   0  12  125.59    8.10
 -13   0 -12  123.69    7.90
  13   0  12   98.39   12.80
 -13   0  12  120.09    8.30
 -13   0 -12  132.79    7.20
 -13   0  13   -1.00    1.70
 -13   0  13   -0.10    2.70
 -13   0  13    2.30    2.20
 -13   0 -13   -4.40    2.50
 -13   0 -13    6.50    4.40
 -13   0  13    1.00    3.10
 -13   0 -13    0.50    7.20
 -13   0  13    2.30    2.60
 -13   0 -13   -1.30    1.80
 -13   0 -14   64.49   11.30
 -13   0 -14   64.39    4.90
 -13   0  14   65.09    6.20
 -13   0 -14   64.49    7.70
 -13   0  14   64.49    5.20
 -13   0  14   66.59    4.70
 -13   0  14   73.29    6.70
 -13   0 -14   72.69    5.60
 -13   0  15    2.00    2.90
 -13   0  15    0.00    3.30
 -13   0 -15    2.40    4.40
 -13   0  15    1.90    2.30
 -13   0 -15   -2.80    1.90
 -13   0  15    1.60    1.90
 -13   0 -15   -1.50    2.60
 -13   0 -15    3.60    3.60
 -13   0  16   35.20    5.10
 -13   0  16   38.70    3.70
 -13   0 -16   54.79    7.00
 -13   0 -16   37.80    3.90
 -13   0 -16   44.80    6.10
 -13   0  16   41.60    4.20
 -13   0  16   45.20    5.90
 -13   0 -16   61.49    4.90
 -13   0 -16   41.00    7.20
 -13   0  17    0.00    3.00
 -13   0 -17   -3.20    1.70
 -13   0  17   -1.30    1.90
 -13   0  17    2.80    2.70
 -13   0 -17   -5.50    4.00
 -13   0 -17    3.40    2.70
 -13   0 -17   -4.70    4.00
 -13   0 -17    2.80    3.40
 -13   0 -18   44.20    5.60
 -13   0  18   31.60    4.60
 -13   0 -18   38.40    6.10
  13   0 -18   29.60    4.80
 -13   0 -18   42.80    3.30
 -13   0  18   36.10    3.50
 -13   0 -19    1.70    2.80
  13   0 -19    7.60    2.60
 -13   0 -19    0.80    3.40
 -13   0  19    2.50    1.70
 -13   0  19    0.50    2.30
 -13   0 -20    2.60    2.40
 -13   0 -20   -1.00    2.70
 -14   0   0  440.56   26.50
 -14   0   0  423.16   25.50
 -14   0   0  406.16   24.20
 -14   0  -1   10.20    6.10
 -14   0   1  -16.50    5.90
 -14   0  -1    3.50    6.00
 -14   0  -1    4.20    4.40
 -14   0   1    0.90    4.60
 -14   0   1   -0.80    5.80
 -14   0  -2   36.10    9.40
 -14   0  -2   47.10    7.10
 -14   0   2   67.79   10.10
 -14   0  -2   37.70    8.10
 -14   0   2   43.40    7.40
 -14   0  -3   -1.60    6.20
 -14   0   3    6.00    6.60
 -14   0   3   -6.10    4.90
 -14   0  -3   -4.80    4.60
 -14   0  -4   76.29    9.20
 -14   0  -4   67.29    8.10
 -14   0   4   86.89    8.70
 -14   0  -5    3.30    7.50
 -14   0  -5    0.80    4.90
 -14   0   5    1.40    6.50
 -14   0   6  256.17   18.40
 -14   0  -6  285.47   19.10
 -14   0  -6  312.97   19.30
 -14   0   7   -2.40    1.60
 -14   0  -7   13.20    8.50
 -14   0  -7   -0.40    5.60
 -14   0  -8   13.60    9.00
 -14   0  -8   13.10    2.30
 -14   0  -8   38.70    8.20
 -14   0   8   19.40    3.50
  14   0   9   -0.80    7.10
 -14   0   9   -0.90    2.20
 -14   0  -9    7.10    6.40
 -14   0  -9    3.30    9.00
 -14   0 -10   34.30   11.00
 -14   0 -10   23.90    3.60
  14   0  10   30.70    8.90
 -14   0 -10   32.00    8.10
 -14   0  10   24.50    4.30
 -14   0  10   38.80    4.20
 -14   0  10   23.60    3.30
 -14   0  10   25.20    4.00
  14   0  11   -1.10    7.70
 -14   0  11    0.10    1.70
 -14   0  11   -0.90    2.70
 -14   0 -11   -0.80    2.00
 -14   0  11    0.70    1.90
 -14   0 -11   -7.70   10.20
 -14   0  11    2.80    2.30
 -14   0  11   -0.10    2.20
 -14   0 -11   -3.60    6.80
 -14   0 -12    5.40    2.00
 -14   0 -12    3.30    4.00
 -14   0  12    2.00    2.50
 -14   0  12    4.20    2.10
 -14   0  12    2.40    3.00
 -14   0  12    2.40    1.80
 -14   0 -12   -5.80    6.90
 -14   0 -13   -3.10    4.30
 -14   0  13    0.40    2.10
 -14   0  13   -1.80    2.70
 -14   0 -13   -0.40    1.90
 -14   0  13    2.20    3.20
 -14   0 -13   -2.50    7.40
 -14   0  13   -3.90    1.70
 -14   0 -14    7.10    2.10
 -14   0 -14    3.60    4.40
 -14   0  14    8.70    3.00
 -14   0  14    7.30    2.30
 -14   0  14    1.70    3.30
 -14   0  14    5.90    2.00
 -14   0 -15    2.20    1.90
 -14   0  15    2.50    2.80
 -14   0 -15    1.60    4.20
 -14   0  15   -1.20    2.10
 -14   0  15   -1.90    1.80
 -14   0  15   -0.80    3.30
 -14   0  16   17.80    3.40
 -14   0 -16   11.80    4.50
 -14   0  16    9.10    3.50
 -14   0  16   16.60    4.60
 -14   0 -16   21.10    5.90
 -14   0 -16   19.30    3.20
 -14   0 -17   -2.40    3.20
 -14   0 -17    1.40    1.70
 -14   0  17    1.70    2.70
 -14   0  17    0.20    1.90
 -14   0 -17   -0.60    3.90
 -14   0 -18    7.50    3.60
 -14   0 -18    7.10    1.60
 -14   0  18    5.50    1.90
 -14   0  18    8.70    2.60
  14   0 -18    4.30    3.00
 -14   0 -18    8.10    3.20
 -14   0  19    2.60    2.20
  14   0 -19    0.70    2.30
 -14   0 -19   -0.80    3.20
 -14   0  19    1.00    1.50
 -14   0 -20   14.00    3.80
 -15   0   0   -2.10    4.90
 -15   0   0   -0.50    6.40
 -15   0   1   -5.00    5.90
 -15   0   1   -6.60    4.70
 -15   0  -1   -2.60    6.40
 -15   0  -1    2.20    4.70
 -15   0  -2   59.79    9.20
 -15   0  -2   73.49    7.90
 -15   0  -3   -3.10    5.00
 -15   0  -3   -8.00    6.90
 -15   0   3    0.30    5.20
 -15   0  -4   31.40    7.30
 -15   0  -4   34.10    8.90
 -15   0   4   45.00    7.70
 -15   0  -5   -1.20    5.20
 -15   0  -5   -1.40    7.10
 -15   0  -6   46.60   10.10
 -15   0  -6   67.29    8.90
 -15   0  -7   -1.10    1.20
 -15   0  -7   -5.10    8.20
 -15   0  -7   -0.20    5.80
 -15   0  -8   37.20   11.00
 -15   0  -8   62.59    9.90
 -15   0   8   65.19    5.00
 -15   0  -8   60.69    4.20
 -15   0   9   -3.10    2.10
 -15   0   9    0.60    2.10
 -15   0  -9   -1.60    6.80
 -15   0  -9   -1.20    1.40
 -15   0   9    0.30    1.70
 -15   0  -9    0.90    9.70
 -15   0  10    6.90    2.40
 -15   0 -10    7.70    2.20
 -15   0 -10   16.90   10.80
 -15   0  10   15.60    3.20
  15   0  10   10.40    7.90
 -15   0 -10   21.20    7.60
 -15   0  10    5.10    2.60
 -15   0  11   -1.40    2.40
 -15   0 -11   -2.50    7.10
 -15   0 -11   -0.90    1.80
 -15   0  11   -2.40    1.60
 -15   0  11   -0.70    2.70
 -15   0  11   -0.50    1.90
 -15   0 -11   -1.30    2.10
 -15   0 -12   25.40    8.70
 -15   0 -12   31.30    6.60
 -15   0 -12   38.30    3.70
 -15   0  12   28.30    3.80
 -15   0  12   25.10    3.30
 -15   0  12   32.90    4.80
 -15   0  12   26.80    5.00
 -15   0  13   -3.80    2.00
 -15   0 -13   -0.90    7.70
 -15   0  13    0.20    1.70
 -15   0 -13   -0.90    1.90
 -15   0  13    4.70    3.20
 -15   0 -13    1.20    4.30
 -15   0  13   -1.40    2.70
 -15   0 -14    7.70    4.40
 -15   0  14   -1.20    2.10
 -15   0 -14   -3.80    1.80
 -15   0  14    0.90    1.80
 -15   0  14   -1.90    2.70
 -15   0  14   -0.20    3.20
 -15   0 -15    6.00    4.10
 -15   0  15   -3.80    2.60
 -15   0  15   -0.60    2.00
 -15   0  15    1.50    3.20
 -15   0 -15    0.10    1.80
 -15   0 -16   81.59    8.10
 -15   0  16   99.49    6.60
 -15   0 -16   83.69    5.30
 -15   0  16   82.39    6.70
 -15   0  16   91.39    5.60
 -15   0 -17    0.90    1.60
 -15   0 -17    3.40    3.80
 -15   0  17   -0.70    1.90
 -15   0  17   -1.10    2.40
 -15   0 -18    0.30    1.40
 -15   0 -18    3.70    3.40
 -15   0  18    2.00    2.20
 -15   0  18    0.80    1.60
  15   0 -18    1.90    2.80
 -15   0 -19   -3.40    3.10
 -15   0  19    1.00    1.90
 -15   0 -20   14.60    3.90
 -16   0   0   98.99    9.30
 -16   0   0   73.79   10.00
 -16   0   1    4.10    6.70
 -16   0  -1    2.10    5.30
 -16   0  -1   -8.20    6.50
 -16   0  -2  115.39   11.40
 -16   0  -2  135.29   10.80
 -16   0  -3    9.30    8.00
 -16   0  -3    3.30    5.20
 -16   0  -4  540.45   33.00
 -16   0  -4  600.74   34.70
 -16   0  -5    0.00    1.30
 -16   0  -5    0.80    5.60
 -16   0  -5   -1.20    8.00
 -16   0  -6  275.87   18.80
 -16   0  -6  237.48   13.40
 -16   0  -6  296.87   18.20
 -16   0  -7    0.60    8.40
 -16   0  -7   -8.40    5.90
 -16   0  -7    0.20    1.30
 -16   0  -8   72.09   10.30
 -16   0   8   51.99    4.30
 -16   0  -8   73.19   11.70
 -16   0  -8   59.79    4.20
 -16   0  -8   61.59    4.70
 -16   0   9   -2.40    2.00
 -16   0  -9   -2.70    1.50
 -16   0  -9   -2.00    1.80
 -16   0  -9   10.70    9.70
 -16   0   9   -0.80    1.80
 -16   0  -9    2.10    7.00
 -16   0 -10    1.90    7.50
 -16   0 -10   -0.50    2.00
 -16   0  10    2.30    1.60
 -16   0  10    1.10    2.30
 -16   0  10    2.80    2.00
 -16   0 -10    2.20    1.70
 -16   0 -11   -0.50    3.90
 -16   0  11   -2.00    2.60
 -16   0  11   -0.20    1.60
 -16   0 -11  -16.30    7.40
 -16   0 -11   -3.50    2.00
 -16   0  11    0.60    2.30
 -16   0  11   -1.20    2.00
 -16   0 -11    0.00    1.70
 -16   0  12   27.90    3.90
 -16   0 -12   37.60    6.80
 -16   0  12   34.60    5.10
 -16   0 -12   28.50    3.60
 -16   0  12   31.30    4.70
 -16   0 -12   27.80    9.30
 -16   0  12   35.00    3.40
 -16   0  13   -3.40    2.10
 -16   0 -13   -3.00    1.70
 -16   0  13    1.70    1.80
 -16   0 -13    4.50    4.50
 -16   0  13   -2.10    2.50
 -16   0  13   -2.90    2.90
 -16   0 -14   69.79    5.00
 -16   0  14   68.09    6.00
 -16   0 -14   82.29    8.00
 -16   0  14   81.99    5.40
 -16   0  14   73.59    6.30
 -16   0 -15    1.90    1.70
 -16   0  15    0.40    2.60
 -16   0 -15    2.30    4.00
 -16   0  15    4.70    3.00
 -16   0  15    2.40    2.10
 -16   0 -16  177.68    9.20
 -16   0  16  179.08    9.40
 -16   0  16  199.08   10.60
 -16   0 -16  174.68   12.30
 -16   0  17    1.20    2.40
 -16   0 -17   -3.20    3.60
 -16   0 -17   -0.90    1.40
 -16   0  17    0.00    1.70
 -16   0 -18    7.70    3.30
 -16   0  18   12.00    3.40
  16   0 -18    2.90    2.70
 -16   0 -18   11.70    2.10
 -16   0  18   11.40    2.40
 -16   0 -19   -1.20    2.60
 -17   0   0   -2.30    7.40
 -17   0   0    3.70    5.60
 -17   0  -1   -1.00    7.30
 -17   0  -1   -3.70    5.70
 -17   0  -2   28.10    7.70
 -17   0  -2   20.90    8.40
 -17   0  -2   25.90    2.90
 -17   0  -3    0.50    7.70
 -17   0  -3   -1.20    1.30
 -17   0  -3    6.60    5.60
 -17   0  -4    5.60    1.60
 -17   0  -4   12.40    6.30
 -17   0  -4   10.90    9.20
 -17   0  -5   -7.80    8.70
 -17   0   5   -0.50    1.30
 -17   0  -5   -9.60    6.20
 -17   0  -5   -0.70    1.40
 -17   0  -5    0.00    1.30
 -17   0  -6    1.10    6.40
 -17   0  -6   -5.70    8.90
 -17   0  -6    1.90    1.70
 -17   0   6    4.60    1.50
 -17   0  -6    1.80    1.40
 -17   0  -7   11.20    9.70
 -17   0  -7   -1.00    1.50
 -17   0  -7    6.90    6.80
 -17   0   7   -0.60    1.60
 -17   0  -7   -2.20    1.70
 -17   0  -8    2.10    6.80
 -17   0  -8   26.90   10.60
 -17   0  -8    0.40    1.90
 -17   0   8   -0.80    1.70
 -17   0  -8    0.60    1.60
 -17   0   8    1.10    1.50
 -17   0  -9    0.10    1.70
 -17   0   9   -1.80    1.50
 -17   0  -9   -5.50    7.00
 -17   0  -9   -0.80    1.60
 -17   0   9   -3.90    2.00
 -17   0  -9   -0.30    1.90
 -17   0   9   -0.60    1.80
 -17   0 -10   18.20    3.50
 -17   0  10   16.90    3.80
 -17   0  10   11.30    2.80
 -17   0  10   10.20    2.30
 -17   0 -10   35.90    6.20
 -17   0 -10   31.80   10.30
 -17   0 -10   13.10    3.10
 -17   0 -11    1.80    4.00
 -17   0  11   -1.00    1.60
 -17   0 -11    8.50    8.10
 -17   0  11   -3.60    1.90
 -17   0 -11   -2.20    1.80
 -17   0  11    0.50    2.40
 -17   0 -12    4.40    1.90
 -17   0  12    7.40    2.00
 -17   0  12    1.80    2.50
 -17   0 -12    8.80    4.70
 -17   0  12    4.50    2.20
 -17   0  13    0.20    2.50
 -17   0 -13   -1.10    1.70
 -17   0  13    1.70    2.00
 -17   0 -13    3.10    4.30
 -17   0 -14    0.30    1.70
 -17   0 -14    2.40    4.30
 -17   0  14    1.40    2.50
 -17   0  14    1.70    2.00
 -17   0  15   -0.90    2.60
 -17   0  15    1.60    1.90
 -17   0 -15   -6.60    3.80
 -17   0 -15   -0.80    1.60
 -17   0 -16   -5.50    3.80
 -17   0  16    8.10    2.50
 -17   0  16    1.50    1.80
 -17   0 -16    3.70    1.60
 -17   0  17    2.90    2.20
 -17   0 -17   -4.40    3.30
 -17   0  17    0.10    1.60
 -17   0 -17   -1.30    1.30
 -17   0 -18    5.00    2.90
 -17   0 -19    0.80    2.40
 -18   0   0   52.49    3.80
 -18   0   0   48.20    3.70
 -18   0  -1   -1.30    1.30
 -18   0  -1   -5.20    8.10
 -18   0  -1   -1.90    1.40
 -18   0   1    0.80    1.50
 -18   0  -1   -7.70    5.80
 -18   0   1    0.00    1.30
 -18   0  -2    4.10    8.60
 -18   0  -2    3.10    1.50
 -18   0   2   -0.50    1.30
 -18   0  -2    6.90    6.60
 -18   0   2    2.20    1.50
 -18   0  -2   -1.00    1.30
 -18   0  -3    3.50    6.20
 -18   0  -3  -18.10    7.80
 -18   0   3   -0.40    1.40
 -18   0  -3   -2.00    1.60
 -18   0  -3   -0.20    1.40
 -18   0   4  112.99    6.50
 -18   0  -4  134.39   13.00
 -18   0  -4  120.29    6.70
 -18   0  -4  147.39   11.90
 -18   0  -4  114.49    6.90
 -18   0   5    0.20    1.50
 -18   0  -5   11.50    6.90
 -18   0  -5   -0.80    1.50
 -18   0   5   -0.60    1.60
 -18   0  -5   -1.00    1.80
 -18   0  -5    1.20    1.70
 -18   0  -5   -0.10    1.60
 -18   0  -5   -9.10    9.20
 -18   0  -6  137.09   15.00
 -18   0  -6  135.19    7.80
 -18   0  -6  136.69    7.60
 -18   0  -6  135.59    7.80
 -18   0  -6  147.79   13.40
 -18   0   6  139.39    7.40
 -18   0   6  132.39    7.40
 -18   0  -6  133.39    7.90
 -18   0   6  142.89    7.40
 -18   0  -7   -1.50    1.90
 -18   0  -7   -0.60   10.10
 -18   0   7    0.50    1.60
 -18   0  -7   -5.70    7.10
 -18   0  -7   -0.90    1.80
 -18   0  -7   -1.00    1.60
 -18   0   7   -0.90    1.70
 -18   0  -8   13.60    3.10
 -18   0  -8   17.50    3.20
 -18   0  -8   20.20    8.20
 -18   0  -8   18.60    3.70
 -18   0   8   20.00    2.90
 -18   0  -8   15.50    3.40
 -18   0   8   18.60    2.70
 -18   0   8   17.10    3.20
 -18   0   9    0.00    1.50
 -18   0  -9   -7.80    7.10
 -18   0   9    0.20    1.80
 -18   0  -9   -1.90    1.90
 -18   0  -9   -0.60    1.70
 -18   0  10   30.80    3.20
 -18   0 -10   30.40    3.90
 -18   0 -10   30.20    9.10
 -18   0 -10   31.80    3.70
 -18   0  10   33.60    3.80
 -18   0 -10   25.10    6.20
 -18   0  11   -2.50    1.90
 -18   0 -11    4.20    4.10
 -18   0 -11   -1.50    7.90
 -18   0 -11    2.60    1.80
 -18   0  11   -3.60    1.70
 -18   0  11   -1.30    2.30
 -18   0  12   61.69    5.50
 -18   0  12   67.29    4.90
 -18   0 -12   72.89    7.60
 -18   0 -12   60.79    4.60
 -18   0 -13   -0.90    1.70
 -18   0  13   -4.60    1.90
 -18   0 -13    3.10    4.10
 -18   0  13    1.90    2.40
 -18   0  14   61.19    5.20
 -18   0 -14   57.99    7.20
 -18   0  14   60.09    4.60
 -18   0 -14   66.29    4.40
 -18   0  15    1.40    2.20
 -18   0 -15   -0.40    1.60
 -18   0 -15    6.20    4.00
 -18   0  15    3.70    1.90
 -18   0 -16   41.40    3.30
 -18   0  16   35.90    3.40
 -18   0  16   36.30    4.00
 -18   0 -16   28.50    5.80
 -18   0 -17    3.50    3.20
 -18   0 -17    1.80    1.30
 -18   0  17    1.10    1.50
 -18   0 -18    1.50    2.70
 -19   0   0   -0.60    1.60
 -19   0   0    1.20    1.90
 -19   0   0   -0.90    1.40
 -19   0   0    0.70    1.70
 -19   0   1    1.20    1.90
 -19   0  -1   -4.30    6.40
 -19   0  -1    1.10    1.60
 -19   0  -1   -0.90    8.10
 -19   0  -1    1.60    1.60
 -19   0   1   -1.10    1.30
 -19   0  -1   -2.40    1.80
 -19   0  -1    0.90    1.40
 -19   0   1    2.40    1.60
 -19   0   1    1.40    1.60
 -19   0   2  154.78    8.90
 -19   0   2  168.98    8.40
 -19   0   2  155.48    8.10
 -19   0  -2  166.78    8.50
 -19   0  -2  184.98   13.80
 -19   0  -2  138.49    8.70
 -19   0  -2  100.19   13.90
 -19   0  -2  157.48    8.60
 -19   0   2  143.89    8.50
 -19   0  -2  164.48    8.20
 -19   0   3   -0.50    1.60
 -19   0  -3    0.10    1.70
 -19   0  -3   -0.40    1.40
 -19   0  -3   -3.00    6.50
 -19   0  -3    0.10    1.80
 -19   0   3   -2.00    1.60
 -19   0  -3    6.80    9.30
 -19   0  -4   22.90    3.30
 -19   0   4   23.70    3.00
 -19   0   4   23.90    3.20
 -19   0  -4   19.10    3.30
 -19   0  -4   42.60    9.30
 -19   0  -4   18.70    9.90
 -19   0  -4   17.60    3.30
 -19   0  -4   24.00    3.50
 -19   0   4   20.40    3.30
 -19   0   5    0.50    1.60
 -19   0  -5   -2.10    1.70
 -19   0  -5   -0.60    1.80
 -19   0  -5   -0.50    1.50
 -19   0  -5   -0.70    2.00
 -19   0   5   -1.90    1.60
 -19   0  -5    9.90    7.00
 -19   0  -5    1.00    1.90
 -19   0  -5  -15.50    9.40
 -19   0   5   -0.60    1.60
 -19   0  -5   -1.60    1.50
 -19   0  -6    6.30    2.10
 -19   0  -6    2.90    1.70
 -19   0  -6   -9.40    9.60
 -19   0  -6    3.80    2.20
 -19   0   6    4.30    1.80
 -19   0  -6    4.50    2.30
 -19   0   6    4.30    1.70
 -19   0  -6    4.70    7.20
 -19   0  -6    1.90    1.70
 -19   0   6    3.60    1.80
 -19   0  -6    2.80    2.00
 -19   0   6    1.10    1.80
 -19   0   7   -2.30    1.50
 -19   0  -7   -0.60    1.70
 -19   0   7    1.70    1.80
 -19   0  -7   -1.50    1.90
 -19   0  -7    9.70    7.80
 -19   0   7   -3.30    1.50
 -19   0  -7   -0.30    2.10
 -19   0  -7   -0.50    1.70
 -19   0  -8   75.59    5.30
 -19   0  -8   63.89   11.70
 -19   0   8   79.49    5.00
 -19   0   8   71.99    4.70
 -19   0  -8   74.79    5.10
 -19   0   8   66.39    4.70
 -19   0  -8   65.59    5.60
 -19   0  -8   75.29    5.00
 -19   0   9   -2.40    1.90
 -19   0  -9    0.60    8.20
 -19   0  -9   -0.40    1.80
 -19   0  -9   -1.70    2.00
 -19   0   9   -0.40    1.60
 -19   0 -10    5.10    8.20
 -19   0 -10   12.60    4.60
 -19   0 -10   17.10    3.30
 -19   0 -10    9.00    2.40
 -19   0  10   11.20    2.10
 -19   0  10   14.00    3.30
 -19   0  11    0.50    1.90
 -19   0 -11    5.60    4.10
 -19   0 -11   -0.90    1.80
 -19   0  12   12.90    3.30
 -19   0 -12   11.50    3.10
 -19   0 -12   13.80    4.50
 -19   0 -13    0.90    1.70
 -19   0  13    1.20    1.90
 -19   0 -13   -1.20    3.80
 -19   0 -14   75.49    7.40
 -19   0  14   72.09    4.80
 -19   0 -14   73.09    4.70
 -19   0  15    0.10    1.80
 -19   0 -15    2.20    3.80
 -19   0 -15    0.00    1.50
 -19   0 -16    2.80    1.40
 -19   0 -16   -4.50    3.20
 -19   0  16    2.90    1.60
 -19   0 -17   -0.30    2.80
 -19   0 -17    0.00    1.10
 -20   0   0  178.48    9.30
 -20   0   0  179.18    9.20
 -20   0   0  176.48   10.00
 -20   0   0  186.48    9.50
 -20   0   0  170.48    9.70
 -20   0  -1    0.00    2.00
 -20   0   1   -1.00    1.60
 -20   0   1   -1.90    1.50
 -20   0   1   -0.40    1.60
 -20   0  -1   -0.30    2.10
 -20   0  -1    0.50    1.80
 -20   0  -1    1.10    1.80
 -20   0   1    0.50    1.70
 -20   0  -1   -0.30    1.50
 -20   0   1   -6.30    1.90
 -20   0  -1   -3.00    1.60
 -20   0   2   -1.60    1.70
 -20   0   2    3.20    2.10
 -20   0  -2    2.60    1.60
 -20   0  -2   -1.30    2.00
 -20   0  -2    1.00    1.80
 -20   0  -2   -1.10    1.90
 -20   0  -2    1.70    1.90
 -20   0  -2    1.00    2.20
 -20   0  -2    7.80    9.80
 -20   0  -2   13.70    7.30
 -20   0   2    0.30    1.60
 -20   0   2    2.00    1.80
 -20   0  -2    1.70    1.60
 -20   0   2    0.80    1.70
 -20   0  -3    0.00    1.80
 -20   0   3   -1.50    1.70
 -20   0  -3    2.30   10.20
 -20   0   3    0.50    2.00
 -20   0   3    1.90    1.70
 -20   0  -3   -0.20    1.60
 -20   0  -3    0.50    1.90
 -20   0  -3   -1.10    7.20
 -20   0   3   -0.80    1.40
 -20   0  -3   -1.00    1.70
 -20   0  -3   -2.60    1.70
 -20   0  -3   -1.80    2.00
 -20   0  -3    0.00    1.60
 -20   0   3   -3.00    1.60
 -20   0   4    5.30    1.70
 -20   0  -4    5.30    2.10
 -20   0  -4    4.90    2.10
 -20   0  -4  -16.30    9.70
 -20   0  -4   -7.90    7.00
 -20   0   4    2.90    1.80
 -20   0  -4    5.50    1.90
 -20   0  -4    4.50    1.90
 -20   0   4    4.40    1.90
 -20   0  -4    5.30    1.80
 -20   0  -4    8.10    2.30
 -20   0   4    6.70    2.00
 -20   0  -4    4.30    1.70
 -20   0  -4    5.10    1.80
 -20   0   5    0.80    1.80
 -20   0  -5   -2.00    2.10
 -20   0   5   -2.00    1.40
 -20   0  -5   -1.50    1.60
 -20   0  -5    2.80    2.10
 -20   0  -5   -2.20    1.90
 -20   0  -5   -2.20    2.00
 -20   0  -5   -3.00    1.70
 -20   0  -5   -1.90    1.60
 -20   0  -5    4.30    7.40
 -20   0   5   -1.60    1.80
 -20   0   5    1.90    1.80
 -20   0   6   26.60    3.90
 -20   0  -6   32.10    3.70
 -20   0  -6   22.90    8.20
 -20   0  -6   33.00    3.90
 -20   0   6   30.10    3.50
 -20   0   6   28.10    3.60
 -20   0   6   32.60    3.60
 -20   0  -6   34.00    4.60
 -20   0   6   28.00    3.00
 -20   0  -6   31.50    3.60
 -20   0  -7   -1.10    2.00
 -20   0  -7   -1.80    2.20
 -20   0  -7   -1.70    1.80
 -20   0   7    0.20    1.80
 -20   0   7   -1.10    1.50
 -20   0  -7   -0.50    1.80
 -20   0  -7    4.70    8.00
 -20   0   7    0.40    1.80
 -20   0   8   82.39    5.20
 -20   0  -8   79.39    5.10
 -20   0  -8   70.19    5.50
 -20   0   8   77.79    5.10
 -20   0  -8   69.09   12.00
 -20   0   8   80.89    4.90
 -20   0  -8   70.89    5.80
 -20   0   9    0.70    1.70
 -20   0   9    1.30    1.90
 -20   0  -9   -0.70    8.00
 -20   0  -9   -2.20    2.00
 -20   0   9   -0.10    1.70
 -20   0  -9   -1.70    1.70
 -20   0 -10   36.40    3.80
 -20   0  10   36.70    3.90
 -20   0 -10   42.10    4.20
 -20   0 -11    3.10    4.20
 -20   0 -11   -3.60    1.70
 -20   0  11   -4.30    1.80
 -20   0 -12   11.70    3.00
 -20   0  12   13.70    3.20
 -20   0 -12   10.70    4.30
 -20   0  13    0.50    1.80
 -20   0 -13    0.50    1.60
 -20   0 -13    2.90    4.00
 -20   0  14    2.30    1.90
 -20   0 -14    2.30    3.90
 -20   0 -14    5.80    1.70
 -20   0 -15   -0.40    3.60
 -20   0  15    0.10    1.60
 -20   0 -15   -2.80    1.40
 -20   0 -16   -0.90    3.00
 -20   0 -16    1.10    1.30
 -20   0  16   -0.60    1.40
 -20   0 -17   -0.40    2.60
 -21   0   0    1.60    1.80
 -21   0   0    1.50    1.70
 -21   0   0   -0.60    1.60
 -21   0   0    0.20    2.00
 -21   0   0    0.30    1.90
 -21   0   0    1.70    1.90
 -21   0   0    0.10    1.90
 -21   0   0    0.40    2.10
 -21   0  -1   -1.50    2.20
 -21   0   1   -1.60    1.80
 -21   0   1   -1.90    1.50
 -21   0   1   -2.10    1.60
 -21   0   1   -0.80    1.90
 -21   0  -1    1.90    1.80
 -21   0  -1    0.00    1.60
 -21   0  -1    1.90    2.10
 -21   0  -1   -2.90    1.70
 -21   0  -1    3.20    2.10
 -21   0   1   -1.60    2.20
 -21   0   1   -1.00    2.00
 -21   0  -1   -1.10    1.80
 -21   0   1    2.70    1.80
 -21   0   1   -0.30    1.80
 -21   0  -1   -1.30    1.70
 -21   0  -2    6.40    2.10
 -21   0  -2    3.40    2.30
 -21   0   2    2.90    1.90
 -21   0  -2    6.70    2.40
 -21   0  -2    4.00    2.00
 -21   0  -2    4.40    2.00
 -21   0  -2    2.70    1.70
 -21   0   2    3.90    1.90
 -21   0   2    5.00    1.70
 -21   0   2    7.20    2.10
 -21   0   2    2.70    2.20
 -21   0  -2    7.20    1.90
 -21   0  -2   -1.50    7.20
 -21   0  -2    0.50    1.80
 -21   0   3    2.00    2.10
 -21   0  -3   -1.50    1.90
 -21   0  -3    0.80    2.20
 -21   0  -3    2.40    1.90
 -21   0  -3    1.20    7.70
 -21   0   3   -3.20    1.70
 -21   0  -3    1.00    1.70
 -21   0  -3    0.30    1.80
 -21   0   3   -2.40    1.80
 -21   0   3   -0.10    1.60
 -21   0  -3    4.20    2.00
 -21   0  -3   -1.60    1.80
 -21   0  -3   -0.30    1.90
 -21   0   3    1.20    1.90
 -21   0  -3   -1.90    2.00
 -21   0   3   -1.00    1.90
 -21   0  -4   17.70    3.00
 -21   0   4   17.20    3.20
 -21   0   4   13.00    2.30
 -21   0  -4   21.90    4.20
 -21   0  -4   19.70    3.20
 -21   0   4   17.70    3.50
 -21   0  -4   12.20    3.30
 -21   0  -4   16.70    3.60
 -21   0  -4   15.80    4.00
 -21   0  -4   20.20    3.40
 -21   0   4   13.10    2.40
 -21   0  -4   16.80    3.70
 -21   0   4   18.30    2.80
 -21   0  -4   15.00    8.50
 -21   0  -4   14.60    3.60
 -21   0  -5   -0.90    2.00
 -21   0  -5   -3.90    1.80
 -21   0   5   -1.30    1.60
 -21   0   5   -1.20    1.80
 -21   0  -5    7.80    7.80
 -21   0  -5   -2.50    2.20
 -21   0   5    1.60    2.00
 -21   0  -5   -0.20    1.70
 -21   0  -5   -3.30    2.00
 -21   0  -5   -2.40    2.10
 -21   0   5    0.20    1.80
 -21   0  -5   -0.30    1.80
 -21   0  -5   -2.20    1.80
 -21   0   5   -2.80    1.80
 -21   0  -6   52.89    4.30
 -21   0   6   46.10    3.80
 -21   0  -6   48.10    4.70
 -21   0  -6   52.39   11.30
 -21   0   6   47.20    4.20
 -21   0  -6   47.50    4.40
 -21   0   6   55.19    4.30
 -21   0   6   47.30    4.80
 -21   0   6   47.60    4.30
 -21   0  -6   52.29    5.00
 -21   0   7   -1.10    1.50
 -21   0  -7    0.10    1.80
 -21   0   7   -4.40    1.90
 -21   0  -7   -2.00    7.70
 -21   0  -7    0.40    2.30
 -21   0   7    0.10    1.80
 -21   0  -7   -1.20    2.20
 -21   0   8   36.30    3.90
 -21   0  -8   45.70    4.40
 -21   0   8   44.10    3.60
 -21   0   8   48.50    4.10
 -21   0  -8   44.10    4.10
 -21   0  -8   48.70    4.60
 -21   0  -9    0.40    2.20
 -21   0  -9   -0.30    1.80
 -21   0   9   -2.50    1.70
 -21   0   9   -0.90    1.90
 -21   0 -10   23.60    3.50
 -21   0  10   22.60    3.50
 -21   0  11    1.20    1.90
 -21   0 -11    0.10    1.80
 -21   0 -12   -1.10    1.70
 -21   0  12    0.60    1.80
 -21   0  13    0.80    1.70
 -21   0 -13   -1.10    3.60
 -21   0 -13    0.60    1.60
 -21   0 -14   -0.80    3.50
 -21   0 -14    1.30    1.50
 -21   0  14    2.10    1.70
 -21   0 -15   -4.00    3.00
 -21   0 -15    1.70    1.30
 -21   0  15    0.10    1.40
 -21   0 -16   14.70    2.00
 -21   0 -16    4.90    2.80
 -22   0   0    9.80    2.40
 -22   0   0    5.60    2.00
 -22   0   0    9.10    2.50
 -22   0   0    7.50    2.40
 -22   0   0    9.10    2.30
 -22   0   0    5.00    2.30
 -22   0   0    8.70    2.00
 -22   0   0    8.80    2.20
 -22   0  -1   -1.60    2.00
 -22   0  -1   -4.20    1.90
 -22   0  -1    1.50    2.00
 -22   0  -1    0.60    2.20
 -22   0  -1   -0.70    1.60
 -22   0   1   -0.20    1.90
 -22   0   1   -1.70    2.00
 -22   0   1    0.30    2.30
 -22   0   1    1.20    2.20
 -22   0   1    3.60    2.10
 -22   0  -1    0.30    1.80
 -22   0   1   -0.90    2.00
 -22   0   1    0.10    1.60
 -22   0  -1    0.70    2.10
 -22   0  -1   -0.80    1.90
 -22   0  -1    1.80    1.90
 -22   0   1    0.00    2.00
 -22   0  -2   20.60    4.20
 -22   0  -2   24.60    3.90
 -22   0  -2   26.40    3.30
 -22   0  -2   20.80    4.00
 -22   0   2   19.80    3.40
 -22   0   2   19.20    3.70
 -22   0  -2   19.30    3.60
 -22   0   2   29.60    3.80
 -22   0  -2   25.10    3.60
 -22   0  -2   23.20    3.70
 -22   0   2   25.50    4.20
 -22   0   2   28.50    3.10
 -22   0  -2   18.90    4.30
 -22   0  -2   28.70    3.70
 -22   0   2   25.40    4.30
 -22   0  -3   -1.90    1.70
 -22   0  -3   -2.60    2.10
 -22   0   3   -1.10    2.00
 -22   0  -3    0.10    1.90
 -22   0  -3   -1.50    1.90
 -22   0  -3    4.10    8.10
 -22   0  -3   -2.20    1.90
 -22   0  -3    1.70    2.30
 -22   0   3    1.90    1.90
 -22   0   3   -0.50    2.10
 -22   0  -3   -0.60    2.00
 -22   0  -3   -2.00    1.90
 -22   0   3   -0.80    1.90
 -22   0  -3    0.60    2.30
 -22   0   3    1.10    1.60
 -22   0   3   -1.00    1.90
 -22   0  -4   78.19    5.40
 -22   0   4   73.39    5.20
 -22   0  -4   73.49    5.10
 -22   0   4   71.09    5.90
 -22   0  -4   77.09    5.50
 -22   0  -4   67.19    5.60
 -22   0   4   74.79    5.20
 -22   0  -4   65.99    5.80
 -22   0   4   76.39    5.20
 -22   0  -4   72.79   11.90
 -22   0  -4   79.89    5.00
 -22   0   4   74.69    4.70
 -22   0  -4   70.19    5.10
 -22   0  -4   74.09    5.60
 -22   0  -4   71.29    6.00
 -22   0   5   -0.10    1.90
 -22   0  -5   -0.50    2.10
 -22   0  -5    0.70    8.20
 -22   0   5    4.70    2.10
 -22   0  -5   -1.00    2.00
 -22   0   5    1.00    1.90
 -22   0  -5    2.50    2.40
 -22   0  -5   -2.00    2.10
 -22   0  -5    1.00    2.00
 -22   0   5   -0.30    1.60
 -22   0  -5   -0.40    1.80
 -22   0   5    0.70    1.90
 -22   0   6   14.70    2.80
 -22   0  -6   15.30    4.10
 -22   0   6   10.30    2.30
 -22   0  -6   17.80    3.40
 -22   0   6   14.40    3.30
 -22   0   6   20.00    3.50
 -22   0  -6   13.40    9.40
 -22   0   6   19.70    3.30
 -22   0  -6   14.40    3.80
 -22   0   7   -1.40    1.60
 -22   0  -7   -0.50    1.90
 -22   0   7    0.70    2.00
 -22   0   7    1.40    1.90
 -22   0  -7   -1.00    2.20
 -22   0  -7   -1.80    2.20
 -22   0   8   11.60    3.10
 -22   0  -8   15.20    3.60
 -22   0  -8    8.30    2.50
 -22   0   8   11.10    2.30
 -22   0  -8   16.00    3.30
 -22   0  -9   -3.20    2.10
 -22   0  -9    0.60    2.10
 -22   0   9   -0.90    1.80
 -22   0   9    2.10    2.00
 -22   0  -9   -2.60    1.70
 -22   0  10   18.40    3.30
 -22   0 -10   21.90    3.30
 -22   0  11   -2.20    1.80
 -22   0 -11   -2.30    1.60
 -22   0 -12    1.10    1.70
 -22   0  12    2.30    1.90
 -22   0 -13    3.10    1.60
 -22   0  13   -1.00    1.80
 -22   0 -14   26.70    2.80
 -22   0  14   29.80    3.00
 -22   0 -15    0.90    1.20
 -23   0   0   -3.20    2.10
 -23   0   0   -0.60    1.70
 -23   0   0   -2.30    2.00
 -23   0   0    1.70    1.90
 -23   0   0   -1.30    2.00
 -23   0   0   -2.00    2.20
 -23   0   0    0.50    2.10
 -23   0   0   -1.60    2.10
 -23   0   1   -0.70    2.00
 -23   0   1   -1.60    2.20
 -23   0   1   -0.90    2.10
 -23   0  -1    1.90    2.10
 -23   0  -1   -3.40    2.00
 -23   0   1    1.10    2.10
 -23   0   1    1.00    1.70
 -23   0  -1   -4.40    2.00
 -23   0   1    0.10    2.10
 -23   0  -1   -2.50    1.90
 -23   0  -1    0.90    2.30
 -23   0  -1    0.00    1.70
 -23   0  -1    2.20    2.30
 -23   0  -1   -0.50    2.00
 -23   0  -2   37.90    4.00
 -23   0  -2   35.40    4.40
 -23   0   2   42.30    4.90
 -23   0  -2   37.10    4.70
 -23   0   2   29.80    4.20
 -23   0   2   35.80    4.40
 -23   0  -2   35.90    4.10
 -23   0  -2   40.20    4.60
 -23   0   2   31.90    3.50
 -23   0  -2   40.10    3.60
 -23   0   2   37.60    4.00
 -23   0  -2   35.90    3.90
 -23   0   2   28.70    4.30
 -23   0  -2   33.70    4.80
 -23   0   3   -0.10    2.10
 -23   0   3   -0.10    2.10
 -23   0   3   -1.70    2.00
 -23   0  -3    0.20    2.40
 -23   0  -3   -3.10    2.10
 -23   0  -3    0.30    2.00
 -23   0  -3   -0.80    1.90
 -23   0   3    1.00    2.10
 -23   0  -3   -3.80    2.10
 -23   0   3    2.30    2.00
 -23   0   3    0.10    1.70
 -23   0  -3    1.10    2.20
 -23   0  -3    0.90    2.10
 -23   0  -3   -2.30    1.70
 -23   0  -4   95.59    6.10
 -23   0   4   94.89    6.10
 -23   0  -4   85.79    6.60
 -23   0   4  102.09    6.00
 -23   0  -4   86.69    6.90
 -23   0   4  105.29    5.70
 -23   0  -4   91.39    6.60
 -23   0  -4  104.29    5.90
 -23   0   4   85.99    6.20
 -23   0  -4   78.49    6.50
 -23   0  -4  103.89    6.00
 -23   0  -4   92.99    6.20
 -23   0   4   97.39    6.90
 -23   0   5   -0.10    1.60
 -23   0   5    0.80    2.00
 -23   0   5   -0.10    2.10
 -23   0  -5    1.80    2.30
 -23   0  -5   -1.00    2.00
 -23   0  -5   -4.60    2.30
 -23   0  -5    0.80    1.90
 -23   0   5    1.70    2.00
 -23   0  -5    1.50    2.00
 -23   0   5   -1.90    1.90
 -23   0  -6   49.50    4.90
 -23   0  -6   53.89    4.40
 -23   0   6   52.89    4.00
 -23   0  -6   60.69    5.30
 -23   0   6   55.79    4.70
 -23   0   6   48.40    5.00
 -23   0   6   54.89    4.50
 -23   0   6   55.09    4.40
 -23   0  -7    2.00    2.40
 -23   0   7   -0.10    1.90
 -23   0   7    0.50    2.00
 -23   0  -7   -4.00    2.10
 -23   0   7   -1.00    1.60
 -23   0  -7   -0.80    1.90
 -23   0   8  161.08    8.60
 -23   0  -8  164.38    9.30
 -23   0  -8  161.38    9.30
 -23   0  -8  162.28    8.60
 -23   0   8  160.18    8.60
 -23   0   9    3.10    1.90
 -23   0  -9    0.80    2.20
 -23   0   9   -0.70    1.80
 -23   0  -9   -0.90    2.30
 -23   0  -9   -1.00    1.80
 -23   0 -10   14.10    3.00
 -23   0  10   16.90    3.20
 -23   0 -11   -1.70    1.60
 -23   0  11   -1.70    1.80
 -23   0 -12   10.10    2.60
 -23   0  12   11.00    2.00
 -23   0 -13   -0.90    1.40
 -23   0  13    1.40    1.60
 -23   0 -14    2.30    1.30
 -23   0  14    4.00    1.50
 -24   0   0  215.38   11.00
 -24   0   0  211.58   10.80
 -24   0   0  212.68   11.60
 -24   0   0  200.68   11.10
 -24   0   0  216.68   10.90
 -24   0   0  222.88   12.30
 -24   0   0  192.48   10.70
 -24   0   1    0.90    2.20
 -24   0   1   -1.40    2.10
 -24   0  -1   -1.80    1.80
 -24   0  -1   -0.20    2.30
 -24   0  -1   -2.40    2.30
 -24   0  -1   -2.30    2.10
 -24   0   1   -1.40    1.70
 -24   0  -1   -1.00    2.10
 -24   0   1   -1.80    2.10
 -24   0   1    1.10    2.30
 -24   0   1   -1.00    2.10
 -24   0  -1    1.60    2.10
 -24   0  -1   -1.50    2.10
 -24   0  -1   -2.50    1.90
 -24   0  -2   40.70    4.70
 -24   0  -2   27.20    3.80
 -24   0  -2   29.20    4.30
 -24   0   2   34.10    4.40
 -24   0  -2   26.30    3.40
 -24   0  -2   33.10    4.00
 -24   0   2   32.60    4.80
 -24   0  -2   26.10    4.70
 -24   0  -2   35.40    4.30
 -24   0   2   31.10    4.10
 -24   0   2   28.60    3.90
 -24   0  -2   25.30    4.00
 -24   0   2   24.40    3.30
 -24   0   2   29.80    4.10
 -24   0  -3   -1.90    2.10
 -24   0  -3   -3.10    2.30
 -24   0   3    1.50    1.80
 -24   0  -3   -3.00    2.30
 -24   0   3   -0.30    2.10
 -24   0  -3    2.40    2.10
 -24   0   3   -1.30    2.10
 -24   0   3   -0.20    2.20
 -24   0  -3    1.60    1.90
 -24   0   3    2.90    2.10
 -24   0  -3   -2.40    2.20
 -24   0   3   -0.70    2.00
 -24   0  -3    1.10    2.00
 -24   0  -3   -0.30    2.30
 -24   0  -4   94.19    6.70
 -24   0  -4   96.89    6.40
 -24   0   4   82.39    5.30
 -24   0  -4   81.29    5.90
 -24   0  -4   88.39    6.70
 -24   0   4   88.29    5.80
 -24   0   4   89.99    5.90
 -24   0  -4   91.79    5.80
 -24   0   4   92.09    6.10
 -24   0  -4   95.59    5.90
 -24   0   4   86.09    6.70
 -24   0   5    0.10    2.00
 -24   0  -5   -0.80    2.40
 -24   0  -5    3.10    2.10
 -24   0   5    0.00    2.00
 -24   0  -5   -2.30    2.00
 -24   0   5    0.40    1.90
 -24   0  -5   -2.00    1.90
 -24   0   5   -3.10    1.90
 -24   0   5    0.60    1.70
 -24   0  -5   -4.10    2.20
 -24   0  -6  124.59    7.80
 -24   0   6  118.19    7.20
 -24   0   6  130.39    7.10
 -24   0   6  120.39    6.70
 -24   0  -6  116.89    7.00
 -24   0   6  121.09    7.90
 -24   0  -6  134.19    7.80
 -24   0   6  117.59    7.10
 -24   0  -7    1.40    2.40
 -24   0   7   -5.10    1.80
 -24   0   7   -2.20    1.80
 -24   0  -7   -3.20    2.20
 -24   0  -7    0.50    1.90
 -24   0  -8   20.70    4.10
 -24   0  -8   22.30    3.80
 -24   0  -8   19.90    3.20
 -24   0   8   23.30    3.40
 -24   0   8   23.60    3.30
 -24   0   9   -1.90    1.70
 -24   0   9   -0.70    1.70
 -24   0  -9   -0.70    2.00
 -24   0  -9   -1.90    1.70
 -24   0 -10   26.00    3.20
 -24   0  10   26.40    3.30
 -24   0  11    0.20    1.70
 -24   0 -11    1.00    1.60
 -24   0  12    4.00    1.60
 -24   0 -12    1.20    1.50
 -24   0  13   -2.50    1.30
 -24   0 -13   -0.10    1.30
 -25   0   0    1.10    2.20
 -25   0   0   -0.80    1.70
 -25   0   0    1.30    2.30
 -25   0   0    1.60    2.20
 -25   0   0    1.00    2.10
 -25   0   0   -0.80    2.20
 -25   0  -1   -1.10    2.00
 -25   0  -1   -1.60    2.00
 -25   0   1    0.90    2.10
 -25   0  -1   -1.00    1.70
 -25   0   1   -0.90    2.20
 -25   0   1   -4.30    1.60
 -25   0  -1    0.40    2.30
 -25   0  -1    1.80    2.20
 -25   0  -1    1.30    2.40
 -25   0   1    2.30    2.30
 -25   0  -1    0.20    2.10
 -25   0   1   -1.30    2.10
 -25   0   1   -1.80    2.10
 -25   0  -2    0.20    2.20
 -25   0  -2    0.00    2.40
 -25   0   2    4.20    2.30
 -25   0   2   -1.30    2.30
 -25   0   2   -0.60    2.10
 -25   0  -2    0.40    2.10
 -25   0  -2    3.60    2.10
 -25   0   2    0.80    1.70
 -25   0  -2    3.80    1.80
 -25   0   2    2.00    2.10
 -25   0  -2    1.60    2.50
 -25   0  -2    4.80    2.50
 -25   0  -2    4.00    2.00
 -25   0   2    3.40    2.10
 -25   0   3    0.50    1.70
 -25   0  -3    0.90    2.20
 -25   0  -3   -2.90    1.90
 -25   0   3   -0.80    2.00
 -25   0  -3   -0.70    2.10
 -25   0  -3   -1.30    2.40
 -25   0   3   -1.80    2.00
 -25   0   3    0.40    2.00
 -25   0  -3   -0.30    1.70
 -25   0   3   -0.80    2.10
 -25   0  -3   -1.00    2.10
 -25   0  -3   -1.00    2.40
 -25   0   3   -0.50    2.30
 -25   0  -4    2.50    1.90
 -25   0   4    4.90    2.10
 -25   0  -4    3.80    2.50
 -25   0   4    5.70    2.10
 -25   0   4    4.30    1.70
 -25   0   4    2.20    2.20
 -25   0  -4    5.00    2.10
 -25   0  -4    4.00    2.30
 -25   0   4    4.30    2.20
 -25   0  -4    7.00    2.50
 -25   0   5    0.10    1.90
 -25   0  -5    0.60    2.10
 -25   0  -5   -0.40    2.30
 -25   0  -5    0.30    1.90
 -25   0   5   -0.10    1.90
 -25   0   5   -2.80    1.50
 -25   0  -5   -2.10    2.30
 -25   0   5    0.50    2.00
 -25   0   5    4.00    2.10
 -25   0  -6    7.50    2.40
 -25   0   6    7.40    2.20
 -25   0   6    7.30    2.00
 -25   0   6    6.00    2.10
 -25   0   6   10.40    2.20
 -25   0  -6   12.30    2.60
 -25   0  -6    5.20    2.00
 -25   0  -7    2.40    2.30
 -25   0   7   -1.40    1.90
 -25   0  -7    3.70    2.20
 -25   0  -7    0.50    1.80
 -25   0   7   -1.70    1.90
 -25   0   8   17.20    3.10
 -25   0  -8   15.60    3.80
 -25   0  -8   21.20    3.10
 -25   0   8   18.10    3.20
 -25   0  -9    1.10    2.10
 -25   0  -9   -2.80    1.60
 -25   0   9    1.00    1.70
 -25   0   9   -0.70    1.70
 -25   0  10   30.00    3.20
 -25   0 -10   27.80    3.10
 -25   0 -11    0.50    1.40
 -25   0  11   -1.10    1.60
 -25   0 -12    1.40    1.30
 -25   0  12    2.70    1.40
 -25   0 -13    0.40    1.20
 -26   0   0    4.40    2.20
 -26   0   0    8.20    2.20
 -26   0   0    5.60    2.50
 -26   0   0    4.10    2.40
 -26   0   0    2.00    1.70
 -26   0   0    2.60    2.20
 -26   0   1   -0.40    2.30
 -26   0  -1    0.90    1.70
 -26   0  -1    1.70    2.10
 -26   0  -1   -0.50    2.10
 -26   0  -1    2.80    2.30
 -26   0   1    2.20    2.10
 -26   0   1    1.90    1.70
 -26   0  -1   -0.30    2.00
 -26   0   1    1.30    2.30
 -26   0   1    2.40    2.00
 -26   0   1    1.10    2.10
 -26   0  -1   -0.50    2.50
 -26   0  -2    8.10    2.40
 -26   0   2    3.30    2.10
 -26   0   2    4.70    2.10
 -26   0   2    2.80    1.70
 -26   0   2    4.90    2.10
 -26   0  -2    8.60    2.20
 -26   0   2    4.70    2.20
 -26   0  -2    5.60    2.50
 -26   0  -2    0.70    2.00
 -26   0   2    7.10    2.50
 -26   0  -2    0.40    1.70
 -26   0  -2    1.50    2.10
 -26   0   3    3.00    2.30
 -26   0  -3   -3.20    1.90
 -26   0   3   -0.90    2.00
 -26   0  -3    0.30    1.90
 -26   0   3    2.10    2.00
 -26   0   3    0.30    2.10
 -26   0  -3    0.60    2.10
 -26   0   3   -2.50    1.90
 -26   0  -3    1.40    2.10
 -26   0  -3   -2.70    2.20
 -26   0   3   -0.20    1.60
 -26   0  -3    1.70    2.40
 -26   0  -4    0.90    2.30
 -26   0   4   -0.20    2.00
 -26   0   4   -1.20    1.50
 -26   0  -4    0.80    2.20
 -26   0   4    2.30    2.10
 -26   0   4    1.90    2.10
 -26   0  -4    1.50    1.90
 -26   0  -4   -1.90    2.00
 -26   0  -4    0.70    2.30
 -26   0   4    0.20    2.00
 -26   0   5    0.10    2.00
 -26   0  -5    0.00    2.20
 -26   0   5    0.60    1.90
 -26   0  -5   -3.10    1.70
 -26   0   5   -0.40    2.00
 -26   0   5   -3.20    1.90
 -26   0  -5   -2.50    2.10
 -26   0  -5   -2.50    2.10
 -26   0  -6    2.70    2.30
 -26   0  -6    6.60    1.90
 -26   0   6    3.60    2.00
 -26   0   6    3.90    2.00
 -26   0  -6    6.30    2.30
 -26   0   6    0.20    2.00
 -26   0   6    1.40    1.90
 -26   0   7   -1.50    1.80
 -26   0  -7    2.00    1.70
 -26   0  -7    0.60    2.20
 -26   0   7   -0.20    1.80
 -26   0  -7   -1.90    2.10
 -26   0   8   14.10    2.90
 -26   0  -8   14.20    3.60
 -26   0   8   16.20    2.90
 -26   0  -8   15.50    2.80
 -26   0   9   -1.50    1.60
 -26   0  -9    0.20    1.50
 -26   0  -9   -1.70    2.00
 -26   0   9   -2.10    1.50
 -26   0  10    3.20    1.60
 -26   0 -10    5.60    1.60
 -26   0 -11    3.80    1.30
 -26   0  11    0.40    1.40
 -26   0 -12    1.50    1.10
 -27   0   0    2.40    2.30
 -27   0   0    0.70    2.10
 -27   0   0   -1.50    1.90
 -27   0   0    1.60    2.10
 -27   0   0    2.60    1.60
 -27   0  -1    1.70    2.20
 -27   0  -1    2.80    2.00
 -27   0  -1   -0.20    1.60
 -27   0   1    0.30    2.00
 -27   0  -1    1.50    2.10
 -27   0  -1    1.00    2.30
 -27   0   1   -2.70    1.90
 -27   0   1    0.50    1.50
 -27   0   1   -2.60    2.30
 -27   0   1    5.00    2.50
 -27   0   1    1.90    2.10
 -27   0  -2    4.80    2.00
 -27   0   2   -1.00    2.00
 -27   0  -2   -0.20    2.00
 -27   0   2    3.40    2.00
 -27   0  -2    4.40    2.40
 -27   0   2    1.30    2.30
 -27   0  -2   -3.80    2.00
 -27   0   2    1.20    2.00
 -27   0   2    1.60    1.60
 -27   0  -3   -2.50    2.10
 -27   0   3    1.60    2.20
 -27   0  -3    0.70    2.30
 -27   0   3   -0.50    1.90
 -27   0   3   -2.30    1.40
 -27   0   3   -1.70    2.00
 -27   0  -3    0.40    1.90
 -27   0   3   -0.40    1.90
 -27   0   4   -1.00    1.80
 -27   0  -4    0.80    2.30
 -27   0  -4    0.50    2.00
 -27   0   4   -1.30    1.90
 -27   0   4    5.00    2.30
 -27   0  -4    3.80    1.90
 -27   0   4    1.40    1.90
 -27   0  -5    0.20    1.90
 -27   0   5   -4.00    2.10
 -27   0   5   -3.80    1.70
 -27   0   5   -1.10    1.90
 -27   0  -5   -3.40    2.00
 -27   0   5    1.60    1.90
 -27   0  -5   -0.30    1.80
 -27   0  -5    0.00    2.20
 -27   0  -6   58.29    4.10
 -27   0   6   51.69    4.50
 -27   0   6   49.99    4.10
 -27   0   6   49.20    4.00
 -27   0  -6   52.29    4.40
 -27   0   6   50.49    4.70
 -27   0  -6   59.19    4.90
 -27   0   7    0.60    1.70
 -27   0  -7   -1.00    1.60
 -27   0  -7   -1.50    2.10
 -27   0   7    0.70    1.70
 -27   0  -8   -1.40    1.50
 -27   0   8   -1.50    1.50
 -27   0  -8    0.50    2.10
 -27   0   8    0.80    1.60
 -27   0   9    1.70    1.40
 -27   0  -9   -1.50    1.40
 -27   0   9   -1.20    1.50
 -27   0 -10   14.80    2.30
 -28   0   0   97.89    7.10
 -28   0   0  104.19    6.30
 -28   0   0  115.49    6.30
 -28   0   0  110.49    6.90
 -28   0   0  100.49    5.80
 -28   0   1   -1.10    1.90
 -28   0  -1   -2.30    2.30
 -28   0  -1   -2.00    1.90
 -28   0  -1    1.00    2.00
 -28   0  -1   -2.50    1.90
 -28   0   1   -0.30    1.90
 -28   0   1   -1.40    1.50
 -28   0   1    1.60    2.00
 -28   0  -2   -1.50    1.90
 -28   0  -2    5.80    2.10
 -28   0   2    4.20    1.90
 -28   0  -2    1.70    2.30
 -28   0   2    0.60    1.50
 -28   0   2   -0.50    1.90
 -28   0   2    1.20    2.00
 -28   0   3   -1.80    1.80
 -28   0  -3    4.50    2.40
 -28   0   3    1.60    1.90
 -28   0   3    2.00    2.00
 -28   0  -3   -0.40    2.00
 -28   0  -4   32.90    4.30
 -28   0  -4   38.60    4.10
 -28   0   4   32.90    3.40
 -28   0   4   32.00    3.40
 -28   0   4   27.40    4.00
 -28   0   5    3.10    1.70
 -28   0  -5   -1.30    2.20
 -28   0   5    1.50    1.90
 -28   0   5   -1.10    1.70
 -28   0   6   70.09    4.60
 -28   0   6   76.59    4.70
 -28   0  -6   78.39    4.70
 -28   0  -6   72.29    5.50
 -28   0   7   -2.00    1.60
 -28   0  -7    1.20    2.00
 -28   0   7    1.70    1.50
 -28   0  -7    2.20    1.60
 -28   0  -8    3.50    1.40
 -28   0   8    4.10    1.50
 -28   0  -9   -0.50    1.20
 -29   0   0    2.10    1.80
 -29   0   0    0.70    1.90
 -29   0   0    0.80    1.90
 -29   0  -1   -0.80    1.80
 -29   0  -1    0.80    1.90
 -29   0   1   -1.10    1.90
 -29   0   1   -2.50    1.70
 -29   0   1    2.10    1.80
 -29   0   2   36.50    3.50
 -29   0  -2   39.50    4.20
 -29   0   2   30.90    4.10
 -29   0   2   34.40    3.40
 -29   0   3    0.00    1.80
 -29   0   3    2.00    1.70
 -29   0   3    3.80    1.80
 -29   0   4   20.20    2.80
 -29   0   4   10.90    2.80
 -29   0   5   -2.20    1.50
 -29   0   5   -2.40    1.50
 -29   0   6   -2.10    1.40
 -30   0   0    9.40    2.60
 -30   0   1   -1.20    1.50
 -30   0   2   17.10    2.80
 -30   0   2   14.30    2.60
 -30   0   3   -2.30    1.50
   0   1   0    0.00    0.40
   0  -1   0    0.30    0.40
   0  -1   0    0.10    0.40
   0   1   0    0.00    0.50
   0   1   0    0.30    0.40
   0  -1   0   -0.30    0.40
   0  -1  -1   -0.80    1.00
   0  -1   1   -0.70    1.00
   0   1   1    0.60    0.80
   0  -1  -1   -0.20    0.80
   0  -1   1   -0.10    0.90
   0  -1   1   -0.90    0.80
   0   1   1   -0.50    1.00
   0   1   1    0.10    0.90
   0  -1  -1   -0.50    0.90
   0   1  -1   -0.50    0.90
   0   1  -1   -0.30    0.90
   0  -1  -1    0.00    0.70
   0   1  -1    0.80    0.90
   0   1   1   -1.50    0.80
   0   1  -2   67.69    4.50
   0   1   2   71.79    4.70
   0  -1   2   63.69    4.50
   0   1  -2   66.99    4.90
   0  -1   2   71.99    4.90
   0  -1  -2   72.29    4.80
   0   1  -2   70.69    4.80
   0   1   2   71.59    5.00
   0  -1  -2   68.29    4.90
   0   1   2   68.59    4.40
   0  -1  -2   65.79    4.50
   0   1  -2   64.39    4.50
   0  -1  -2   65.19    4.40
   0   1   3   -3.10    2.60
   0   1  -3   -0.10    2.70
   0   1   3   -5.20    2.30
   0  -1  -3    0.20    2.90
   0   1  -3   -0.30    2.50
   0  -1   3    0.70    2.50
   0  -1   3   -0.70    2.40
   0   1   3    1.70    2.60
   0  -1  -3   -0.20    2.20
   0  -1   3    3.10    3.00
   0   1  -3   -2.80    2.80
   0  -1  -3   -0.50    2.60
   0  -1   4  311.87   20.00
   0   1   4  343.57   18.20
   0   1  -4  336.07   18.20
   0  -1   4  332.67   19.40
   0   1  -4  375.56   20.20
   0   1  -4  331.77   20.20
   0  -1   4  328.17   18.30
   0   1   4  339.27   19.50
   0   1   4  336.87   20.00
   0  -1  -4  354.76   18.10
   0  -1  -4  351.06   18.40
   0  -1  -4  340.97   20.10
   0  -1   4  333.57   20.20
   0   1   4  337.47   20.20
   0  -1  -4  343.47   20.00
   0   1  -5   -1.70    3.20
   0  -1  -5    1.70    3.20
   0   1   5    2.10    3.30
   0  -1  -5   -1.30    4.50
   0  -1  -5    1.30    3.90
   0  -1  -5   -0.50    3.40
   0   1  -5    2.70    4.80
   0   1  -5    1.30    3.00
   0   1  -5    2.30    4.40
   0   1  -5    3.60    3.00
   0  -1   5  -10.00    4.80
   0  -1   5   -1.10    3.10
   0  -1   5    5.60    3.70
   0  -1   5    0.70    3.80
   0  -1  -5    0.80    3.70
   0   1   5   -1.30    4.60
   0  -1   5   -1.70    3.80
   0  -1   5   -0.10    3.40
   0   1  -5   -0.70    4.30
   0  -1  -5   -2.20    2.90
   0   1   5   -1.00    3.00
   0   1   5   -0.60    4.30
   0   1   5   -1.20    3.30
   0   1   5    3.00    4.10
   0  -1   6   20.50    4.40
   0  -1  -6   21.40    5.60
   0  -1  -6   20.10    4.10
   0  -1   6   21.20    3.90
   0   1  -6   18.50    4.10
   0   1  -6   15.70    3.80
   0  -1   6   28.20    6.20
   0  -1  -6   18.30    5.80
   0  -1  -6   14.70    4.70
   0   1   6   25.80    4.60
   0  -1  -6   22.10    4.10
   0   1   6   27.20    5.80
   0  -1   6   21.50    5.40
   0   1   6   15.80    4.10
   0   1  -6   15.70    5.20
   0   1  -6   18.10    4.40
   0  -1   6   15.40    4.60
   0   1  -6   22.10    5.40
   0   1   6   13.70    4.20
   0  -1  -6   19.20    4.20
   0   1  -6   14.50    4.20
   0   1   6   19.50    5.00
   0   1  -7   -0.40    3.10
   0   1   7    2.80    5.00
   0   1  -7   -9.30    4.50
   0  -1  -7   -4.20    5.30
   0   1   7    6.50    4.10
   0  -1  -7    5.70    5.20
   0  -1  -7   -2.30    3.30
   0  -1  -7    0.20    3.30
   0  -1   7    2.70    3.90
   0  -1   7   -0.80    3.60
   0   1   7   -3.90    3.80
   0   1  -7   -0.40    4.90
   0  -1   7   -1.20    3.40
   0   1   7   -0.60    3.50
   0  -1  -7    5.30    3.90
   0   1  -7    0.70    3.20
   0   1  -7    7.60    3.70
   0   1   8  281.27   16.50
   0   1  -8  292.37   16.50
   0   1   8  292.67   18.00
   0  -1   8  303.97   16.70
   0  -1  -8  285.27   17.20
   0  -1  -8  281.17   19.40
   0  -1  -8  301.87   16.80
   0   1  -8  282.17   17.10
   0  -1   8  283.17   17.30
   0   1  -8  296.97   16.00
   0  -1  -8  311.97   16.20
   0   1   8  294.67   17.30
   0  -1   8  275.27   17.90
   0   1  -8  294.87   19.60
   0  -1  -9   -0.70    4.30
   0  -1  -9   -6.00    4.00
   0  -1   9    3.40    4.30
   0  -1   9   -2.40    4.20
   0  -1   9    3.10    4.90
   0   1   9   -1.00    4.80
   0   1  -9   -6.30    3.50
   0   1  -9    2.60    4.20
   0  -1  -9    0.70    6.10
   0   1  -9    0.50    6.00
   0  -1  -9   -5.70    4.10
   0   1   9    6.20    4.50
   0   1   9    8.30    4.40
   0  -1 -10   37.00    8.60
   0   1  10   32.60    6.70
   0  -1 -10   24.30    6.20
   0  -1 -10   34.30    6.20
   0  -1  10   38.40    7.10
   0   1  10   28.90    5.90
   0   1 -10   32.10    6.60
   0   1 -10   30.30    8.20
   0  -1  10   23.70    6.90
   0  -1  10   28.40    6.30
   0  -1 -10   23.50    6.50
   0   1  10   24.10    6.30
   0   1 -10   22.80    5.70
   0  -1  11    5.10    5.50
   0  -1 -11   -0.40    4.90
   0   1  11    3.70    5.00
   0   1 -11   -6.30    4.80
   0   1  11    1.80    5.10
   0  -1  11    0.70    5.50
   0   1  11   -7.30    5.20
   0   1 -11    1.60    4.40
   0  -1 -11    1.00    5.00
   0  -1 -12    5.60    5.50
   0   1 -12    3.80    5.60
   0  -1  12   29.30    8.00
   0   1  12    4.60    5.80
   0  -1  12    2.70    6.30
   0   1  12   12.40    6.40
   0   1  12   11.80    6.20
   0  -1 -12    5.50    5.10
   0   1  13    1.40    6.00
   0   1  13    5.80    6.90
   0  -1 -13   -2.50    5.80
   0   1 -13    2.70    6.00
   0  -1  13    8.30    7.10
   0  -1  13    4.60    6.30
   0  -1 -13    2.60    5.40
   0   1  14   79.79   11.00
   0   1 -14   72.09   10.20
   0  -1  14   70.49   10.80
   0  -1 -14   73.59   10.00
   0   1 -15    4.10    2.90
   0   1 -15    1.40    7.40
   0  -1  15    3.30    7.70
   0   1  15    8.40    7.70
   0  -1 -15    2.20    7.40
   0  -1 -15   -1.60    2.80
   0  -1 -15   -1.30    3.00
   0   1 -16   50.29    5.60
   0  -1 -16   36.80    6.70
   0  -1 -16   35.30    5.30
   0  -1  16   36.50    4.80
   0  -1 -16   42.40    5.90
   0   1  16   40.60    4.60
   0  -1  17    0.70    2.50
   0  -1 -17   -2.90    2.90
   0  -1 -17    0.30    4.00
   0  -1 -17   -1.60    3.30
   0   1  17    0.70    2.40
   0   1 -17   -4.50    3.20
   0  -1 -18   11.60    3.70
   0  -1 -18   13.60    3.20
   0   1 -18   18.10    3.80
   0  -1  18    9.50    2.80
   0  -1 -18    7.30    4.30
   0   1  18    8.70    3.00
   0  -1  19    2.50    2.70
   0  -1 -19   -1.20    3.70
   0   1  19   -1.20    2.70
   0   1 -19    0.60    3.30
   0  -1  19    2.70    2.20
   0  -1 -19   -0.70    3.20
   0   1  19    2.00    2.10
   0   1  20    7.20    2.70
   0  -1 -20    9.40    3.30
   0  -1  20    9.80    2.70
   0  -1  20   15.90    3.00
   0   1  20   14.90    2.80
   0   1 -20    7.60    3.80
   0   1 -20    8.80    3.30
   0  -1 -20   13.40    4.00
   0  -1  21    4.30    2.30
   0  -1 -21   -0.50    3.10
   0   1  21    0.60    2.30
   0   1  21   -2.70    1.70
   0  -1  21    2.70    1.70
   0   1 -21   -5.30    3.20
   0  -1  21   -0.20    1.70
   0  -1 -21   -2.50    2.90
   0   1 -21    0.00    2.80
   0   1  21    0.70    1.60
   0  -1  22   -2.70    2.10
   0  -1  22   -1.60    1.30
   0   1  22    4.20    2.10
   1  -1   0   -0.40    0.60
   1  -1   0    0.40    0.80
  -1   1   0    0.10    0.50
  -1  -1   0   -0.80    0.50
  -1  -1   0   -0.10    0.70
  -1   1   0    0.30    0.50
  -1  -1   0   -0.90    0.50
   1   1   0    0.30    0.60
  -1   1   0    0.50    0.60
  -1   1   1   16.20    1.90
  -1   1   1   25.20    1.90
  -1  -1   1   27.50    2.00
  -1  -1  -2  221.38   12.70
  -1  -1  -2  227.18   13.10
   1  -1   2  228.28   12.70
  -1   1   2  197.18   11.40
   1   1  -2  217.88   11.50
  -1  -1  -2  231.48   11.40
   1   1  -2  226.98   12.80
  -1   1   2  231.38   12.80
   1   1  -2  231.78   12.80
   1  -1   2  212.58   11.40
  -1   1   2  218.98   11.50
   1  -1   2  221.78   12.80
  -1   1   2  217.98   12.70
  -1   1  -2  221.28   12.70
  -1   1  -2  215.38   11.40
   1   1   2  214.98   11.30
   1  -1  -2  230.78   12.90
   1  -1  -2  211.78   12.70
  -1  -1   2  232.98   11.60
  -1  -1   2  225.08   12.80
   1   1   2  221.28   12.70
   1   1   2  226.78   11.60
   1  -1  -2  214.98   11.50
   1   1   2  225.28   12.70
  -1  -1   2  201.58   11.40
   1  -1   3   12.60    3.50
   1  -1   3    7.60    3.20
   1   1  -3   11.80    3.40
  -1  -1  -3   10.00    2.90
  -1  -1  -3   14.60    3.20
   1  -1   3   10.50    3.10
  -1   1   3   11.10    3.20
   1   1  -3   14.40    3.50
   1   1  -3   16.40    3.40
  -1  -1  -3    9.30    2.90
  -1   1   3   11.10    3.10
  -1   1   3   11.10    3.30
  -1  -1  -3   12.70    3.20
   1  -1  -3    7.50    2.90
   1   1   3   11.40    3.40
  -1   1  -3    9.20    3.10
  -1  -1   3   18.10    3.80
  -1  -1   3    8.60    2.50
   1   1   3   13.40    3.40
   1   1   3   11.10    3.30
   1  -1  -3    8.90    3.10
   1  -1  -3   12.90    2.80
  -1   1  -3    9.80    3.10
  -1   1  -3   15.90    3.30
   1  -1   4   25.50    5.20
   1  -1   4   23.80    5.30
   1   1  -4   28.40    4.40
   1  -1   4   27.00    5.20
  -1  -1  -4   20.90    4.20
  -1   1   4   29.10    3.90
   1   1  -4   24.80    5.70
  -1   1   4   21.00    5.80
  -1  -1  -4   29.40    5.20
  -1  -1  -4   29.40    4.70
   1  -1   4   25.30    4.10
  -1  -1  -4   23.60    5.10
   1   1  -4   24.50    5.50
  -1  -1  -4   32.60    3.80
  -1  -1  -4   27.20    5.10
  -1   1   4   21.10    3.90
  -1   1   4   21.10    5.50
  -1   1   4   27.90    5.70
  -1  -1   4   24.60    3.80
   1   1   4   24.10    4.50
  -1  -1   4   30.60    6.00
   1   1   4   20.30    4.00
  -1   1  -4   17.70    5.50
  -1   1  -4   25.80    3.90
  -1  -1   4   21.00    5.20
  -1  -1   4   20.40    4.10
   1  -1  -4   18.90    5.80
   1   1   4   20.40    5.00
  -1   1  -4   23.40    5.40
   1  -1  -4   29.20    4.90
   1  -1  -4   23.60    4.90
  -1   1  -4   19.50    4.90
  -1   1   5    2.90    3.00
  -1  -1  -5   -0.90    2.30
  -1   1   5    5.70    4.70
  -1  -1  -5    5.80    3.10
  -1  -1  -5    1.90    3.60
  -1  -1  -5    0.20    2.80
   1  -1   5    1.50    4.00
   1   1  -5    6.60    3.30
   1   1  -5   -1.40    3.90
  -1  -1  -5    6.90    4.50
   1   1  -5    2.70    4.50
   1   1  -5    4.10    4.50
  -1   1   5    7.50    4.80
   1  -1   5    6.70    3.00
   1  -1   5    3.30    3.50
  -1  -1  -5   -2.80    3.30
  -1   1   5   -0.60    4.00
   1  -1   5    1.50    4.50
  -1  -1  -5    8.20    3.80
  -1   1   5    1.20    3.10
  -1   1   5    2.40    3.40
   1  -1  -5    1.00    4.70
   1   1   5    9.30    4.20
   1  -1  -5    5.10    3.80
   1   1   5    5.30    3.70
   1   1   5    2.90    3.40
  -1   1  -5    8.20    3.10
  -1  -1   5   -7.80    5.00
   1   1   5   -1.60    2.90
  -1  -1   5   -0.50    3.20
   1  -1  -5    1.30    3.20
  -1   1  -5    4.30    3.60
  -1   1  -5   -2.80    3.10
  -1  -1   5    4.80    3.90
  -1   1  -5    1.70    4.60
  -1  -1   5   -0.40    3.10
  -1   1  -5    0.70    4.60
  -1  -1   5    1.80    3.30
  -1   1  -5   -0.40    3.00
   1  -1  -5    3.20    2.90
   1  -1  -5    7.30    4.70
   1  -1   6   84.09    6.20
   1   1  -6   95.39    8.50
   1   1  -6   82.69    5.90
  -1  -1  -6   78.89    6.40
  -1  -1  -6   81.69    6.50
  -1   1   6   78.39    6.70
  -1  -1  -6   90.19    6.40
  -1   1   6   88.59    8.40
   1  -1   6   75.99    6.70
  -1   1   6   72.89    7.90
   1   1  -6   78.39    7.40
  -1   1   6   87.69    6.30
  -1  -1  -6   91.09    7.60
   1   1  -6   74.29    6.60
  -1   1   6   86.49    8.40
   1  -1   6   79.19    6.70
   1  -1   6   85.29    8.00
  -1  -1  -6   84.79    8.20
   1   1  -6   90.49    7.80
  -1   1   6   83.29    6.80
   1   1  -6   77.29    5.90
   1  -1  -6   68.09    7.80
   1  -1  -6   87.19    6.40
   1   1   6   81.19    6.70
   1  -1  -6   90.19    8.50
  -1   1  -6   81.49    7.40
  -1  -1   6   75.39    6.70
   1  -1  -6   81.29    7.60
  -1  -1   6   81.79    8.10
   1   1   6   83.89    6.10
   1  -1  -6   81.39    6.70
   1   1   6   85.09    6.70
   1   1   6   90.79    8.10
  -1   1  -6   93.69    7.90
  -1   1  -6   75.09    6.10
  -1  -1   6   78.89    6.60
  -1  -1   6   77.39    6.50
  -1   1  -6   87.09    6.20
  -1   1  -6   83.79    6.50
  -1   1  -6   88.69    8.30
   1  -1  -6   81.49    6.10
  -1  -1   6   74.59    8.10
  -1   1   7   19.90    5.90
  -1  -1  -7   19.20    4.80
   1   1  -7   17.80    4.10
  -1   1   7   21.60    5.30
   1  -1   7   15.80    4.90
  -1  -1  -7   22.30    4.80
  -1  -1  -7   22.80    6.20
   1   1  -7   19.40    5.80
  -1  -1  -7   30.30    5.60
   1   1  -7   20.40    4.30
  -1   1   7   19.00    4.90
   1  -1   7   15.30    5.00
   1  -1   7   23.60    4.80
   1  -1   7   17.60    4.40
  -1  -1  -7   22.70    5.80
   1   1  -7   26.40    4.20
  -1  -1  -7   17.50    4.20
  -1   1   7   18.30    4.40
   1   1   7   18.50    4.90
  -1   1  -7   18.20    5.10
  -1   1  -7   18.40    4.60
   1   1   7   22.10    4.20
   1  -1  -7   21.10    4.50
  -1  -1   7   21.90    4.30
   1  -1  -7   20.50    4.70
  -1  -1   7   15.80    5.00
   1   1   7   19.70    5.20
   1  -1  -7   19.80    5.10
  -1  -1   7   16.00    5.10
   1  -1  -7   24.40    6.00
  -1   1  -7   17.80    4.80
  -1   1  -7   31.90    6.50
  -1   1  -7   16.10    4.20
   1   1   7   22.20    6.30
  -1   1  -7   19.30    5.70
  -1  -1  -8  187.08   14.50
   1   1  -8  211.28   11.50
   1  -1   8  191.58   12.00
   1   1  -8  177.98   14.70
   1  -1   8  187.88   13.00
  -1   1   8  183.18   12.10
  -1  -1  -8  212.78   12.60
   1   1  -8  212.78   12.70
   1  -1   8  207.58   12.80
  -1   1   8  216.68   12.90
  -1   1   8  176.48   14.60
  -1   1   8  189.48   13.10
  -1  -1  -8  206.38   11.70
   1   1  -8  203.38   11.90
  -1  -1  -8  194.68   12.20
  -1  -1   8  187.88   12.90
   1   1   8  218.38   12.80
  -1   1  -8  174.98   14.50
   1  -1  -8  200.48   11.70
   1  -1  -8  187.48   14.80
  -1   1  -8  161.38   11.80
   1   1   8  186.88   12.00
  -1   1  -8  206.08   11.80
  -1   1  -8  212.98   12.50
   1  -1  -8  187.78   12.20
   1  -1  -8  219.18   12.80
   1   1   8  184.08   13.10
  -1  -1   8  202.18   12.60
  -1  -1   8  194.68   12.20
  -1   1   9   61.09    7.60
   1   1  -9   74.49   10.00
   1   1  -9   76.89    6.40
  -1  -1  -9   80.29    7.20
  -1  -1  -9   74.39    7.10
   1  -1   9   61.59    7.80
  -1   1   9   72.39    7.50
   1  -1   9   70.59    7.00
  -1   1   9   69.49    7.40
  -1  -1  -9   63.39    9.50
  -1  -1  -9   66.49    7.20
   1   1  -9   66.49    7.00
   1  -1   9   65.89    7.40
   1   1   9   57.69    7.70
   1   1   9   65.19    7.30
  -1   1  -9   72.79    7.30
   1  -1  -9   72.69    7.00
   1  -1  -9   77.39   10.10
   1  -1  -9   61.09    7.40
  -1  -1   9   70.49    7.70
   1  -1  -9   86.69    7.00
  -1   1  -9   74.79    6.70
   1   1   9   79.09    7.20
  -1  -1   9   65.79    7.70
  -1   1  -9   66.99    6.50
  -1   1  -9   58.49    9.50
  -1  -1   9   71.09    7.10
  -1   1  10   21.40    6.40
  -1  -1 -10   25.00    7.70
  -1   1  10   37.50    7.00
  -1  -1 -10   25.70    6.30
  -1  -1 -10   25.10    6.30
   1   1 -10   40.70    6.70
  -1  -1 -10   28.00    6.50
   1  -1  10   45.50    7.00
   1  -1  10   33.60    6.80
  -1   1  10   23.10    6.50
   1   1 -10   37.40    5.70
   1   1  10   30.90    7.10
   1  -1 -10   36.60    6.10
  -1   1 -10   30.40    9.00
   1   1  10   36.90    6.20
  -1   1 -10   34.60    6.40
  -1  -1  10   31.10    6.50
  -1  -1  10   34.60    6.90
   1  -1 -10   37.90    6.70
   1   1  10   35.40    6.90
  -1  -1  10   26.90    6.90
  -1   1 -10   34.90    5.60
  -1   1  11   15.20    5.90
  -1  -1 -11   28.30    6.40
  -1  -1 -11   34.20    6.70
   1  -1  11   27.60    6.70
   1   1 -11   19.50    5.90
   1  -1  11   25.80    7.00
  -1   1  11   20.00    3.80
  -1   1  11   22.20    7.10
  -1   1  11   23.10    6.80
   1   1 -11   26.00    5.80
  -1  -1  11   25.30    6.50
  -1  -1  11   28.10    7.00
   1   1  11   25.10    6.40
   1  -1 -11   23.90    6.60
   1   1  11   33.10    7.20
  -1   1 -11   23.80    6.60
   1   1  11   23.20    6.90
   1  -1 -11   23.60    6.60
  -1   1 -11   22.20    6.00
  -1  -1  11   17.00    3.80
  -1   1  12  166.58   10.20
  -1   1  12  187.78   13.90
   1   1 -12  185.38   13.40
  -1  -1 -12  210.28   13.30
  -1  -1 -12  182.68   12.40
   1  -1  12  193.98   13.90
  -1   1  12  173.48   13.90
   1  -1  12  163.68   14.00
  -1   1  12  184.68   13.00
  -1  -1  12  174.98   10.30
   1  -1 -12  178.98   13.30
   1   1  12  170.28   12.80
   1   1  12  176.78   13.40
  -1  -1  12  167.78   13.90
   1   1  12  165.68   13.90
  -1   1 -12  181.58   13.10
  -1  -1  12  203.28   13.80
   1  -1 -12  183.18   12.20
  -1  -1 -13    1.70    5.90
   1   1 -13    3.60    6.10
   1  -1  13   -3.90    6.80
   1  -1  13    2.20    6.40
  -1  -1 -13    5.20    5.80
  -1   1  13    1.80    6.30
   1  -1 -13    1.30    5.10
  -1  -1  13   11.80    6.50
   1   1  13   -6.50    6.20
  -1  -1  13    2.70    2.70
   1   1  13    2.80    7.00
   1  -1 -13   -5.30    5.70
  -1   1 -13    0.70    6.30
   1  -1  14    8.30    7.00
  -1   1  14    4.60    6.80
   1  -1  14   -8.00    7.50
   1   1 -14    5.60    6.90
  -1  -1 -14   10.80    6.70
  -1   1 -14    4.40    6.90
   1   1  14    3.50    8.00
   1  -1 -14    3.60    6.50
  -1  -1  14    5.00    7.10
   1   1  14    3.70    7.20
   1  -1  15    2.30    7.70
  -1  -1 -15   -0.90    6.80
  -1  -1 -15    5.70    3.10
  -1  -1 -15    2.00    2.90
   1   1 -15    2.00    7.30
  -1   1  15    4.40    7.50
  -1   1 -15   -5.30    7.20
  -1   1 -15    0.40    2.90
   1  -1 -15    0.70    7.00
  -1  -1  15   14.10    8.30
   1   1  15   16.20    8.30
   1  -1 -15    2.40    3.20
  -1   1  16   59.69    5.30
  -1  -1 -16   62.29    6.10
  -1  -1 -16   50.19    5.80
   1  -1  16   62.69    5.40
  -1  -1 -16   61.79    7.50
  -1   1 -16   68.39    6.40
  -1  -1  16   65.29    5.50
   1  -1 -16   58.59    6.20
   1   1  16   61.89    5.30
   1  -1 -16   53.69    5.70
   1   1 -17   -0.20    3.20
  -1   1  17    1.40    2.60
  -1  -1 -17    1.80    3.20
  -1  -1 -17    3.30    4.00
   1  -1  17    2.30    2.50
  -1  -1 -17    2.20    3.00
  -1   1 -17    4.40    3.20
  -1  -1  17    0.40    2.50
   1  -1 -17    3.80    3.10
   1  -1 -17   -4.90    3.20
   1   1  17    1.70    2.50
  -1  -1 -18    1.60    3.40
   1   1 -18   -0.60    3.30
   1  -1  18   -0.20    2.50
  -1  -1 -18   -0.20    4.10
  -1  -1 -18   -5.50    3.50
  -1   1  18    0.80    2.80
  -1  -1 -18    0.00    2.80
   1  -1 -18    0.10    2.90
   1   1  18   -3.20    2.60
   1  -1 -18    2.00    3.30
  -1  -1  18    1.70    2.60
  -1   1 -18    1.90    3.30
  -1   1  19   22.60    3.60
  -1  -1 -19   29.40    5.30
  -1  -1 -19   25.40    6.20
  -1   1  19   22.40    4.40
   1  -1  19   26.10    4.60
   1   1 -19   28.00    5.30
  -1  -1 -19   31.90    6.00
   1  -1 -19   21.80    4.10
  -1   1 -19   24.50    5.20
   1  -1 -19   31.30    5.30
  -1  -1  19   22.00    3.40
  -1  -1  19   30.60    4.60
   1   1  19   19.70    4.50
   1  -1 -19   26.90    5.70
   1   1 -20    7.10    3.30
   1  -1  20    1.30    1.90
  -1   1  20    1.10    1.80
   1   1 -20    2.80    3.70
  -1  -1 -20    1.10    3.80
  -1   1  20    0.20    1.90
   1  -1  20    8.90    2.70
  -1  -1 -20    0.60    3.10
  -1   1  20   -1.10    2.60
  -1  -1 -20    7.30    3.90
   1   1  20    3.90    1.90
   1   1  20   -1.00    2.40
  -1  -1  20   -0.90    1.80
  -1  -1  20    1.80    2.50
   1  -1 -20    1.70    3.10
  -1   1 -20    3.50    3.70
   1  -1 -20    2.20    3.60
  -1   1 -20    3.70    3.10
   1  -1  21   10.50    2.60
  -1  -1 -21   10.90    3.20
   1   1 -21   21.50    4.30
  -1   1  21    9.60    2.60
   1  -1  21   13.50    2.60
  -1   1  21   14.10    3.40
  -1  -1 -21   16.40    4.80
   1   1 -21   14.50    3.50
  -1   1  21   10.30    2.30
  -1   1 -21    4.20    3.50
  -1  -1  21   12.60    3.40
   1   1  21   12.60    2.40
  -1  -1  21   10.80    2.80
   1   1  21   10.90    2.70
   1  -1 -21   16.40    4.30
  -1  -1  21   12.10    2.50
   1   1  21   19.70    3.50
   1  -1 -21   18.60    4.80
  -1   1 -21   11.80    3.10
   1  -1  22   13.60    2.90
  -1   1  22    9.70    2.30
   1  -1  22    9.40    1.90
   1   1  22    8.30    2.20
  -1  -1  22   11.20    1.90
  -1  -1  22    7.10    2.20
  -2  -1   0    0.10    0.80
   2  -1   0    0.40    0.90
  -2  -1   0    0.10    0.70
   2   1   0    0.00    1.00
  -2   1   0   -0.80    0.80
  -2  -1   0    0.00    1.40
  -2  -1   0    1.60    1.10
  -2   1   0   -0.10    0.90
  -2   1   0   -0.30    1.00
  -2  -1  -1  117.99    6.30
  -2   1   1  124.39    7.20
  -2   1   1  115.89    6.50
   2  -1   1  132.79    7.20
   2  -1   1  131.89    7.10
  -2   1   1  127.79    7.30
   2   1  -1  124.19    7.00
  -2  -1  -1  116.79    7.80
   2   1  -1  128.79    7.20
  -2  -1  -1  131.79    7.00
  -2   1   1  123.99    6.60
  -2  -1  -1  121.89    6.40
  -2   1   1  121.59    6.90
  -2  -1   1  122.29    7.70
   2  -1  -1  133.59    7.40
  -2  -1   1  125.59    6.50
  -2   1  -1  123.59    6.50
  -2   1  -1  123.89    6.50
  -2  -1   1  126.59    6.60
  -2   1  -1  123.99    6.90
   2  -1  -1  126.19    7.20
   2   1   1  127.99    7.10
  -2  -1   1  122.09    7.00
   2  -1  -1  116.19    6.60
   2   1  -2   91.19    6.10
  -2  -1  -2   89.69    5.60
  -2  -1  -2   93.29    5.30
   2  -1   2   94.99    5.80
   2   1  -2   87.39    5.50
  -2   1   2   95.49    5.50
  -2   1   2   86.89    5.30
   2  -1   2   91.49    6.00
  -2  -1  -2   89.69    5.20
  -2   1   2   80.89    5.90
  -2  -1  -2   91.49    6.20
  -2  -1  -2   88.59    5.50
   2   1  -2   89.29    5.50
  -2  -1   2   68.79    5.70
   2   1   2   96.79    5.70
   2   1   2   91.79    5.50
  -2   1  -2   84.59    5.70
   2  -1  -2   85.09    5.80
  -2   1  -2   98.99    5.40
  -2  -1   2   95.89    5.60
  -2   1  -2   86.49    5.30
   2  -1  -2   88.99    6.10
  -2   1  -2   90.89    5.40
  -2   1  -2   83.69    5.60
   2  -1  -2   93.39    5.50
   2   1   2   86.49    5.70
  -2  -1  -3 1102.39   52.59
   2   1  -3 1079.89   54.69
  -2   1   3 1067.29   52.59
   2   1  -3 1083.09   52.59
  -2   1   3 1010.40   52.59
  -2  -1  -3 1037.80   58.69
  -2  -1  -3 1118.69   58.69
   2  -1   3 1051.79   52.49
  -2   1   3 1071.49   54.59
  -2  -1  -3 1086.19   60.49
   2  -1   3 1148.79   58.89
  -2   1   3 1030.30   58.89
   2   1  -3 1087.49   58.99
   2   1  -3 1074.79   58.99
  -2  -1   3 1086.59   52.69
  -2   1  -3 1078.19   54.59
  -2   1  -3 1026.60   58.79
  -2  -1   3  995.70   52.59
   2  -1  -3 1052.39   52.59
  -2   1  -3 1099.29   52.59
  -2   1  -3 1060.29   58.69
   2   1   3 1146.89   58.79
   2  -1  -3 1120.89   59.09
   2  -1  -3 1066.79   58.99
  -2  -1  -4 1186.28   63.99
   2  -1   4 1206.58   59.49
  -2   1   4 1238.38   66.79
   2   1  -4 1202.08   66.79
  -2  -1  -4 1257.27   66.39
   2   1  -4 1231.88   59.59
  -2   1   4 1187.58   64.09
   2   1  -4 1198.68   66.79
  -2  -1  -4 1198.78   59.39
   2  -1   4 1241.78   66.59
  -2   1   4 1244.88   59.59
  -2  -1  -4 1229.08   62.69
  -2  -1  -4 1185.18   66.49
  -2   1   4 1176.78   66.69
  -2   1   4 1189.88   66.69
  -2   1   4 1156.68   61.99
  -2  -1  -4 1254.37   68.19
   2  -1   4 1194.98   66.59
  -2   1  -4 1203.08   66.59
   2   1   4 1207.88   66.59
  -2  -1   4 1246.28   59.69
   2  -1  -4 1198.38   66.79
   2   1   4 1296.57   66.69
  -2  -1   4 1208.28   64.09
  -2   1  -4 1180.08   59.49
  -2   1  -4 1274.07   66.49
  -2   1  -4 1203.18   62.59
   2   1   4 1254.67   59.49
  -2  -1   4 1258.17   66.79
   2  -1  -4 1153.38   66.69
  -2   1  -4 1174.78   63.99
  -2  -1   4 1152.08   61.99
   2  -1  -4 1184.58   59.49
  -2  -1  -5   78.19    5.80
  -2   1   5   84.79    7.60
  -2   1   5   77.79    6.40
   2  -1   5   78.89    6.30
   2   1  -5   71.59    7.40
  -2  -1  -5   80.39    7.20
   2   1  -5   78.79    7.20
  -2   1   5   80.59    6.10
   2  -1   5   80.29    7.00
  -2  -1  -5   77.99    6.10
  -2   1   5   80.99    6.30
  -2   1   5   77.79    7.80
  -2  -1  -5   75.59    7.20
   2   1  -5   76.29    6.20
  -2   1   5   81.39    7.90
  -2  -1  -5   72.19    6.70
  -2  -1  -5   59.89    6.60
  -2  -1  -5   79.69    5.90
   2  -1   5   64.89    7.30
  -2   1  -5   84.19    7.30
  -2   1  -5   71.29    7.40
  -2   1  -5   78.89    5.90
  -2  -1   5   86.89    7.90
  -2   1  -5   82.09    7.00
   2   1   5   77.69    6.40
  -2  -1   5   72.19    6.20
   2   1   5   85.19    7.20
  -2   1  -5   88.99    5.90
   2  -1  -5   76.29    7.90
   2  -1  -5   94.69    7.30
   2   1   5   74.19    7.20
  -2  -1   5   92.79    6.10
  -2   1  -5   74.79    5.90
  -2  -1   5   79.39    7.80
   2  -1  -5   87.29    6.30
   2  -1  -5   65.29    7.00
  -2   1  -5   77.39    7.10
  -2  -1   5   80.19    6.30
   2  -1   6  125.49    8.60
   2  -1   6   95.39    9.40
   2   1  -6  118.79    7.50
  -2  -1  -6  112.19    9.40
  -2  -1  -6  126.69    8.30
  -2  -1  -6  119.59    9.70
   2  -1   6  121.89    7.80
  -2  -1  -6  120.79    9.30
  -2   1   6  132.89    8.60
  -2  -1  -6  117.89    9.20
   2   1  -6  135.99    8.60
  -2   1   6  124.99    8.70
  -2  -1  -6  132.99    8.20
  -2  -1  -6  121.89    7.80
   2  -1   6  126.89    8.40
  -2   1   6  120.19    8.10
   2   1  -6  117.09   10.20
  -2   1   6  118.79    9.20
   2   1  -6  131.79    9.70
  -2   1   6  101.99    9.80
   2   1  -6  117.39    7.60
   2  -1  -6  113.59   10.10
  -2  -1   6  121.99    8.60
   2   1   6  128.69    8.60
  -2   1  -6  126.99    8.10
   2  -1  -6  123.69    8.50
   2   1   6  121.19    7.80
  -2   1  -6  117.39    9.20
  -2   1  -6  125.69    9.30
   2  -1  -6  125.59    9.60
  -2   1  -6  115.29    9.70
  -2  -1   6  133.69    8.40
  -2   1  -6  123.69    7.90
  -2   1  -6  126.99    9.50
   2  -1  -6  118.69    7.70
   2   1   6  102.19    9.00
  -2   1  -6  121.09    8.00
   2   1   6  124.29    8.30
  -2  -1   6  124.19    9.80
  -2  -1   6  127.39    8.20
   2  -1   7 1055.39   52.19
  -2  -1  -7 1013.60   50.59
  -2  -1  -7  980.50   50.89
  -2  -1  -7 1015.90   59.39
  -2   1   7 1016.30   57.09
  -2  -1  -7  990.90   56.79
  -2   1   7 1015.10   56.29
   2   1  -7 1030.40   52.49
  -2   1   7 1012.20   52.39
   2   1  -7 1019.00   50.39
  -2   1   7 1025.20   54.19
   2   1  -7  991.90   57.09
  -2  -1  -7 1017.50   54.09
   2  -1   7 1036.40   56.29
   2  -1   7  996.20   54.19
   2   1  -7  990.30   54.19
  -2  -1  -7 1029.00   52.89
   2   1   7  967.10   54.09
  -2   1  -7 1041.70   52.79
   2  -1  -7  988.00   54.19
  -2   1  -7 1015.60   54.09
  -2   1  -7  999.20   56.79
  -2  -1   7 1022.00   54.19
   2  -1  -7 1005.00   50.39
   2   1   7  992.90   52.09
   2  -1  -7  973.90   57.09
   2   1   7 1026.60   56.19
  -2  -1   7  978.20   56.19
  -2   1  -7 1019.90   59.39
  -2   1  -7  990.40   50.99
  -2   1  -7 1010.10   50.49
   2  -1  -7 1021.30   52.69
  -2  -1   7 1035.70   52.39
  -2   1   8  576.74   31.50
  -2   1   8  583.44   35.10
  -2   1   8  589.54   33.80
   2   1  -8  601.34   30.20
   2   1  -8  569.84   32.60
   2  -1   8  594.94   31.30
   2  -1   8  601.04   32.70
   2   1  -8  579.84   35.30
   2  -1   8  592.14   33.80
  -2  -1  -8  596.74   31.70
  -2  -1  -8  608.34   30.50
  -2  -1  -8  599.24   34.90
  -2   1   8  589.04   32.60
  -2  -1  -8  586.14   31.90
  -2  -1  -8  604.04   35.80
  -2  -1  -8  602.34   32.40
  -2   1  -8  552.14   31.60
   2  -1  -8  589.94   31.60
  -2  -1   8  592.84   31.60
  -2   1  -8  608.84   30.40
   2   1   8  591.14   32.70
  -2  -1   8  581.84   32.60
   2  -1  -8  592.34   35.40
  -2   1  -8  613.04   32.50
  -2   1  -8  589.24   34.90
   2  -1  -8  595.74   30.30
   2   1   8  563.34   33.80
  -2  -1   8  586.24   33.80
  -2   1  -8  580.74   31.60
  -2   1  -8  604.34   35.90
   2  -1  -8  573.34   32.60
   2   1   8  595.54   31.30
  -2  -1  -9   31.10    8.10
  -2   1   9   23.90    6.20
   2   1  -9   35.50    6.20
  -2  -1  -9   31.30    7.40
  -2  -1  -9   35.90    6.10
  -2  -1  -9   33.90    6.00
  -2   1   9   32.90    6.40
  -2  -1  -9   32.20    5.70
   2  -1   9   21.70    6.20
  -2   1   9   29.20    6.30
   2  -1   9   27.50    6.50
   2   1  -9   27.80    5.20
  -2   1  -9   26.30    5.70
   2  -1  -9   27.50    5.80
  -2   1  -9   24.20    5.50
  -2  -1   9   23.30    6.10
  -2  -1   9   29.10    6.00
   2  -1  -9   36.60    5.60
  -2   1  -9   25.20    7.30
   2   1   9   27.20    5.60
   2  -1  -9   30.40    6.20
   2   1   9   36.30    6.30
   2   1   9   30.00    6.50
  -2  -1   9   22.70    6.20
  -2   1  -9   36.50    5.90
   2  -1  10   86.19    9.00
   2   1 -10   93.39    7.50
  -2  -1 -10  103.79    8.60
  -2  -1 -10   97.59    8.30
  -2   1  10   90.09    8.80
   2  -1  10   96.09    9.10
  -2  -1 -10   84.19    8.30
  -2   1  10   95.79    9.20
   2   1 -10   85.49    8.50
  -2   1  10   99.09    8.90
  -2  -1 -10   77.59   10.70
   2   1  10  100.09    8.20
  -2  -1  10   97.89    8.80
   2  -1 -10   89.09    7.90
  -2   1 -10   95.69    8.40
  -2   1 -10   93.49   11.30
  -2   1 -10   94.49    7.70
  -2   1 -10  102.39    8.50
   2  -1 -10  112.19    9.10
   2   1  10   90.19    8.70
  -2  -1  10   85.19    9.00
  -2  -1  10  103.39    9.60
   2   1  10   89.69    9.00
  -2  -1 -11    8.50    5.40
   2  -1  11   13.70    5.60
  -2  -1 -11   15.90    5.20
   2  -1  11    2.50    5.70
  -2   1  11   10.20    5.60
   2   1 -11   10.30    5.70
  -2  -1 -11    7.50    5.50
  -2   1  11    6.60    2.30
  -2   1  11   -1.30    5.70
  -2   1  11    6.50    5.50
  -2   1 -11   10.90    5.30
  -2  -1  11    6.10    5.70
  -2   1 -11    6.80    4.70
   2   1  11    8.50    5.20
   2   1  11    7.40    5.50
   2  -1 -11   12.00    5.00
   2  -1 -11   17.20    5.70
   2   1  11    4.10    5.60
  -2  -1  11    0.50    5.90
  -2  -1  11    7.60    2.40
  -2   1  12   43.60    8.50
   2  -1  12   39.30    8.40
   2   1 -12   52.59    8.30
   2  -1  12   32.40    8.00
  -2  -1 -12   57.09    7.80
  -2   1  12   36.40    7.90
  -2  -1 -12   40.10    7.50
  -2   1  12   48.20    4.80
   2  -1 -12   51.19    8.10
   2  -1 -12   39.60    7.10
  -2  -1  12   40.80    4.80
  -2   1 -12   50.89    7.90
   2   1  12   34.80    8.10
  -2  -1  12   43.80    8.60
  -2   1  13    4.30    2.70
  -2  -1 -13   18.40    6.40
  -2  -1 -13    1.40    5.70
  -2   1  13   -3.80    6.10
   2   1 -13   12.30    6.50
   2  -1  13   15.20    7.60
  -2   1  13    2.10    6.50
  -2  -1  13   10.90    6.70
   2   1  13    9.60    7.50
   2  -1 -13   14.40    5.70
   2  -1 -13    4.70    6.20
  -2   1 -13   11.70    6.50
  -2  -1  13    1.00    2.60
  -2  -1 -14    1.60    6.40
  -2   1  14    5.40    7.20
  -2  -1 -14    3.70    2.70
  -2   1  14    0.30    2.90
   2  -1  14    3.60    7.60
   2   1 -14    3.00    6.50
  -2   1 -14    5.90    3.00
   2  -1 -14    3.50    3.40
  -2  -1  14    0.10    2.90
   2  -1 -14    9.70    6.90
   2   1  14   10.80    7.80
  -2   1 -14    4.00    6.90
  -2  -1  14    2.50    7.10
   2  -1  15  114.49   13.30
  -2  -1 -15  119.99    7.90
  -2   1  15  106.49    8.20
  -2   1  15  112.59   12.40
  -2  -1 -15  116.19    7.70
  -2  -1 -15  111.29   11.60
   2   1 -15  107.79   12.20
  -2   1 -15  107.09   11.80
   2   1  15  110.79   13.40
  -2  -1  15  103.49   13.00
   2  -1 -15  124.89    8.00
  -2   1 -15  114.09    8.00
  -2  -1  15  111.09    8.30
   2  -1 -15  110.69   12.20
  -2  -1 -16   18.50    6.00
  -2  -1 -16   17.00    5.10
  -2   1  16   27.00    4.20
   2  -1  16   30.00    4.50
  -2  -1 -16   17.80    4.70
  -2  -1  16   26.90    4.60
  -2   1 -16   23.50    5.40
  -2   1 -16   30.60    6.50
   2   1  16   25.50    4.30
   2  -1 -16   28.50    5.30
  -2  -1  16   24.90    5.70
  -2  -1 -17    6.10    3.00
  -2  -1 -17    5.00    4.20
   2  -1  17    4.90    2.60
  -2  -1 -17    4.70    3.30
  -2   1  17    1.60    2.70
   2  -1 -17    1.10    3.10
  -2   1 -17    0.10    4.00
  -2  -1  17    4.30    2.60
   2   1  17    4.30    2.60
  -2   1 -17    5.70    3.30
  -2  -1 -18   12.00    3.10
  -2   1  18    9.50    3.10
  -2  -1 -18    5.00    4.20
   2  -1  18    6.80    2.70
  -2  -1 -18   11.80    3.60
  -2  -1 -18    4.20    4.00
  -2   1  18   10.10    2.40
  -2  -1  18   13.40    2.60
  -2   1 -18    7.40    4.20
  -2   1 -18    7.00    3.40
   2  -1 -18    9.50    3.20
   2   1  18   12.40    2.90
  -2  -1  18   10.60    2.80
  -2   1  19  122.19    7.40
   2  -1  19  118.19    7.40
  -2  -1 -19  115.79    8.00
  -2  -1 -19  120.89    9.30
  -2   1  19  112.89    6.60
  -2  -1 -19  107.09    8.90
   2  -1 -19  111.69    8.50
  -2  -1  19  109.89    6.60
  -2  -1  19  117.69    7.50
   2  -1 -19  105.69    7.50
  -2   1 -19  116.29    8.30
   2   1  19  119.29    7.30
  -2   1 -19  124.29    8.70
  -2  -1 -20   -4.40    3.50
  -2  -1 -20    3.50    3.90
   2   1 -20    5.80    3.70
  -2  -1 -20    4.30    3.20
  -2   1  20    1.20    1.80
  -2   1  20    5.40    2.60
   2  -1  20    4.70    2.00
   2  -1  20    5.30    2.60
  -2   1  20    1.90    2.00
   2   1  20    0.50    2.50
  -2  -1  20    4.50    1.90
   2  -1 -20   -0.10    3.60
  -2   1 -20    3.70    3.80
  -2   1 -20    4.60    3.20
   2   1  20   -0.80    1.90
  -2  -1  20    2.20    2.00
  -2  -1  20    5.40    2.60
  -2  -1 -21    8.50    3.10
   2  -1  21    3.90    2.40
  -2   1  21    2.40    1.70
   2   1 -21    4.30    3.20
  -2  -1 -21    4.20    3.30
  -2   1  21    5.10    2.40
   2  -1  21    6.00    1.80
  -2   1  21    6.40    1.60
  -2   1 -21    7.40    3.50
  -2  -1  21    3.70    1.80
   2  -1 -21    1.20    3.10
  -2  -1  21    4.80    2.40
   2   1  21    6.20    1.70
  -2   1 -21   11.90    3.00
   2   1  21    8.60    2.50
  -2  -1  21    6.00    1.70
   2  -1  22    3.80    1.40
   2  -1  22    2.00    2.00
  -2   1  22    6.70    2.20
  -2  -1  22    3.70    1.30
  -2  -1  22   12.20    3.00
   2   1  22    3.00    2.10
  -3   1   0   51.29    4.10
  -3  -1   0   49.99    4.80
  -3   1   0   63.69    3.40
   3   1   0   47.70    4.10
  -3   1   0   58.99    3.30
   3  -1   0   55.29    3.90
  -3  -1   0   49.80    4.10
  -3  -1  -1  249.68   13.00
   3   1  -1  238.88   13.00
   3  -1   1  229.38   12.90
  -3   1   1  223.18   12.90
  -3  -1  -1  225.68   11.80
  -3   1   1  229.28   12.10
  -3   1   1  236.78   12.10
  -3  -1  -1  260.87   14.50
  -3  -1   1  230.18   12.00
  -3   1  -1  237.08   12.00
  -3   1  -1  232.88   12.90
  -3  -1   1  236.48   13.00
   3  -1  -1  240.58   12.90
  -3  -1   1  246.18   14.40
   3  -1  -1  260.97   13.50
  -3   1  -1  240.68   12.00
  -3  -1   1  239.08   12.00
   3   1   1  240.28   13.00
  -3  -1  -2  217.88   10.60
   3   1  -2  223.78   12.10
  -3  -1  -2  210.78   11.40
   3   1  -2  203.58   11.30
   3  -1   2  200.18   11.30
  -3  -1  -2  207.18   12.70
  -3   1   2  200.18   11.30
  -3   1   2  206.88   11.00
  -3   1   2  217.08   12.00
  -3   1   2  188.98   11.80
  -3  -1  -2  192.88   10.50
  -3   1   2  197.68   10.80
  -3  -1   2  197.58   10.80
  -3  -1   2  199.58   11.30
  -3   1  -2  211.38   10.70
  -3   1  -2  199.58   10.70
   3  -1  -2  210.88   12.00
  -3   1  -2  204.78   11.30
   3  -1  -2  202.68   11.20
  -3  -1   2  195.68   11.80
  -3  -1   2  196.68   10.80
   3   1   2  203.08   11.30
   3  -1  -2  221.28   12.20
  -3  -1  -3  202.58   11.30
  -3   1   3  206.78   11.20
  -3  -1  -3  197.98   12.70
   3  -1   3  218.38   12.10
  -3   1   3  206.58   12.30
  -3  -1  -3  210.68   11.30
  -3  -1  -3  195.38   10.90
  -3   1   3  189.58   11.00
   3   1  -3  210.28   12.50
   3   1  -3  210.88   11.10
   3  -1   3  185.08   11.40
  -3   1   3  180.28   12.10
  -3  -1  -3  197.48   10.90
  -3   1  -3  193.38   11.10
  -3   1  -3  199.58   11.70
   3   1   3  183.38   11.10
  -3   1  -3  186.18   11.20
   3  -1  -3  213.28   12.60
  -3   1  -3  192.38   11.80
  -3   1  -3  203.68   11.10
   3   1   3  206.18   11.90
   3  -1  -3  189.18   10.80
  -3  -1   3  190.98   11.10
  -3   1  -3  196.58   11.10
  -3  -1   3  197.88   12.20
  -3  -1  -4   30.60    5.50
  -3  -1  -4   28.80    5.20
   3   1  -4   35.50    5.50
  -3  -1  -4   32.40    5.00
  -3  -1  -4   24.00    4.60
  -3  -1  -4   22.50    4.00
   3  -1   4   39.50    5.20
  -3   1   4   33.70    4.30
  -3  -1  -4   22.80    3.70
  -3  -1  -4   30.40    4.70
  -3   1   4   24.80    5.50
  -3   1   4   26.70    4.10
   3   1  -4   33.10    5.70
   3   1  -4   27.20    4.10
  -3   1   4   19.90    5.50
  -3   1   4   26.10    4.00
  -3   1   4   29.70    5.40
  -3  -1  -4   27.20    4.80
   3  -1   4   28.80    3.80
  -3   1  -4   33.00    4.50
   3  -1  -4   29.20    5.30
  -3   1  -4   26.10    5.40
  -3  -1   4    8.80    3.60
  -3   1  -4   30.70    5.10
  -3   1  -4   28.90    4.20
  -3  -1   4   28.10    5.40
  -3  -1   4   28.40    4.80
  -3  -1   4   26.80    4.20
  -3   1  -4   29.90    4.00
  -3   1  -4   22.10    5.20
   3   1   4   38.80    4.20
  -3  -1   4   30.50    5.70
   3   1   4   30.90    4.00
   3   1   4   31.20    5.30
  -3   1  -4   21.40    3.70
  -3   1  -4   31.50    4.80
   3  -1  -4   25.60    6.30
  -3  -1  -5  340.47   18.70
  -3  -1  -5  335.27   19.40
  -3   1   5  308.07   17.30
  -3  -1  -5  293.77   17.10
  -3  -1  -5  310.67   19.10
  -3   1   5  315.07   17.60
  -3  -1  -5  326.07   18.90
   3  -1   5  332.37   18.40
   3  -1   5  323.97   19.20
  -3  -1  -5  316.57   17.60
  -3  -1  -5  311.87   16.70
  -3  -1  -5  297.27   17.50
  -3   1   5  309.87   18.40
  -3   1   5  315.07   19.30
  -3   1   5  300.97   17.80
   3   1  -5  311.37   17.50
   3   1  -5  324.47   19.50
   3  -1  -5  296.17   17.80
  -3   1  -5  312.87   16.60
  -3  -1   5  328.27   17.70
   3   1   5  345.17   19.20
  -3   1  -5  330.37   17.50
   3   1   5  321.87   18.40
  -3   1  -5  306.17   17.30
  -3   1  -5  331.67   19.00
  -3  -1   5  316.87   17.80
  -3   1  -5  308.77   17.60
   3  -1  -5  323.27   17.60
  -3   1  -5  325.57   18.80
  -3  -1   5  310.87   18.40
  -3  -1   5  309.67   17.30
   3  -1  -5  300.47   19.40
  -3   1  -5  341.97   19.60
  -3  -1  -6  244.98   15.10
  -3   1   6  241.68   13.80
   3   1  -6  242.08   14.30
  -3   1   6  233.48   14.70
   3   1  -6  239.98   13.30
   3  -1   6  251.27   14.80
  -3  -1  -6  245.48   15.50
  -3  -1  -6  231.28   15.60
   3   1  -6  237.68   16.00
  -3  -1  -6  248.08   14.00
  -3  -1  -6  244.88   15.30
  -3   1   6  246.98   14.30
  -3  -1  -6  241.28   14.30
   3   1  -6  233.48   12.90
  -3  -1  -6  245.98   13.40
  -3   1   6  241.78   15.90
  -3  -1  -6  257.87   14.20
  -3   1   6  233.38   14.60
  -3   1  -6  252.87   14.10
  -3   1  -6  245.68   15.40
   3  -1  -6  227.28   16.10
  -3   1  -6  236.48   14.40
  -3  -1   6  230.28   14.70
   3   1   6  240.18   13.40
  -3   1  -6  253.37   14.00
  -3  -1   6  226.88   14.70
  -3   1  -6  237.58   13.30
  -3  -1   6  241.68   13.90
  -3  -1   6  256.07   14.30
  -3   1  -6  240.28   15.60
   3  -1  -6  244.88   14.30
  -3   1  -6  246.58   15.60
   3   1   6  244.38   14.70
   3  -1  -6  248.08   13.10
  -3  -1  -7  154.58   10.10
  -3   1   7  141.39   11.60
   3  -1   7  149.59   10.10
  -3  -1  -7  141.39   11.00
  -3  -1  -7  156.48   11.10
  -3   1   7  160.08   10.40
   3   1  -7  153.68    8.90
   3   1  -7  152.08   12.40
   3   1  -7  152.78   10.30
  -3   1   7  158.78   11.60
   3  -1   7  152.88   10.40
  -3  -1  -7  140.99   11.30
  -3   1   7  156.88   10.10
  -3   1   7  147.69   10.10
  -3  -1  -7  158.28    9.50
  -3  -1  -7  156.68    9.80
  -3   1  -7  142.59   11.10
   3   1   7  149.29    9.90
  -3   1  -7  163.08   11.10
  -3  -1   7  142.79   11.70
   3  -1  -7  140.09   12.00
  -3   1  -7  153.68    9.50
  -3   1  -7  148.99   11.70
   3   1   7  151.48   10.30
  -3   1  -7  144.29    9.80
   3  -1  -7  141.59   10.30
  -3   1  -7  139.89    9.70
  -3  -1   7  149.09   10.30
  -3  -1   7  153.28   10.10
   3  -1  -7  152.68    9.10
   3   1   7  148.89    9.30
  -3  -1   7  149.59    9.90
  -3   1   8  618.54   33.80
  -3  -1  -8  602.74   35.70
  -3   1   8  586.24   32.50
   3   1  -8  579.64   30.00
  -3  -1  -8  608.54   31.60
  -3  -1  -8  585.64   31.80
  -3  -1  -8  616.74   32.30
  -3  -1  -8  584.24   34.50
   3  -1   8  570.54   33.70
  -3   1   8  574.44   31.40
   3   1  -8  587.14   32.60
  -3  -1  -8  601.54   30.40
  -3   1  -8  567.74   31.70
  -3   1  -8  579.44   34.70
  -3   1  -8  584.84   31.70
  -3  -1   8  566.64   31.50
  -3  -1   8  606.54   33.90
   3   1   8  589.34   33.70
  -3  -1   8  595.04   32.60
  -3   1  -8  572.64   30.30
   3   1   8  593.94   31.20
   3  -1  -8  565.34   31.40
  -3   1  -8  588.14   35.70
  -3   1  -8  595.14   32.30
   3  -1  -8  601.14   30.10
   3  -1  -8  584.64   32.50
  -3   1   9  107.79    9.30
  -3  -1  -9  107.69    8.60
   3   1  -9   97.19    8.90
  -3  -1  -9   98.89   10.60
  -3  -1  -9  101.49    8.80
   3   1  -9  118.19    7.80
  -3   1   9  108.99    9.00
  -3  -1  -9  107.39    9.90
  -3   1   9  107.59    9.00
  -3  -1  -9  108.99    8.60
   3  -1   9  101.29    9.30
   3  -1  -9   92.69    8.70
  -3  -1   9  108.39    9.40
  -3   1  -9  112.49    8.50
  -3   1  -9  105.39    8.30
   3  -1  -9  109.59    8.00
  -3  -1   9  104.59    8.80
  -3   1  -9  101.39   10.80
  -3   1  -9  105.79    8.70
   3   1   9  110.79    9.40
  -3   1  -9  120.59   10.30
  -3  -1   9  114.29    9.10
   3   1   9  115.69    8.20
   3   1 -10   68.29    8.00
  -3  -1 -10   79.89    8.00
   3   1 -10   79.49    6.70
  -3  -1 -10   78.89    9.20
  -3  -1 -10   79.79    7.90
  -3   1  10   65.09    8.40
  -3   1  10   67.99    5.40
  -3  -1 -10   69.99    7.50
  -3   1  10   80.49    8.60
  -3   1  10   66.59    8.10
   3  -1  10   75.09    8.70
   3   1  10   76.09    8.30
  -3   1 -10   71.09    7.80
  -3  -1  10   78.39    8.20
   3  -1 -10   91.99    8.60
  -3   1 -10   70.19    9.10
  -3   1 -10   81.99    7.80
  -3  -1  10   81.69    8.40
  -3  -1  10   75.39    5.40
   3  -1 -10   80.49    7.20
  -3   1 -10   75.49    7.40
  -3  -1 -11   68.49    8.20
   3  -1  11   70.49    8.90
  -3  -1 -11   64.59    7.70
  -3  -1 -11   64.39    9.30
  -3   1  11   59.59    8.10
  -3  -1 -11   53.79    7.80
  -3   1  11   61.69    5.10
   3   1 -11   71.99    8.50
  -3   1  11   67.89    8.60
  -3   1 -11   64.49    7.70
   3  -1 -11   62.79    7.00
  -3  -1  11   60.79    8.40
  -3   1 -11   71.89    9.40
  -3  -1  11   55.89    5.10
   3   1  11   58.99    8.70
   3  -1 -11   81.39    8.60
  -3   1 -11   55.09    7.30
  -3   1  12  379.36   19.90
  -3  -1 -12  366.16   25.70
  -3  -1 -12  387.76   21.80
   3   1 -12  372.66   23.40
  -3   1  12  366.46   22.70
   3  -1  12  366.06   24.30
  -3  -1 -12  394.56   22.90
  -3   1  12  407.56   23.70
   3  -1 -12  390.36   23.50
  -3  -1  12  416.26   23.60
   3   1  12  388.86   24.40
  -3   1 -12  379.96   23.10
  -3  -1  12  390.56   20.00
  -3  -1 -13   98.99    9.80
  -3   1  13  108.29   11.10
  -3  -1 -13   98.29   10.00
  -3   1  13   97.69    7.10
  -3   1  13   97.79   10.60
   3   1 -13  113.39   10.50
   3  -1  13   95.09   11.40
   3   1  13   95.49   11.20
  -3  -1  13   90.09    7.10
  -3   1 -13   99.79   10.20
   3  -1 -13   85.19   10.60
  -3  -1  13   85.99   10.80
   3  -1  14   83.29   11.70
  -3  -1 -14   77.39    6.60
  -3   1  14   91.39    7.20
  -3  -1 -14  101.99    6.50
   3   1 -14   86.99   11.00
  -3   1  14  109.89   11.50
  -3  -1 -14   89.29   10.40
   3   1  14   78.89   11.60
   3  -1 -14   83.69   11.10
  -3   1 -14   95.39    7.00
  -3  -1  14   98.79    7.10
  -3   1 -14   80.09   10.50
  -3  -1  14   89.79   11.40
   3   1 -15   13.90    8.00
  -3  -1 -15    4.70    6.80
   3  -1  15    5.80    8.80
  -3  -1 -15   10.60    3.30
  -3   1  15   -1.30    7.50
  -3   1  15   12.00    3.50
  -3  -1 -15    8.70    3.00
  -3  -1 -15   -3.40    9.40
   3   1 -15    3.40    3.50
  -3   1 -15    7.00    7.10
   3  -1 -15    1.00    3.50
   3   1  15   16.70    9.20
   3  -1 -15    0.10    7.30
  -3   1 -15   22.00    4.70
  -3  -1  15    3.50    3.30
  -3  -1  15    6.50    8.20
  -3  -1 -16   49.20    5.30
  -3   1  16   48.20    5.10
  -3  -1 -16   53.59   12.50
  -3  -1 -16   49.60    6.80
  -3  -1 -16   43.90    6.00
  -3   1  16   52.39    6.30
  -3   1 -16   46.70    5.70
   3  -1 -16   55.39    6.10
  -3   1 -16   41.40   12.00
  -3  -1  16   50.79    6.20
  -3  -1  16   49.60    5.00
  -3   1 -16   36.60    7.00
  -3   1  17    7.40    3.00
  -3  -1 -17    3.90    4.20
  -3   1  17    9.90    2.50
  -3  -1 -17    5.80    3.40
  -3   1  17    9.10    3.60
  -3  -1 -17    0.70    2.90
  -3  -1  17    8.60    3.70
  -3  -1  17    9.80    2.50
   3  -1 -17   17.10    4.90
  -3   1 -17    8.00    3.40
  -3  -1  17    7.90    2.60
  -3   1 -17    8.40    4.10
  -3  -1 -18    6.10    3.40
   3  -1  18    6.30    2.60
  -3   1  18    5.50    3.00
  -3  -1 -18   10.50    4.20
  -3   1  18    7.00    3.60
  -3   1  18    4.90    2.30
  -3  -1 -18    7.20    4.00
  -3   1 -18   12.10    4.40
   3  -1 -18    1.20    3.00
  -3  -1  18   -1.60    2.60
  -3  -1  18    3.30    3.80
  -3   1 -18    7.70    3.40
   3   1  18    4.70    2.80
  -3  -1  18    5.00    2.30
  -3   1  19   17.90    3.40
  -3  -1 -19   27.70    6.00
  -3  -1 -19   21.10    6.00
  -3   1  19   12.60    3.10
  -3   1  19   10.10    3.00
  -3  -1 -19   18.80    4.90
   3  -1  19   22.30    4.20
   3   1  19   22.00    4.30
  -3  -1  19   16.50    4.30
  -3  -1  19   11.50    3.20
   3  -1 -19   10.90    3.10
  -3   1 -19   11.40    4.10
   3  -1 -19   13.40    3.90
  -3   1 -19   13.90    4.30
  -3   1 -19   21.10    5.00
  -3   1  20    0.20    1.70
   3  -1  20    2.60    2.50
  -3  -1 -20   -0.60    3.70
  -3  -1 -20   -0.20    3.00
  -3   1  20   -1.90    1.80
  -3   1  20    1.40    2.50
  -3  -1 -20    0.00    3.70
   3   1 -20    1.90    3.50
  -3  -1  20    0.10    2.00
  -3   1 -20    3.10    3.60
  -3   1 -20   -2.50    3.00
   3   1  20    3.30    2.50
  -3  -1  20    2.10    1.80
  -3   1 -20    1.30    3.60
   3  -1 -20   -2.70    3.50
  -3  -1  20    3.80    2.50
   3   1 -21    1.50    3.10
  -3  -1 -21    9.70    3.40
  -3  -1 -21   17.40    4.10
  -3   1  21    6.90    1.80
   3  -1  21    7.10    2.40
  -3  -1 -21    1.90    3.30
   3  -1  21    5.50    1.80
  -3   1  21    4.50    2.40
  -3   1 -21    9.50    2.90
  -3  -1  21   11.40    2.60
  -3   1 -21   10.50    3.40
   3  -1 -21    7.80    3.20
  -3  -1  21    4.60    2.20
   3   1  21    5.70    2.40
  -3  -1  21    5.60    1.70
   3   1  21    5.50    1.80
  -3   1  22   56.39    4.00
  -3  -1 -22   48.70    4.70
   3  -1  22   51.59    3.30
   3  -1  22   49.40    4.00
  -3  -1  22   55.49    4.00
   3   1  22   45.20    3.90
  -4  -1   0   -2.10    2.20
  -4  -1   0   -1.70    3.50
  -4   1   0   -3.40    1.60
  -4   1   0   -3.10    2.10
  -4   1   0   -1.90    1.60
  -4   1   1  295.77   15.10
  -4   1   1  300.87   16.30
  -4   1   1  291.27   15.10
  -4  -1  -1  305.47   18.40
  -4  -1  -1  316.17   16.50
  -4   1  -1  300.27   16.30
  -4  -1   1  292.57   15.00
  -4  -1   1  294.97   18.20
  -4  -1   1  289.27   16.40
  -4   1  -1  293.97   14.90
  -4   1  -1  302.37   15.00
  -4  -1   1  302.57   15.10
  -4  -1  -2   96.29    5.30
  -4  -1  -2   79.39    6.40
  -4  -1  -2   85.09    5.10
  -4  -1  -2   74.79    5.70
  -4   1   2   82.59    6.00
   4   1  -2   80.49    6.10
  -4   1   2   89.89    6.00
  -4  -1  -2   81.49    7.50
  -4   1   2   86.19    5.80
  -4   1  -2   84.59    6.20
  -4  -1   2   75.79    6.20
  -4   1  -2   87.19    5.50
  -4   1  -2   90.59    5.50
  -4   1  -2   84.09    5.90
  -4  -1   2   71.19    5.50
  -4  -1   2   88.89    5.80
   4  -1  -2   91.69    6.50
  -4  -1  -3 2855.11  136.99
  -4  -1  -3 2867.01  145.59
   4  -1   3 2774.12  154.68
  -4   1   3 2808.52  137.19
  -4   1   3 2768.82  137.19
  -4   1   3 2673.33  144.09
  -4  -1  -3 2814.22  158.68
  -4  -1  -3 2907.41  143.79
  -4   1   3 2977.40  153.78
  -4   1   3 2721.93  143.69
  -4   1   3 2645.74  148.89
  -4  -1  -3 2796.02  136.99
   4   1  -3 3099.79  153.98
  -4  -1   3 2676.93  148.89
  -4  -1   3 2675.93  144.09
   4  -1  -3 3024.70  153.98
  -4  -1   3 2795.02  143.79
   4   1   3 2913.31  154.68
  -4  -1   3 2790.32  137.19
  -4  -1   3 2852.81  153.58
  -4  -1   3 2806.72  137.19
  -4   1  -3 2804.72  136.99
  -4   1  -3 2873.31  137.09
   4   1   3 3058.49  153.58
  -4   1  -3 2903.21  145.59
  -4   1  -3 2847.42  143.69
  -4  -1  -4    8.20    3.10
  -4   1   4    3.50    2.70
  -4   1   4   14.00    3.70
  -4  -1  -4   10.50    3.80
  -4   1   4   11.30    4.20
  -4  -1  -4   12.20    2.90
  -4   1   4    6.10    3.10
  -4  -1  -4   14.80    4.30
   4  -1   4   17.40    4.50
  -4  -1  -4    9.60    4.20
  -4  -1  -4    9.60    3.10
   4   1  -4   12.80    4.30
  -4   1   4   17.70    5.00
  -4  -1  -4   18.80    4.60
  -4  -1  -4   21.60    4.40
   4  -1   4   11.80    3.40
   4   1   4   12.60    2.90
  -4   1  -4   11.50    2.70
  -4   1  -4    5.20    2.80
   4  -1  -4   11.40    4.40
  -4   1  -4   10.50    4.00
   4   1   4   12.60    4.00
  -4   1  -4   16.00    3.60
  -4   1  -4    9.60    3.70
  -4  -1   4   14.40    4.30
  -4  -1   4   12.50    3.60
  -4  -1   4    9.30    4.20
  -4   1  -4   11.10    4.10
  -4   1  -4   14.80    4.20
  -4  -1   4   -0.10    3.40
  -4   1   5  138.79    8.90
   4   1  -5  126.69   10.30
  -4  -1  -5  133.19    8.40
  -4  -1  -5  139.49    9.10
  -4  -1  -5  155.18    9.70
  -4   1   5  125.39    9.00
   4  -1   5  148.69    9.10
  -4  -1  -5  148.89    9.10
  -4  -1  -5  138.49    9.20
  -4  -1  -5  131.59    8.40
  -4   1   5  133.59    8.90
  -4   1   5  125.79   10.30
  -4   1   5  137.09    8.70
  -4  -1  -5  143.89   10.10
   4  -1   5  152.58   10.10
  -4   1   5  145.49    9.80
  -4  -1   5  149.49    9.90
  -4   1  -5  140.39    8.40
  -4   1  -5  146.49    9.00
  -4   1  -5  122.69    9.40
   4   1   5  134.29    9.00
  -4   1  -5  154.58    9.40
  -4   1  -5  130.19    9.20
   4  -1  -5  136.59   10.60
  -4  -1   5  136.39    9.70
  -4   1  -5  148.69    9.80
  -4   1  -5  133.69    8.80
  -4  -1   5  134.19   10.40
  -4   1  -5  134.19    8.40
  -4  -1   5  131.39    8.80
  -4  -1   5  139.59    8.90
  -4   1  -5  148.09    9.60
   4   1   5  155.98   10.00
   4  -1   6  254.27   14.50
  -4   1   6  243.58   13.90
  -4  -1  -6  232.08   14.70
  -4  -1  -6  223.18   15.10
  -4  -1  -6  245.88   14.00
  -4  -1  -6  228.28   14.00
  -4  -1  -6  249.08   15.00
  -4  -1  -6  232.58   13.60
   4   1  -6  224.28   12.60
  -4   1   6  250.17   14.10
   4   1  -6  226.08   16.00
  -4  -1  -6  244.58   15.20
  -4   1   6  234.48   15.60
  -4  -1  -6  229.28   13.20
  -4   1   6  227.88   14.50
  -4   1   6  230.38   14.50
   4   1  -6  244.18   14.10
  -4   1  -6  249.08   15.30
   4  -1  -6  235.28   12.80
   4  -1  -6  234.98   14.10
  -4   1  -6  231.98   14.20
  -4  -1   6  237.68   14.50
   4   1   6  230.08   13.10
  -4  -1   6  227.38   14.60
  -4  -1   6  248.78   14.10
  -4   1  -6  229.88   15.00
  -4   1  -6  242.48   13.90
   4   1   6  259.67   14.50
  -4   1  -6  233.98   13.40
  -4  -1   6  248.58   13.80
  -4   1  -6  239.38   14.90
  -4   1  -6  244.68   13.70
  -4  -1   6  246.98   15.50
   4  -1  -6  222.98   16.10
  -4   1  -6  226.78   13.10
  -4   1   7 1672.83   86.29
  -4  -1  -7 1585.04   89.39
   4  -1   7 1621.84   89.59
   4   1  -7 1626.34   80.19
  -4  -1  -7 1657.73   80.59
   4   1  -7 1652.13   86.39
  -4  -1  -7 1649.93   85.99
  -4   1   7 1530.85   89.59
  -4   1   7 1643.94   83.59
  -4  -1  -7 1655.53   94.29
  -4   1   7 1598.74   94.49
  -4  -1  -7 1646.24   80.39
  -4  -1  -7 1640.24   84.39
  -4   1   7 1596.74   80.59
  -4   1  -7 1642.24   84.29
   4   1   7 1619.54   89.59
   4  -1  -7 1644.24   80.29
  -4   1  -7 1560.54   89.39
  -4  -1   7 1664.33   86.29
  -4   1  -7 1687.53   94.39
   4   1   7 1616.04   83.19
   4  -1  -7 1612.24   86.29
  -4  -1   7 1642.14   83.59
  -4   1  -7 1618.84   80.39
  -4   1  -7 1650.33   80.59
  -4   1  -7 1625.04   85.99
  -4  -1   7 1637.64   80.69
  -4  -1   7 1474.35   89.49
  -4  -1   7 1634.04   94.49
  -4  -1  -8  607.04   32.00
   4   1  -8  584.24   33.00
  -4  -1  -8  581.14   32.30
  -4  -1  -8  609.84   36.00
  -4   1   8  585.94   34.20
  -4   1   8  591.94   31.90
  -4   1   8  609.04   33.00
   4   1  -8  604.14   30.30
  -4  -1  -8  591.54   32.60
   4  -1   8  589.64   34.10
  -4  -1  -8  577.54   34.60
  -4  -1  -8  607.74   30.80
  -4  -1   8  606.64   32.90
  -4  -1   8  571.94   31.90
  -4   1  -8  609.64   36.10
  -4   1  -8  565.94   34.70
  -4   1  -8  630.04   32.10
  -4   1  -8  616.14   32.70
   4  -1  -8  622.34   33.10
   4  -1  -8  611.54   30.40
  -4   1  -8  569.84   32.10
   4   1   8  574.04   34.00
  -4   1  -8  591.44   30.70
  -4  -1  -9  491.25   27.40
  -4  -1  -9  504.65   27.70
   4   1  -9  488.45   25.60
  -4  -1  -9  502.35   30.30
   4   1  -9  463.95   27.80
  -4   1   9  483.75   27.80
  -4  -1  -9  478.05   29.60
   4  -1   9  519.65   28.90
  -4  -1  -9  485.55   27.30
  -4   1   9  494.25   27.10
  -4  -1  -9  507.35   26.20
  -4   1  -9  480.25   27.20
  -4   1  -9  506.65   30.50
   4  -1  -9  461.55   27.80
   4  -1  -9  510.65   25.60
  -4   1  -9  500.35   27.50
  -4  -1   9  488.45   27.80
  -4  -1   9  495.55   27.10
  -4   1  -9  484.05   27.60
   4   1   9  498.85   28.90
  -4   1  -9  456.75   29.60
  -4   1  -9  506.25   25.90
   4   1 -10   15.30    5.30
  -4  -1 -10    4.70    5.70
  -4  -1 -10    8.30    4.90
  -4   1  10    6.20    5.20
   4  -1  10   11.20    5.60
  -4   1  10    5.30    2.20
  -4  -1 -10    8.70    4.40
  -4  -1 -10    7.20    5.90
  -4   1  10   -0.20    5.40
   4  -1 -10   13.40    5.60
  -4   1 -10    6.80    4.50
  -4  -1  10   11.00    5.30
  -4   1 -10   -3.40    5.90
  -4   1 -10    9.10    4.70
  -4  -1  10    2.30    5.30
  -4  -1  10    4.20    2.10
  -4   1 -10   14.90    5.80
   4   1  10    3.30    5.60
  -4  -1 -11   13.70    7.10
  -4   1  11    9.20    6.10
  -4  -1 -11    1.70    6.10
  -4   1  11    3.90    5.70
  -4  -1 -11    4.60    5.00
  -4   1  11    9.10    2.50
  -4  -1 -11   24.10    7.00
   4  -1  11   23.80    6.80
   4   1 -11   10.50    5.60
  -4  -1  11   13.50    3.80
  -4   1 -11    9.00    5.30
  -4  -1  11    9.00    6.00
   4   1  11   16.80    6.90
   4  -1 -11   19.50    6.20
  -4   1 -11   16.00    7.00
  -4  -1  11   20.30    6.00
  -4   1 -11    9.00    5.00
  -4   1 -11    8.00    6.10
  -4   1  12    2.50    6.00
  -4  -1 -12    7.80    5.30
   4   1 -12   -3.00    5.80
   4  -1  12    9.00    7.00
  -4  -1 -12   -1.00    5.40
  -4   1  12   10.70    6.40
  -4   1  12    2.60    2.50
  -4  -1 -12    1.00    7.00
  -4  -1 -12  -14.50    6.30
  -4   1 -12    5.90    5.40
  -4   1 -12   -3.00    7.20
   4   1  12    0.70    6.40
  -4  -1  12   14.60    6.50
   4  -1 -12    1.70    5.80
  -4  -1  12    2.50    2.50
  -4  -1 -13   82.19   11.40
  -4  -1 -13   76.09    9.20
  -4   1  13   82.79   10.70
  -4   1  13  108.19   10.70
  -4  -1 -13   91.59    9.50
   4   1 -13   91.29   10.70
   4  -1  13   87.19   11.00
  -4   1  13   83.89    6.70
  -4   1 -13   95.09   11.80
  -4   1 -13   74.99    9.40
   4   1  13   89.89   11.00
  -4  -1  13   78.29   10.70
   4  -1 -13   93.49   10.50
  -4  -1  13   79.89    6.50
  -4   1  14   22.30    5.20
   4  -1  14   26.70    9.20
  -4  -1 -14   30.80    9.70
  -4  -1 -14   18.90    4.10
  -4  -1 -14   27.50    4.70
  -4  -1 -14   19.50    7.00
  -4   1  14   29.00    7.90
   4   1 -14   19.80    7.70
  -4  -1  14   13.40    3.50
  -4  -1  14   17.30    7.90
  -4   1 -14   20.00    3.40
  -4   1 -14   17.20    9.10
   4   1  14   19.80    8.70
   4  -1 -14   36.40    9.20
  -4   1 -14   24.50    7.30
  -4   1  15   87.19    7.30
  -4   1  15   72.59   11.80
  -4  -1 -15   75.39    6.70
   4   1 -15   67.49   11.00
  -4  -1 -15   87.29   13.10
  -4  -1 -15   71.59    9.90
   4  -1  15   67.89   11.90
  -4  -1 -15   93.99    6.20
  -4   1 -15   74.79   10.50
  -4  -1  15   85.29    7.20
   4  -1 -15   83.19   11.10
  -4   1 -15   76.19    6.50
  -4  -1  15   87.89   11.90
  -4   1 -15   83.79   12.50
   4   1  15   66.29   12.00
  -4  -1 -16    9.50    3.30
  -4  -1 -16    3.40    2.90
  -4  -1 -16    7.80    4.30
  -4   1  16   11.20    2.50
   4   1 -16   20.40    5.20
  -4   1  16    6.40    2.70
  -4   1  16    5.40    3.40
  -4  -1  16    6.20    3.50
  -4  -1  16    5.80    2.40
  -4  -1  16   15.20    4.20
   4  -1 -16   10.00    3.70
  -4   1 -16    9.40    3.20
  -4   1 -16   14.90    4.40
  -4  -1 -17   35.50    6.30
  -4  -1 -17   40.70    5.50
  -4  -1 -17   27.70    4.70
  -4  -1 -17   34.50    6.50
  -4   1  17   30.90    4.00
  -4   1  17   26.70    4.80
  -4   1  17   28.60    5.90
  -4  -1  17   35.10    6.10
  -4   1 -17   36.20    5.30
  -4   1 -17   31.20    6.80
   4  -1 -17   22.50    5.00
  -4  -1  17   23.60    4.50
  -4  -1  17   23.70    3.90
  -4  -1 -18   21.50    5.10
  -4  -1 -18   26.80    6.30
  -4   1  18   31.70    4.50
  -4  -1 -18   21.40    6.30
  -4   1  18   27.20    3.80
  -4   1  18   24.10    4.30
  -4   1  18   26.00    3.50
  -4  -1  18   21.70    3.50
  -4   1 -18   18.50    4.70
  -4  -1  18   24.50    5.90
  -4  -1  18   19.20    4.60
   4  -1 -18   14.60    3.50
  -4   1 -18   23.60    4.00
  -4   1  19   51.79    4.50
  -4  -1 -19   64.69    7.30
  -4  -1 -19   59.19    5.70
  -4   1  19   67.59    6.60
  -4   1  19   54.69    4.20
  -4  -1 -19   48.40    7.00
  -4   1  19   54.39    5.00
  -4   1 -19   54.69    6.80
  -4   1 -19   55.19    6.70
  -4  -1  19   66.49    6.40
   4  -1 -19   60.69    5.30
  -4   1 -19   58.89    5.80
  -4  -1  19   63.59    5.30
  -4  -1  19   57.19    4.60
  -4  -1  19   57.99    4.40
   4  -1 -19   57.89    6.50
   4  -1  20    4.40    2.50
   4   1 -20    1.70    3.50
  -4   1  20    4.10    2.50
  -4   1  20    3.20    1.90
  -4   1  20   -0.70    1.70
  -4  -1 -20    0.10    3.70
  -4  -1 -20    0.80    3.60
  -4  -1 -20    4.80    3.10
  -4   1 -20    4.20    3.00
  -4   1 -20    2.50    3.40
   4   1  20    1.20    2.50
  -4  -1  20    0.40    2.40
  -4   1 -20    1.90    3.70
  -4  -1  20    2.10    2.00
  -4  -1  20    6.50    1.80
   4  -1 -20   -0.80    3.40
  -4   1  21    1.50    2.30
  -4  -1 -21   14.40    4.70
  -4  -1 -21    9.70    2.90
   4  -1  21    5.10    1.80
   4  -1  21    1.90    2.30
  -4  -1 -21    1.80    3.20
  -4   1  21    7.40    1.80
  -4   1 -21    4.10    3.40
  -4   1 -21    3.30    2.80
  -4  -1  21    5.10    1.80
  -4  -1  21    9.00    2.20
   4   1  21    4.40    2.30
   4   1  21    7.60    1.80
  -4   1 -21    7.40    3.30
  -4  -1  21    0.90    2.30
   4  -1  22    3.10    2.00
   4  -1  22    4.00    1.40
  -4  -1 -22    2.10    2.60
  -4  -1 -22    1.10    2.40
  -4   1  22    2.10    1.90
   4   1  22    4.60    1.90
  -4  -1  22    3.00    1.90
  -5  -1   0   47.40    5.40
  -5   1   0   46.20    4.50
  -5   1   0   49.90    5.20
  -5  -1   0   53.09    6.60
  -5   1   0   46.40    3.50
  -5  -1  -1 1104.19   57.09
  -5   1   1 1054.49   56.99
  -5  -1  -1 1118.49   63.09
  -5   1   1 1122.59   53.79
  -5   1   1 1095.99   53.79
  -5  -1  -1 1098.69   57.29
  -5  -1   1 1136.09   63.09
  -5   1  -1 1137.09   53.69
  -5  -1   1 1103.89   53.69
  -5   1  -1 1098.79   53.59
  -5  -1   1 1066.99   57.09
  -5   1  -1 1108.09   57.09
  -5   1  -1 1131.69   57.39
  -5  -1   1 1136.99   53.79
  -5  -1  -2  633.44   34.20
  -5  -1  -2  623.24   34.10
  -5   1   2  617.14   34.10
  -5  -1  -2  649.64   37.90
  -5  -1  -2  657.03   31.80
  -5  -1  -2  649.04   31.80
   5   1  -2  689.03   36.00
  -5   1   2  655.63   32.20
  -5   1   2  640.64   32.20
  -5  -1   2  638.74   32.20
  -5   1  -2  649.93   32.00
  -5  -1   2  605.54   34.10
  -5  -1   2  652.23   32.20
  -5   1  -2  626.34   34.10
  -5   1  -2  670.13   34.20
  -5   1  -2  679.83   32.00
   5  -1  -2  702.43   36.10
   5  -1   3   28.50    3.30
  -5   1   3   23.90    4.90
  -5  -1  -3   26.90    4.90
  -5   1   3   28.90    4.10
  -5   1   3   21.40    4.70
  -5  -1  -3   22.40    6.20
  -5   1   3   20.30    3.90
  -5   1   3   26.90    3.30
   5   1  -3   32.00    5.30
  -5  -1  -3   24.10    4.10
   5  -1   3   25.20    3.90
  -5   1   3   27.00    4.80
  -5  -1  -3   22.90    3.80
  -5  -1  -3   25.70    4.40
  -5   1  -3   34.10    4.40
   5  -1  -3   24.80    5.10
  -5  -1   3   21.60    4.80
  -5  -1   3   19.50    3.30
  -5   1  -3   19.50    4.90
  -5   1  -3   25.90    4.30
  -5   1  -3   33.60    4.30
   5   1   3   24.30    3.10
  -5  -1   3   23.00    4.80
  -5  -1   3   30.70    4.80
  -5  -1   3   26.80    4.20
  -5  -1  -4   42.00    5.20
  -5  -1  -4   55.19    6.90
  -5  -1  -4   57.59    5.80
  -5   1   4   47.10    4.70
   5  -1   4   66.19    4.70
  -5  -1  -4   51.09    5.40
  -5   1   4   56.29    5.90
  -5  -1  -4   40.20    3.70
   5   1  -4   55.69    6.70
  -5   1   4   49.10    5.80
  -5  -1  -4   45.80    5.20
   5  -1   4   56.69    5.70
  -5   1   4   50.19    5.40
  -5   1   4   39.60    5.90
  -5  -1  -4   48.70    4.80
  -5   1   4   48.80    5.50
  -5   1   4   51.89    5.10
  -5  -1   4   45.30    5.90
  -5   1  -4   51.19    4.10
  -5   1  -4   60.69    5.70
  -5  -1   4   62.89    5.50
  -5  -1   4   52.39    5.90
  -5   1  -4   52.99    4.80
  -5   1  -4   55.99    4.60
  -5  -1   4   53.39    4.80
  -5  -1   4   47.30    5.90
  -5  -1   4   48.30    5.60
   5   1   4   49.40    5.20
  -5  -1   4   61.99    5.10
   5  -1  -4   53.79    6.70
  -5   1  -4   56.59    5.50
  -5   1  -4   53.99    5.40
  -5   1  -4   48.50    5.50
   5   1   4   66.19    4.60
  -5  -1  -5   57.99    5.40
  -5  -1  -5   60.09    4.80
   5   1  -5   62.79    7.20
  -5  -1  -5   60.79    5.80
  -5  -1  -5   58.69    4.50
  -5   1   5   58.19    6.80
  -5   1   5   58.39    5.80
  -5   1   5   47.50    5.40
   5  -1   5   57.19    5.10
  -5  -1  -5   56.29    5.80
  -5   1   5   51.19    7.00
  -5  -1  -5   56.19    7.00
  -5  -1  -5   56.89    6.10
  -5   1   5   58.19    6.30
  -5  -1  -5   57.09    5.30
  -5   1   5   61.99    5.40
  -5   1  -5   51.19    5.80
  -5   1  -5   61.29    5.80
  -5   1  -5   52.39    6.20
  -5   1  -5   54.49    5.20
  -5  -1   5   60.69    6.10
   5   1   5   65.69    5.30
  -5   1  -5   57.99    4.70
   5  -1  -5   55.09    7.40
  -5  -1   5   55.59    5.10
  -5  -1   5   54.49    6.70
  -5   1  -5   63.59    5.60
  -5   1  -5   52.49    5.10
  -5  -1   5   40.50    6.50
  -5  -1   5   55.19    5.70
  -5   1  -5   52.29    5.90
  -5  -1  -6   19.50    5.30
   5   1  -6   26.60    5.00
  -5   1   6   18.90    5.80
  -5   1   6   18.00    4.60
  -5  -1  -6   18.50    3.90
  -5  -1  -6   12.00    3.90
  -5  -1  -6   31.40    4.90
  -5   1   6   24.80    4.50
   5  -1   6   29.00    5.10
  -5   1   6   28.70    5.70
  -5  -1  -6   19.20    5.90
  -5  -1  -6   17.40    4.10
  -5   1   6   23.30    5.20
  -5  -1  -6   18.50    5.40
  -5  -1   6   25.30    6.70
   5  -1  -6   24.40    4.90
  -5   1  -6   29.60    5.30
  -5   1  -6   18.80    4.50
  -5  -1   6   31.90    5.70
  -5  -1   6   26.10    4.70
  -5   1  -6   30.80    5.30
  -5  -1   6   22.80    5.10
  -5   1  -6   24.00    6.20
  -5   1  -6   25.70    4.00
   5   1   6   17.90    4.60
  -5   1  -6   22.20    4.70
  -5   1  -6   23.90    4.60
   5   1  -7  147.49   10.00
  -5  -1  -7  134.89    9.90
  -5  -1  -7  128.39   10.40
  -5  -1  -7  142.39    9.20
  -5  -1  -7  141.89   11.00
  -5   1   7  146.29   11.60
   5  -1   7  138.89   10.00
  -5  -1  -7  153.58    9.10
  -5   1   7  137.09   11.00
  -5   1   7  129.79    9.80
  -5   1   7  150.18    9.80
  -5  -1   7  118.49   10.90
   5   1   7  141.69    9.90
  -5  -1   7  157.68    9.80
  -5   1  -7  132.39   10.70
  -5   1  -7  145.79    9.30
  -5   1  -7  140.29    9.10
  -5   1  -7  130.69    9.80
   5  -1  -7  151.88    9.90
  -5  -1   7  148.19   11.70
  -5  -1   7  135.49    9.70
  -5   1  -7  145.39   11.10
  -5   1   8   19.20    5.90
  -5  -1  -8   17.70    4.90
   5   1  -8   28.20    6.10
  -5  -1  -8   24.80    7.10
  -5   1   8   25.10    5.90
  -5  -1  -8   24.50    6.10
  -5   1   8   21.70    7.10
  -5  -1  -8   21.20    5.50
  -5  -1  -8   18.60    6.10
   5  -1   8   26.90    5.80
  -5   1  -8   27.10    6.50
  -5   1  -8   25.40    6.00
  -5  -1   8   30.60    6.10
  -5   1  -8   24.10    7.00
  -5  -1   8   10.50    6.30
   5   1   8   34.50    5.80
  -5   1  -8   33.20    5.60
  -5  -1   8   23.70    5.90
   5  -1  -8   22.50    6.10
  -5   1  -8   19.40    5.10
  -5  -1  -9    7.40    4.20
  -5  -1  -9    6.50    6.60
   5  -1   9    5.50    5.30
  -5  -1  -9   21.20    5.70
  -5  -1  -9    6.30    5.30
   5   1  -9    8.00    4.80
  -5   1   9    1.70    4.50
  -5  -1  -9    5.10    5.20
  -5   1   9   11.60    5.40
  -5  -1   9    0.10    4.70
  -5   1  -9    2.20    4.10
  -5   1  -9    4.20    6.50
  -5   1  -9   -3.10    5.00
   5  -1  -9    7.20    4.80
  -5  -1   9    8.60    4.70
  -5   1  -9    0.70    4.30
   5   1   9    6.10    5.50
  -5   1  -9    2.40    5.50
  -5  -1   9    1.80    2.00
   5  -1  10   23.50    7.00
  -5  -1 -10   25.20    7.20
  -5  -1 -10   24.50    6.30
  -5   1  10   13.90    5.50
  -5  -1 -10   27.90    5.70
  -5   1  10   16.40    3.40
  -5   1  10    6.20    5.60
   5   1 -10    4.80    5.20
  -5  -1 -10   14.50    6.30
  -5   1 -10   25.00    5.90
  -5  -1  10   18.00    3.60
  -5  -1  10    7.80    5.10
   5  -1 -10    9.40    5.40
  -5   1 -10    7.80    5.80
  -5   1 -10   20.50    6.00
  -5  -1  10   11.20    5.40
   5   1  10   27.30    6.80
  -5   1 -10   12.50    6.80
  -5   1  11   70.19    8.80
  -5  -1 -11   66.89    7.90
  -5   1  11   66.19    5.10
  -5  -1 -11   69.39    8.70
   5   1 -11   65.89    8.20
  -5   1  11   66.79    8.50
   5  -1  11   64.19    8.90
  -5  -1 -11   59.49    7.40
  -5  -1 -11   72.39    9.10
  -5   1 -11   65.49    9.30
  -5  -1  11   64.19    5.30
  -5  -1  11   75.89    8.90
  -5  -1  11   50.49    8.30
   5   1  11   65.69    8.90
  -5   1 -11   51.39    7.80
  -5   1 -11   50.09    8.40
  -5   1 -11   58.29    7.50
   5  -1 -11   62.19    9.00
  -5   1  12   86.89    9.70
  -5   1  12   81.39    6.00
  -5  -1 -12   84.99   10.30
   5   1 -12   94.59   10.10
  -5   1  12   82.39    9.80
  -5  -1 -12   80.19    8.80
  -5  -1 -12   72.09    8.20
  -5  -1 -12   54.89    9.50
   5  -1  12   67.29    9.90
  -5  -1  12   77.89    9.80
   5  -1 -12   65.49    9.90
  -5   1 -12   52.19    8.30
  -5  -1  12   79.39    5.90
   5   1  12   72.29   10.00
  -5   1 -12   67.29   10.50
   5  -1  13    2.60    7.60
  -5   1  13    2.30    7.10
  -5   1  13    7.10    6.60
  -5   1  13    7.30    2.90
  -5  -1 -13   10.00    6.30
  -5  -1 -13    9.80    8.10
  -5  -1 -13   12.50    6.10
   5   1 -13    9.30    7.00
  -5  -1  13    1.00    6.80
  -5   1 -13   10.00    7.50
   5  -1 -13   11.30    6.90
   5   1  13    0.80    7.30
  -5  -1  13   10.90    3.00
  -5   1 -13   13.90    6.50
  -5  -1 -14   61.49    8.80
  -5  -1 -14   68.09   11.10
   5   1 -14   68.59   10.10
  -5  -1 -14   50.69    5.40
  -5   1  14   62.99    5.70
  -5   1  14   74.59   10.50
  -5  -1 -14   59.39    5.20
   5  -1  14   48.40   10.90
  -5   1  14   64.49    6.30
  -5   1 -14   58.09    9.20
  -5  -1  14   66.79    5.60
  -5  -1  14   64.39    6.10
  -5   1 -14   55.29    5.80
  -5   1 -14   60.09   11.50
   5  -1 -14   69.69   10.20
  -5  -1  14   58.89   10.60
   5   1  14   48.30   10.80
  -5  -1 -15  112.59    8.00
  -5   1  15  100.99   12.70
  -5   1  15  130.59    7.00
  -5  -1 -15  118.79   11.10
  -5  -1 -15   98.39   12.70
  -5  -1 -15  117.89    7.60
  -5   1  15  104.89    8.20
   5   1 -15  114.69   12.50
  -5   1  15  103.49    8.40
   5  -1 -15  116.39   12.50
  -5   1 -15  101.19   10.90
  -5  -1  15  129.29    7.00
  -5  -1  15  114.89    8.50
  -5  -1  15  119.69   13.00
  -5   1 -15  121.49    8.10
  -5   1 -15   97.09   12.90
  -5  -1  15  115.79    7.90
  -5   1  16   11.40    3.20
  -5   1  16    7.30    3.50
  -5  -1 -16    6.90    3.30
  -5   1  16    9.40    2.90
  -5  -1 -16   14.80    4.50
  -5   1  16    8.70    2.40
   5   1 -16    6.50    3.70
  -5  -1 -16    4.00    2.90
  -5   1  16    6.90    3.20
   5  -1 -16   12.20    4.00
  -5   1 -16   13.00    3.30
  -5  -1  16    8.40    3.20
  -5  -1  16    9.10    2.70
  -5   1 -16   10.80    4.50
  -5  -1  16   10.70    2.50
  -5  -1  16    8.90    3.50
  -5   1  17   20.00    5.20
  -5   1  17   26.60    5.30
  -5   1  17   22.70    3.60
  -5  -1 -17   21.70    4.40
  -5   1  17   18.60    3.70
  -5  -1 -17   18.00    4.50
  -5   1  17   16.40    4.60
  -5  -1 -17   20.30    4.00
  -5  -1 -17   20.30    4.80
  -5   1  17   21.00    5.70
  -5  -1  17   15.30    4.30
   5  -1 -17   19.60    4.00
  -5   1 -17   18.10    4.70
  -5  -1  17   26.30    3.60
  -5  -1  17   26.60    5.60
  -5  -1  17   24.40    5.80
  -5   1 -17   26.30    5.50
  -5  -1  17   27.20    5.10
  -5   1  18   -0.60    2.30
  -5  -1 -18   -0.60    4.00
  -5  -1 -18    5.50    4.30
  -5  -1 -18    9.30    3.40
  -5   1  18   10.00    3.70
  -5   1  18   12.40    3.20
  -5   1  18    4.30    2.80
  -5   1 -18    3.70    4.00
  -5  -1  18    6.10    2.30
  -5  -1  18    0.70    3.00
  -5  -1  18    0.20    3.10
   5  -1 -18    8.00    3.30
  -5  -1  18    2.40    2.70
  -5   1 -18    3.20    3.30
  -5  -1  18    5.80    2.50
  -5   1 -18    6.20    4.00
  -5  -1  18   10.30    3.90
  -5   1  19    4.50    2.00
  -5   1  19    8.50    2.20
  -5  -1 -19    3.00    4.00
  -5  -1 -19    7.00    4.00
  -5  -1 -19    8.20    3.20
  -5   1  19    7.30    2.80
  -5   1  19    5.80    3.60
  -5  -1  19   12.50    3.50
  -5  -1  19    4.10    2.00
  -5   1 -19    7.40    3.20
  -5   1 -19    4.40    4.00
  -5   1 -19    6.50    4.10
   5  -1 -19    5.40    2.90
  -5  -1  19    4.80    2.20
  -5  -1  19    6.70    2.70
  -5  -1 -20    7.40    3.80
   5   1 -20    1.90    3.60
  -5   1  20    3.50    2.50
  -5   1  20    4.20    2.00
  -5  -1 -20    5.30    3.60
  -5  -1 -20    8.40    3.10
  -5   1 -20    5.00    3.60
  -5  -1  20   -0.60    1.90
  -5   1 -20    5.60    3.00
  -5  -1  20    2.00    2.40
  -5  -1  20    5.00    1.80
  -5   1 -20    6.70    3.80
   5  -1  21   10.30    2.50
  -5   1  21   17.80    3.20
  -5  -1 -21   10.80    3.50
  -5  -1 -21    4.00    3.30
  -5  -1 -21   14.40    2.90
  -5   1  21   13.30    2.50
  -5   1 -21   10.50    3.50
  -5   1 -21   10.90    3.40
  -5   1 -21   20.30    4.00
  -5  -1  21    8.90    2.00
  -5  -1  21   16.30    2.30
   5   1  21   13.30    2.50
  -5  -1  21   13.50    3.30
  -5  -1 -22    5.50    2.60
  -5   1  22    4.30    1.80
   5  -1  22    2.30    1.40
  -5  -1 -22    1.70    2.50
  -5  -1  22    4.10    1.80
  -5   1 -22   -0.20    2.30
  -6   1   0    3.00    3.70
  -6   1   0   -1.00    3.40
  -6  -1   0   -0.20    4.80
  -6  -1   0    3.10    3.50
  -6  -1   0    0.90    3.70
  -6  -1  -1 1531.15   79.49
  -6   1   1 1535.65   79.49
  -6   1   1 1591.84   74.59
  -6  -1  -1 1538.05   87.29
  -6  -1  -1 1545.35   79.09
  -6   1   1 1531.65   74.59
  -6   1   1 1483.35   78.99
  -6   1  -1 1527.65   79.09
  -6  -1   1 1559.64   74.49
  -6  -1   1 1520.75   74.49
  -6  -1   1 1537.75   79.09
  -6   1  -1 1572.44   79.49
  -6  -1  -2 3172.28  176.68
  -6   1   2 3136.29  159.98
  -6  -1  -2 3069.39  160.08
  -6  -1  -2 3063.59  151.68
  -6  -1  -2 3273.57  161.68
  -6   1   2 3138.49  161.58
  -6   1   2 3072.79  152.08
  -6   1   2 3147.29  152.08
  -6  -1  -2 3334.87  151.68
  -6  -1   2 3042.00  152.08
  -6   1  -2 3048.50  151.78
  -6   1  -2 3013.30  159.98
  -6  -1   2 3237.78  160.08
  -6   1  -2 3228.88  151.88
  -6   1  -2 3270.87  161.78
  -6  -1   2 3148.28  152.08
  -6   1   3 2842.02  142.89
  -6  -1  -3 2902.71  135.69
  -6   1   3 2769.32  135.99
  -6  -1  -3 2785.32  142.89
  -6  -1  -3 2683.53  135.59
   6   1  -3 3040.20  152.58
  -6   1   3 2955.00  161.28
  -6  -1  -3 2738.23  157.68
  -6   1   3 2752.32  135.99
   6  -1   3 2862.91  153.18
  -6   1   3 2746.23  142.89
  -6  -1  -3 2905.71  144.49
  -6  -1  -3 2786.82  138.09
  -6   1   3 2614.94  147.39
  -6   1  -3 2894.31  135.79
  -6  -1   3 2843.02  136.09
  -6  -1   3 2637.44  147.29
   6  -1  -3 3012.00  152.68
  -6   1  -3 2720.53  142.79
  -6  -1   3 2784.02  135.99
  -6   1  -3 2691.63  137.89
  -6  -1   3 2914.81  142.89
  -6   1  -3 2726.73  135.69
   6   1   3 2795.42  153.08
  -6  -1   3 2751.72  142.89
  -6   1  -3 2890.51  144.39
  -6   1   4  270.67   14.60
  -6  -1  -4  247.48   14.90
  -6   1   4  265.37   16.00
  -6   1   4  250.47   14.50
  -6   1   4  240.48   14.60
  -6  -1  -4  270.87   15.20
   6  -1   4  275.67   15.10
  -6  -1  -4  258.87   14.10
  -6   1   4  258.97   15.10
  -6  -1  -4  241.98   13.80
  -6  -1  -4  245.58   16.90
   6   1  -4  265.17   16.30
  -6   1   4  254.27   14.60
  -6  -1  -4  244.38   14.10
  -6   1  -4  278.47   14.90
  -6   1  -4  259.77   15.10
  -6   1  -4  255.87   14.20
   6   1   4  266.87   15.00
  -6  -1   4  257.27   14.70
   6  -1  -4  267.07   16.50
  -6  -1   4  274.67   14.60
  -6  -1   4  249.08   14.70
  -6   1  -4  259.17   13.90
  -6   1  -4  254.07   14.20
  -6  -1   4  259.77   14.50
  -6  -1   4  262.07   15.20
  -6   1   5  297.47   18.50
  -6   1   5  291.07   17.10
  -6   1   5  309.57   18.90
  -6  -1  -5  307.87   17.50
  -6  -1  -5  304.37   19.40
  -6  -1  -5  291.37   17.40
  -6   1   5  309.07   17.30
  -6  -1  -5  292.47   16.30
  -6  -1  -5  306.87   16.80
  -6   1   5  292.97   17.30
  -6  -1  -5  288.77   16.60
   6  -1   5  324.27   17.70
  -6   1   5  327.77   17.10
  -6   1  -5  293.67   16.20
  -6   1  -5  310.67   17.30
  -6  -1   5  318.17   17.10
  -6  -1   5  325.57   17.10
  -6   1  -5  293.77   16.60
  -6   1  -5  281.67   17.40
  -6  -1   5  304.37   17.30
  -6  -1   5  327.27   18.90
  -6  -1   5  296.97   18.40
   6   1   5  318.77   17.70
  -6   1  -5  295.77   16.70
  -6  -1  -6   43.70    5.30
  -6  -1  -6   45.80    4.80
  -6   1   6   61.19    5.80
  -6   1   6   48.80    6.30
  -6  -1  -6   53.89    6.50
  -6   1   6   42.00    5.90
  -6  -1  -6   52.59    4.40
  -6  -1  -6   42.20    7.30
   6  -1   6   48.80    5.70
  -6  -1  -6   56.29    7.00
  -6   1   6   49.50    7.40
  -6   1   6   34.30    6.40
  -6   1  -6   53.29    5.80
  -6   1  -6   39.80    5.30
  -6  -1   6   51.99    6.60
  -6   1  -6   56.69    4.80
  -6   1  -6   41.70    5.90
  -6  -1   6   61.19    5.60
  -6   1  -6   57.49    7.10
   6   1   6   56.49    5.50
  -6   1  -6   50.99    6.50
  -6  -1   6   54.09    6.10
  -6   1  -6   44.10    4.90
  -6  -1   6   62.09    8.00
  -6  -1  -7  359.56   19.30
  -6  -1  -7  328.67   18.50
  -6  -1  -7  345.17   18.10
  -6  -1  -7  331.67   20.60
   6  -1   7  320.57   19.80
  -6  -1  -7  332.27   19.30
  -6   1   7  346.27   20.10
  -6   1   7  356.06   19.30
  -6   1   7  316.37   21.10
  -6  -1  -7  311.17   20.20
  -6   1   7  338.37   19.00
  -6   1  -7  329.77   18.60
  -6  -1   7  343.67   19.90
  -6  -1   7  332.37   18.90
  -6  -1   7  332.57   21.20
  -6   1  -7  341.27   20.70
  -6  -1   7  334.17   19.20
  -6   1  -7  357.26   19.40
   6   1   7  324.97   19.70
  -6   1  -7  343.37   18.10
  -6   1  -7  336.97   19.30
  -6   1  -7  312.47   20.30
   6  -1   8    0.70    4.60
  -6  -1  -8    2.40    4.50
  -6  -1  -8   -3.70    6.00
  -6  -1  -8    2.80    5.20
  -6  -1  -8    3.00    3.40
  -6  -1  -8    1.10    4.60
  -6  -1  -8    4.50    4.00
  -6   1   8    3.00    4.40
  -6   1   8    8.80    5.00
  -6   1   8    6.60    5.50
  -6   1  -8    2.40    6.20
  -6  -1   8    1.90    4.70
  -6   1  -8    2.30    5.30
  -6   1  -8    2.60    4.30
  -6   1  -8    6.40    3.90
  -6  -1   8    6.20    5.70
   6   1   8   -0.60    4.50
  -6  -1   8    6.00    4.30
  -6   1  -8    6.70    4.60
  -6  -1  -9   96.69    9.20
  -6  -1  -9   81.09    7.20
  -6  -1  -9   83.89   10.50
  -6   1   9   87.79    8.20
  -6   1   9   88.99    5.80
  -6  -1  -9   99.89    8.30
  -6   1   9   92.79    9.10
  -6  -1  -9   89.99    8.70
  -6   1   9   94.99    9.40
   6  -1   9   91.19    8.80
  -6   1  -9   98.19    8.90
  -6  -1   9   92.89    5.90
  -6  -1   9   84.09    8.50
  -6   1  -9   85.09    8.70
  -6   1  -9   90.79    7.70
   6   1   9   76.79    8.70
  -6  -1   9   95.29    9.90
  -6   1  -9  110.59   11.10
  -6   1  -9   96.19    7.80
  -6  -1   9   79.79    8.20
  -6  -1 -10   42.30    9.70
  -6   1  10   28.80    6.80
   6  -1  10   25.10    7.20
  -6  -1 -10   38.30    7.90
  -6  -1 -10   36.40    5.60
  -6   1  10   24.00    3.80
  -6  -1 -10   24.80    7.50
  -6  -1 -10   21.70    5.70
  -6   1  10   27.70    6.60
  -6   1 -10   20.70    7.00
  -6   1 -10   26.20    5.50
   6   1  10   22.80    6.90
  -6  -1  10   22.70    3.70
  -6  -1  10   29.60    6.70
  -6   1 -10   31.70    6.00
  -6  -1  10   23.00    5.70
  -6   1 -10   28.50    7.10
  -6   1  11    9.70    5.80
  -6  -1 -11   17.70    7.20
  -6  -1 -11   25.60    7.70
  -6  -1 -11   14.20    5.70
  -6   1  11    9.60    6.40
   6  -1  11    9.50    6.50
  -6  -1 -11   19.20    5.80
  -6   1  11    8.60    2.50
  -6   1 -11   11.60    6.40
  -6  -1  11   16.30    6.10
  -6   1 -11   15.20    6.90
  -6   1 -11   17.50    5.40
   6   1  11   17.20    6.80
  -6  -1  11   17.30    3.80
   6  -1 -11   17.70    6.50
  -6   1  12    6.40    6.00
  -6  -1 -12   17.60    7.30
  -6  -1 -12    8.00    5.10
  -6   1  12    3.70    2.70
  -6  -1 -12   20.50    6.50
   6   1 -12    2.60    6.40
   6  -1  12   13.90    7.40
  -6  -1 -12    4.60    7.50
  -6   1  12   11.90    6.80
  -6   1 -12    8.80    5.70
   6   1  12   18.80    7.50
  -6  -1  12   -5.10    6.20
  -6  -1  12    7.20    2.70
  -6   1 -12   14.30    7.50
   6  -1 -12    7.70    6.60
  -6   1 -12    0.50    8.50
   6   1 -13  255.97   18.10
  -6   1  13  251.27   14.10
   6  -1  13  281.77   19.10
  -6   1  13  257.57   17.60
  -6   1  13  254.77   17.90
  -6  -1 -13  288.17   17.00
  -6  -1 -13  244.08   17.90
  -6  -1 -13  278.07   18.50
  -6  -1 -13  240.38   16.30
   6  -1 -13  251.77   17.90
   6   1  13  257.37   18.80
  -6   1 -13  238.28   16.30
  -6  -1  13  248.38   14.10
  -6   1 -13  281.77   18.80
  -6  -1  13  263.77   17.80
  -6  -1 -14   33.30    4.70
  -6  -1 -14   33.00    8.30
   6   1 -14   40.80   10.00
  -6   1  14   36.80    9.80
  -6   1  14   33.80    5.00
   6  -1  14   20.10    9.50
  -6   1  14   42.80    5.70
  -6  -1 -14   41.40    5.00
  -6   1 -14   43.60    5.30
  -6  -1  14   41.80    5.20
  -6  -1  14   46.30    9.50
   6  -1 -14   32.10    9.90
   6   1  14   41.90    9.90
  -6  -1  14   40.50    5.70
  -6   1 -14   32.70    9.60
   6   1 -15  127.19   13.90
  -6   1  15  140.79    9.30
  -6   1  15  141.69    9.50
  -6  -1 -15  144.49    9.20
  -6   1  15  142.79    8.50
  -6  -1 -15  145.29    8.80
  -6  -1 -15  169.18   11.00
  -6   1  15  143.09    8.10
  -6   1  15  161.68   14.10
  -6   1  15  141.69    9.60
  -6  -1  15  143.49    9.50
  -6   1 -15  150.98   10.70
  -6  -1  15  159.88   13.40
  -6  -1  15  144.79    8.40
  -6  -1  15  136.09    8.10
  -6   1 -15  141.89    9.10
  -6  -1  15  138.89    9.30
   6  -1 -15  136.99   14.30
  -6   1  16   61.09    6.40
  -6  -1 -16   48.80    5.30
  -6   1  16   56.99    6.30
  -6  -1 -16   68.49    7.70
  -6   1  16   51.59    6.40
  -6   1  16   62.89    5.60
  -6   1  16   55.49    4.80
  -6   1  16   54.59    4.50
  -6  -1 -16   57.99    7.00
  -6  -1 -16   50.09    6.10
  -6  -1  16   58.69    6.30
  -6  -1  16   56.39    5.20
  -6  -1  16   54.49    4.60
  -6  -1  16   65.99    6.70
  -6   1 -16   53.29    6.00
  -6   1 -16   63.49    7.40
  -6   1  17   58.29    6.80
  -6  -1 -17   72.49    6.50
   6   1 -17   57.69    6.30
  -6   1  17   58.89    5.00
  -6  -1 -17   73.09    7.80
  -6   1  17   67.29    4.90
  -6   1  17   64.49    5.60
  -6   1  17   63.99    6.50
  -6   1  17   61.19    6.30
  -6  -1 -17   69.39    7.40
  -6  -1  17   58.19    4.80
  -6  -1  17   63.99    5.10
  -6   1 -17   75.19    7.90
   6  -1 -17   58.79    6.30
  -6  -1  17   63.69    6.80
  -6  -1  17   67.09    5.50
  -6  -1  17   64.69    6.50
  -6  -1  17   49.70    6.90
  -6   1 -17   72.59    6.20
  -6  -1 -18    3.60    3.20
  -6   1  18   -0.90    3.00
  -6   1  18    2.10    2.00
  -6  -1 -18   -2.10    3.80
  -6   1  18    4.00    2.60
  -6  -1 -18    5.80    4.30
  -6   1  18    1.80    2.20
  -6   1  18    6.70    3.60
  -6  -1  18    7.50    2.80
  -6  -1  18    2.30    2.00
  -6  -1  18    2.10    3.10
  -6   1 -18    4.50    4.10
  -6  -1  18    1.90    2.90
  -6  -1  18    3.30    3.60
  -6  -1  18    6.00    2.30
   6  -1 -18    4.20    3.20
  -6   1 -18    8.10    3.30
  -6   1 -18    2.20    4.10
  -6  -1 -19    7.30    4.10
  -6   1  19    8.10    3.50
  -6   1  19    4.00    2.50
  -6   1  19    2.20    2.00
  -6  -1 -19   -0.30    3.10
  -6  -1 -19    4.30    4.00
  -6   1  19    3.70    1.80
  -6   1  19   -1.10    2.70
  -6   1 -19   -1.10    3.90
   6  -1 -19   -2.50    2.80
  -6  -1  19    2.40    2.50
  -6  -1  19   -2.10    2.80
  -6  -1  19    2.90    1.90
  -6  -1  19    0.60    2.10
  -6   1 -19    3.80    3.10
  -6   1 -19   -3.50    4.00
  -6  -1  19    6.60    3.30
  -6  -1 -20    2.00    3.60
  -6   1  20   -2.20    2.30
  -6  -1 -20   -3.40    3.50
  -6   1  20   -0.40    1.80
  -6   1  20   -1.20    2.70
  -6  -1 -20   -0.40    2.90
   6  -1 -20    5.20    2.40
  -6  -1  20   -0.20    1.60
  -6   1 -20    2.70    2.90
  -6  -1  20    1.60    2.80
  -6  -1  20   -1.70    1.90
  -6   1 -20   -3.90    3.50
  -6  -1  20    1.20    2.30
  -6   1 -20   -0.60    3.50
  -6  -1 -21   15.90    3.40
  -6  -1 -21    6.40    3.50
  -6   1  21    6.40    1.70
  -6  -1 -21    7.60    3.30
  -6   1  21    2.90    2.40
  -6   1  21    7.80    2.20
  -6  -1 -21    9.20    3.00
  -6  -1  21    3.70    2.20
  -6  -1  21    8.90    2.60
  -6   1 -21    4.30    3.20
  -6  -1  21    6.60    1.60
  -6   1 -21   -0.20    3.10
  -6   1 -21    6.20    2.70
  -6  -1  21    9.50    2.60
  -6  -1 -22   -1.20    2.70
  -6  -1 -22    3.10    2.30
  -6   1  22    3.70    1.70
  -6  -1  22   -0.40    1.60
  -6   1 -22   -0.80    2.30
  -7  -1  -1 1250.17   73.49
  -7   1   1 1325.87   62.49
  -7   1   1 1245.58   62.49
  -7   1   1 1290.17   66.69
  -7  -1  -1 1292.47   66.59
  -7  -1  -1 1317.47   66.69
  -7   1   1 1304.27   66.59
  -7  -1   1 1283.17   62.39
  -7   1  -1 1306.97   66.69
  -7   1  -1 1286.97   66.59
  -7  -1   1 1280.57   66.49
  -7  -1   1 1257.37   62.39
  -7  -1   1 1296.77   66.59
  -7  -1  -2 1035.10   54.69
  -7  -1  -2 1088.99   54.69
  -7   1   2 1057.69   54.59
  -7   1   2  990.30   53.79
  -7   1   2 1043.60   51.39
  -7   1   2 1113.59   54.69
  -7  -1  -2 1022.70   60.39
  -7   1   2 1066.39   51.39
  -7   1  -2 1088.99   54.69
  -7  -1   2 1070.09   51.29
  -7   1  -2 1048.10   54.69
  -7  -1   2 1117.89   54.79
  -7  -1   2 1002.80   54.39
  -7   1  -2 1044.60   50.99
  -7  -1   2  981.20   53.79
  -7  -1   2 1060.79   51.29
  -7   1  -2 1025.60   50.99
  -7  -1  -3   67.19    6.20
  -7   1   3   65.19    5.50
  -7  -1  -3   63.19    5.00
  -7   1   3   59.79    5.90
  -7  -1  -3   63.59    4.90
   7  -1   3   62.39    4.50
   7   1  -3   63.79    6.30
  -7  -1  -3   65.69    6.90
  -7  -1  -3   56.09    5.00
  -7   1   3   59.99    7.00
  -7   1   3   68.49    6.10
  -7  -1  -3   68.39    8.30
  -7  -1   3   60.59    6.80
  -7   1  -3   48.10    6.70
  -7   1  -3   70.19    5.50
  -7  -1   3   65.49    5.50
   7   1   3   62.49    4.30
  -7   1  -3   71.89    6.30
  -7  -1   3   68.59    6.10
  -7  -1   3   73.29    6.00
  -7   1  -3   65.49    5.30
  -7   1  -3   61.19    4.80
   7  -1  -3   68.49    6.50
  -7  -1  -4  202.88   11.60
  -7  -1  -4  197.18   11.70
  -7   1   4  207.18   12.20
  -7   1   4  217.78   13.30
   7  -1   4  227.08   12.40
  -7   1   4  200.08   11.80
  -7   1   4  228.68   13.10
  -7   1   4  210.68   12.50
  -7  -1  -4  238.68   12.80
  -7  -1  -4  194.58   13.10
  -7  -1  -4  191.18   13.00
  -7  -1  -4  201.18   14.90
  -7  -1  -4  214.88   11.80
  -7   1   4  208.78   13.30
  -7  -1   4  199.68   12.50
   7   1   4  219.18   12.30
  -7   1  -4  204.98   12.00
  -7   1  -4  225.08   12.80
  -7  -1   4  212.48   13.20
  -7   1  -4  195.08   11.50
  -7   1  -4  198.58   13.10
  -7   1  -4  210.68   13.00
  -7  -1   4  214.78   12.30
  -7  -1   4  201.48   11.70
  -7   1  -4  206.68   12.00
  -7  -1   4  211.48   13.20
  -7   1   5  309.47   17.80
  -7  -1  -5  310.17   17.90
   7  -1   5  319.27   17.80
  -7  -1  -5  300.37   16.70
  -7   1   5  279.87   18.90
  -7  -1  -5  314.37   18.40
  -7  -1  -5  291.77   16.30
  -7  -1  -5  329.57   17.80
  -7  -1  -5  286.27   22.50
  -7   1   5  302.07   17.40
  -7  -1  -5  316.17   20.00
  -7   1   5  298.17   17.20
  -7   1   5  306.57   17.10
  -7   1   5  325.47   18.80
  -7  -1   5  309.07   17.10
  -7   1  -5  310.87   16.90
  -7  -1   5  308.17   17.20
  -7  -1   5  303.27   17.30
  -7   1  -5  311.47   17.60
   7   1   5  314.47   17.70
  -7  -1   5  273.67   18.70
  -7   1  -5  319.97   16.40
  -7   1  -5  283.57   17.80
  -7  -1  -6  114.79    9.20
  -7   1   6  116.29    8.70
  -7  -1  -6  115.29    8.20
  -7   1   6  121.39    8.20
  -7   1   6  112.99    9.00
  -7  -1  -6  119.49    9.30
  -7   1   6  113.99    9.00
   7  -1   6  118.39    8.50
  -7  -1  -6  110.89   10.00
  -7   1   6   99.99    9.90
  -7   1  -6  104.69    9.00
   7   1   6  120.19    8.40
  -7  -1   6  118.99    8.70
  -7  -1   6  102.99    9.80
  -7   1  -6  116.59    8.00
  -7  -1   6  113.99    9.30
  -7   1  -6  117.79    9.50
  -7  -1   6  115.39    8.20
  -7   1  -6  119.29    9.00
  -7   1   7  157.38   10.80
  -7   1   7  165.58   10.40
  -7  -1  -7  144.99   11.20
  -7   1   7  146.09   11.50
   7  -1   7  160.78   10.80
  -7  -1  -7  152.98   10.10
  -7  -1  -7  159.78   11.60
  -7   1   7  147.19   12.40
  -7  -1   7  171.88   12.40
  -7  -1   7  148.29   11.70
  -7   1  -7  145.39   11.10
  -7   1  -7  168.18   11.70
  -7  -1   7  162.68   10.50
  -7   1  -7  156.58    9.40
  -7   1  -7  152.38   10.00
  -7  -1   7  148.49   10.80
   7   1   7  153.88   10.70
  -7  -1  -8   18.00    5.30
  -7  -1  -8   19.70    6.40
  -7  -1  -8   24.50    4.20
  -7  -1  -8   18.10    7.00
  -7   1   8   16.70    7.80
   7  -1   8   15.80    5.50
  -7   1   8   16.40    4.90
  -7   1   8   22.90    6.70
  -7   1   8   17.50    5.70
  -7  -1   8   15.00    6.10
  -7  -1   8   36.40    8.50
  -7   1  -8   12.30    4.70
  -7   1  -8   12.90    5.80
  -7  -1   8   19.20    5.50
  -7  -1   8   21.10    5.10
  -7   1  -8   17.10    4.30
   7   1   8   21.30    5.50
  -7   1  -8    8.00    6.90
  -7   1  -8   18.40    3.90
  -7   1  -8   19.40    5.40
  -7   1   9  362.36   20.90
  -7  -1  -9  381.66   21.60
  -7   1   9  352.66   20.90
   7  -1   9  344.67   21.80
  -7  -1  -9  366.96   21.30
  -7  -1  -9  371.06   21.80
  -7  -1  -9  346.57   19.80
  -7   1   9  350.56   18.20
  -7  -1  -9  331.07   19.80
  -7   1   9  364.06   23.20
  -7  -1   9  371.86   20.80
  -7   1  -9  334.17   20.00
  -7  -1   9  358.86   23.10
  -7   1  -9  353.96   19.70
  -7   1  -9  367.46   21.90
  -7  -1   9  361.96   18.20
  -7   1  -9  339.87   22.10
   7   1   9  358.66   21.80
  -7   1  -9  356.66   21.60
  -7   1  -9  360.26   21.20
  -7  -1   9  360.96   20.90
  -7   1  10   39.50    7.60
  -7  -1 -10   31.20    6.80
  -7  -1 -10   26.30    8.80
  -7  -1 -10   39.30    6.30
  -7  -1 -10   34.10    6.60
   7  -1  10   38.60    7.70
  -7   1  10   36.90    7.10
  -7   1  10   36.70    8.70
  -7  -1 -10   45.80    8.40
  -7   1  10   23.50    3.90
  -7  -1 -10   29.30    5.40
   7   1  10   41.10    7.60
  -7   1 -10   27.50    5.70
  -7  -1  10   39.00    8.60
  -7   1 -10   36.60    7.20
  -7   1 -10   45.80    6.70
  -7  -1  10   36.40    4.00
  -7  -1  10   41.80    7.30
  -7  -1  10   32.30    7.60
  -7   1 -10   43.90   10.30
  -7   1 -10   33.40    7.40
  -7  -1 -11  165.18   12.60
   7  -1  11  179.98   13.50
  -7  -1 -11  176.08   13.40
  -7  -1 -11  171.08   11.90
  -7   1  11  172.08   13.00
  -7   1  11  180.18   12.60
  -7  -1 -11  162.58   11.00
  -7   1  11  160.18    9.60
  -7  -1  11  164.68    9.60
  -7  -1  11  143.49   15.10
  -7   1 -11  151.88   11.10
   7   1  11  187.48   13.40
  -7  -1  11  167.38   12.60
  -7   1 -11  158.48   13.10
  -7   1 -11  155.78   12.70
  -7   1  12   16.20    4.20
  -7  -1 -12   15.40    6.10
   7  -1  12   10.10    7.50
  -7   1  12   10.80    6.30
  -7   1  12   22.30    7.70
  -7  -1 -12   23.30    7.90
  -7  -1  12   17.70    3.20
  -7   1 -12   22.50    6.80
  -7  -1  12   20.80    7.20
  -7   1 -12    4.70    7.90
   7   1  12   29.00    8.90
  -7   1  13   36.90    5.20
  -7   1  13   34.40    9.70
  -7  -1 -13   39.80   10.40
   7  -1  13   35.90   10.10
  -7  -1 -13   35.90    4.50
  -7   1  13   28.60    9.10
  -7   1  13   31.80    5.10
  -7  -1  13   41.50    4.80
   7   1  13   35.20   10.00
  -7   1 -13   37.40    4.40
  -7  -1  13   43.90    9.10
  -7  -1  13   36.10    5.20
  -7   1  14    9.10    3.40
  -7  -1 -14    8.80    3.00
  -7   1  14    8.00    3.00
   7  -1  14    7.60    8.80
  -7   1  14    6.40    2.30
  -7  -1 -14    4.90    2.60
  -7   1  14    5.80    2.30
  -7   1  14   10.80    7.90
  -7   1 -14    7.90    2.80
  -7  -1  14    7.10    2.70
  -7  -1  14    5.90    3.20
  -7  -1  14   14.70    3.30
  -7  -1  14   12.30    7.10
   7   1  14   -4.70    8.20
  -7  -1 -15   86.79    7.00
  -7   1  15   93.99    6.00
  -7  -1 -15   89.79    7.80
  -7   1  15   80.99    7.20
  -7  -1 -15   94.19    6.40
  -7   1  15   80.39    5.70
  -7   1  15   77.59    6.90
  -7   1  15   81.19    7.40
  -7  -1 -15   88.59    8.30
  -7   1  15   88.49    6.20
  -7  -1  15   76.79    6.90
  -7   1 -15   91.29    8.50
  -7  -1  15   83.09    7.20
  -7  -1  15   96.09    6.00
  -7  -1  15   92.69    6.00
  -7  -1  15   85.79    5.80
  -7   1 -15   78.89    6.80
  -7  -1 -16    7.10    2.80
  -7   1  16    5.00    3.60
  -7  -1 -16   -1.90    7.40
  -7   1  16    9.40    3.00
  -7   1  16    8.60    2.40
  -7   1  16   11.00    3.40
  -7  -1 -16    1.40    4.40
  -7   1  16    7.70    3.20
  -7  -1 -16    4.90    4.10
  -7  -1 -16    5.70    3.40
  -7   1  16   14.20    2.70
  -7  -1  16   12.10    2.50
  -7  -1  16    6.00    2.60
  -7  -1  16    9.20    2.80
  -7  -1  16   10.90    3.70
  -7  -1  16   14.40    3.30
  -7   1 -16   12.90    4.70
  -7   1 -16    6.30    3.30
  -7   1  17    9.40    3.60
  -7   1  17    7.00    2.90
  -7  -1 -17   11.80    3.50
  -7  -1 -17   11.00    4.50
  -7  -1 -17   10.90    4.30
  -7   1  17    6.20    3.40
  -7   1  17   13.40    3.30
   7   1 -17   12.60    3.80
  -7   1  17    7.80    2.50
   7  -1 -17   20.80    5.70
  -7  -1  17   10.40    3.10
  -7  -1  17    6.00    3.70
  -7   1 -17   11.00    4.20
  -7  -1  17    7.40    2.30
  -7   1 -17   11.70    3.40
  -7  -1  17   10.00    3.40
  -7   1 -17    7.10    4.40
  -7  -1  17    7.70    2.50
  -7  -1  17   10.00    2.80
  -7  -1 -18    5.60    4.10
  -7   1  18    0.60    3.40
  -7  -1 -18    4.40    3.20
  -7  -1 -18    0.20    4.00
  -7   1  18    1.30    1.90
  -7   1  18    5.00    2.60
  -7   1  18   -2.80    2.10
  -7   1  18    0.00    3.10
  -7  -1  18    2.50    2.50
   7  -1 -18   -3.00    3.20
  -7  -1  18   -1.10    3.40
  -7   1 -18    1.80    4.00
  -7   1 -18    0.90    4.10
  -7  -1  18    3.10    3.00
  -7  -1  18    3.10    2.30
  -7  -1  18    2.70    2.00
  -7   1 -18    0.90    3.20
  -7  -1  18   -0.80    2.90
  -7  -1 -19   23.10    6.10
  -7  -1 -19   17.50    4.40
  -7   1  19   29.40    3.40
  -7   1  19   25.10    4.00
  -7  -1 -19   33.50    6.40
  -7   1  19   24.70    4.80
  -7  -1 -19   25.00    3.20
  -7  -1  19   23.90    3.50
  -7   1 -19   14.00    4.30
  -7  -1  19   22.80    3.00
  -7   1 -19   21.90    4.90
   7  -1 -19   21.50    4.30
  -7  -1  19   21.10    4.10
  -7  -1  19   18.40    4.70
  -7   1 -19   22.50    5.90
  -7   1  20    4.00    2.80
  -7  -1 -20    1.00    3.60
  -7  -1 -20    0.50    2.90
  -7   1  20   -0.20    1.90
  -7   1  20    1.30    2.30
  -7  -1 -20    4.50    3.60
   7  -1 -20   -1.50    2.40
  -7   1 -20    0.80    3.50
  -7  -1  20    0.60    1.90
  -7  -1  20    0.40    2.70
  -7   1 -20   -1.10    2.80
  -7  -1  20   -3.30    2.20
  -7  -1  20    3.10    1.70
  -7   1 -20    5.50    3.50
  -7   1  21    0.30    2.20
  -7  -1 -21   12.40    3.40
  -7   1  21    1.60    1.50
  -7  -1 -21    6.80    2.90
  -7  -1 -21    6.40    3.30
  -7   1  21    2.40    2.00
  -7  -1  21    2.20    1.60
  -7   1 -21    7.20    2.50
  -7  -1  21    1.30    2.00
  -7   1 -21    3.30    3.00
  -7  -1  21    0.10    1.30
  -7   1 -21    3.30    2.80
  -7  -1  21    2.90    2.40
  -7  -1 -22   15.20    3.70
  -7   1  22    8.40    2.30
  -7   1 -22    5.90    2.30
  -7  -1  22    9.30    2.30
  -8   1   0   -1.10    4.00
  -8   1   0   -2.10    3.10
  -8  -1   0    1.90    3.80
  -8   1   0    1.80    3.70
  -8  -1   0   -0.20    3.80
  -8   1   1    6.50    3.70
  -8  -1  -1    5.50    3.80
  -8  -1   1   -0.70    3.70
  -8   1  -1   20.80    5.80
  -8  -1  -2   72.19    5.90
  -8   1   2   56.49    5.50
  -8   1   2   72.19    7.60
  -8   1   2   70.99    6.20
  -8  -1  -2   71.59    6.30
  -8   1   2   62.49    5.60
  -8   1   2   67.59    5.70
  -8  -1  -2   65.09    7.00
  -8  -1  -2   67.39    7.40
  -8  -1   2   55.79    5.40
  -8  -1   2   67.99    7.40
  -8   1  -2   69.49    7.40
  -8   1  -2   83.89    6.50
  -8   1  -2   72.69    7.10
  -8  -1   2   66.29    5.40
  -8  -1   2   75.99    6.00
  -8  -1   2   73.49    5.70
  -8   1   3  393.86   20.80
  -8   1   3  380.46   21.30
  -8  -1  -3  375.66   20.40
  -8  -1  -3  373.86   23.30
   8  -1   3  407.56   22.20
  -8  -1  -3  406.16   28.60
  -8   1   3  402.26   22.60
  -8  -1  -3  408.06   22.00
  -8  -1  -3  386.96   20.10
  -8  -1  -3  416.46   22.60
  -8   1   3  411.96   20.90
  -8  -1  -3  388.46   20.10
  -8   1  -3  396.06   23.40
  -8   1  -3  400.86   20.20
  -8   1  -3  415.06   22.70
  -8  -1   3  388.76   20.70
  -8  -1   3  406.66   21.40
  -8  -1   3  427.26   22.60
  -8  -1   3  406.56   20.80
  -8   1  -3  389.86   20.30
  -8   1  -3  393.26   28.50
  -8   1  -3  397.16   22.00
  -8  -1  -4   67.09    7.90
  -8   1   4   76.09    8.30
  -8  -1  -4   88.59    6.30
  -8   1   4   80.39    7.40
  -8  -1   4   99.29    7.80
  -8   1  -4  102.29    6.90
  -8  -1   4   63.59    7.90
  -8   1  -4   81.39    8.20
  -8  -1  -5  291.17   20.60
  -8  -1  -5  302.57   15.60
  -8   1   5  270.57   16.20
  -8  -1  -5  246.48   16.80
  -8   1   5  244.38   16.80
  -8  -1  -5  281.37   16.60
  -8  -1  -5  288.77   15.30
  -8  -1  -5  298.07   17.00
   8  -1   5  295.57   16.40
  -8   1   5  280.27   17.20
  -8   1   5  249.48   17.20
  -8   1   5  290.17   16.10
  -8   1   5  289.27   15.70
  -8   1  -5  286.07   15.70
  -8  -1   5  246.08   16.70
  -8   1  -5  274.17   16.50
  -8  -1   5  261.47   17.20
  -8  -1   5  263.67   16.10
  -8  -1   5  263.37   15.50
   8   1   5  306.27   16.30
  -8   1  -5  298.67   17.20
  -8   1  -5  242.78   16.80
  -8  -1   5  276.27   15.90
  -8   1  -5  287.97   15.10
  -8  -1  -6    5.30    3.60
  -8   1   6   19.00    5.10
  -8   1   6   13.00    5.10
   8  -1   6   18.60    4.60
  -8   1   6    2.80    4.40
  -8  -1  -6   10.20    4.30
  -8   1   6   12.40    3.90
  -8  -1  -6   20.00    5.80
  -8   1   6   13.90    6.60
  -8  -1  -6   17.60    5.60
  -8  -1  -6    9.70    4.60
  -8   1  -6   20.50    5.70
  -8   1  -6    3.10    4.30
  -8  -1   6    6.00    6.30
  -8  -1   6   14.30    4.50
   8   1   6   10.10    4.30
  -8  -1   6   11.10    4.80
  -8   1  -6   14.20    5.70
  -8  -1   6   14.20    5.00
  -8   1  -6    7.80    3.90
  -8   1   7  115.49   10.90
  -8   1   7  115.99    8.60
  -8  -1  -7  108.69    9.80
  -8  -1  -7  124.69    9.40
  -8   1   7  102.99    9.50
  -8  -1  -7  125.99    8.90
  -8  -1  -7  124.39   10.30
  -8   1   7  128.09    9.50
   8  -1   7  118.79    9.00
  -8  -1   7  116.09    9.30
  -8   1  -7  114.59    8.30
  -8   1  -7  129.19   10.50
  -8   1  -7  108.29    9.80
   8   1   7  114.19    8.90
  -8  -1   7  112.79   10.90
  -8  -1   7  116.09    8.50
  -8   1   8  226.48   12.70
  -8   1   8  243.38   15.40
  -8  -1  -8  252.67   16.00
  -8  -1  -8  284.77   16.40
  -8  -1  -8  261.17   14.70
  -8   1   8  239.08   16.50
   8  -1   8  236.48   15.60
  -8   1   8  231.28   14.90
  -8   1   8  239.38   17.10
   8   1   8  249.78   15.70
  -8   1  -8  248.88   15.70
  -8  -1   8  242.78   14.80
  -8   1  -8  279.87   16.30
  -8  -1   8  241.88   16.80
  -8  -1   8  237.68   15.10
  -8   1  -8  248.18   14.40
  -8  -1   8  235.58   12.70
  -8  -1  -9   36.30    9.20
  -8   1   9   44.50    6.50
  -8  -1  -9   36.60    8.10
  -8   1   9   30.10    8.10
  -8   1   9   45.20    4.10
   8  -1   9   46.60    7.40
  -8  -1  -9   35.50    6.80
  -8   1   9   28.90    7.50
   8   1   9   44.20    7.60
  -8   1  -9   39.40    8.20
  -8  -1   9   44.30    7.50
  -8  -1   9   55.49    6.70
  -8   1  -9   41.60    6.90
  -8  -1   9   50.79    4.20
  -8   1  -9   46.00    9.50
  -8   1  10   39.50    7.20
  -8   1  10   30.40    4.30
  -8   1  10   29.90    8.60
   8  -1  10   35.10    8.00
  -8   1  10   36.20    7.60
  -8  -1 -10   33.60    8.90
  -8  -1 -10   38.00    7.10
  -8  -1 -10   44.20    9.90
  -8   1 -10   42.50    9.70
  -8   1 -10   37.90    8.30
  -8  -1  10   42.40    4.30
  -8  -1  10   36.70    7.00
  -8  -1  10   32.00    7.70
   8   1  10   39.00    7.70
   8  -1  11   14.10    7.20
  -8  -1 -11    9.70    7.10
  -8  -1 -11    3.70    5.50
  -8   1  11   30.50    8.90
  -8   1  11   10.50    5.90
  -8   1  11   12.70    6.70
  -8   1  11    2.10    2.30
  -8  -1  11    4.60    2.50
   8   1  11   36.70    8.40
  -8  -1  11   25.80    7.50
  -8   1 -11   12.10    7.50
  -8   1  12   77.39    6.30
  -8   1  12   74.99   10.50
   8  -1  12   81.99   10.80
  -8   1  12   62.99   11.10
  -8  -1 -12   74.79    9.20
  -8  -1 -12   69.49   10.80
  -8   1  12   82.19    9.60
  -8  -1  12   87.19    9.60
  -8   1 -12   63.39   10.50
  -8  -1  12   80.39    6.10
   8   1  12   75.29   10.80
  -8   1  13   59.79    5.40
   8  -1  13   57.09   10.90
  -8   1  13   59.79    9.50
  -8  -1 -13   52.49    5.40
  -8   1  13   53.39    6.00
  -8  -1 -13   54.49   11.20
  -8  -1 -13   54.89    5.00
  -8   1  13   65.99    4.70
  -8  -1  13   56.89    5.30
  -8  -1  13   58.49    6.00
   8   1  13   42.80   11.00
  -8   1 -13   56.09    5.30
  -8  -1  13   64.79    4.70
  -8  -1  13   60.09    9.30
  -8  -1 -14    9.30    7.10
  -8  -1 -14    4.00    3.70
  -8   1  14    0.90    3.10
  -8   1  14    0.10    2.10
  -8   1  14    0.70    2.70
  -8  -1 -14    6.30    2.90
   8  -1  14    2.10    8.80
  -8  -1 -14   -0.30    2.50
  -8   1  14   -1.40    2.20
  -8   1  14   -0.80    3.00
  -8   1  14    7.10    7.00
  -8  -1  14   -7.90    6.40
  -8  -1  14   -0.50    3.00
  -8   1 -14    4.30    2.70
  -8  -1  14   -0.70    2.70
   8   1  14    8.40    8.70
  -8  -1  14   -0.50    2.10
  -8  -1  14    1.60    2.30
  -8   1  15   39.90    5.90
  -8  -1 -15   48.70    7.10
  -8   1  15   47.50    5.80
  -8   1  15   42.90    4.40
  -8   1  15   39.50    4.80
  -8  -1 -15   38.70    4.60
  -8  -1 -15   59.49    7.10
  -8  -1 -15   57.49   10.20
  -8   1  15   35.40    5.80
  -8  -1 -15   42.70    5.50
  -8   1  15   35.60    4.10
  -8  -1  15   39.80    6.00
  -8  -1  15   39.80    4.20
  -8  -1  15   38.40    4.70
  -8   1 -15   58.19   10.20
  -8   1 -15   49.80    7.30
  -8  -1  15   35.80    4.50
  -8  -1  15   47.40    5.60
  -8   1 -15   47.10    5.40
  -8  -1 -16   41.80   10.00
  -8  -1 -16   26.80    5.20
  -8   1  16   24.10    5.90
  -8  -1 -16   22.20    6.60
  -8  -1 -16   21.20    7.00
  -8   1  16   27.50    5.30
  -8   1  16   29.20    3.60
  -8   1  16   25.60    4.10
  -8   1  16   24.50    4.40
  -8   1  16   18.60    5.20
  -8   1 -16   24.00    8.60
  -8   1 -16   24.10    5.20
  -8   1 -16   21.70    4.60
  -8  -1  16   32.20    3.90
  -8   1 -16   25.00    6.80
  -8  -1  16   26.90    5.30
  -8  -1  16   22.20    5.50
  -8  -1  16   24.20    4.20
  -8  -1  16   19.40    4.50
  -8  -1  16   28.20    6.00
  -8   1  17   88.49    7.60
  -8   1  17  100.89    6.30
  -8  -1 -17  107.19    9.30
  -8   1  17   98.59    7.00
   8   1 -17   84.99    7.50
  -8   1  17  105.39    6.10
  -8   1  17   96.29    8.00
  -8  -1 -17  104.49    7.50
  -8  -1 -17   86.39    8.70
  -8   1 -17   83.49    8.80
  -8  -1  17  108.89    7.90
  -8  -1  17  101.89    6.70
  -8   1 -17   96.59    7.50
  -8   1 -17  103.39    9.00
  -8  -1  17  106.39    6.20
  -8  -1  17  112.29    8.10
  -8  -1  17  107.59    6.40
  -8  -1  17  116.19    7.90
  -8  -1 -18    2.80    2.10
  -8   1  18    2.50    3.00
  -8   1  18    1.10    2.50
  -8   1  18    2.80    3.50
  -8   1  18    1.40    2.20
  -8  -1 -18    8.00    3.20
  -8  -1 -18   -2.60    4.00
  -8  -1 -18    2.10    4.10
  -8  -1  18    5.60    2.30
  -8   1 -18    6.60    3.10
  -8  -1  18    1.90    1.90
  -8  -1  18    3.30    3.50
  -8   1 -18    6.50    4.30
  -8   1 -18    0.70    4.00
  -8  -1  18    2.60    2.50
  -8  -1  18   -1.80    3.00
   8  -1 -18    1.60    3.20
  -8  -1 -19    1.90    3.90
  -8  -1 -19    3.20    3.00
  -8   1  19    0.30    2.00
  -8  -1 -19    2.50    1.80
  -8   1  19   -0.50    2.80
  -8   1  19   -1.10    2.30
  -8  -1 -19    6.80    3.90
   8  -1 -19    5.00    2.90
  -8   1 -19    2.00    4.00
  -8  -1  19    0.10    2.10
  -8  -1  19    2.20    1.80
  -8   1 -19    4.30    2.90
  -8  -1  19    2.50    2.40
  -8  -1  19    3.10    2.90
  -8   1 -19   -7.80    3.60
  -8   1  20    3.50    2.30
  -8   1  20    7.70    2.80
  -8  -1 -20    6.60    3.60
  -8  -1 -20    3.50    3.10
  -8   1  20    6.70    1.90
  -8  -1 -20    2.10    2.70
  -8  -1 -20    2.20    3.60
  -8  -1  20    5.40    2.70
  -8   1 -20   16.40    5.20
  -8  -1  20    6.20    1.70
  -8  -1  20    3.40    2.20
  -8  -1  20    5.50    1.90
   8  -1 -20    1.30    2.40
  -8   1 -20    3.80    2.70
  -8   1 -20    3.40    3.60
  -8  -1 -21   -5.70    3.00
  -8  -1 -21    1.50    2.20
  -8  -1 -21   -0.70    2.60
  -8   1  21    0.90    1.80
  -8   1  21   -0.50    2.30
  -8   1 -21    3.90    2.90
  -8  -1  21    0.00    1.40
  -8  -1  21    1.00    2.30
  -8   1 -21    3.80    2.20
  -8   1 -21    4.50    2.60
  -8  -1  21   -0.30    1.80
  -8  -1 -22    4.50    2.30
  -9   1   0 2252.07  116.89
  -9  -1   0 2278.57  116.89
  -9  -1   0 2218.78  127.99
  -9   1   0 2399.26  116.59
  -9  -1   0 2241.88  157.18
  -9  -1   0 2309.87  116.49
  -9   1   0 2187.38  127.99
  -9   1   2  143.09    9.60
  -9   1   2  155.78    8.90
  -9  -1  -2  139.69   11.90
  -9   1   2  143.59    8.80
  -9   1   2  131.29    8.90
  -9  -1  -2  133.09    9.70
  -9   1   2  149.79   11.30
  -9  -1  -2  145.69   11.00
  -9  -1  -2  167.18   10.00
  -9   1  -2  159.28   10.00
  -9  -1   2  138.99   11.80
  -9  -1   2  141.29   10.90
  -9  -1   2  141.09    8.80
  -9  -1   2  149.29    9.50
  -9  -1   2  151.18    8.70
  -9   1  -2  142.09    9.80
  -9   1  -2  151.98   11.20
  -9   1  -2  150.88   11.90
  -9   1   3  236.58   15.50
  -9  -1  -3  247.28   14.80
  -9   1   3  238.28   13.60
   9  -1   3  246.78   13.60
  -9  -1  -3  226.08   12.50
  -9  -1  -3  235.78   15.20
  -9  -1  -3  228.98   18.00
  -9   1   3  238.18   13.70
  -9  -1  -3  254.17   14.60
  -9   1   3  258.37   13.80
  -9  -1  -3  221.88   12.90
  -9   1  -3  258.27   14.50
  -9  -1   3  248.98   13.60
  -9   1  -3  231.58   12.80
  -9  -1   3  224.38   17.90
  -9   1  -3  234.98   14.80
  -9  -1   3  242.98   15.30
  -9   1  -3  258.57   15.70
  -9  -1   3  232.88   13.70
  -9  -1   3  226.48   13.50
  -9   1  -3  243.78   13.00
  -9   1  -3  253.87   18.20
  -9   1   4   63.79    6.40
  -9  -1  -4   71.29    7.90
  -9  -1  -4   64.89    6.10
  -9  -1  -4   57.59    5.50
  -9   1   4   66.49    6.90
  -9   1   4   70.99    8.30
  -9  -1  -4   58.99    5.50
   9  -1   4   62.29    5.30
  -9  -1  -4   49.10    7.00
  -9  -1  -4   60.09    5.90
  -9  -1  -4   66.99    7.70
  -9  -1   4   62.29    6.20
   9   1   4   66.69    4.90
  -9  -1   4   61.89    7.00
  -9   1  -4   45.10    5.90
  -9  -1   4   71.59    7.90
  -9   1  -4   76.99    8.20
  -9   1  -4   65.79    7.00
  -9   1  -4   45.40    6.00
  -9   1  -4   57.79    6.30
  -9   1   5  146.49   10.80
  -9  -1  -5  144.59   12.40
   9  -1   5  150.98    9.80
  -9   1   5  149.09   10.10
  -9   1   5  156.48   11.40
  -9  -1  -5  149.19   10.50
  -9  -1  -5  155.28   10.00
  -9  -1  -5  149.39   10.90
  -9  -1  -5  138.49    9.30
  -9   1   5  134.09    8.60
  -9  -1  -5  158.08   11.50
  -9  -1   5  154.78   11.40
  -9   1  -5  156.28   10.40
  -9  -1   5  146.89   11.00
  -9  -1   5  141.19   10.10
  -9   1  -5  162.78   11.00
   9   1   5  148.39    9.50
  -9   1  -5  155.08   10.20
  -9   1  -5  136.69   11.50
  -9   1   6   55.89    7.10
  -9   1   6   40.30    4.80
  -9  -1  -6   54.29    7.40
  -9   1   6   39.60    6.10
  -9  -1  -6   50.69    7.20
  -9   1   6   42.20    8.10
  -9   1   6   45.20    8.20
  -9  -1  -6   56.99    7.50
  -9  -1  -6   53.79    6.10
  -9  -1  -6   48.10    6.20
   9  -1   6   43.80    5.90
  -9   1  -6   48.40    5.80
  -9   1  -6   57.89    7.30
  -9  -1   6   57.99    8.30
  -9   1  -6   52.69    6.60
  -9  -1   6   47.00    4.90
  -9   1  -6   51.39    7.30
   9   1   6   40.50    5.30
  -9  -1   6   50.19    6.70
  -9  -1   6   39.20    5.50
  -9   1  -6   46.00    7.50
  -9   1   7  223.38   16.00
  -9  -1  -7  247.18   15.50
  -9  -1  -7  244.28   15.60
  -9  -1  -7  231.68   18.70
  -9  -1  -7  247.88   15.90
  -9   1   7  240.08   15.30
  -9  -1  -7  239.88   14.30
  -9   1   7  257.97   16.70
   9  -1   7  233.18   15.20
  -9   1   7  263.77   14.50
  -9  -1   7  260.07   16.60
  -9  -1   7  258.87   14.50
  -9  -1   7  250.47   15.10
  -9   1  -7  234.98   15.20
   9   1   7  241.68   15.30
  -9   1  -7  247.18   16.00
  -9   1  -7  235.68   15.60
  -9  -1  -8   -2.60    5.80
  -9   1   8    0.20    7.10
  -9  -1  -8    0.60    4.50
  -9   1   8    0.80    1.80
   9  -1   8   -2.80    5.10
  -9   1   8   -3.60    5.30
  -9  -1  -8    2.80    6.50
  -9   1   8   -1.90    5.30
  -9   1   8    5.70    4.40
  -9  -1  -8    2.00    4.80
  -9  -1   8    0.10    1.70
  -9   1  -8   -0.40    6.50
  -9  -1   8    9.10    7.80
   9   1   8   10.20    5.10
  -9   1  -8    0.70    6.10
  -9  -1   8   -0.20    5.10
  -9   1  -8    3.00    4.90
  -9  -1   8    7.70    4.30
  -9  -1  -9  297.77   19.10
  -9   1   9  297.57   15.20
  -9   1   9  292.97   19.60
  -9  -1  -9  276.37   17.00
   9  -1   9  294.47   18.70
  -9  -1  -9  300.17   18.70
  -9   1   9  290.67   17.60
  -9   1   9  275.97   17.90
  -9  -1  -9  292.17   18.90
  -9   1  -9  292.47   17.20
  -9   1  -9  321.77   19.00
  -9  -1   9  296.87   18.10
  -9  -1   9  301.37   15.20
   9   1   9  304.77   18.90
  -9   1  -9  270.87   18.40
  -9  -1   9  280.97   17.40
  -9   1  10  380.16   25.90
   9  -1  10  394.46   24.80
  -9   1  10  430.86   20.60
  -9  -1 -10  380.36   24.90
  -9  -1 -10  378.66   22.30
  -9  -1 -10  367.06   24.20
  -9   1  10  382.06   23.50
  -9  -1 -10  414.06   24.60
  -9   1  10  414.16   23.40
  -9  -1  10  435.36   20.50
   9   1  10  388.26   24.60
  -9   1 -10  393.26   24.20
  -9  -1  10  406.46   23.30
  -9   1 -10  401.66   24.40
   9  -1  11   52.09    9.40
  -9   1  11   72.39    9.50
  -9   1  11   53.69    8.20
  -9  -1 -11   56.29    8.60
  -9  -1 -11   72.49   10.60
  -9  -1 -11   45.50    8.10
  -9   1  11   52.89    5.20
  -9   1  11   39.70    9.80
  -9  -1  11   54.49    7.80
  -9   1 -11   32.70    9.60
   9   1  11   45.90    9.30
  -9  -1  11   56.29    5.10
  -9   1  12   32.90    7.90
  -9  -1 -12   33.70    8.70
   9  -1  12   35.30    9.40
  -9   1  12   36.80    8.70
  -9  -1 -12    4.40    9.10
  -9  -1 -12   28.20    5.70
  -9   1  12   26.70    4.90
   9   1  12   30.40    9.60
  -9  -1  12   25.50    4.90
  -9   1 -12   21.70    8.80
  -9  -1  12   32.30    7.80
  -9  -1 -13   48.10    5.30
  -9   1  13   67.29    9.10
  -9  -1 -13   44.30   11.00
  -9  -1 -13   54.49    4.90
  -9   1  13   56.19    4.60
  -9   1  13   58.69    5.50
  -9  -1 -13   61.09   10.00
  -9   1  13   59.29    5.90
   9  -1  13   45.30   11.40
  -9  -1 -13   72.19    6.70
  -9  -1  13   47.50    4.60
  -9  -1  13   46.00    5.90
   9   1  13   73.89   11.60
  -9   1 -13   95.69   10.40
  -9  -1  13   61.59    5.50
  -9  -1  13   51.89    9.20
  -9   1 -13   66.59   11.90
  -9   1 -13   52.39    5.10
  -9   1  14   28.40    5.40
  -9   1  14   32.90    5.20
  -9  -1 -14   19.90    7.90
  -9   1  14   23.20    3.40
  -9  -1 -14   26.10    4.90
  -9  -1 -14   25.90    4.10
  -9   1  14   22.40    3.90
  -9  -1 -14   32.50    6.70
  -9   1  14   36.00    5.50
  -9   1  14   10.70    7.60
  -9   1 -14   28.10    8.30
  -9   1 -14   23.10    4.70
  -9  -1  14   29.90    4.00
  -9  -1  14   23.50    7.70
  -9  -1  14   26.10    5.50
  -9  -1  14   27.40    3.70
  -9  -1  14   24.50    5.00
  -9  -1 -15  128.19    9.70
  -9  -1 -15  123.39    8.60
  -9  -1 -15  114.89   13.10
  -9   1  15  125.89    7.20
  -9   1  15  132.09    8.80
  -9  -1 -15  132.69    8.00
  -9   1  15  116.89    8.90
  -9  -1 -15  133.19   10.20
  -9   1  15  122.29    8.70
  -9   1  15  123.79    7.70
  -9   1  15  134.49    7.50
  -9   1 -15  124.89   13.20
  -9   1 -15  134.69   10.20
  -9  -1  15  119.29    8.70
  -9   1 -15  126.99    9.50
  -9  -1  15  123.99    7.80
  -9  -1  15  135.19    8.90
  -9  -1  15  137.99    7.40
  -9   1 -15  121.79    8.50
  -9  -1  15  134.99    7.50
  -9   1  16   20.70    5.60
  -9  -1 -16   11.60    4.50
  -9   1  16   12.50    3.10
  -9  -1 -16   24.60    4.90
  -9   1  16   19.00    3.80
  -9   1  16   17.70    5.30
  -9   1  16   17.80    4.20
  -9  -1 -16   23.80    6.50
  -9  -1  16   26.00    5.10
  -9   1 -16   20.90    4.90
  -9   1 -16   22.00    7.00
  -9  -1  16   28.90    5.80
  -9  -1  16   10.10    2.70
  -9  -1  16   16.70    4.10
  -9  -1  16   17.70    5.30
  -9  -1  16   17.20    3.40
  -9   1 -16   25.10    6.80
  -9   1  17    7.20    2.70
  -9   1  17    4.80    2.50
  -9   1  17    4.90    3.40
  -9   1  17    6.10    3.20
  -9  -1 -17    7.50    4.30
  -9  -1 -17    3.70    3.10
  -9  -1 -17    5.30    4.40
  -9  -1 -17    1.90    2.10
  -9  -1  17    8.60    2.50
  -9   1 -17    0.80    3.10
  -9  -1  17    3.40    2.00
  -9  -1  17    8.70    3.60
  -9   1 -17    2.30    4.10
  -9   1 -17   -1.50    4.40
  -9  -1  17   -1.00    3.00
  -9  -1  17    7.30    2.70
  -9  -1  17    4.60    3.00
  -9  -1 -18    6.80    2.00
  -9  -1 -18    1.90    4.20
   9   1 -18   -0.40    3.20
  -9  -1 -18    2.30    4.00
  -9   1  18   -0.80    2.80
  -9   1  18    0.20    3.30
  -9   1  18    4.20    2.20
  -9   1  18    6.70    2.60
  -9  -1 -18   -1.30    3.00
  -9  -1  18    4.10    2.40
   9  -1 -18    6.60    3.50
  -9   1 -18    6.30    4.20
  -9  -1  18    4.90    2.50
  -9  -1  18    4.40    3.30
  -9  -1  18    2.00    3.00
  -9   1 -18    2.50    3.10
  -9   1 -18    2.40    4.10
  -9  -1  18    3.00    2.00
  -9  -1 -19   24.90    4.40
  -9  -1 -19   22.00    6.00
  -9   1  19   16.40    3.60
  -9  -1 -19   15.80    2.90
  -9  -1 -19   25.10    6.00
  -9   1  19   21.50    4.60
  -9   1  19   17.50    3.10
  -9   1 -19   20.00    5.60
  -9   1 -19   26.80    6.10
  -9   1 -19   19.10    4.30
  -9  -1  19   16.90    3.40
  -9  -1  19   17.60    3.70
   9  -1 -19   13.80    4.10
  -9  -1  19   22.70    4.50
  -9  -1  19   11.60    2.70
  -9   1  20   12.10    3.10
  -9  -1 -20    4.60    3.60
  -9  -1 -20   15.00    3.50
  -9   1  20    9.50    2.70
  -9  -1 -20    1.00    3.40
  -9   1  20    7.10    1.80
  -9  -1 -20    8.80    3.20
  -9  -1  20    8.90    2.20
  -9   1 -20   19.00    5.10
  -9  -1  20    6.60    1.90
   9  -1 -20    5.40    2.30
  -9   1 -20    6.00    3.10
  -9  -1  20    9.30    2.70
  -9   1 -20    9.70    3.70
  -9   1 -20    9.60    2.80
  -9  -1  20   14.00    3.00
  -9  -1 -21   20.40    4.20
  -9   1  21   13.30    2.50
  -9  -1 -21   16.10    3.40
  -9   1 -21   19.30    4.30
  -9  -1  21   14.40    2.60
  -9   1 -21   19.20    4.20
 -10   1   0   -1.90    4.50
 -10  -1   0    2.60    4.50
 -10  -1   0   -1.20    4.40
 -10   1   0    0.70    3.40
 -10   1   0   -5.00    4.50
 -10  -1   0    0.20    3.40
 -10  -1   0    2.20    3.30
 -10   1   1   98.29    6.80
 -10  -1  -1  108.29    8.20
 -10  -1  -1  108.39    8.30
 -10   1   1  102.69    8.10
 -10   1   1  105.79    8.40
 -10  -1  -1  107.19    9.60
 -10  -1  -1   87.29    9.50
 -10   1   1   95.39    9.90
 -10   1  -1  111.99    8.00
 -10  -1   1  111.99    8.00
 -10  -1   1  110.39    8.40
 -10   1  -1  107.89    8.50
 -10  -1   1  105.99    9.60
 -10   1  -1  113.49   10.30
 -10  -1   1   97.79    9.70
 -10  -1  -2  388.06   21.30
 -10  -1  -2  388.86   22.30
 -10  -1  -2  366.86   22.30
 -10  -1  -2  377.36   27.40
 -10   1   2  398.96   19.60
 -10   1   2  352.56   21.00
 -10   1   2  418.16   22.70
 -10   1   2  374.36   19.50
 -10   1   2  354.46   20.30
 -10  -1   2  375.26   19.50
 -10   1  -2  369.36   22.40
 -10  -1   2  354.56   27.30
 -10  -1   2  392.86   19.50
 -10   1  -2  372.66   21.20
 -10  -1   2  374.46   20.90
 -10   1  -2  395.26   22.60
 -10  -1   2  376.26   22.20
 -10   1   3  672.13   38.60
 -10   1   3  707.93   35.60
 -10  -1  -3  731.23   40.70
 -10  -1  -3  730.33   37.90
 -10   1   3  730.33   37.00
 -10  -1  -3  660.63   38.40
 -10  -1  -3  752.42   49.99
 -10  -1   3  682.43   38.40
 -10   1  -3  666.33   34.90
 -10   1  -3  704.03   40.70
 -10   1  -3  729.73   37.90
 -10   1  -3  720.03   38.70
 -10  -1   3  669.43   35.40
 -10  -1   3  717.73   37.00
 -10   1  -3  697.33   34.90
 -10  -1   3  690.13   49.70
 -10  -1  -4   94.49    7.90
 -10   1   4  103.59    8.10
 -10  -1  -4  101.89    9.90
 -10  -1  -4   82.59    6.80
 -10  -1  -4   93.69    9.60
 -10   1   4   71.19    9.90
 -10  -1  -4   97.59    7.20
 -10  -1  -4   97.19    7.20
 -10   1   4   95.99    8.70
  10  -1   4  106.59    6.90
 -10  -1  -4   95.59    8.70
 -10   1  -4   86.89    7.30
 -10  -1   4   89.89    8.30
 -10   1  -4  103.29    8.10
 -10   1  -4   83.99   10.00
 -10  -1   4   99.99    8.00
 -10   1  -4   94.69    8.70
 -10  -1   4   85.89    9.70
 -10   1  -4  110.59    7.70
 -10  -1  -5   88.99    7.50
 -10  -1  -5   94.79    9.20
 -10   1   5   87.29    7.90
 -10   1   5   75.79    8.40
 -10  -1  -5   94.49    7.00
 -10   1   5   52.09    8.70
 -10  -1  -5   80.89    8.70
 -10  -1  -5   88.79    7.70
  10  -1   5   77.89    6.60
 -10  -1  -5   59.79    8.80
 -10   1  -5   77.49    7.70
 -10  -1   5   56.39    8.70
 -10   1  -5   68.59    9.00
  10   1   5   69.99    6.40
 -10  -1   5   76.99    7.70
 -10   1  -5   85.29    7.60
 -10  -1   5   69.99    8.50
 -10   1  -5   77.09    8.30
 -10   1   6   -0.80    6.20
 -10  -1  -6   17.70    6.70
 -10  -1  -6   -4.30    4.20
 -10  -1  -6    9.00    5.90
  10  -1   6    5.30    4.20
 -10   1  -6    0.20    5.80
 -10   1  -6    0.70    5.50
 -10  -1   6   10.40    6.70
 -10   1  -6    3.50    4.70
 -10  -1   6    6.00    4.90
 -10  -1  -7   62.29    8.20
 -10   1   7   49.70    9.40
 -10   1   7   47.20    7.90
 -10  -1  -7   50.89    6.90
 -10  -1  -7   64.59    7.20
 -10   1   7   49.40    5.30
  10  -1   7   54.79    6.60
 -10  -1  -7   47.30    8.10
 -10   1   7   52.49    4.00
 -10  -1  -7   50.99    8.50
 -10  -1   7   66.09    7.70
 -10  -1   7   37.50    9.50
 -10  -1   7   52.89    4.00
 -10   1  -7   59.49    8.20
 -10  -1   7   46.50    5.00
 -10   1  -7   61.89    8.30
 -10   1  -7   54.99    7.60
  10   1   7   64.59    6.80
 -10   1   8   95.49   11.10
 -10  -1  -8   96.99   10.30
 -10   1   8   92.79    7.60
 -10  -1  -8   99.69   10.30
  10  -1   8   83.79    8.90
 -10  -1  -8  104.59    9.20
 -10   1   8   95.69    5.90
 -10  -1  -8  100.79    8.60
 -10   1   8   94.59    9.30
 -10   1  -8   93.59    6.90
  10   1   8   98.19    8.80
 -10  -1   8   94.99   11.10
 -10   1  -8   89.59   10.10
 -10  -1   8   92.69    5.90
 -10   1  -8   95.49   10.50
 -10  -1   8   92.79    8.60
 -10  -1   8   78.69    7.40
 -10  -1   8   85.69    9.10
 -10   1  -8  107.19    9.30
 -10   1   9  200.48   11.00
 -10  -1  -9  218.98   13.30
 -10   1   9  184.88   12.80
 -10   1   9  220.38   14.10
 -10  -1  -9  197.58   15.20
 -10  -1  -9  212.68   15.10
 -10  -1  -9  205.48   14.50
  10  -1   9  222.48   14.60
 -10   1  -9  204.98   14.50
  10   1   9  227.78   14.60
 -10  -1   9  178.08   12.60
 -10  -1   9  183.48   10.90
 -10   1  -9  221.48   15.40
 -10   1  -9  190.48   12.50
 -10   1  -9  232.88   15.20
 -10  -1 -10   76.19   11.20
 -10   1  10   76.19    9.80
 -10   1  10   90.19    6.10
 -10  -1 -10   73.49    8.70
  10  -1  10   95.29   10.10
 -10   1  10   82.19    8.20
 -10  -1 -10   80.39    9.50
 -10   1 -10   82.99   10.80
 -10  -1  10   79.29    8.00
 -10  -1  10   90.89    6.10
 -10   1 -10   79.59    9.50
  10   1  10   93.19    9.70
 -10   1  11   38.00    4.70
  10  -1  11   32.60    9.00
 -10  -1 -11   26.90    9.40
 -10   1  11   28.40    7.00
 -10  -1 -11   28.80    8.30
 -10   1  11   32.00    9.00
 -10   1 -11   18.50    9.00
 -10  -1  11   29.00    4.60
  10   1  11   35.40    9.10
 -10   1 -11   32.50    7.30
 -10  -1  11   32.00    6.80
 -10  -1 -12    8.20    3.50
 -10  -1 -12    1.40    2.40
 -10  -1 -12    6.20    6.80
 -10  -1 -12    5.90    8.70
  10  -1  12    0.50    7.50
 -10   1  12    8.70    7.30
 -10   1  12   -0.70    5.70
 -10   1  12    3.50    2.00
 -10   1  12    2.40    2.80
 -10  -1  12   15.90    4.10
 -10   1 -12    3.70    8.50
  10   1  12    8.90    8.20
 -10   1 -12    1.10    6.50
 -10  -1  12   -0.20    2.70
 -10   1 -12   -0.20    2.30
 -10  -1  12   -2.20    5.50
 -10  -1  12    2.80    2.00
  10  -1  13   12.10    9.10
 -10   1  13    2.00    2.10
 -10   1  13    5.70    2.70
 -10   1  13   14.40    6.60
 -10  -1 -13   -0.80    3.60
 -10  -1 -13    9.10    2.90
 -10  -1 -13   14.50    9.80
 -10   1  13   -1.80    2.90
 -10  -1 -13   20.30    7.50
 -10  -1 -13    7.10    2.60
 -10   1  13    5.00    3.00
 -10  -1  13    1.90    6.10
 -10  -1  13    5.70    3.00
 -10  -1  13    3.80    2.60
 -10  -1  13    2.70    2.10
 -10   1 -13   32.00    9.50
 -10   1 -13   13.50    9.70
 -10  -1  13    6.30    2.00
  10   1  13   25.30    9.30
 -10   1  14   -8.00    6.80
 -10  -1 -14    2.60    2.50
 -10   1  14    7.60    3.10
 -10  -1 -14    5.80    3.00
 -10  -1 -14    5.50    7.30
 -10   1  14    4.40    3.30
 -10  -1 -14    8.10    4.10
 -10  -1 -14    7.10    4.30
 -10   1  14    8.70    2.70
 -10   1  14    6.90    2.40
 -10   1  14    3.70    2.90
 -10   1 -14    9.10    3.90
 -10  -1  14    8.40    3.30
 -10  -1  14    8.10    3.00
 -10   1 -14   23.10    8.00
 -10   1 -14    6.30    4.40
 -10  -1  14    2.80    2.50
 -10   1 -14    8.40    2.20
 -10   1 -14   20.00    4.20
 -10  -1  14   11.20    3.10
 -10  -1  14    7.00    2.30
 -10   1  15   33.80    5.70
 -10   1  15   30.50    5.40
 -10   1  15   24.40    5.40
 -10   1  15   37.20    4.40
 -10  -1 -15   31.00    6.90
 -10   1  15   31.70    4.70
 -10  -1 -15   34.20    6.90
 -10  -1 -15   27.40    4.90
 -10  -1 -15   23.40    4.50
 -10  -1 -15   40.20   10.20
 -10   1 -15   35.00    6.80
 -10   1 -15   33.30    5.20
 -10   1 -15   31.50   10.50
 -10   1 -15   25.70    3.80
 -10  -1  15   35.90    5.90
 -10  -1  15   33.00    4.60
 -10   1 -15   26.50    6.90
 -10  -1  15   31.50    5.80
 -10  -1  15   33.30    3.80
 -10  -1  15   34.20    5.40
 -10  -1  15   32.30    4.20
 -10   1  16    0.50    3.40
 -10  -1 -16    2.50    2.10
 -10  -1 -16   -4.60    4.20
 -10   1  16   -2.50    3.00
 -10   1  16    1.10    2.60
 -10   1  16    0.30    2.40
 -10  -1 -16    2.70    3.10
 -10  -1 -16   -3.80    4.00
 -10   1 -16    4.30    4.40
 -10  -1  16    2.20    3.10
 -10  -1  16   -0.50    3.30
 -10   1 -16   -2.00    1.90
 -10  -1  16    0.50    2.00
 -10   1 -16    7.10    3.20
 -10  -1  16    1.60    3.00
 -10   1 -16    3.00    4.10
 -10  -1  16   -1.40    2.50
 -10  -1  16   -0.40    2.40
 -10   1  17   26.40    5.60
 -10   1  17   30.00    4.40
 -10  -1 -17   25.80    6.80
 -10   1  17   28.10    5.20
 -10  -1 -17   35.40    4.90
 -10  -1 -17   25.80    3.50
 -10  -1 -17   30.40    6.50
 -10   1  17   26.00    3.90
 -10   1 -17   23.90    6.50
 -10   1 -17   24.10    6.80
 -10  -1  17   26.70    5.50
 -10  -1  17   23.90    3.60
 -10  -1  17   21.70    4.00
 -10  -1  17   31.20    5.20
 -10   1 -17   39.40    5.00
 -10  -1  17   27.70    4.30
 -10  -1 -18   16.10    4.50
  10   1 -18   15.80    4.60
 -10   1  18   20.40    3.30
 -10   1  18   14.60    2.80
 -10   1  18    8.90    3.60
 -10   1  18   17.00    4.60
 -10  -1 -18   10.00    4.30
 -10  -1 -18   12.30    4.50
 -10  -1 -18   15.10    3.10
 -10  -1  18   20.80    3.50
 -10   1 -18   15.40    4.50
 -10  -1  18   19.30    3.80
 -10  -1  18   15.30    3.60
 -10  -1  18   14.50    2.90
 -10  -1  18   15.30    3.30
 -10   1 -18   19.60    6.20
  10  -1 -18   23.00    4.90
 -10   1 -18   16.50    4.30
 -10  -1 -19   47.80    4.70
 -10   1  19   41.70    4.20
 -10   1  19   47.30    3.80
 -10  -1 -19   44.80    5.70
 -10   1  19   38.20    5.00
 -10  -1 -19   37.60    6.10
 -10  -1 -19   41.10    3.60
 -10  -1 -19   49.20    6.50
 -10  -1  19   40.70    5.10
 -10  -1  19   52.49    3.90
 -10   1 -19   45.00    6.00
 -10  -1  19   42.20    3.30
  10  -1 -19   33.30    4.50
 -10  -1  19   39.70    4.00
 -10   1 -19   46.70    6.70
 -10   1 -19   51.69    4.80
 -10   1 -19   52.29    5.80
 -10  -1 -20    8.60    3.40
 -10  -1 -20    9.20    3.10
 -10  -1 -20    3.10    3.40
 -10   1  20    3.50    2.00
 -10   1  20    5.10    2.50
 -10   1  20    2.60    1.60
 -10  -1 -20    6.90    2.40
 -10  -1  20   12.60    3.70
 -10  -1  20    3.60    1.80
 -10  -1  20    3.50    1.60
  10  -1 -20    4.80    2.30
 -10   1 -20    2.90    3.20
 -10   1 -20    5.10    3.00
 -10   1 -20    2.50    3.20
 -10  -1  20    3.40    1.50
 -10   1 -20    6.00    2.30
 -10  -1 -21    5.90    2.50
 -10  -1 -21    2.20    2.80
 -10   1 -21    0.90    2.40
 -10   1 -21    2.80    2.60
 -11   1   0  410.96   22.60
 -11  -1   0  340.87   26.40
 -11   1   0  353.46   21.60
 -11  -1   0  368.46   20.50
 -11  -1   0  363.96   21.90
 -11  -1   0  360.06   21.60
 -11   1   0  350.36   20.50
 -11  -1  -1  250.17   16.70
 -11   1   1  255.37   13.50
 -11   1   1  257.27   15.40
 -11  -1  -1  256.37   15.90
 -11   1   1  248.38   15.80
 -11  -1  -1  247.48   15.10
 -11   1   1  257.07   17.20
 -11  -1  -1  251.87   19.30
 -11  -1   1  234.48   16.50
 -11   1  -1  257.47   15.80
 -11  -1   1  247.18   19.30
 -11  -1   1  240.48   15.00
 -11   1  -1  277.17   17.30
 -11  -1   1  243.88   15.90
 -11   1  -1  264.47   15.50
 -11   1   2  395.66   23.20
 -11  -1  -2  356.06   27.60
 -11  -1  -2  407.36   22.80
 -11   1   2  345.47   19.50
 -11  -1  -2  396.86   21.60
 -11   1   2  405.36   19.80
 -11   1   2  379.06   21.30
 -11  -1  -2  372.76   22.50
 -11   1  -2  387.76   22.60
 -11  -1   2  385.86   19.60
 -11  -1   2  374.56   21.20
 -11   1  -2  371.26   21.60
 -11  -1   2  369.26   22.70
 -11  -1   2  347.77   19.50
 -11   1  -2  376.76   23.10
 -11  -1   2  374.16   27.50
 -11  -1  -3  118.09   10.60
 -11  -1  -3  112.59    9.10
 -11  -1  -3   83.39   10.00
 -11  -1  -3  105.89    8.50
 -11   1   3   86.89    7.90
 -11   1   3   95.99    8.00
 -11   1   3   95.59   10.80
 -11   1  -3  103.29    9.10
 -11  -1   3   86.79   10.10
 -11   1  -3  108.79    8.60
 -11  -1   3   97.19    8.00
 -11   1  -3   98.89   10.70
 -11  -1  -4  380.46   22.50
 -11  -1  -4  394.76   23.50
 -11  -1  -4  392.06   28.50
 -11  -1  -4  392.56   20.10
 -11   1   4  392.16   21.60
 -11   1   4  398.56   23.50
 -11   1   4  374.06   21.20
 -11  -1  -4  413.86   23.40
 -11   1  -4  390.26   23.40
 -11   1  -4  374.46   22.40
 -11  -1   4  375.96   23.40
 -11   1  -4  368.46   23.50
 -11   1  -4  363.16   20.10
 -11  -1   4  396.66   21.20
 -11   1  -4  392.46   20.40
 -11  -1  -5  144.59   10.80
 -11   1   5   98.79   11.20
 -11   1   5  105.69   10.40
 -11  -1  -5  146.59   10.20
  11  -1   5  120.09    8.80
 -11   1   5  122.29   10.00
 -11  -1  -5  124.09    9.20
 -11  -1  -5  160.88   12.30
 -11  -1  -5  128.09   11.50
 -11  -1  -5  135.19    9.00
 -11  -1   5  102.59   11.20
 -11   1  -5  133.99   10.60
 -11  -1   5  123.69    9.70
 -11   1  -5  141.89    9.70
 -11   1  -5  137.59   10.10
 -11  -1   5  111.29   10.40
 -11   1  -5   92.49   10.90
  11  -1   6  117.79    9.20
 -11  -1  -6  135.09   11.00
 -11   1   6  119.69   10.30
 -11   1   6  137.19    7.20
 -11  -1  -6  111.69   11.70
 -11   1   6  149.79   11.90
 -11  -1  -6  118.19    9.10
 -11  -1  -6  127.99   10.00
 -11  -1  -6  142.79   10.10
 -11   1  -6  122.19   10.10
 -11   1  -6  128.29   10.30
 -11   1  -6  144.59   12.70
 -11  -1   6  140.09   10.10
 -11   1  -6  128.19   11.00
 -11  -1   6  118.59   11.30
  11   1   6  119.19    9.20
 -11  -1  -7   70.09    8.60
 -11  -1  -7   64.29    8.70
  11  -1   7   49.10    6.80
 -11   1   7   51.99    4.10
 -11  -1  -7   51.89    7.90
 -11   1   7   32.10    9.50
 -11  -1  -7   56.89    7.00
 -11   1   7   47.40    7.50
 -11  -1  -7   54.29    7.30
 -11  -1   7   62.39    7.80
  11   1   7   57.99    7.00
 -11   1  -7   49.10    5.00
 -11   1  -7   59.09    8.50
 -11   1  -7   54.89    8.70
 -11  -1   7   47.90    9.70
 -11   1  -7   53.99    7.60
 -11  -1   7   51.09    4.10
 -11  -1  -8   76.99    9.70
 -11  -1  -8   62.79    9.80
 -11   1   8   67.79   11.00
  11  -1   8   66.59    7.90
 -11   1   8   62.89    4.60
 -11  -1  -8   67.69    8.20
 -11  -1  -8   75.39    7.50
 -11   1   8   72.99    8.40
 -11   1  -8   50.99    5.40
 -11  -1   8   55.59    4.60
 -11  -1   8   60.29   10.60
 -11   1  -8   74.39    9.60
 -11   1  -8   66.69    8.10
  11   1   8   68.29    8.20
 -11   1  -8   68.29    9.70
 -11   1   9    9.80    6.30
 -11  -1  -9    7.20    5.10
 -11  -1  -9    5.70    7.40
 -11  -1  -9    8.10    5.30
 -11   1   9    3.20    2.10
  11  -1   9   12.50    6.40
 -11   1  -9    7.40    7.70
  11   1   9    1.40    6.10
 -11   1  -9    7.50    5.20
 -11  -1   9    4.10    2.20
 -11  -1 -10   42.40    8.20
 -11   1  10   46.40    4.70
  11  -1  10   53.89    9.00
 -11   1  10   40.50    8.50
 -11  -1 -10   34.40    9.30
  11   1  10   38.10    8.40
 -11   1 -10   34.00    8.50
 -11   1 -10   40.60    9.70
 -11  -1  10   43.40    4.70
 -11   1  11    2.10    2.70
 -11   1  11   -0.20    7.00
  11  -1  11   -4.10    7.30
 -11  -1 -11   -3.60    5.60
 -11  -1 -11   -2.90    8.50
 -11  -1 -11    3.60    3.30
 -11  -1  11   -0.60    2.50
 -11   1 -11  -13.20    7.90
  11   1  11    5.70    7.50
 -11   1 -11    5.50    6.50
 -11  -1 -12    4.90    2.70
  11  -1  12   -3.20    8.30
 -11   1  12    6.80    2.90
 -11  -1 -12   10.70    6.90
 -11   1  12    3.50    2.20
 -11   1  12    5.90    2.90
 -11  -1 -12    3.80    9.40
 -11   1  12    7.40    2.50
 -11  -1 -12    5.70    3.70
 -11  -1 -12    6.20    2.30
 -11   1 -12   11.30    7.10
 -11  -1  12    3.50    2.40
 -11   1 -12    5.80    3.50
 -11  -1  12    1.60    2.10
 -11   1 -12    4.80    2.40
 -11  -1  12    5.90    2.80
  11   1  12   -1.60    8.30
 -11   1 -12   -2.00    9.00
 -11  -1 -13  273.17   14.40
 -11   1  13  262.77   14.90
 -11   1  13  259.77   14.80
 -11  -1 -13  259.47   19.30
 -11   1  13  272.87   13.40
 -11  -1 -13  251.47   20.00
 -11   1  13  285.47   15.00
 -11  -1 -13  278.87   14.70
 -11  -1 -13  271.07   15.80
 -11  -1  13  273.27   14.90
 -11  -1  13  259.67   14.70
 -11  -1  13  271.87   13.50
 -11   1 -13  274.37   15.50
 -11   1 -13  264.27   19.20
 -11   1 -13  226.08   19.80
 -11   1 -13  266.37   14.70
  11   1  13  242.08   20.50
 -11  -1  13  265.37   13.40
 -11  -1 -14   36.80    5.10
 -11   1  14   40.60    4.50
 -11   1  14   40.70    5.50
 -11   1  14   28.80    5.30
 -11  -1 -14   31.40   10.10
 -11   1  14   38.60    5.60
 -11   1  14   31.50    4.30
 -11  -1 -14   37.70    7.00
 -11  -1 -14   41.10    4.60
 -11  -1 -14   31.40    3.90
 -11  -1 -14   32.30    7.20
 -11  -1  14   31.60    5.60
 -11  -1  14   34.50    4.40
 -11   1 -14   39.80    9.70
 -11  -1  14   39.40    5.60
 -11  -1  14   38.20    4.50
 -11  -1  14   42.50    5.30
 -11   1 -14   38.30    3.90
 -11   1 -14   40.00    7.20
 -11   1 -14   33.90    6.80
 -11   1 -14   45.50    5.00
 -11  -1  14   33.50    3.90
 -11   1  15   20.90    5.10
 -11  -1 -15   16.00    3.40
 -11  -1 -15   13.30    4.50
 -11  -1 -15   15.00    3.60
 -11  -1 -15   18.70    8.60
 -11   1  15   18.10    4.10
 -11  -1 -15   15.20    4.60
 -11   1  15   17.60    3.90
 -11   1  15   15.00    3.80
 -11   1 -15   28.70    8.80
 -11   1 -15   12.20    2.30
 -11  -1  15   17.70    3.40
 -11  -1  15   16.40    4.00
 -11   1 -15   16.20    3.40
 -11   1 -15   18.40    4.60
 -11   1 -15   13.00    5.00
 -11  -1  15   16.00    2.90
 -11  -1  15   22.80    5.50
 -11  -1  15   23.30    5.10
 -11  -1  15   15.50    3.50
 -11  -1 -16    7.00    2.20
 -11   1  16    2.20    3.10
 -11   1  16    5.40    2.30
 -11   1  16    0.20    2.50
 -11  -1 -16    6.30    4.40
 -11  -1 -16    9.90    3.10
 -11  -1 -16    3.90    4.30
 -11   1  16   -1.00    3.30
 -11  -1  16    2.00    2.50
 -11  -1  16    3.50    2.60
 -11   1 -16    0.20    4.40
 -11  -1  16    3.70    3.00
 -11  -1  16    7.80    3.10
 -11  -1  16    4.70    3.50
 -11   1 -16    0.20    4.10
 -11   1 -16    4.10    3.00
 -11  -1  16    6.30    2.10
 -11   1 -16    4.90    1.90
 -11   1  17    3.20    3.40
 -11   1  17    2.30    2.90
 -11  -1 -17   -3.10    1.70
 -11   1  17    7.20    2.50
 -11  -1 -17   -0.80    2.90
 -11  -1 -17   -1.40    4.20
 -11  -1 -17    5.50    4.20
 -11   1  17    6.50    2.30
 -11  -1  17    4.90    2.00
 -11  -1  17    4.00    2.20
 -11  -1  17    1.00    3.20
 -11  -1  17    2.60    2.50
 -11   1 -17   -3.00    3.90
 -11   1 -17    1.20    2.90
 -11  -1  17   -0.70    2.90
 -11   1 -17    9.00    4.60
 -11  -1 -18    5.70    4.00
  11   1 -18    9.20    3.40
 -11  -1 -18    4.80    4.10
 -11  -1 -18    4.00    3.30
 -11  -1 -18    0.70    1.80
 -11   1  18    4.80    2.00
 -11   1  18    2.30    2.80
 -11  -1 -18    7.60    3.10
 -11   1  18    3.80    2.40
 -11  -1  18    9.40    2.90
 -11  -1  18    5.90    1.80
 -11   1 -18    5.00    2.80
 -11   1 -18   12.60    4.30
 -11  -1  18    6.70    2.40
 -11   1 -18    3.00    4.10
 -11  -1  18    4.80    2.10
  11  -1 -18    5.30    3.40
 -11  -1 -19    6.70    2.60
 -11   1  19   12.30    3.00
 -11  -1 -19    9.80    3.70
 -11  -1 -19    2.10    3.30
 -11  -1 -19    6.00    1.70
 -11   1  19    5.40    2.70
 -11   1  19   11.00    2.70
 -11  -1 -19    7.00    3.80
  11  -1 -19    4.40    2.80
 -11   1 -19    5.80    3.60
 -11   1 -19   12.50    3.60
 -11  -1  19   14.40    3.00
 -11   1 -19   12.00    3.40
 -11  -1  19   17.70    4.10
 -11  -1  19    8.10    2.00
 -11   1 -19    6.80    3.80
 -11  -1  19    8.80    2.30
 -11   1  20    1.50    1.50
 -11  -1 -20    0.50    3.20
 -11  -1 -20   -2.20    2.60
 -11  -1 -20    1.00    2.00
 -11   1  20    1.90    2.30
 -11   1 -20    2.20    2.00
 -11  -1  20    2.90    2.30
 -11   1 -20    0.80    2.80
 -11   1 -20   -1.90    3.00
  11  -1 -20    0.10    2.10
 -11  -1  20    0.30    1.50
 -11  -1 -21    0.80    2.30
 -11  -1 -21   -4.80    2.50
 -11   1 -21   -0.30    2.20
 -11   1 -21   -0.20    2.40
 -12   1   0   -0.20    5.60
 -12  -1   0    0.40    4.90
 -12   1   0    2.10    4.00
 -12  -1   0   -6.10    4.00
 -12  -1   0   -3.00    5.60
 -12  -1   0   -0.40    3.80
 -12   1   0   -2.40    5.80
 -12   1   1 1208.38   61.59
 -12   1   1 1108.89   60.39
 -12  -1  -1 1162.48   65.59
 -12  -1  -1 1096.49   60.39
 -12   1   1 1125.99   65.59
 -12  -1  -1 1208.48   80.59
 -12  -1  -1 1155.28   61.39
 -12  -1   1 1105.19   60.19
 -12  -1   1 1161.48   61.39
 -12   1  -1 1223.08   61.79
 -12   1  -1 1084.29   60.39
 -12   1  -1 1149.48   65.59
 -12  -1   1 1126.49   65.59
 -12  -1   1 1174.38   80.49
 -12   1   2   32.30    6.70
 -12  -1  -2   28.20    6.10
 -12   1   2   26.70    5.20
 -12  -1  -2   31.60    7.70
 -12   1   2   32.70    8.80
 -12  -1  -2   27.20    8.30
 -12  -1  -2   36.50    6.90
 -12  -1   2   33.00    5.10
 -12   1  -2   31.50    9.00
 -12  -1   2   20.60    6.00
 -12  -1   2   22.80    4.60
 -12   1  -2   33.50    6.00
 -12   1  -2   29.30    7.10
 -12  -1   2   27.40    8.30
 -12  -1  -3  131.89   12.40
 -12   1   3  138.09   12.50
 -12  -1  -3  137.29   11.10
 -12  -1  -3  157.38   13.00
 -12  -1  -3  140.09   10.60
 -12   1   3  152.68   10.00
 -12   1  -3  135.29   10.60
 -12   1  -3  160.68   13.10
 -12  -1   3  149.19   10.00
 -12   1  -3  142.19   11.10
 -12  -1   3  136.09   12.60
 -12   1   4   50.59    7.00
 -12   1   4   65.29    7.70
 -12  -1  -4   63.49    9.30
 -12  -1  -4   64.19    7.20
 -12  -1  -4   52.89    8.50
 -12   1   4   63.69    9.40
 -12  -1  -4   47.60    7.80
 -12  -1   4   58.09    9.30
 -12   1  -4   61.79    6.50
 -12   1  -4   58.89    7.30
 -12  -1   4   53.59    7.50
 -12   1  -4   54.39    9.40
 -12   1  -4   54.39    8.00
 -12  -1  -5  375.76   19.50
 -12  -1  -5  359.66   27.20
 -12   1   5  389.16   21.00
 -12   1   5  378.06   20.80
 -12  -1  -5  334.97   21.50
 -12   1   5  371.26   22.70
 -12  -1  -5  355.46   22.40
 -12  -1  -5  368.06   22.80
 -12   1  -5  385.96   20.00
 -12  -1   5  379.86   20.90
 -12   1  -5  357.26   22.40
 -12   1  -5  366.76   22.90
 -12   1  -5  343.47   21.60
 -12   1  -5  353.06   21.10
  12  -1   6  172.48   12.00
 -12   1   6  187.38   14.00
 -12  -1  -6  170.98   13.40
 -12  -1  -6  161.78   15.20
 -12  -1  -6  179.48   11.60
 -12  -1  -6  179.58   13.10
 -12   1   6  183.68    9.60
 -12  -1  -6  183.68   12.00
 -12   1   6  176.28   12.60
 -12   1  -6  186.98   13.00
 -12  -1   6  196.18   13.90
 -12  -1   6  182.48    9.60
 -12   1  -6  192.88   11.40
 -12   1  -6  211.08   12.60
 -12   1  -6  163.18   13.40
 -12   1   7   17.70    2.90
  12  -1   7   16.30    5.70
 -12  -1  -7   12.90    6.30
 -12  -1  -7   11.60    5.30
 -12  -1  -7   19.10    5.40
 -12  -1  -7   27.40    7.90
 -12   1   7   16.80    6.10
 -12   1   7   13.70    8.00
  12   1   7   20.00    6.10
 -12   1  -7   13.70    4.00
 -12   1  -7   34.80    7.70
 -12  -1   7   17.00    3.00
 -12  -1   7   32.80    8.70
 -12   1  -7   17.30    5.40
 -12   1  -7   11.70    7.50
 -12   1   8   -5.00    7.80
 -12  -1  -8   16.90    8.20
 -12   1   8    0.40    5.70
  12  -1   8   12.90    6.20
 -12   1   8    3.10    2.00
 -12   1  -8    3.50    2.90
 -12   1  -8    3.10    5.40
 -12  -1   8   10.20    7.70
 -12  -1   8    3.00    1.90
 -12   1  -8   14.90    7.70
  12   1   8   12.10    6.10
 -12   1   9   91.89   10.00
 -12  -1  -9   82.09   11.20
 -12  -1  -9   80.99    9.70
 -12   1   9   92.69    6.10
  12  -1   9   86.39    9.70
 -12  -1   9   87.69    6.10
 -12   1  -9   80.69   11.00
  12   1   9   98.59    9.60
 -12   1  -9   93.49   10.00
 -12  -1 -10    7.50    6.30
 -12   1  10   13.20    7.40
  12  -1  10    6.80    7.50
 -12   1  10    2.50    2.50
 -12  -1 -10   -3.40    8.80
  12   1  10    5.10    7.20
 -12  -1  10    4.70    2.40
 -12   1 -10    9.00    6.30
 -12   1 -10    0.90    8.50
 -12  -1 -11   16.80   10.10
 -12   1  11   17.30    4.50
  12  -1  11   31.70    9.30
 -12  -1 -11   19.50    7.20
 -12   1  11   20.90    4.00
 -12   1  11   23.80    3.50
 -12   1  11   19.50    4.40
 -12  -1  11   16.00    3.80
 -12   1 -11   31.80    7.80
 -12   1 -11   10.50    9.70
 -12  -1  11   22.30    4.40
 -12  -1  11   24.10    3.30
  12   1  11   20.10    8.20
 -12  -1 -12    1.70    9.60
  12  -1  12   -6.00    8.40
 -12  -1 -12    2.30    6.90
 -12   1  12    4.40    2.60
 -12  -1 -12    4.20    2.60
 -12   1  12    6.00    2.70
 -12  -1 -12   -0.50    3.60
 -12   1  12    0.00    2.70
 -12   1  12    0.10    2.10
 -12  -1 -12    3.50    2.20
 -12  -1  12    1.50    2.10
  12   1  12    2.90    8.50
 -12  -1  12    0.10    2.50
 -12   1 -12   -2.10    7.00
 -12   1 -12    4.90    2.70
 -12  -1  12    1.00    1.90
 -12  -1  12    0.10    2.80
 -12   1 -12   -5.30    9.90
 -12   1  13  108.29    7.80
 -12  -1 -13  117.39    9.30
 -12   1  13  105.49    7.70
 -12  -1 -13  110.29    7.40
 -12  -1 -13  117.29    7.20
 -12   1  13  122.29    8.00
 -12  -1 -13  114.19    9.20
 -12   1  13  117.99    6.80
 -12  -1 -13  104.99   12.40
 -12  -1 -13  113.39    6.70
 -12   1 -13  105.89    7.30
 -12   1 -13   98.19   12.60
 -12  -1  13  123.29    6.90
 -12  -1  13  111.79    7.90
 -12   1 -13  105.09    9.50
 -12  -1  13  110.79    6.60
 -12  -1  13  103.79    7.60
 -12   1  14    2.00    2.90
 -12  -1 -14    5.10    2.90
 -12  -1 -14    4.20    4.10
 -12   1  14    2.60    3.20
 -12  -1 -14    6.50    4.30
 -12  -1 -14    3.80    2.10
 -12   1  14    2.40    2.50
 -12  -1 -14    3.90    2.40
 -12  -1 -14    0.50    7.50
 -12   1  14   -1.80    2.20
 -12  -1  14    2.60    2.40
 -12   1 -14    3.30    4.40
 -12  -1  14    0.00    3.00
 -12  -1  14    2.30    3.30
 -12  -1  14    2.70    2.00
 -12  -1  14    4.30    2.80
 -12  -1  14    1.70    2.70
 -12   1 -14    0.10    4.00
 -12   1 -14    0.00    1.80
 -12   1 -14    0.90    2.80
 -12   1 -14    6.30    7.80
 -12   1  15   26.80    5.60
 -12  -1 -15   23.50    3.60
 -12   1  15   23.20    3.90
 -12   1  15   23.40    5.20
 -12  -1 -15   17.30    4.70
 -12  -1 -15   21.80    4.90
 -12  -1 -15   19.80    4.40
 -12   1  15   21.30    4.00
 -12   1 -15   22.80    4.60
 -12  -1  15   27.50    5.50
 -12   1 -15   19.60    5.10
 -12   1 -15   27.80    6.80
 -12  -1  15   24.50    4.10
 -12  -1  15   14.90    2.80
 -12  -1  15   23.20    5.10
 -12   1 -15   20.10    3.50
 -12  -1  15   22.60    4.90
 -12  -1  15   24.60    3.40
 -12   1  16    6.20    3.00
 -12  -1 -16    1.20    1.90
 -12   1  16    4.70    2.50
 -12   1  16    0.60    2.20
 -12  -1 -16    9.70    4.00
 -12   1  16    6.90    3.50
 -12  -1 -16    0.80    4.30
 -12  -1 -16    3.20    2.90
 -12  -1 -16    9.10    4.50
 -12   1 -16    3.10    1.90
 -12  -1  16   -1.70    2.40
 -12  -1  16    6.00    3.00
 -12   1 -16    6.70    4.20
 -12  -1  16    8.10    2.50
 -12  -1  16   -0.80    3.30
 -12   1 -16    3.60    2.90
 -12   1 -16    5.80    4.50
 -12  -1  16    3.40    1.90
 -12   1  17   -0.70    2.80
 -12   1  17   -0.50    2.30
 -12  -1 -17    4.70    1.90
 -12  -1 -17    8.50    4.40
 -12  -1 -17    3.60    3.50
 -12  -1 -17   -1.90    3.90
 -12  -1 -17   -1.40    3.00
 -12   1  17    1.20    2.00
 -12   1  17    2.30    3.30
 -12   1 -17    3.30    2.70
 -12   1 -17    0.00    3.50
 -12   1 -17    3.40    4.20
 -12  -1  17    0.40    1.80
 -12   1 -17    2.10    4.40
 -12  -1  17    0.90    2.80
 -12  -1  17    1.60    2.10
 -12  -1  17    1.80    3.20
 -12   1  18    4.00    1.90
 -12  -1 -18    0.70    1.70
 -12  -1 -18   -1.60    3.70
 -12   1  18   -3.70    2.60
  12   1 -18    0.60    3.10
 -12  -1 -18   -3.90    3.80
 -12  -1 -18    2.60    3.30
 -12  -1 -18    2.60    2.60
 -12   1 -18    7.10    4.00
 -12   1 -18    2.60    2.90
 -12  -1  18    0.40    1.90
 -12  -1  18    1.10    1.60
 -12   1 -18    2.10    3.30
 -12  -1  18   -2.50    2.60
 -12   1 -18   -1.20    3.70
  12  -1 -18   -1.10    3.20
 -12  -1 -19   40.20    5.80
 -12  -1 -19   36.70    3.10
 -12   1  19   34.40    4.50
 -12  -1 -19   30.00    5.80
 -12  -1 -19   36.20    4.10
 -12  -1 -19   37.80    5.50
 -12   1  19   43.20    3.30
 -12  -1  19   34.60    3.40
 -12   1 -19   43.30    5.70
 -12  -1  19   45.30    4.60
  12  -1 -19   25.70    4.40
 -12   1 -19   37.00    3.80
 -12   1 -19   29.80    5.70
 -12   1 -19   43.40    5.40
 -12   1  20    8.40    2.30
 -12  -1 -20    6.50    2.60
 -12  -1 -20    4.00    3.10
 -12  -1  20    4.70    1.50
 -12   1 -20    7.70    2.90
 -12  -1  20    7.40    2.30
 -12   1 -20    7.10    2.60
 -12  -1 -21    6.60    2.60
 -13  -1   0   30.90    7.00
 -13  -1   0   26.00    6.50
 -13  -1   0   20.90    5.10
 -13   1   0   24.50    6.90
 -13   1   0   26.20    6.00
 -13   1   0    1.80    6.60
 -13  -1   0   14.10    6.20
 -13  -1  -1  296.67   19.00
 -13  -1  -1  274.17   21.20
 -13  -1  -1  274.77   17.00
 -13   1   1  270.67   17.40
 -13   1   1  267.97   16.90
 -13  -1  -1  272.47   17.40
 -13   1   1  286.77   19.30
 -13  -1   1  269.47   21.00
 -13  -1   1  278.07   17.50
 -13  -1   1  260.87   16.70
 -13   1  -1  280.37   17.30
 -13   1  -1  251.77   16.80
 -13  -1   1  292.87   19.00
 -13   1  -1  286.07   19.20
 -13   1   2   47.90    7.30
 -13   1   2   40.70    5.70
 -13  -1  -2   47.10    7.80
 -13  -1  -2   34.90    8.80
 -13  -1  -2   36.10    6.50
 -13   1   2   29.70    9.10
 -13  -1  -2   44.30    7.40
 -13   1  -2   46.80    7.80
 -13  -1   2   40.80    9.20
 -13   1  -2   45.50    6.70
 -13   1  -2   29.60    8.90
 -13   1   3  744.83   36.30
 -13  -1  -3  735.73   40.40
 -13  -1  -3  713.13   50.99
 -13  -1  -3  703.93   41.50
 -13   1   3  725.23   40.30
 -13  -1  -3  689.13   38.80
 -13   1  -3  671.13   41.50
 -13  -1   3  739.63   40.30
 -13   1  -3  637.14   38.70
 -13  -1   3  759.32   36.20
 -13   1  -3  750.82   40.50
 -13  -1  -4  190.38   13.60
 -13   1   4  183.68   15.20
 -13  -1  -4  181.88   15.00
 -13  -1  -4  192.88   13.10
 -13  -1  -4  209.08   16.20
 -13   1   4  196.18   12.80
 -13  -1   4  169.58   14.90
 -13   1  -4  184.88   13.40
 -13   1  -4  168.08   15.00
 -13  -1   4  190.08   12.70
 -13   1  -4  176.98   11.50
 -13   1  -4  192.38   13.30
 -13  -1  -5   10.10    4.80
 -13  -1  -5   13.60    6.90
 -13   1   5   10.00    6.10
 -13  -1  -5    8.20    4.50
 -13   1   5   16.30    6.90
 -13  -1  -5    7.50    5.20
 -13   1  -5   17.90    5.70
 -13   1  -5   15.90    5.40
 -13   1  -5    0.80    6.80
 -13   1  -5   14.70    6.30
 -13   1  -5    6.60    2.60
 -13  -1   5    9.50    6.50
 -13  -1  -6    4.80    5.10
 -13  -1  -6    9.50    5.60
 -13   1   6    4.10    5.40
 -13   1   6    2.50    1.60
 -13   1   6  -10.10    6.60
 -13  -1  -6    2.90    7.00
 -13  -1   6  -12.00    6.70
 -13  -1   6    0.80    1.60
 -13   1  -6    1.80    2.50
 -13   1  -6    0.90    4.80
 -13   1  -6    3.70    7.00
 -13   1  -6   12.90    6.10
 -13   1   7   28.50    8.90
  13  -1   7   31.30    6.80
 -13  -1  -7   14.20    8.00
 -13  -1  -7   38.90    7.40
 -13   1   7   18.40    3.20
 -13   1   7   22.20    6.50
 -13  -1   7   32.40    8.50
 -13   1  -7   33.80    7.50
 -13   1  -7   20.00    4.80
 -13   1  -7   33.50    9.30
 -13  -1   7   21.60    3.10
 -13  -1  -8   90.99   10.90
 -13  -1  -8   63.39    8.90
  13  -1   8   72.39    8.70
 -13   1   8   56.39    9.00
 -13   1   8   68.69    5.00
 -13  -1   8   61.39    4.90
 -13   1  -8   77.79   10.90
 -13   1  -8   70.79    9.00
  13   1   8   72.69    8.30
 -13   1   9  156.48   13.20
 -13   1   9  169.38    9.40
 -13  -1  -9  148.79   14.40
 -13  -1  -9  173.68   13.30
  13  -1   9  165.88   13.00
 -13   1  -9  147.99   14.50
 -13   1  -9  158.58   13.50
 -13  -1   9  170.88    9.40
  13   1   9  160.68   12.90
 -13  -1 -10    1.60    9.10
 -13   1  10    8.10    2.60
  13  -1  10   31.80    8.70
 -13  -1 -10   11.40    6.50
  13   1  10    0.10    7.00
 -13  -1  10    9.40    2.70
 -13   1 -10    1.00    9.10
 -13   1 -10    3.60    6.20
 -13   1  11    7.90    2.50
 -13   1  11    7.20    2.40
 -13  -1 -11   28.80    9.00
 -13  -1 -11    9.20    2.30
 -13  -1 -11   12.30    3.60
  13  -1  11   18.30    8.50
 -13   1  11    7.90    2.80
 -13  -1 -11   33.20   10.60
 -13   1  11    7.40    2.20
  13   1  11    9.10    8.00
 -13  -1  11    8.10    2.40
 -13   1 -11   10.00    7.20
 -13   1 -11   11.60    2.60
 -13   1 -11    9.50   10.30
 -13  -1  11    8.60    2.90
 -13  -1  11    8.10    2.20
 -13  -1 -12    3.70    2.30
 -13  -1 -12   11.50    7.20
 -13   1  12    2.70    2.10
 -13  -1 -12    6.50    2.00
 -13   1  12   11.30    2.80
  13  -1  12   10.70    9.30
 -13  -1 -12   16.90   11.70
 -13  -1 -12   10.60    2.70
 -13   1  12   10.70    3.10
  13   1  12   -2.10    8.80
 -13  -1  12   11.80    2.90
 -13  -1  12    7.40    3.00
 -13  -1  12    9.80    2.30
 -13   1 -12    7.00    2.10
 -13  -1  12    5.30    2.50
 -13   1 -12    9.20    7.30
 -13   1 -12  -11.10    9.90
 -13  -1  12   17.30    4.70
 -13   1 -12    4.50    2.70
 -13   1  13   40.60    5.10
 -13  -1 -13   34.80    4.20
 -13  -1 -13   43.40    6.50
 -13   1  13   22.60    3.90
 -13   1  13   26.60    5.40
 -13  -1 -13   30.30    4.20
 -13  -1 -13   24.60    3.70
 -13  -1 -13   31.30    9.90
 -13  -1  13   23.30    3.50
 -13  -1  13   37.30    5.10
 -13   1 -13   29.50    6.90
 -13   1 -13   25.40    3.70
 -13  -1  13   27.70    4.00
 -13  -1  13   32.50    5.40
 -13   1 -13   25.00    8.10
 -13   1 -13   40.00    4.60
 -13  -1  13   45.00    5.00
 -13  -1 -14    3.10    2.00
 -13   1  14    3.40    3.40
 -13  -1 -14    4.30    2.40
 -13  -1 -14    1.00    2.70
 -13  -1 -14    3.10    3.60
 -13  -1 -14    7.80    7.30
 -13  -1 -14    2.80    4.40
 -13  -1 -14    2.20    4.30
 -13   1  14    3.40    3.00
 -13   1  14    4.10    2.30
 -13  -1  14    0.20    2.30
 -13   1 -14    5.10    2.00
 -13   1 -14   -0.30    4.40
 -13  -1  14    5.00    3.20
 -13  -1  14    2.60    1.90
 -13   1 -14    0.10    7.90
 -13   1 -14    2.60    2.70
 -13  -1  14    2.00    2.70
 -13  -1  14   -0.40    2.90
 -13   1  15   47.10    4.50
 -13  -1 -15   52.29    7.80
 -13   1  15   47.60    5.50
 -13   1  15   41.30    6.00
 -13  -1 -15   42.30    6.90
 -13  -1 -15   43.80    4.20
 -13  -1 -15   44.90    6.30
 -13  -1 -15   51.79    5.00
 -13   1 -15   48.80    4.20
 -13   1 -15   37.40    7.30
 -13   1 -15   47.40    5.00
 -13  -1  15   49.99    5.60
 -13  -1  15   47.70    4.10
 -13  -1  15   61.19    6.20
 -13  -1  15   46.70    4.60
 -13  -1 -16    4.10    4.40
 -13   1  16    9.30    2.30
 -13   1  16    8.30    3.10
 -13  -1 -16    2.60    3.70
 -13  -1 -16   14.00    3.40
 -13  -1 -16   12.50    4.40
 -13   1  16   12.00    3.70
 -13  -1 -16   15.90    4.10
 -13   1 -16   10.50    2.90
 -13   1 -16   11.10    4.50
 -13   1 -16   10.20    3.70
 -13  -1  16    8.90    3.10
 -13  -1  16    6.90    2.30
 -13  -1  16    6.60    3.40
 -13  -1  16    6.80    2.00
 -13   1 -16    8.20    2.00
 -13   1  17   10.50    2.90
 -13  -1 -17    3.90    3.50
 -13  -1 -17    5.90    4.20
 -13   1  17    0.30    3.10
 -13  -1 -17   -1.10    3.90
 -13  -1 -17    1.60    1.90
 -13   1  17    2.70    2.00
 -13  -1 -17    6.00    2.60
 -13  -1  17    2.70    2.80
 -13  -1  17    0.00    1.70
 -13  -1  17    1.00    3.10
 -13   1 -17    4.00    3.50
 -13   1 -17   11.60    4.40
 -13  -1  17    1.60    2.00
 -13   1 -17    2.30    2.80
  13   1 -18    1.00    2.90
 -13   1  18   -1.30    2.50
 -13  -1 -18    0.10    1.60
 -13   1  18    1.70    1.80
 -13  -1 -18    3.20    3.60
 -13  -1 -18    5.70    3.30
 -13  -1 -18   -0.90    3.60
 -13   1 -18    3.90    3.70
 -13   1 -18   -1.60    3.10
 -13  -1  18   -0.40    1.40
  13  -1 -18   -0.60    3.20
 -13  -1  18    3.10    2.00
 -13  -1  18    0.30    2.60
 -13  -1 -19   13.60    2.20
 -13  -1 -19   13.60    3.20
 -13   1  19   14.40    3.90
 -13  -1 -19    6.20    3.60
 -13   1  19   10.10    1.80
 -13   1 -19   15.70    4.40
 -13  -1  19   14.20    3.60
  13  -1 -19    6.90    2.60
 -13   1 -19    5.60    3.40
 -13  -1  19   15.50    2.60
 -13  -1 -20   -0.90    2.30
 -13  -1 -20    3.70    2.90
 -13   1 -20   -4.60    2.60
 -14   1   0   -0.50    5.80
 -14   1   0    5.40    6.20
 -14  -1   0   -0.50    6.10
 -14  -1   0    1.70    6.10
 -14   1   0    5.50    4.80
 -14  -1   0    4.50    5.00
 -14  -1  -1  118.29   11.60
 -14   1   1  119.09   12.60
 -14   1   1  103.39    9.40
 -14  -1  -1  110.49   10.30
 -14   1   1   95.59    9.60
 -14  -1  -1  119.19    9.50
 -14  -1  -1  112.79   12.30
 -14   1  -1  125.59   12.60
 -14  -1   1  118.69    9.60
 -14   1  -1  104.09   10.00
 -14   1  -1  112.69    9.50
 -14  -1   1  116.79   12.50
 -14  -1   1   98.89    9.90
 -14   1   2   13.50    6.40
 -14  -1  -2    6.20    4.70
 -14   1   2   10.90    6.70
 -14   1   2   12.60    4.70
 -14  -1  -2    8.70    6.40
 -14  -1  -2    1.80    6.10
 -14  -1  -2   16.10    4.80
 -14  -1   2    8.40    6.20
 -14   1  -2    0.10    6.00
 -14   1  -2   18.30    6.80
 -14   1  -2   11.10    5.00
 -14   1   3  650.73   30.70
 -14  -1  -3  593.44   42.80
 -14  -1  -3  564.14   33.00
 -14  -1  -3  599.94   35.00
 -14   1   3  590.24   35.60
 -14   1  -3  586.24   34.90
 -14   1  -3  576.14   33.10
 -14   1  -3  512.15   33.50
 -14  -1   3  673.83   30.60
 -14  -1   3  599.54   35.90
 -14  -1  -4  233.68   15.70
 -14  -1  -4  222.68   18.80
 -14  -1  -4  223.48   15.90
 -14   1   4  269.97   15.00
 -14   1  -4  240.48   16.10
 -14  -1   4  261.27   14.80
 -14   1  -4  230.48   14.10
 -14   1  -4  218.08   15.60
 -14  -1  -5   48.00    8.90
 -14   1   5   34.70    8.00
 -14  -1  -5   34.20    7.20
 -14   1  -5   30.00    4.70
 -14  -1   5   39.10    8.10
 -14   1  -5   54.79    6.60
 -14   1  -5   32.50    7.40
 -14   1  -5   41.50    8.60
 -14  -1  -6   60.39   10.00
 -14  -1  -6   62.89    8.60
 -14   1   6   69.59   10.10
 -14   1  -6   68.59    8.70
 -14  -1   6   73.29   10.20
 -14   1  -6   66.69    6.10
 -14   1  -6   58.09    9.80
 -14   1   7   11.40    3.20
 -14  -1  -7   35.40    8.00
 -14   1   7   19.00    7.00
 -14  -1  -7   39.20    9.50
 -14   1  -7   41.60    7.90
 -14  -1   7   24.30    3.10
 -14   1  -7   41.60    9.60
 -14  -1  -8    2.90    1.30
 -14  -1  -8    0.30    8.30
 -14   1   8   11.80    7.00
  14  -1   8    6.50    6.80
 -14   1   8    0.60    2.00
 -14  -1  -8    7.50    5.90
 -14  -1   8    2.70    1.90
 -14   1  -8    5.90    8.60
 -14   1  -8    1.30    1.30
 -14   1  -8    1.50    5.80
 -14   1   9    7.80    2.50
 -14  -1  -9    3.00    9.40
  14  -1   9    7.50    6.90
 -14  -1  -9   14.60    6.80
  14   1   9    9.20    7.10
 -14   1  -9    8.40    6.70
 -14  -1   9   11.40    2.50
 -14   1  -9   -4.80    8.70
 -14  -1 -10   32.90    9.40
 -14   1  10   45.10    4.80
 -14   1  10   43.20    4.50
  14  -1  10   25.60    8.70
 -14  -1 -10   40.20    4.30
 -14   1  10   40.70    3.70
 -14  -1 -10   41.60   11.90
 -14  -1  10   42.00    4.40
 -14  -1  10   47.80    3.90
 -14   1 -10   48.50    9.60
  14   1  10   45.60    9.50
 -14  -1  10   48.20    4.80
 -14  -1  10   36.70    4.80
 -14   1 -10   44.50   11.30
 -14  -1 -11   14.90    3.60
 -14  -1 -11   19.80    7.60
  14  -1  11    3.60    8.40
 -14   1  11   17.00    2.40
 -14   1  11   14.90    3.20
 -14   1  11   14.20    4.20
 -14  -1 -11   13.10   11.20
 -14  -1  11   17.40    3.40
 -14  -1  11    7.80    2.00
 -14  -1  11   13.30    3.00
 -14  -1  11   13.80    2.50
 -14   1 -11   21.70    7.70
  14   1  11    4.50    8.20
 -14  -1  11   14.00    2.90
 -14   1 -11   25.80   11.00
 -14  -1 -12   33.60    3.70
 -14  -1 -12   29.60    4.00
 -14  -1 -12   24.50    6.80
 -14  -1 -12   34.10    8.70
 -14   1  12   24.70    4.80
 -14   1  12   33.20    3.70
 -14   1  12   33.00    5.20
 -14  -1  12   31.60    4.60
 -14  -1  12   32.50    5.10
 -14  -1  12   24.60    4.60
 -14  -1  12   27.80    3.40
 -14   1 -12   28.00    8.40
 -14   1 -12   30.80    3.70
 -14   1 -12   28.50    6.40
 -14  -1  12   27.10    3.80
 -14   1  13   29.80    5.10
 -14  -1 -13   29.40    4.10
 -14  -1 -13   44.10    6.90
 -14   1  13   29.00    3.70
 -14  -1 -13   33.20    9.10
 -14   1  13   29.50    5.40
 -14  -1 -13   25.50    3.70
 -14   1 -13   27.50    6.40
 -14   1 -13   14.20    8.20
 -14  -1  13   34.90    4.80
 -14  -1  13   22.00    3.80
 -14   1 -13   28.30    3.70
 -14  -1  13   26.50    4.70
 -14  -1  13   25.40    3.40
 -14  -1  13   28.50    5.30
 -14   1  14   16.10    3.20
 -14  -1 -14   12.30    4.00
 -14   1  14   11.10    3.70
 -14   1  14   14.60    3.50
 -14  -1 -14   13.80    3.40
 -14  -1 -14   13.40    4.60
 -14   1 -14   11.90    4.70
 -14  -1  14   18.90    4.60
 -14  -1  14   12.50    3.20
 -14  -1  14   11.10    3.60
 -14   1 -14   15.10    3.40
 -14  -1  14   13.00    2.60
 -14  -1 -15    7.70    4.30
 -14   1  15    2.20    2.70
 -14   1  15    3.60    3.40
 -14  -1 -15    9.80    3.60
 -14  -1 -15    2.10    2.00
 -14   1  15    6.20    2.20
 -14  -1  15    0.50    2.10
 -14   1 -15    4.30    4.50
 -14  -1  15   -1.00    1.80
 -14  -1  15   -1.80    2.80
 -14   1 -15    2.70    1.90
 -14  -1  15    4.10    3.20
 -14  -1 -16   -1.70    4.20
 -14   1  16   -0.70    2.00
 -14   1  16    2.90    3.20
 -14  -1 -16    3.00    1.90
 -14   1  16   -0.40    2.70
 -14  -1 -16   -3.40    3.30
 -14  -1  16   -0.60    2.70
 -14  -1  16    2.40    3.20
 -14  -1  16    2.10    1.70
 -14   1 -16    2.00    4.20
 -14   1 -16    1.80    1.70
 -14  -1  16    2.20    2.10
 -14  -1 -17   19.50    5.80
 -14  -1 -17   22.30    5.70
 -14   1  17   20.00    4.30
 -14   1  17   22.30    3.30
 -14  -1 -17   19.00    3.00
 -14   1 -17   26.40    6.00
 -14  -1  17   19.30    2.70
 -14  -1  17   25.50    3.40
 -14   1 -17   21.40    2.80
 -14  -1  17   20.80    4.50
 -14  -1 -18    1.50    3.10
 -14   1  18   -1.50    1.70
 -14   1  18    2.70    2.60
 -14  -1 -18    4.60    3.50
 -14  -1 -18    1.10    1.50
  14   1 -18    3.10    2.90
  14  -1 -18   -1.50    2.90
 -14  -1  18    0.70    1.80
 -14  -1  18   -1.10    2.40
 -14   1 -18    0.20    3.60
 -14   1  19   28.50    3.70
 -14  -1 -19   17.80    2.40
 -14  -1 -19   24.10    5.10
 -14  -1 -19   19.10    4.40
 -14   1  19   22.60    2.40
  14  -1 -19   14.20    3.50
 -14  -1  19   27.10    2.70
 -14   1 -19   13.40    3.60
 -14  -1  19   20.20    3.70
 -14  -1 -20    1.80    2.50
 -14   1 -20    2.10    2.50
 -15   1   0   76.39    8.30
 -15   1   0   62.29    9.10
 -15  -1   0   78.89    9.10
 -15  -1   0   89.69    8.60
 -15  -1  -1   27.20    7.40
 -15   1   1   18.60    6.80
 -15   1   1   23.80    5.70
 -15  -1  -1   20.20    6.80
 -15   1  -1   10.70    6.80
 -15   1  -1   25.50    6.60
 -15  -1   1   21.10    7.30
 -15  -1  -2   29.60    6.80
 -15  -1  -2   27.30    7.80
 -15   1  -2   31.90    8.00
 -15   1  -2   24.60    6.40
 -15   1   3   31.90    6.20
 -15  -1  -3   32.70    7.20
 -15  -1  -3   30.20    8.00
 -15   1  -3   30.70    7.10
 -15   1  -3   32.00    4.80
 -15  -1   3   40.40    6.50
 -15   1  -3   29.80    8.60
 -15   1   4    1.20    5.90
 -15  -1  -4    7.10    7.20
 -15  -1  -4    4.20    5.30
 -15   1  -4   10.60    7.70
 -15  -1   4   15.70    6.50
 -15   1  -4    8.50    5.30
 -15   1  -4    7.40    3.10
 -15  -1  -5    3.90    5.40
 -15  -1  -5    5.60    8.10
 -15   1  -5    6.40    5.30
 -15   1  -5    3.50    7.90
 -15  -1  -6   39.60    9.80
 -15  -1  -6   35.60    8.00
 -15   1  -6   34.00    9.50
 -15   1  -6   47.00    8.40
 -15  -1  -7   26.80    9.50
 -15  -1  -7   17.00    2.50
 -15  -1  -7   34.20    8.30
 -15   1  -7   26.60    8.40
 -15   1  -7   19.90    8.70
 -15   1  -7   12.90    2.50
 -15  -1  -8   14.20    6.80
 -15  -1  -8   16.10    9.40
 -15  -1  -8    6.80    1.60
 -15   1   8    6.50    2.20
 -15   1  -8   15.00    7.00
 -15   1  -8    4.00    1.50
 -15   1  -8    6.10    8.50
 -15   1   9   87.59    6.10
 -15   1   9   89.29    6.10
 -15  -1  -9   95.19   11.20
 -15  -1  -9   83.59    5.30
 -15   1   9   85.29    5.40
 -15  -1  -9   85.69   12.90
 -15  -1  -9   82.09    5.90
 -15  -1   9   88.19    5.90
 -15  -1   9   93.99    6.00
 -15   1  -9   90.29   11.10
 -15   1  -9   80.39   12.30
 -15  -1   9   94.29    5.50
 -15  -1   9   90.29    6.00
 -15   1  -9   85.29    5.50
 -15  -1 -10   65.89   10.60
  15  -1  10   58.09   10.30
 -15  -1 -10   52.99    4.80
 -15   1  10   59.39    5.20
 -15   1  10   64.19    5.50
 -15   1  10   61.89    4.50
 -15  -1 -10   50.69   12.90
 -15  -1  10   55.79    4.50
 -15  -1  10   53.99    4.30
 -15  -1  10   60.39    5.30
 -15  -1  10   60.39    5.10
 -15  -1  10   63.59    5.00
 -15   1 -10   49.90   11.90
 -15   1 -10   75.99   10.70
 -15  -1 -11    7.10    2.00
 -15   1  11    6.70    3.00
 -15  -1 -11    6.70    2.40
 -15   1  11    0.60    2.40
 -15   1  11    6.20    2.10
 -15  -1 -11    3.20    7.60
 -15  -1  11    1.60    2.40
 -15  -1  11    5.40    2.20
 -15  -1  11    5.20    2.80
 -15  -1  11    5.20    2.40
 -15  -1  11    7.20    1.90
 -15   1 -11    4.30    7.30
 -15   1 -11    9.70    2.00
 -15   1  12    9.60    2.30
 -15  -1 -12   10.90    2.50
 -15  -1 -12    6.60    2.00
 -15  -1 -12   10.30    4.50
 -15  -1 -12   -0.70    8.00
 -15   1  12    4.80    2.70
 -15   1  12    1.90    3.10
 -15   1 -12   -1.30    7.20
 -15  -1  12   12.30    3.10
 -15  -1  12    7.00    2.20
 -15  -1  12    7.80    1.90
 -15   1 -12    9.40    4.20
 -15   1 -12    3.00    2.00
 -15  -1  12    5.00    2.60
 -15   1  13   28.80    4.80
 -15  -1 -13   36.00    4.30
 -15  -1 -13   26.40    3.80
 -15   1  13   33.70    5.50
 -15  -1 -13   27.10    8.90
 -15   1  13   39.60    3.90
 -15  -1 -13   29.80    6.80
 -15   1 -13   33.20   10.40
 -15  -1  13   30.20    3.50
 -15   1 -13   27.60    5.40
 -15  -1  13   33.30    5.30
 -15   1 -13   25.50    3.50
 -15  -1  13   30.80    4.00
 -15  -1  13   24.30    5.00
 -15   1  14    3.00    2.80
 -15   1  14    2.30    2.20
 -15  -1 -14    5.70    2.10
 -15   1  14    4.00    3.30
 -15  -1 -14    0.20    4.30
 -15   1 -14   -2.80    4.30
 -15  -1  14    4.10    2.90
 -15  -1  14    1.40    1.80
 -15  -1  14    7.50    2.30
 -15   1 -14    1.40    1.80
 -15  -1  14    3.60    3.20
 -15  -1 -15   22.80    3.40
 -15  -1 -15   27.80    6.30
 -15   1  15   25.00    4.60
 -15   1  15   25.80    5.10
 -15   1  15   26.80    3.70
 -15   1 -15   23.70    3.30
 -15  -1  15   16.10    4.60
 -15  -1  15   26.60    3.20
 -15  -1  15   21.00    3.70
 -15  -1  15   22.10    5.10
 -15   1 -15   19.40    4.90
 -15   1  16   10.90    2.90
 -15  -1 -16   15.30    2.90
 -15   1  16    9.30    3.20
 -15  -1 -16    6.10    4.30
 -15   1  16   12.00    3.20
 -15   1 -16    7.10    1.80
 -15  -1  16   14.50    3.30
 -15  -1  16   17.40    4.60
 -15  -1  16    9.10    1.90
 -15   1 -16    9.90    4.40
 -15  -1  16    9.40    2.90
 -15   1  17   39.00    3.50
 -15  -1 -17   26.50    5.80
 -15   1  17   29.50    4.70
 -15  -1 -17   32.80    3.20
 -15   1 -17   36.20    3.30
 -15   1 -17   31.60    6.00
 -15  -1  17   44.90    3.70
 -15  -1  17   32.90    4.50
 -15   1  18    9.00    2.40
 -15  -1 -18    8.40    3.40
 -15   1  18    4.70    1.60
  15   1 -18    2.40    2.70
 -15  -1 -18    3.00    1.50
 -15   1 -18    2.30    3.50
  15  -1 -18    0.10    2.80
 -15  -1  18    2.30    2.30
 -15  -1  18    3.80    1.70
 -15  -1 -19    5.40    2.90
 -15   1  19    3.20    2.00
 -15  -1 -19    3.60    1.20
 -15  -1  19   11.80    3.10
 -15   1 -19    4.00    3.00
 -15   1 -20   11.10    3.70
 -16   1   0   -4.00    6.90
 -16  -1   0   -1.70    6.80
 -16   1   0   -3.30    5.00
 -16  -1   0    4.00    5.30
 -16   1   1   10.80    7.20
 -16  -1  -1   16.20    5.70
 -16  -1  -1    0.60    7.00
 -16   1  -1    7.90    5.10
 -16   1  -1    6.10    7.10
 -16  -1  -2   -1.70    5.10
 -16  -1  -2   -1.20    7.30
 -16   1  -2  -12.00    6.90
 -16   1  -2    1.40    5.00
 -16  -1  -3    0.70    5.30
 -16  -1  -3    4.60    7.70
 -16   1  -3   -4.30    7.00
 -16   1  -3    7.30    5.40
 -16  -1  -4   35.50    9.60
 -16  -1  -4   51.49    8.50
 -16   1  -4   29.20    8.00
 -16   1  -4   55.39    9.90
 -16  -1  -5  120.79   11.90
 -16  -1  -5   98.39    6.10
 -16  -1  -5  134.59   10.90
 -16   1  -5  125.89   10.80
 -16   1  -5  125.09   12.30
 -16   1  -5  102.39    6.10
 -16  -1  -6   17.00    2.70
 -16  -1  -6   48.80    8.50
 -16  -1  -6   33.80    9.70
 -16   1  -6   28.20    8.40
 -16   1  -6   19.60    9.20
 -16   1  -6   19.40    2.70
 -16  -1  -7   37.90   10.40
 -16  -1  -7    2.70    1.40
 -16   1  -7  -10.80    8.90
 -16   1  -7    2.60    1.50
 -16   1  -7    1.90    6.40
 -16  -1  -8   -3.00    1.40
 -16  -1  -8   -6.80    9.20
 -16   1   8    0.30    1.60
 -16  -1  -8    0.10    6.70
 -16  -1  -8   -1.70    1.80
 -16   1  -8   -0.60    9.30
 -16  -1   8   -3.10    1.60
 -16   1  -8    5.30    6.80
 -16   1  -8   -0.20    1.50
 -16   1   9   12.80    2.40
 -16  -1  -9    6.00    2.20
 -16   1   9    9.40    2.00
 -16  -1  -9    5.60    7.20
 -16  -1  -9   10.50    2.60
 -16  -1  -9    8.10   10.40
 -16   1  -9    9.20   10.00
 -16  -1   9    6.40    2.30
 -16   1  -9   25.70    8.10
 -16  -1   9    8.30    2.20
 -16  -1 -10   13.10    3.60
 -16  -1 -10    8.00    2.00
 -16  -1 -10   14.30    7.80
 -16   1  10    8.80    2.90
 -16   1  10    8.40    2.20
 -16   1  10   12.10    2.50
 -16  -1  10   10.30    2.60
 -16  -1  10    9.50    2.30
 -16   1 -10    7.90    1.90
 -16   1 -10   20.00    8.20
 -16  -1  10    6.60    1.80
 -16  -1 -11    4.20    4.10
 -16  -1 -11   -3.10    7.60
 -16  -1 -11    1.40    1.90
 -16  -1 -11    2.40    2.20
 -16   1  11    6.60    2.90
 -16   1  11    2.70    2.10
 -16   1  11   -0.80    2.40
 -16  -1  11    1.90    2.80
 -16   1 -11    7.10    2.00
 -16   1 -11    5.50    8.00
 -16  -1  11    5.80    1.80
 -16  -1  11    2.30    2.50
 -16  -1  11    0.30    2.10
 -16   1 -11   12.80    4.40
 -16   1  12   19.50    3.20
 -16  -1 -12   18.00    4.60
 -16  -1 -12    6.20    8.60
 -16   1  12   14.90    2.60
 -16  -1 -12   15.60    3.60
 -16  -1 -12   20.40    3.60
 -16   1  12   16.30    4.70
 -16  -1  12   17.10    3.70
 -16   1 -12   12.20    3.30
 -16  -1  12   17.00    4.80
 -16  -1  12   19.50    4.50
 -16   1 -12    5.80    8.60
 -16   1 -12   18.10    4.50
 -16  -1  12   17.50    3.00
 -16   1  13   25.00    3.80
 -16   1  13   20.10    4.60
 -16   1  13   19.20    5.10
 -16  -1 -13   31.60    6.30
 -16  -1 -13   28.70    3.70
 -16  -1 -13   30.20    3.90
 -16  -1  13   20.30    3.80
 -16  -1  13   24.90    4.50
 -16   1 -13   35.50    6.90
 -16  -1  13   21.30    3.20
 -16  -1  13   26.10    5.00
 -16   1 -13   27.50    3.40
 -16   1  14   -0.80    2.60
 -16   1  14   -4.60    2.90
 -16   1  14    4.10    2.20
 -16  -1 -14    1.10    4.20
 -16  -1 -14    2.00    1.80
 -16  -1  14    0.10    2.10
 -16   1 -14   -0.40    1.70
 -16  -1  14    0.00    3.00
 -16  -1  14    1.40    2.70
 -16  -1  14   -1.50    1.70
 -16   1 -14    0.90    4.40
 -16   1  15    1.30    2.60
 -16   1  15    4.80    2.10
 -16  -1 -15    2.90    1.90
 -16  -1 -15    0.00    4.10
 -16   1  15    6.40    2.90
 -16  -1  15    2.20    1.80
 -16   1 -15    1.00    1.70
 -16  -1  15    2.10    2.60
 -16  -1  15    0.50    2.10
 -16   1 -15   -0.80    4.20
 -16  -1  15    4.80    3.00
 -16  -1 -16   -0.20    1.60
 -16   1  16    0.70    2.60
 -16  -1 -16   -0.70    3.90
 -16   1  16    2.40    1.80
 -16   1 -16   -2.90    4.10
 -16  -1  16    1.10    1.50
 -16  -1  16    1.60    2.00
 -16  -1  16    2.60    2.60
 -16   1 -16    0.90    1.60
 -16  -1 -17    3.90    3.50
 -16   1  17   -0.10    1.70
 -16   1  17    2.60    2.40
 -16  -1 -17   -0.70    1.60
 -16  -1  17    3.90    1.80
 -16  -1  17    2.20    2.40
 -16   1 -17   -3.60    3.60
 -16   1  18    4.90    1.60
 -16  -1 -18    2.00    3.20
 -16   1  18    3.10    2.10
 -16  -1 -18    2.80    1.40
  16   1 -18    4.40    2.60
 -16  -1  18    2.10    2.10
  16  -1 -18    1.50    2.70
 -16   1 -18    2.70    3.20
 -16  -1  18    2.60    1.60
 -16  -1 -19    2.10    2.60
 -16   1 -19    2.60    2.80
 -17   1   0    5.10    5.70
 -17  -1   0   -1.90    5.50
 -17   1   0   -2.00    7.00
 -17   1   1   -1.80    7.20
 -17  -1  -1   10.30    7.80
 -17  -1  -1    4.80    5.90
 -17   1  -1   -6.10    7.50
 -17   1  -1   11.20    5.90
 -17  -1  -2    9.50    7.90
 -17  -1  -2   14.70    6.00
 -17  -1  -2    8.30    1.60
 -17   1  -2    8.20    8.20
 -17   1  -2   12.10    5.90
 -17   1  -2    9.70    1.60
 -17  -1  -3   26.70    3.00
 -17  -1  -3   62.69    8.40
 -17  -1  -3   53.49   10.00
 -17   1  -3   60.79    8.30
 -17   1  -3   51.19    9.60
 -17   1  -3   32.80    3.10
 -17  -1  -4   50.39    8.40
 -17  -1  -4   33.00    3.20
 -17  -1  -4   35.10   10.20
 -17   1  -4   49.30    8.70
 -17   1  -4   29.50    3.20
 -17   1  -4   41.40    9.50
 -17   1  -4   33.30    3.30
 -17  -1   4   36.30    3.20
 -17   1   5   -0.20    1.30
 -17  -1  -5    8.70    9.10
 -17  -1  -5   -2.10    1.50
 -17  -1  -5    2.80    6.40
 -17  -1  -5    0.10    1.30
 -17   1  -5   -0.80    1.60
 -17   1  -5   -1.20    1.30
 -17   1  -5    4.00    9.00
 -17   1  -5    0.00    6.40
 -17  -1   5   -0.60    1.30
 -17  -1  -6    4.80    1.70
 -17  -1  -6    2.10    1.50
 -17  -1  -6   14.30    9.10
 -17  -1  -6   30.30    8.90
 -17   1  -6   26.70    8.60
 -17   1  -6    2.30    1.50
 -17   1  -6    1.40    2.00
 -17   1  -6    9.50    9.60
 -17  -1   6    4.40    1.50
 -17  -1   6    0.80    1.70
 -17   1  -6    2.20    1.80
 -17   1   7   29.40    3.20
 -17  -1  -7   33.30    3.10
 -17  -1  -7   20.90    9.80
 -17  -1  -7   20.50    3.50
 -17  -1  -7   28.60    9.30
 -17  -1   7   29.20    3.30
 -17   1  -7   27.80    3.40
 -17   1  -7   20.30   10.70
 -17   1  -7   35.80    9.30
 -17   1  -7   29.50    3.40
 -17   1   8   25.30    3.20
 -17  -1  -8   18.30    3.60
 -17  -1  -8   25.80    8.10
 -17  -1  -8   24.30    3.20
 -17   1   8   24.60    2.90
 -17  -1  -8   17.80   10.30
 -17   1  -8   30.00    8.20
 -17   1  -8   21.90    3.40
 -17  -1   8   20.50    3.20
 -17   1  -8    6.10   10.50
 -17   1  -8   20.80    3.10
 -17  -1  -9   -1.90    2.00
 -17   1   9    0.70    1.80
 -17  -1  -9   -2.80    1.50
 -17  -1  -9    6.30    7.20
 -17   1   9    0.40    2.10
 -17  -1  -9   -2.20    1.60
 -17  -1   9   -0.30    1.90
 -17   1  -9    0.90    1.70
 -17  -1   9   -1.90    1.60
 -17  -1   9   -3.00    1.70
 -17   1  -9   -6.90    7.00
 -17  -1 -10   -2.60    2.00
 -17  -1 -10   -2.40    3.80
 -17   1  10   -2.70    2.20
 -17   1  10   -0.80    1.80
 -17  -1 -10   -0.70    7.20
 -17  -1 -10   -1.60    1.70
 -17  -1  10    1.00    1.70
 -17  -1  10   -2.60    2.10
 -17   1 -10   -5.60    7.20
 -17   1 -10    2.30    1.70
 -17  -1  10   -1.30    1.90
 -17   1 -10    1.20    4.10
 -17  -1 -11    5.10    2.20
 -17  -1 -11    1.20    4.10
 -17  -1 -11  -12.70    7.20
 -17   1  11    3.20    2.40
 -17   1  11    3.20    2.00
 -17  -1 -11   -2.10    1.80
 -17  -1  11    1.30    2.10
 -17   1 -11    2.20    1.80
 -17   1 -11    7.80    4.30
 -17   1 -11   -3.00    7.70
 -17  -1  11    4.10    2.40
 -17  -1  11    0.80    1.70
 -17   1  12   15.20    2.90
 -17  -1 -12    9.40    2.10
 -17   1  12    7.40    2.20
 -17  -1 -12   11.50    4.50
 -17  -1 -12    7.80    2.40
 -17   1 -12   14.50    3.10
 -17   1 -12    9.40    4.40
 -17  -1  12   10.30    2.00
 -17  -1  12   11.30    2.70
 -17  -1  12   10.70    2.40
 -17   1  13    0.10    2.50
 -17   1  13    0.20    2.00
 -17  -1 -13    1.70    1.80
 -17  -1 -13   -4.60    2.10
 -17  -1 -13    6.90    4.10
 -17  -1  13    3.00    2.60
 -17  -1  13   -1.80    2.00
 -17   1 -13    2.70    1.80
 -17  -1  13   -2.10    1.60
 -17   1 -13    1.70    4.30
 -17   1  14    0.40    2.70
 -17   1  14    3.60    2.00
 -17  -1 -14    6.90    4.00
 -17  -1 -14    2.00    1.80
 -17  -1  14    4.30    2.00
 -17  -1  14    3.50    2.60
 -17   1 -14   -2.20    4.30
 -17   1 -14    4.90    1.80
 -17  -1  14    5.20    1.80
 -17   1  15    7.90    2.10
 -17  -1 -15   14.50    4.30
 -17   1  15    5.90    2.60
 -17  -1 -15   15.00    2.90
 -17   1 -15   19.00    6.10
 -17  -1  15    5.70    2.00
 -17  -1  15   20.00    4.10
 -17  -1  15   17.20    2.60
 -17   1 -15   13.40    2.80
 -17   1  16    5.40    1.90
 -17   1  16    5.20    2.50
 -17  -1 -16    4.30    1.70
 -17  -1 -16    8.30    3.90
 -17   1 -16   11.20    4.10
 -17   1 -16    4.70    1.70
 -17  -1  16   14.60    3.90
 -17  -1  16   11.80    2.80
 -17   1  17   20.90    2.70
 -17  -1 -17   13.50    2.50
 -17   1  17   16.40    3.50
 -17  -1 -17   12.60    3.60
 -17  -1  17   21.60    3.40
 -17   1 -17   12.10    3.80
 -17  -1  17   16.80    2.80
 -17  -1 -18    4.40    1.30
 -17  -1 -18   -6.60    2.90
 -17  -1  18    4.70    1.50
 -17   1 -18    1.80    3.00
 -17  -1 -19    2.40    2.60
 -17   1 -19    0.10    2.30
 -18  -1   0    0.20    1.30
 -18   1   0    0.30    1.30
 -18  -1   0    1.80    1.60
 -18   1   0    2.60    1.60
 -18   1   0  -13.30    7.30
 -18  -1  -1   23.30    2.90
 -18   1   1   34.10    3.20
 -18  -1  -1   19.60    8.50
 -18  -1  -1   43.60    8.50
 -18  -1  -1   29.70    3.20
 -18   1   1   27.60    2.90
 -18   1  -1   46.10    9.70
 -18   1  -1   30.40    3.00
 -18  -1   1   34.60    3.10
 -18   1  -1   28.00    3.10
 -18   1  -1   35.10    8.30
 -18  -1   1   22.50    2.80
 -18  -1  -2   21.70    2.80
 -18  -1  -2   12.00    8.40
 -18  -1  -2   22.50    7.20
 -18   1   2   17.00    2.90
 -18   1   2   18.50    2.80
 -18  -1  -2   25.30    3.00
 -18   1  -2   15.90    2.70
 -18  -1   2   24.00    2.80
 -18  -1   2   22.40    2.60
 -18   1  -2   11.50    8.60
 -18   1  -2   26.10    3.20
 -18   1  -2   29.60    7.20
 -18  -1  -3  201.28   10.70
 -18  -1  -3  215.68   11.20
 -18   1   3  208.48   10.70
 -18  -1  -3  185.18   16.00
 -18  -1  -3  226.28   15.80
 -18   1  -3  221.48   11.20
 -18   1  -3  203.28   10.80
 -18   1  -3  182.88   16.10
 -18   1  -3  227.58   15.70
 -18  -1   3  212.08   10.70
 -18  -1  -4    8.80    1.80
 -18   1   4   13.80    2.80
 -18  -1  -4   14.20    9.80
 -18  -1  -4    1.60    6.40
 -18  -1  -4    3.10    1.90
 -18  -1   4    7.10    1.60
 -18   1  -4   10.40    2.20
 -18   1  -4    6.90    1.80
 -18   1  -4    3.70    9.10
 -18   1  -4   10.60    6.40
 -18   1  -4    4.80    1.70
 -18  -1  -5    9.80    2.70
 -18  -1  -5   12.40    3.10
 -18   1   5   10.70    2.70
 -18  -1  -5   14.90   10.10
 -18  -1  -5   30.60    8.80
 -18  -1  -5   11.60    3.10
 -18   1   5   15.40    3.00
 -18   1  -5   12.00    2.10
 -18   1  -5   11.60    2.90
 -18   1  -5    7.70    1.90
 -18  -1   5   19.30    2.90
 -18   1  -5   32.00   10.00
 -18   1  -5   45.20    9.20
 -18  -1   5   11.60    2.80
 -18   1   6   -0.10    1.60
 -18  -1  -6    5.00    1.90
 -18  -1  -6    9.80    7.20
 -18   1   6    1.70    1.70
 -18  -1  -6   11.80   10.20
 -18  -1  -6    0.00    1.50
 -18  -1  -6    2.70    1.90
 -18   1   6    0.80    1.60
 -18  -1  -6    1.00    1.70
 -18   1  -6  -10.40    9.40
 -18   1  -6    1.60    1.90
 -18  -1   6    0.00    1.50
 -18   1  -6    1.10    2.20
 -18  -1   6    2.40    1.80
 -18   1  -6   15.40    7.40
 -18   1  -6    2.90    1.90
 -18  -1   6   -0.30    1.50
 -18   1  -6   -0.70    1.60
 -18  -1  -7   78.19    5.80
 -18  -1  -7   81.79    5.50
 -18  -1  -7   97.69    6.00
 -18   1   7   84.69    5.20
 -18  -1  -7   94.09   11.70
 -18   1   7   79.49    5.20
 -18  -1  -7   92.29   13.20
 -18   1  -7   82.19    5.50
 -18  -1   7   82.29    5.00
 -18   1  -7   88.29    5.80
 -18   1  -7   82.59    5.70
 -18  -1   7   88.99    5.30
 -18   1  -7   84.19   13.50
 -18  -1   7   76.99    5.10
 -18   1  -7  103.29   11.50
 -18  -1  -8   10.70    2.50
 -18  -1  -8   14.80    3.00
 -18  -1  -8   16.40    3.20
 -18   1   8   11.80    3.10
 -18  -1  -8   10.70    7.70
 -18   1   8   13.60    3.00
 -18   1  -8   18.60    3.30
 -18  -1   8   16.60    2.80
 -18  -1   8   14.40    3.10
 -18   1  -8   17.50    3.10
 -18   1  -8   15.00    7.80
 -18   1  -8   15.30    3.70
 -18  -1   8   15.40    2.80
 -18   1   9    9.30    1.90
 -18  -1  -9    9.60    2.30
 -18  -1  -9   11.40    3.00
 -18  -1  -9    9.20    2.00
 -18   1   9   10.00    2.10
 -18  -1  -9   12.90    7.90
 -18  -1   9    7.00    1.90
 -18  -1   9    9.10    2.20
 -18   1  -9   15.20    4.30
 -18   1  -9    9.90    2.00
 -18   1  -9    8.80    8.10
 -18  -1 -10    3.00    2.20
 -18  -1 -10    8.20    8.00
 -18  -1 -10    2.90    1.90
 -18   1  10    3.80    2.00
 -18   1 -10    0.70    1.80
 -18  -1  10    1.30    2.00
 -18   1 -10    4.90    4.30
 -18  -1  10   -0.20    1.70
 -18   1 -10    5.90    7.60
 -18   1  11   28.40    3.80
 -18  -1 -11   29.50    4.00
 -18  -1 -11   30.40    6.50
 -18  -1 -11   30.50    3.70
 -18  -1 -11   35.00   10.60
 -18   1  11   35.10    4.30
 -18  -1  11   31.70    3.30
 -18   1 -11   25.80    8.80
 -18   1 -11   28.00    3.50
 -18  -1  11   36.50    3.90
 -18   1 -11   36.80    6.10
 -18  -1  11   32.60    4.20
 -18  -1 -12   12.80    2.20
 -18  -1 -12   13.30    4.40
 -18   1  12   17.00    4.00
 -18  -1 -12   17.40    3.40
 -18   1  12   10.30    2.30
 -18   1 -12   10.30    4.60
 -18  -1  12   17.90    3.50
 -18  -1  12   12.60    2.80
 -18   1 -12    7.60    2.00
 -18  -1  12   13.30    3.90
 -18  -1 -13   13.00    4.30
 -18   1  13   16.60    4.00
 -18   1  13   11.80    3.20
 -18  -1 -13    9.90    2.00
 -18   1 -13   10.60    4.40
 -18  -1  13    9.40    2.00
 -18  -1  13    7.60    2.30
 -18  -1  13    5.80    2.50
 -18   1 -13    9.00    1.90
 -18  -1 -14    2.70    1.70
 -18  -1 -14   -2.70    3.70
 -18   1  14   -1.50    2.30
 -18   1  14    0.00    1.80
 -18  -1  14   -1.60    1.90
 -18   1 -14    2.00    4.00
 -18   1 -14   -3.10    1.60
 -18  -1  14    0.80    1.60
 -18  -1  14   -4.00    2.30
 -18  -1 -15   51.49    3.90
 -18   1  15   53.49    4.00
 -18  -1 -15   47.70    6.40
 -18   1  15   54.49    4.80
 -18  -1  15   52.99    4.70
 -18  -1  15   55.59    4.10
 -18   1 -15   42.80    6.40
 -18   1 -15   50.19    3.80
 -18   1  16    5.00    2.20
 -18   1  16    7.10    1.80
 -18  -1 -16    5.00    3.60
 -18  -1 -16   13.90    2.60
 -18  -1  16    3.00    1.80
 -18  -1  16    7.20    2.20
 -18   1 -16    5.20    1.60
 -18   1 -16    7.80    3.80
 -18  -1 -17    4.60    1.50
 -18  -1 -17    3.70    3.20
 -18   1  17    2.80    1.50
 -18   1 -17    1.30    3.30
 -18  -1  17    4.40    1.60
 -18  -1 -18   -4.30    2.50
 -18   1 -18   -1.40    2.60
 -19   1   0   53.79    4.00
 -19   1   0   46.70    4.20
 -19   1   0   41.60    3.70
 -19  -1   0   41.70    3.60
 -19  -1   0   49.60    3.90
 -19   1   0   47.80    3.70
 -19  -1   0   43.50    4.10
 -19  -1   0   45.70    3.80
 -19  -1  -1    8.30    6.70
 -19  -1  -1   -1.10    1.70
 -19  -1  -1    4.70    1.60
 -19   1   1    0.30    1.60
 -19  -1  -1    1.00    1.60
 -19   1   1    3.90    1.60
 -19   1   1   -1.00    1.90
 -19   1   1    2.50    1.50
 -19  -1  -1    2.90    1.70
 -19   1  -1    5.20    1.80
 -19  -1   1    1.20    1.40
 -19   1  -1    8.50    6.50
 -19  -1   1    2.40    1.90
 -19  -1   1    1.50    1.60
 -19   1  -1    1.30    1.40
 -19  -1   1    2.50    1.70
 -19   1  -1   20.70    8.90
 -19   1  -1    1.70    1.60
 -19  -1  -2   24.50    7.50
 -19   1   2   19.40    2.80
 -19  -1  -2   13.60    2.90
 -19  -1  -2   19.70    3.30
 -19   1   2   12.20    2.00
 -19  -1  -2   10.40    2.90
 -19   1   2   16.30    3.10
 -19   1   2   23.10    3.40
 -19  -1  -2   16.10    2.80
 -19  -1  -2   10.50    9.40
 -19  -1   2   15.10    3.40
 -19   1  -2   22.40    7.30
 -19  -1   2   11.10    2.70
 -19   1  -2   15.80    9.50
 -19   1  -2   10.20    1.90
 -19   1  -2   21.30    3.30
 -19  -1   2   17.80    2.80
 -19   1  -2   18.80    3.00
 -19  -1   2   15.40    3.10
 -19   1  -2   11.90    3.10
 -19   1   3    2.90    1.70
 -19  -1  -3    9.10    9.10
 -19  -1  -3    5.90    1.70
 -19  -1  -3   -1.00    1.80
 -19  -1  -3    0.60    1.90
 -19  -1  -3    7.20    7.00
 -19   1   3    0.30    1.60
 -19   1   3    3.80    1.70
 -19  -1  -3    4.70    1.80
 -19   1  -3    4.70    9.40
 -19   1  -3    5.40    2.00
 -19   1  -3    7.20    6.80
 -19   1  -3    2.50    1.60
 -19   1  -3    3.90    1.90
 -19  -1   3    3.40    1.60
 -19  -1   3    2.20    2.00
 -19   1  -3    4.70    1.90
 -19  -1   3    4.70    1.90
 -19  -1  -4   73.69    5.20
 -19  -1  -4   87.29    5.30
 -19  -1  -4   77.89    5.10
 -19   1   4   79.29    5.00
 -19  -1  -4   76.69    5.40
 -19  -1  -4   86.39   10.80
 -19  -1  -4   63.39   12.00
 -19   1   4   73.69    5.00
 -19  -1  -4   76.29    5.20
 -19   1   4   76.69    5.10
 -19  -1   4   82.39    5.00
 -19   1  -4   75.69    5.20
 -19   1  -4   76.29    5.40
 -19  -1   4   78.19    5.00
 -19   1  -4   85.19    5.30
 -19  -1   4   77.59    5.10
 -19   1  -4   93.49   10.70
 -19   1  -4   76.09    5.30
 -19   1  -4   89.79   12.30
 -19   1   5    4.50    1.80
 -19  -1  -5    2.50    1.90
 -19  -1  -5    0.90    2.10
 -19   1   5    5.00    1.80
 -19  -1  -5    3.10    1.80
 -19  -1  -5    3.20    1.70
 -19  -1  -5    5.00    6.90
 -19  -1  -5    4.00    1.80
 -19  -1  -5    0.10    2.00
 -19  -1  -5    8.70    9.90
 -19   1   5    4.20    1.70
 -19  -1  -5    3.90    1.70
 -19  -1   5    2.90    1.70
 -19   1  -5    3.50    1.70
 -19   1  -5    2.80    2.10
 -19   1  -5  -12.90    9.40
 -19   1  -5    0.10    1.70
 -19  -1   5    1.30    1.60
 -19   1  -5    1.60    2.10
 -19   1  -5    2.90    1.90
 -19   1  -5    4.00    2.00
 -19  -1   5    1.30    1.70
 -19   1  -5    8.10    7.00
 -19   1   6   22.10    3.30
 -19  -1  -6   26.30    4.20
 -19  -1  -6   22.00    3.20
 -19  -1  -6   19.60    3.10
 -19  -1  -6   30.10    3.60
 -19  -1  -6   46.70   12.50
 -19  -1  -6   36.00    9.60
 -19   1   6   25.40    3.30
 -19   1   6   25.00    3.30
 -19  -1  -6   19.00    3.20
 -19  -1  -6   34.00    3.80
 -19  -1  -6   20.10    3.80
 -19   1  -6    8.20   10.20
 -19  -1   6   28.00    3.20
 -19  -1   6   23.20    3.00
 -19   1  -6   28.50    3.90
 -19   1  -6   18.80    3.20
 -19  -1   6   26.10    3.20
 -19   1  -6   24.80    3.60
 -19  -1   6   22.60    3.30
 -19   1  -6   24.10    3.30
 -19   1  -6   39.30   10.10
 -19  -1  -7    1.50    2.10
 -19  -1  -7    0.00    1.70
 -19   1   7    2.70    1.70
 -19  -1  -7   -0.20    1.70
 -19  -1  -7   14.70    7.70
 -19   1   7    0.00    1.80
 -19  -1  -7    2.10    2.10
 -19   1  -7    1.00    1.80
 -19   1  -7    8.80    7.80
 -19  -1   7    2.00    1.70
 -19   1  -7   -1.70    1.90
 -19  -1   7    0.30    1.80
 -19   1  -7    2.10    2.10
 -19  -1   7   -3.20    1.60
 -19  -1   7    2.20    1.70
 -19   1  -7    1.10    1.70
 -19   1   8   51.49    4.00
 -19  -1  -8   50.59    4.20
 -19  -1  -8   61.59   11.40
 -19  -1  -8   45.50    4.70
 -19   1   8   48.80    4.20
 -19  -1  -8   50.89    4.20
 -19  -1  -8   48.50    4.60
 -19   1  -8   53.39    4.60
 -19   1  -8   48.30    4.40
 -19  -1   8   47.20    3.90
 -19  -1   8   48.10    4.20
 -19  -1   8   44.90    3.80
 -19   1  -8   64.39   11.30
 -19   1  -8   48.10    4.00
 -19  -1  -9    1.80    1.80
 -19  -1  -9   10.20    8.40
 -19  -1  -9   -1.50    1.80
 -19  -1  -9    2.10    2.20
 -19   1   9    0.40    2.00
 -19   1   9    0.20    1.70
 -19  -1   9   -1.60    1.90
 -19  -1   9   -0.40    1.60
 -19   1  -9   -2.80    1.70
 -19   1  -9    0.80    8.00
 -19   1  10    5.00    2.10
 -19  -1 -10    3.30    1.90
 -19  -1 -10    6.70    8.60
 -19  -1 -10    1.80    2.20
 -19  -1  10    1.40    2.00
 -19   1 -10    6.10    4.10
 -19   1 -10    2.70    1.80
 -19   1 -10   -0.70    7.90
 -19  -1  10    6.30    1.80
 -19  -1 -11    0.20    2.20
 -19  -1 -11    6.70    4.40
 -19  -1 -11    4.70    2.00
 -19   1  11    5.60    2.10
 -19  -1  11    4.40    2.10
 -19   1 -11    2.20    1.80
 -19   1 -11    4.20    4.00
 -19  -1  11    2.90    1.80
 -19   1  12    1.20    2.00
 -19  -1 -12    2.70    2.20
 -19  -1 -12    2.50    1.80
 -19  -1 -12   -5.30    3.90
 -19   1 -12    3.80    1.80
 -19   1 -12    5.80    4.30
 -19  -1  12    0.70    1.70
 -19  -1  12    1.00    2.00
 -19  -1 -13   16.90    3.10
 -19   1  13    9.90    2.20
 -19  -1 -13   17.80    4.40
 -19  -1  13   15.10    3.20
 -19  -1  13   15.50    2.80
 -19   1 -13   14.20    3.10
 -19   1 -13   22.50    5.90
 -19   1  14    5.20    1.90
 -19  -1 -14    5.00    1.80
 -19  -1 -14    6.50    4.00
 -19   1 -14    7.70    4.10
 -19  -1  14    3.70    1.90
 -19   1 -14    4.60    1.70
 -19  -1 -15   -1.00    1.60
 -19  -1 -15    0.10    3.70
 -19   1  15    1.70    1.80
 -19  -1  15    0.90    1.70
 -19   1 -15   -0.90    1.50
 -19   1 -15    4.90    3.80
 -19  -1 -16   21.80    5.00
 -19  -1 -16   26.10    2.70
 -19   1  16   29.40    2.80
 -19   1 -16   24.00    5.00
 -19   1 -16   20.30    2.60
 -19  -1  16   29.40    3.00
 -19  -1 -17    1.40    2.80
 -19  -1 -17   -0.10    1.20
 -19   1 -17   -3.80    2.70
 -20  -1   0   -1.50    1.50
 -20  -1   0   -0.20    1.70
 -20  -1   0    0.50    1.70
 -20   1   0   -0.20    1.70
 -20   1   0   -2.90    1.50
 -20   1   0    1.50    2.00
 -20   1   0   -3.20    1.70
 -20   1   0    1.00    1.70
 -20  -1   0   -1.40    1.70
 -20  -1   0   -3.30    1.90
 -20  -1  -1   65.69    4.70
 -20  -1  -1   57.39    4.50
 -20  -1  -1   60.99    5.00
 -20   1   1   61.39    4.40
 -20  -1  -1   64.09    4.40
 -20  -1  -1   59.99    5.00
 -20  -1  -1   59.49    4.50
 -20   1   1   61.69    4.40
 -20   1   1   55.69    4.90
 -20   1   1   55.89    4.50
 -20   1   1   65.09    4.60
 -20   1  -1   64.19    4.80
 -20   1  -1   48.80   11.20
 -20   1  -1   65.59    4.50
 -20  -1   1   61.99    4.60
 -20  -1   1   56.49    4.90
 -20   1  -1   62.39    4.90
 -20  -1   1   58.59    4.40
 -20  -1   1   61.79    4.50
 -20   1  -1   60.89    4.40
 -20   1  -1   57.89    4.60
 -20  -1   1   59.29    4.30
 -20   1  -1   59.99    5.00
 -20  -1  -2    4.00    1.90
 -20  -1  -2    6.00    1.80
 -20  -1  -2    5.00    2.20
 -20  -1  -2    6.30    2.00
 -20  -1  -2    9.10    7.30
 -20  -1  -2   11.10    2.70
 -20  -1  -2    8.10    2.10
 -20   1   2    5.10    2.20
 -20   1   2    7.80    1.90
 -20  -1  -2    5.90    2.20
 -20   1   2    7.30    2.00
 -20   1   2   11.40    3.10
 -20   1  -2   13.30    7.50
 -20   1  -2    7.80    2.00
 -20  -1   2    4.70    1.80
 -20   1  -2    8.20    9.20
 -20   1  -2    5.60    1.80
 -20  -1   2    7.20    2.30
 -20  -1   2    6.40    1.80
 -20   1  -2    8.70    2.10
 -20  -1   2    5.10    1.70
 -20   1  -2    7.30    2.00
 -20   1  -2    8.20    2.20
 -20  -1   2    6.30    2.00
 -20   1  -2    6.80    2.20
 -20  -1   2   10.10    2.10
 -20  -1  -3   38.50    3.70
 -20  -1  -3   44.20   10.10
 -20  -1  -3   37.60    3.70
 -20   1   3   32.30    3.10
 -20  -1  -3   38.60    4.50
 -20   1   3   36.80    3.80
 -20  -1  -3   35.40    3.40
 -20   1   3   36.10    3.60
 -20  -1  -3   44.00    4.20
 -20  -1  -3   37.00    4.10
 -20  -1  -3   52.99   11.70
 -20   1   3   41.70    4.20
 -20   1   3   33.70    3.60
 -20  -1  -3   38.70    3.80
 -20  -1   3   45.30    4.10
 -20  -1   3   38.40    4.20
 -20   1  -3   36.00    3.80
 -20   1  -3   45.50   10.00
 -20   1  -3   43.10    4.00
 -20   1  -3   35.30    3.80
 -20  -1   3   33.00    3.60
 -20   1  -3   39.80    4.40
 -20   1  -3   36.90    3.50
 -20   1  -3   43.70    3.90
 -20  -1   3   41.00    3.70
 -20   1  -3   21.00   10.60
 -20  -1   3   34.40    3.20
 -20   1  -3   37.10    3.70
 -20  -1  -4    0.20    1.70
 -20  -1  -4   -1.40   10.30
 -20  -1  -4   -1.30    1.80
 -20  -1  -4    0.40    1.70
 -20   1   4    0.50    1.70
 -20  -1  -4    3.60    7.50
 -20  -1  -4    2.10    2.10
 -20   1   4    2.50    1.50
 -20   1   4   -0.30    1.70
 -20  -1  -4   -0.60    2.10
 -20   1   4    3.60    1.80
 -20  -1  -4   -3.50    1.90
 -20  -1  -4   -0.10    1.70
 -20  -1  -4    3.40    1.90
 -20  -1   4    3.80    1.90
 -20   1  -4    2.70    1.70
 -20   1  -4    4.40    2.10
 -20   1  -4    0.10    7.30
 -20  -1   4    0.60    1.50
 -20  -1   4    2.60    2.00
 -20   1  -4    2.90    1.70
 -20  -1   4    0.70    1.90
 -20   1  -4    0.50    1.80
 -20   1  -4    1.70    2.00
 -20  -1   4   -1.90    1.70
 -20   1  -4  -13.00    9.80
 -20   1  -4   -0.20    2.10
 -20   1  -4   -2.20    1.90
 -20   1  -4    2.30    1.70
 -20   1   5    3.50    1.80
 -20  -1  -5    5.30    7.60
 -20  -1  -5    4.70    2.00
 -20  -1  -5    1.60    2.00
 -20   1   5    3.90    1.80
 -20  -1  -5    5.40    1.80
 -20  -1  -5    2.70    1.80
 -20  -1  -5    3.50    2.30
 -20  -1  -5   -0.20    1.70
 -20  -1  -5    0.20    1.80
 -20  -1  -5    4.60    2.10
 -20   1   5    3.90    1.90
 -20  -1   5    3.70    1.90
 -20   1  -5    3.70    1.80
 -20   1  -5   13.10    7.60
 -20   1  -5    3.10    1.80
 -20  -1   5    4.10    1.90
 -20   1  -5    1.60    2.00
 -20  -1   5    3.80    1.90
 -20   1  -5    1.30    1.70
 -20  -1   5    2.50    1.50
 -20   1  -5    1.10    2.10
 -20   1  -5    5.70    2.40
 -20   1  -5    4.90    2.10
 -20   1   6    4.30    1.90
 -20  -1  -6    4.30    1.90
 -20  -1  -6    6.70    2.20
 -20   1   6    5.00    1.90
 -20  -1  -6    4.00    2.30
 -20  -1  -6    4.20    2.00
 -20  -1  -6    0.40    7.40
 -20   1   6    5.30    1.80
 -20   1   6    3.40    1.90
 -20  -1   6    1.60    1.90
 -20   1  -6    8.80    7.70
 -20  -1   6    3.20    1.60
 -20   1  -6    3.90    2.30
 -20  -1   6    6.10    2.00
 -20   1  -6    5.00    2.10
 -20  -1   6    3.50    1.80
 -20  -1   6    1.60    1.90
 -20   1  -6    4.80    1.80
 -20  -1  -7   55.39    4.50
 -20  -1  -7   59.29    4.80
 -20  -1  -7   49.40   10.90
 -20   1   7   54.09    4.30
 -20   1   7   49.60    4.10
 -20  -1  -7   58.99    5.00
 -20  -1  -7   56.19    4.60
 -20  -1   7   53.49    4.20
 -20  -1   7   54.29    4.40
 -20   1  -7   53.29    5.00
 -20   1  -7   50.79    4.30
 -20  -1   7   55.29    4.40
 -20   1  -7   52.19    4.60
 -20   1  -7   54.29   10.80
 -20  -1   7   47.80    3.90
 -20   1   8   23.00    3.50
 -20  -1  -8   20.50    3.50
 -20   1   8   24.70    3.30
 -20  -1  -8   22.30    3.90
 -20  -1  -8   31.00    3.50
 -20  -1  -8   40.30   10.70
 -20  -1  -8   24.60    4.00
 -20   1  -8   25.10    3.80
 -20  -1   8   22.40    3.50
 -20   1  -8   38.10   10.70
 -20   1  -8   23.30    4.20
 -20  -1   8   23.50    3.30
 -20   1  -8   26.10    3.60
 -20  -1   8   18.80    3.00
 -20   1   9    3.30    1.80
 -20  -1  -9   -0.90    2.20
 -20  -1  -9   -1.70    8.10
 -20   1   9    1.60    1.90
 -20  -1  -9    2.50    1.90
 -20  -1   9    1.90    2.00
 -20   1  -9    8.10    8.30
 -20  -1   9    2.60    1.80
 -20   1  -9    1.60    1.90
 -20   1  10    1.70    2.00
 -20  -1 -10    1.60    1.90
 -20  -1 -10   -3.00    2.10
 -20   1 -10    0.30    1.80
 -20  -1  10    1.30    2.00
 -20   1 -10   -6.50    3.90
 -20  -1  10   -0.50    1.60
 -20   1  11   33.40    3.60
 -20  -1 -11   31.40    3.90
 -20  -1 -11   27.10    3.70
 -20   1 -11   30.70    3.50
 -20   1 -11   33.30    6.40
 -20  -1  11   31.30    3.70
 -20  -1  11   35.60    3.30
 -20   1  12   -2.20    1.80
 -20  -1 -12    0.70    1.80
 -20  -1  12   -2.40    1.90
 -20  -1  12   -0.40    1.60
 -20   1 -12   -0.10    1.60
 -20   1 -12    0.30    4.00
 -20  -1 -13   19.70    5.70
 -20  -1 -13   16.60    3.10
 -20   1  13   20.30    3.10
 -20   1 -13   15.90    4.40
 -20  -1  13   23.90    3.20
 -20   1 -13   21.20    3.10
 -20  -1 -14    2.10    3.80
 -20   1  14    0.90    1.70
 -20  -1 -14    1.90    1.60
 -20   1 -14   -1.70    3.60
 -20  -1  14   10.80    2.90
 -20   1 -14    2.80    1.60
 -20   1  15    2.60    1.70
 -20  -1 -15    2.70    3.30
 -20  -1 -15    3.40    1.60
 -20   1 -15    1.50    3.60
 -20  -1  15    4.10    1.70
 -20   1 -15    2.10    1.40
 -20   1  16    9.70    2.20
 -20  -1 -16    3.10    1.30
 -20  -1 -16    2.20    2.90
 -20  -1  16    4.40    1.50
 -20   1 -16    0.80    3.00
 -20   1 -16    2.00    1.30
 -20  -1 -17    0.20    2.70
 -20   1 -17    1.60    2.70
 -21  -1   0    4.50    2.30
 -21  -1   0    2.80    2.00
 -21   1   0    4.60    2.20
 -21   1   0    1.50    2.10
 -21  -1   0    6.50    1.80
 -21  -1   0    4.30    1.90
 -21   1   0    3.80    2.20
 -21  -1   0    2.30    1.80
 -21  -1   0    3.70    2.00
 -21   1   0    5.20    1.70
 -21  -1   0    4.20    2.10
 -21   1   0    4.60    1.90
 -21   1   0    3.60    1.90
 -21  -1   0    1.10    1.60
 -21   1   0    2.60    1.90
 -21  -1  -1    6.40    2.10
 -21   1   1   10.10    2.20
 -21   1   1    6.70    2.10
 -21   1   1   11.20    2.60
 -21  -1  -1    8.80    2.30
 -21   1   1    6.40    2.20
 -21  -1  -1    8.50    1.90
 -21  -1  -1   13.60    3.10
 -21   1   1    7.20    2.30
 -21  -1  -1    7.60    2.10
 -21  -1  -1    9.40    2.10
 -21  -1  -1    6.00    1.90
 -21   1   1    7.80    2.40
 -21   1   1   10.60    2.10
 -21  -1  -1   10.20    2.50
 -21   1  -1    9.00    2.10
 -21  -1   1    5.80    2.10
 -21   1  -1    7.00    2.00
 -21   1  -1   16.20    3.10
 -21  -1   1   10.40    3.00
 -21   1  -1    8.00    2.20
 -21  -1   1    9.50    2.10
 -21   1  -1   13.10    3.40
 -21   1  -1    7.90    2.30
 -21   1  -1   12.90    2.70
 -21  -1   1    9.70    2.30
 -21  -1   1   10.20    2.50
 -21  -1   1    8.60    1.80
 -21  -1   1    8.00    2.10
 -21  -1   1   12.20    2.20
 -21   1  -1   10.80    2.20
 -21  -1  -2   30.20    3.50
 -21   1   2   18.60    3.80
 -21  -1  -2   17.30    3.30
 -21   1   2   21.90    3.40
 -21   1   2   18.00    2.50
 -21  -1  -2   14.50    3.90
 -21   1   2   14.20    3.10
 -21  -1  -2   18.50    3.80
 -21  -1  -2   22.40    4.10
 -21  -1  -2   16.70    3.20
 -21  -1  -2   14.20    3.40
 -21  -1  -2   19.90    3.00
 -21  -1  -2   17.60    3.90
 -21   1   2   17.70    2.70
 -21   1  -2   17.30    3.70
 -21  -1   2   20.50    3.30
 -21  -1   2   22.60    3.90
 -21  -1   2   16.60    3.30
 -21   1  -2   14.40    4.30
 -21  -1   2   20.10    3.60
 -21   1  -2   21.00    3.60
 -21   1  -2   17.80    2.90
 -21   1  -2   18.00    3.40
 -21  -1   2   22.70    4.20
 -21  -1   2   20.40    3.40
 -21   1  -2   19.10    3.20
 -21   1  -2   16.20    3.70
 -21   1  -2   16.00    3.30
 -21   1  -2   20.00    7.70
 -21   1  -2   17.30    4.10
 -21  -1   2   13.40    3.80
 -21  -1   2   19.00    2.90
 -21   1   3   15.30    3.20
 -21  -1  -3   13.00    2.30
 -21   1   3   11.90    2.30
 -21   1   3   18.70    3.40
 -21  -1  -3   17.60    4.00
 -21  -1  -3   17.00    3.70
 -21  -1  -3    9.90    2.20
 -21   1   3   19.20    3.40
 -21   1   3   10.30    2.60
 -21  -1  -3   13.90    8.10
 -21  -1  -3   10.00    2.30
 -21  -1  -3   14.40    3.00
 -21   1   3   13.60    3.70
 -21  -1  -3   17.50    3.40
 -21  -1  -3   11.10    2.10
 -21  -1  -3   11.90    3.20
 -21  -1   3   14.50    4.00
 -21   1  -3   13.20    2.40
 -21   1  -3   13.20    7.90
 -21   1  -3   13.20    2.30
 -21   1  -3   15.20    3.10
 -21   1  -3   13.40    3.60
 -21   1  -3   15.60    4.00
 -21   1  -3   17.20    3.20
 -21   1  -3   19.20    3.70
 -21  -1   3   19.60    3.20
 -21  -1   3   14.40    3.20
 -21  -1   3    7.40    2.30
 -21   1  -3   16.90    2.90
 -21   1  -3   18.10    3.90
 -21  -1   3   14.20    2.70
 -21  -1   3   13.90    3.50
 -21  -1  -4   13.90    3.70
 -21  -1  -4   12.30    2.70
 -21  -1  -4   13.70    2.30
 -21  -1  -4   10.70    2.40
 -21   1   4   12.60    3.30
 -21  -1  -4    8.20    2.30
 -21   1   4   10.90    2.60
 -21   1   4   12.10    3.10
 -21  -1  -4   14.10    8.40
 -21   1   4   14.20    3.80
 -21  -1  -4   12.10    3.00
 -21  -1  -4   13.00    2.20
 -21   1   4   13.00    2.30
 -21  -1  -4   12.50    3.40
 -21  -1  -4   14.30    3.20
 -21  -1   4   13.70    2.50
 -21   1  -4   11.00    8.10
 -21   1  -4   12.90    3.50
 -21  -1   4   13.10    2.00
 -21   1  -4   11.10    2.40
 -21  -1   4   15.10    3.50
 -21   1  -4   11.10    2.40
 -21  -1   4   11.90    2.20
 -21   1  -4   11.90    3.20
 -21   1  -4   13.80    3.10
 -21  -1   4    7.80    2.10
 -21   1  -4   12.40    2.90
 -21   1  -4   20.90    4.00
 -21   1  -4   14.20    2.70
 -21  -1   4   10.00    2.30
 -21  -1  -5   18.60    3.90
 -21  -1  -5   20.50    3.50
 -21  -1  -5   24.10    4.00
 -21  -1  -5   23.40    8.50
 -21  -1  -5   19.50    4.00
 -21   1   5   17.90    3.40
 -21   1   5   20.90    3.40
 -21  -1  -5   16.10    3.40
 -21   1   5   20.30    3.80
 -21  -1  -5   14.60    4.10
 -21  -1  -5   23.90    3.60
 -21  -1  -5   18.00    3.50
 -21   1   5   16.60    3.40
 -21  -1  -5   20.40    3.20
 -21   1  -5   16.50    3.60
 -21   1  -5   17.90    3.30
 -21   1  -5   20.50    4.00
 -21  -1   5   14.10    3.30
 -21   1  -5   37.10   10.30
 -21  -1   5   16.70    2.90
 -21  -1   5   23.90    3.50
 -21   1  -5   18.50    4.30
 -21  -1   5   27.30    3.60
 -21  -1   5   15.80    4.00
 -21   1  -5   19.20    3.70
 -21   1   6   21.80    3.40
 -21  -1  -6   19.60    3.60
 -21  -1  -6   12.70    8.50
 -21   1   6   17.20    3.30
 -21  -1  -6   19.40    3.50
 -21  -1  -6   21.30    4.20
 -21   1   6   18.20    3.40
 -21  -1  -6   14.20    3.90
 -21   1   6   21.50    3.90
 -21  -1   6   17.80    3.50
 -21  -1   6   13.40    3.30
 -21  -1   6   17.80    2.90
 -21   1  -6   24.30    3.50
 -21  -1   6   17.20    3.80
 -21   1  -6   29.20    8.90
 -21  -1   6   17.60    3.50
 -21   1  -6   17.90    4.30
 -21   1  -6   17.50    2.80
 -21   1   7    3.60    2.10
 -21  -1  -7    1.60    2.20
 -21  -1  -7    3.10    1.90
 -21   1   7    4.50    2.00
 -21  -1  -7    7.40    8.00
 -21  -1  -7    2.90    1.90
 -21  -1  -7    2.00    2.30
 -21  -1   7   -0.20    1.80
 -21   1  -7    5.30    2.50
 -21   1  -7   11.10    8.20
 -21  -1   7    1.40    2.00
 -21  -1   7    5.80    2.00
 -21   1  -7    4.40    1.90
 -21  -1   7    1.90    1.70
 -21   1  -7    5.10    2.30
 -21   1   8    1.20    2.00
 -21  -1  -8    1.80    2.20
 -21  -1  -8    2.10    1.90
 -21   1   8    1.80    1.90
 -21  -1  -8    3.10    2.30
 -21   1  -8    1.50    1.80
 -21  -1   8    2.10    2.00
 -21  -1   8   -0.90    1.60
 -21  -1   8    2.80    1.90
 -21   1  -8    2.90    2.40
 -21   1   9    6.00    1.90
 -21  -1  -9    3.30    2.20
 -21   1   9    2.20    2.00
 -21  -1  -9    3.40    2.00
 -21   1  -9    0.10    1.80
 -21   1  -9    1.10    2.40
 -21  -1   9    3.60    1.70
 -21  -1   9    4.40    2.10
 -21  -1 -10   21.40    3.70
 -21   1  10   21.70    3.40
 -21  -1 -10   19.80    3.50
 -21  -1  10   17.00    2.90
 -21  -1  10   18.60    3.30
 -21   1 -10   18.80    3.20
 -21  -1 -11    0.20    1.70
 -21   1  11   -0.50    1.80
 -21  -1 -11    1.10    2.10
 -21  -1  11   -0.40    1.90
 -21   1 -11   -4.40    4.00
 -21  -1  11   -1.20    1.60
 -21   1 -11    1.10    1.70
 -21   1  12    1.20    1.90
 -21  -1 -12   -0.60    1.70
 -21   1 -12    1.00    3.90
 -21  -1  12    3.50    1.90
 -21   1 -12    1.30    1.70
 -21  -1 -13    3.30    1.70
 -21   1  13    1.90    1.80
 -21   1 -13    6.40    4.00
 -21  -1  13    0.30    1.80
 -21   1 -13    3.80    1.70
 -21  -1 -14    6.20    1.70
 -21   1  14    1.90    1.70
 -21  -1 -14    1.00    3.50
 -21   1 -14    1.80    3.70
 -21   1 -14    3.70    1.50
 -21  -1  14   12.40    2.70
 -21   1  15    3.10    1.60
 -21  -1 -15    5.10    3.10
 -21  -1 -15    1.90    1.40
 -21  -1  15    5.20    1.60
 -21   1 -15    3.70    1.40
 -21   1 -15    1.60    3.40
 -21  -1 -16   16.10    4.00
 -21  -1 -16   21.10    2.30
 -21   1 -16   15.50    4.10
 -22   1   0   -3.30    1.50
 -22  -1   0   -0.80    2.10
 -22  -1   0   -0.30    2.20
 -22  -1   0   -1.80    1.60
 -22   1   0    1.10    2.00
 -22   1   0    3.30    2.00
 -22   1   0   -1.40    1.90
 -22  -1   0    1.20    2.00
 -22  -1   0    1.70    2.00
 -22   1   0   -1.30    2.00
 -22  -1   0    0.00    2.00
 -22   1   0    0.50    2.10
 -22  -1   0    2.50    1.90
 -22  -1   0   -1.50    1.70
 -22  -1   0   -0.80    2.00
 -22   1   0    0.80    2.30
 -22   1   0    3.20    1.80
 -22  -1  -1    3.30    2.30
 -22   1   1    2.90    1.70
 -22   1   1    1.00    2.00
 -22  -1  -1    0.30    1.80
 -22  -1  -1    4.70    2.10
 -22   1   1   -0.70    2.10
 -22   1   1   -0.70    2.00
 -22   1   1    2.70    2.00
 -22  -1  -1    4.20    2.30
 -22  -1  -1    1.70    2.20
 -22  -1  -1    1.40    1.90
 -22  -1  -1    1.10    2.10
 -22   1   1    4.50    2.00
 -22   1   1   -1.50    2.00
 -22  -1  -1    1.70    2.00
 -22  -1  -1   -1.90    1.70
 -22   1  -1    0.40    2.20
 -22  -1   1    2.70    2.10
 -22   1  -1    1.30    2.30
 -22  -1   1    2.30    1.80
 -22  -1   1   -0.10    2.30
 -22  -1   1    5.00    2.10
 -22   1  -1    1.50    2.10
 -22   1  -1    1.40    2.00
 -22  -1   1   -0.40    1.90
 -22   1  -1    1.50    1.80
 -22  -1   1    3.20    1.90
 -22   1  -1    3.60    2.10
 -22  -1   1    4.00    2.20
 -22  -1   1   -0.90    1.90
 -22   1  -1   -0.40    1.60
 -22   1  -1    1.60    2.10
 -22  -1   1    3.20    1.80
 -22   1   2   10.20    2.20
 -22  -1  -2   14.00    3.40
 -22   1   2    8.90    2.40
 -22   1   2   10.90    2.40
 -22  -1  -2    4.70    2.30
 -22  -1  -2    7.80    2.50
 -22  -1  -2   11.90    3.20
 -22   1   2   10.20    2.30
 -22  -1  -2    8.00    2.20
 -22  -1  -2   10.80    2.20
 -22   1   2   10.70    1.90
 -22  -1  -2   10.30    2.70
 -22  -1  -2   13.90    3.50
 -22   1   2   14.20    3.70
 -22  -1  -2   11.40    2.90
 -22  -1   2   15.60    3.90
 -22   1  -2   14.80    3.50
 -22  -1   2    8.80    2.30
 -22   1  -2    7.20    2.30
 -22   1  -2   10.10    2.40
 -22   1  -2    6.40    2.60
 -22   1  -2   12.50    3.30
 -22  -1   2    7.90    2.30
 -22  -1   2    8.70    2.00
 -22   1  -2   10.20    2.30
 -22   1  -2    9.40    2.30
 -22   1  -2   10.50    2.90
 -22  -1   2    8.20    2.40
 -22  -1   2   14.10    3.20
 -22  -1  -3   39.60    4.00
 -22  -1  -3   29.10    3.90
 -22  -1  -3   40.70   10.50
 -22  -1  -3   41.70    4.20
 -22  -1  -3   39.00    4.70
 -22   1   3   30.00    3.30
 -22   1   3   41.90    3.80
 -22   1   3   37.60    4.70
 -22  -1  -3   40.40    4.80
 -22  -1  -3   36.70    3.70
 -22  -1  -3   43.40    4.50
 -22   1   3   32.20    4.30
 -22   1   3   40.40    4.10
 -22  -1  -3   45.30    3.90
 -22   1   3   41.40    4.40
 -22  -1  -3   34.40    4.10
 -22  -1   3   35.40    4.10
 -22  -1   3   34.80    3.50
 -22  -1   3   46.80    4.80
 -22   1  -3   35.80   10.50
 -22   1  -3   36.90    4.40
 -22   1  -3   39.20    3.70
 -22   1  -3   33.10    4.60
 -22   1  -3   39.90    4.10
 -22  -1   3   37.10    4.10
 -22   1  -3   39.30    4.70
 -22   1  -3   37.90    4.50
 -22   1  -3   35.70    3.80
 -22   1  -3   43.80    4.20
 -22  -1   3   37.00    4.40
 -22  -1   3   34.40    3.90
 -22   1   4   10.20    2.20
 -22  -1  -4   10.70    2.60
 -22  -1  -4    9.10    2.40
 -22   1   4   10.40    2.30
 -22  -1  -4   10.90    2.20
 -22  -1  -4   16.90    8.40
 -22  -1  -4   12.80    3.10
 -22  -1  -4    9.90    2.40
 -22  -1  -4   12.30    2.70
 -22   1   4   13.20    3.60
 -22   1   4   12.30    2.40
 -22  -1  -4   12.50    3.40
 -22  -1  -4    8.10    2.30
 -22  -1  -4   14.80    3.40
 -22   1   4   16.50    3.00
 -22   1  -4    9.60    2.30
 -22   1  -4    7.80    8.20
 -22  -1   4    7.20    2.20
 -22   1  -4   11.70    3.00
 -22   1  -4   12.80    2.60
 -22  -1   4   11.60    2.50
 -22   1  -4   13.20    2.70
 -22  -1   4    4.50    2.20
 -22   1  -4   12.50    2.20
 -22   1  -4   20.10    4.30
 -22   1  -4    9.40    2.30
 -22  -1   4   11.00    2.30
 -22  -1   4   10.30    2.80
 -22   1  -4   16.50    3.60
 -22  -1   4   10.60    2.30
 -22  -1  -5   16.10    3.40
 -22  -1  -5   20.00    4.00
 -22  -1  -5   14.50    3.10
 -22  -1  -5   19.20    4.10
 -22   1   5   14.60    3.60
 -22   1   5   13.70    3.90
 -22  -1  -5   14.50    3.60
 -22  -1  -5   16.80    3.70
 -22   1   5   14.90    3.30
 -22  -1  -5   13.20    3.50
 -22  -1  -5   11.80    2.70
 -22   1   5   15.00    3.30
 -22  -1  -5   25.90    9.00
 -22  -1  -5   16.00    4.10
 -22   1  -5   57.29   11.10
 -22   1  -5   11.90    2.30
 -22   1  -5   13.90    4.10
 -22  -1   5   17.70    4.00
 -22  -1   5   12.10    2.80
 -22  -1   5   21.50    3.40
 -22  -1   5   12.10    3.30
 -22  -1   5   13.00    3.50
 -22   1  -5   23.10    3.80
 -22   1  -5   16.00    4.20
 -22   1  -5   20.20    3.70
 -22  -1  -6   -0.40    8.50
 -22  -1  -6   -0.10    2.20
 -22   1   6    2.20    2.00
 -22  -1  -6    2.90    2.00
 -22   1   6    3.70    2.10
 -22   1   6    3.60    1.90
 -22  -1  -6    1.20    1.90
 -22  -1  -6    0.90    2.40
 -22   1   6    3.40    2.00
 -22   1  -6    2.60    2.20
 -22  -1   6    0.50    1.90
 -22   1  -6    1.70    1.90
 -22  -1   6    2.40    1.90
 -22  -1   6    0.90    2.00
 -22   1  -6    3.70    2.50
 -22   1  -6   -1.60    8.50
 -22  -1   6   -0.10    1.90
 -22  -1   6    0.70    1.70
 -22   1   7   -0.50    1.90
 -22   1   7   -1.60    1.80
 -22  -1  -7    2.20    2.30
 -22  -1  -7   -3.80    1.90
 -22  -1  -7    2.10    2.30
 -22  -1   7   -1.60    1.80
 -22   1  -7    0.90    1.90
 -22  -1   7    2.10    1.90
 -22  -1   7    2.00    1.70
 -22   1  -7   -0.90    2.10
 -22  -1   7   -1.30    2.00
 -22   1  -7   -0.70    2.40
 -22   1   8   -1.10    1.80
 -22  -1  -8    1.90    2.20
 -22  -1  -8   -1.00    1.80
 -22  -1  -8    1.00    2.30
 -22   1   8   -3.70    1.80
 -22  -1   8    1.30    1.80
 -22  -1   8   -1.30    2.00
 -22   1  -8    0.20    1.80
 -22  -1   8   -2.30    1.60
 -22   1  -8    2.50    2.30
 -22  -1  -9   27.00    3.90
 -22   1   9   21.10    3.20
 -22   1   9   27.20    3.60
 -22  -1  -9   22.30    3.50
 -22   1  -9   25.70    4.10
 -22  -1   9   23.60    3.50
 -22   1  -9   24.20    3.50
 -22  -1   9   20.80    2.90
 -22  -1 -10    5.90    2.30
 -22  -1 -10    6.80    2.00
 -22   1  10    1.50    2.00
 -22  -1  10    2.80    1.60
 -22   1 -10    3.10    1.90
 -22  -1  10    3.00    2.00
 -22   1  11    4.30    2.00
 -22  -1 -11    5.70    1.90
 -22  -1 -11    6.00    2.20
 -22  -1  11    2.50    1.90
 -22   1 -11    6.10    1.90
 -22  -1  11    5.30    1.70
 -22   1  12    7.60    2.00
 -22  -1 -12    5.50    1.80
 -22  -1  12    7.20    2.00
 -22   1 -12    6.50    1.80
 -22   1  13   22.10    3.10
 -22  -1 -13   20.00    2.90
 -22   1 -13   22.80    2.90
 -22   1 -13   18.00    5.30
 -22  -1  13   29.60    3.20
 -22  -1 -14    1.60    1.50
 -22   1  14    2.00    1.60
 -22   1 -14    1.20    3.30
 -22  -1  14    1.50    1.70
 -22   1 -14    1.70    1.40
 -22  -1 -15    1.80    1.30
 -22   1 -15    0.60    1.20
 -22   1 -15   -1.20    2.80
 -23   1   0   13.50    2.90
 -23   1   0   20.60    3.60
 -23  -1   0   14.40    3.50
 -23  -1   0    8.80    2.50
 -23  -1   0   18.20    4.10
 -23   1   0   19.10    3.00
 -23   1   0   19.00    3.70
 -23  -1   0   16.70    3.60
 -23  -1   0   16.80    3.70
 -23  -1   0   14.70    2.90
 -23   1   0   15.60    4.40
 -23   1   0   14.70    2.50
 -23  -1   0   17.20    3.00
 -23  -1   0   14.20    2.70
 -23   1   0   14.90    4.00
 -23   1   0   20.70    3.60
 -23  -1  -1   -0.40    2.30
 -23   1   1    1.20    2.10
 -23  -1  -1   -0.50    2.00
 -23   1   1   -1.70    2.00
 -23  -1  -1   -2.10    1.70
 -23   1   1   -2.40    2.00
 -23   1   1   -3.40    2.10
 -23  -1  -1    1.10    1.90
 -23  -1  -1    3.10    2.10
 -23  -1  -1    4.20    2.00
 -23  -1  -1   -2.20    2.10
 -23   1   1    1.10    2.10
 -23   1   1    1.90    1.70
 -23  -1  -1    1.80    2.10
 -23  -1  -1    0.40    2.30
 -23  -1   1    1.70    2.20
 -23   1  -1   -5.00    2.10
 -23  -1   1   -1.00    2.20
 -23  -1   1    0.80    2.00
 -23  -1   1    0.70    1.70
 -23   1  -1    0.90    2.10
 -23   1  -1    0.30    2.10
 -23  -1   1    1.00    2.10
 -23   1  -1    2.30    1.70
 -23   1  -1   -0.90    2.00
 -23   1  -1    0.70    1.90
 -23   1  -1   -1.20    2.30
 -23   1  -1   -0.50    2.20
 -23  -1   1   -3.30    2.00
 -23  -1  -2   15.70    3.90
 -23  -1  -2   15.30    2.70
 -23  -1  -2   21.50    3.60
 -23  -1  -2   20.30    4.00
 -23  -1  -2   17.60    3.60
 -23   1   2   25.40    3.10
 -23  -1  -2   19.60    3.60
 -23   1   2   23.00    3.80
 -23   1   2   17.80    3.80
 -23   1   2   17.10    3.50
 -23  -1  -2   21.60    4.50
 -23   1   2   16.50    4.00
 -23   1   2   21.40    4.30
 -23  -1  -2   17.90    3.30
 -23  -1  -2   29.00    3.50
 -23   1  -2   15.90    4.10
 -23   1  -2   22.90    3.70
 -23   1  -2   21.20    3.20
 -23  -1   2   27.50    3.60
 -23  -1   2   13.60    2.60
 -23   1  -2   14.00    4.10
 -23   1  -2   19.20    4.20
 -23   1  -2   14.00    3.90
 -23  -1   2   22.90    4.20
 -23  -1   2   21.60    3.70
 -23  -1   2   14.40    2.70
 -23   1  -2   29.10    3.90
 -23  -1   2   17.80    3.00
 -23   1  -2   23.70    3.60
 -23  -1  -3    3.10    2.00
 -23  -1  -3    2.90    2.00
 -23  -1  -3   -1.70    2.10
 -23  -1  -3    0.90    2.00
 -23  -1  -3    4.30    2.40
 -23  -1  -3    1.50    1.80
 -23   1   3    0.70    2.10
 -23   1   3   -0.70    1.60
 -23  -1  -3    1.80    2.40
 -23   1   3   -0.70    1.90
 -23  -1  -3    1.50    2.10
 -23   1   3    0.60    2.00
 -23  -1  -3    1.20    2.20
 -23   1   3    0.00    2.00
 -23   1   3    1.10    2.10
 -23  -1   3    3.50    2.30
 -23  -1   3   -1.80    2.10
 -23  -1   3   -0.60    1.70
 -23   1  -3    1.70    1.90
 -23   1  -3   -0.60    2.10
 -23   1  -3    4.20    2.30
 -23  -1   3    0.60    2.00
 -23   1  -3    2.00    1.70
 -23   1  -3    4.00    2.30
 -23   1  -3   -2.90    2.30
 -23   1  -3    4.10    2.10
 -23  -1   3    1.20    2.10
 -23   1  -3    1.50    2.50
 -23  -1   3    0.10    2.00
 -23  -1  -4   15.20    2.70
 -23   1   4   19.30    3.80
 -23  -1  -4   19.50    3.50
 -23  -1  -4   28.00    4.20
 -23   1   4   19.50    4.20
 -23  -1  -4   26.50    3.30
 -23  -1  -4   24.30    4.50
 -23  -1  -4   18.80    3.70
 -23   1   4   23.20    3.60
 -23  -1  -4   18.20    3.60
 -23   1   4   20.10    3.40
 -23  -1  -4   15.00    3.70
 -23  -1  -4   18.90    2.90
 -23   1  -4   12.70    2.60
 -23  -1   4   22.70    3.80
 -23   1  -4   13.40    4.00
 -23   1  -4   21.70    3.80
 -23  -1   4   15.80    4.40
 -23   1  -4   22.10    3.50
 -23  -1   4   24.70    4.20
 -23   1  -4   18.60    3.40
 -23  -1   4   23.80    3.70
 -23  -1   4   23.10    3.60
 -23  -1   4   26.70    3.10
 -23   1  -4   21.80    3.10
 -23   1  -4   23.80    4.40
 -23   1   5    0.70    2.00
 -23   1   5    0.40    2.00
 -23  -1  -5    1.20    2.40
 -23  -1  -5    3.70    2.30
 -23  -1  -5   -1.60    1.90
 -23  -1  -5   -0.20    2.10
 -23  -1  -5    0.80    2.00
 -23   1   5   -0.10    2.00
 -23   1   5    0.10    2.00
 -23  -1   5   -0.20    1.90
 -23   1  -5   -1.80    2.30
 -23  -1   5    0.30    1.70
 -23   1  -5   -1.70    2.30
 -23  -1   5   -0.30    1.90
 -23  -1   5   -1.20    2.00
 -23   1  -5   -0.30    1.80
 -23   1  -5    5.60    2.20
 -23  -1   5   -1.10    2.00
 -23  -1  -6   14.90    3.90
 -23   1   6   15.90    3.40
 -23   1   6   18.30    3.40
 -23   1   6   19.30    3.60
 -23  -1  -6   16.20    4.30
 -23   1   6   11.80    2.40
 -23  -1  -6   16.10    3.50
 -23  -1   6   22.10    2.80
 -23   1  -6   11.10    2.70
 -23  -1   6   17.40    4.10
 -23  -1   6   13.90    3.40
 -23  -1   6   12.20    3.30
 -23   1  -6   13.80    3.80
 -23   1  -6   20.20    3.40
 -23  -1   6   20.80    3.50
 -23  -1  -7    5.40    2.50
 -23  -1  -7    6.80    2.10
 -23   1   7    6.10    2.10
 -23  -1  -7   -0.40    2.30
 -23   1   7    8.10    2.20
 -23  -1   7    9.00    2.20
 -23   1  -7    5.80    2.40
 -23  -1   7    3.20    2.00
 -23   1  -7    6.90    2.50
 -23   1  -7    6.00    2.00
 -23  -1   7    4.20    1.80
 -23  -1   7    4.10    2.00
 -23  -1  -8   -1.20    2.30
 -23  -1  -8    2.40    2.30
 -23   1   8   -0.40    1.90
 -23  -1  -8    1.00    2.00
 -23   1   8    1.30    1.90
 -23  -1   8   -1.10    1.80
 -23   1  -8   -2.70    1.70
 -23  -1   8   -1.10    1.60
 -23  -1   8    1.30    2.00
 -23   1  -8   -1.00    2.20
 -23  -1  -9   15.30    3.30
 -23   1   9   24.80    3.30
 -23   1   9   24.80    3.30
 -23  -1  -9   22.00    3.80
 -23   1  -9   33.50    4.10
 -23  -1   9   23.10    3.30
 -23  -1   9   26.00    3.40
 -23  -1   9   23.60    2.90
 -23   1  -9   17.70    3.20
 -23  -1 -10    0.40    1.80
 -23   1  10   -1.00    1.80
 -23  -1 -10    1.90    2.10
 -23   1 -10    0.30    1.70
 -23  -1  10    0.90    1.60
 -23  -1  10   -3.00    1.80
 -23   1  11   11.10    2.90
 -23  -1 -11   12.60    2.80
 -23  -1  11   10.60    2.20
 -23   1 -11    9.80    1.90
 -23   1  12    1.60    1.80
 -23  -1 -12    2.20    1.70
 -23   1 -12    0.70    1.50
 -23  -1  12    2.20    1.80
 -23  -1 -13    1.20    1.50
 -23   1  13    2.20    1.60
 -23  -1  13    0.00    1.60
 -23   1 -13    0.60    1.40
 -23  -1 -14    2.20    1.30
 -23  -1  14    5.40    1.50
 -23   1 -14    3.30    1.30
 -24  -1   0   -3.20    2.30
 -24   1   0    0.30    1.70
 -24  -1   0   -2.20    2.10
 -24   1   0   -0.50    2.30
 -24  -1   0   -0.10    2.40
 -24   1   0    3.80    2.20
 -24  -1   0   -0.10    2.20
 -24   1   0    3.30    2.20
 -24  -1   0    2.00    2.10
 -24   1   0    0.90    2.20
 -24  -1   0   -1.40    2.00
 -24  -1   0    2.00    1.80
 -24   1   0   -0.40    2.10
 -24  -1   0   -1.80    2.00
 -24  -1  -1    5.60    2.20
 -24  -1  -1   10.40    2.40
 -24  -1  -1    6.30    2.50
 -24   1   1   14.50    3.80
 -24   1   1   10.60    2.60
 -24   1   1   12.50    2.90
 -24  -1  -1    6.70    2.20
 -24  -1  -1    8.40    2.40
 -24   1   1    5.70    2.40
 -24  -1  -1   11.60    3.00
 -24   1   1    7.70    2.30
 -24  -1  -1    9.80    2.30
 -24  -1  -1    3.80    2.70
 -24   1   1    5.80    2.30
 -24   1  -1    9.80    2.60
 -24  -1   1    5.90    2.40
 -24  -1   1    8.60    2.10
 -24   1  -1    9.20    2.40
 -24   1  -1    8.30    2.60
 -24  -1   1    5.90    2.20
 -24  -1   1    5.80    2.40
 -24   1  -1   10.90    2.90
 -24   1  -1   11.50    2.30
 -24  -1   1   12.60    2.40
 -24  -1   1    4.60    2.40
 -24   1  -1    8.80    2.30
 -24   1  -1    7.10    2.40
 -24   1  -1    8.70    2.40
 -24  -1  -2    1.80    2.10
 -24  -1  -2    1.20    1.90
 -24  -1  -2   -1.50    1.90
 -24   1   2    1.20    2.10
 -24  -1  -2    2.70    2.40
 -24   1   2   -1.00    2.00
 -24   1   2   -0.90    1.70
 -24   1   2    1.30    2.10
 -24  -1  -2    0.60    2.40
 -24   1   2   -1.20    2.20
 -24  -1  -2    0.40    2.10
 -24  -1  -2    2.70    2.10
 -24  -1  -2    1.50    2.20
 -24   1   2    1.60    2.20
 -24   1  -2    1.60    2.20
 -24  -1   2    1.60    2.30
 -24  -1   2    1.20    2.20
 -24   1  -2   -1.50    2.10
 -24   1  -2    2.90    2.40
 -24   1  -2    2.80    2.40
 -24  -1   2   -0.50    2.20
 -24   1  -2    3.00    2.10
 -24  -1   2   -5.40    2.00
 -24  -1   2    0.00    1.80
 -24   1  -2   -1.30    1.70
 -24   1  -2    1.30    2.00
 -24  -1   2    0.70    2.10
 -24   1  -2    2.00    2.40
 -24   1   3  101.39    5.60
 -24  -1  -3   84.29    6.30
 -24  -1  -3   92.79    6.80
 -24  -1  -3   94.29    6.00
 -24  -1  -3   92.69    6.00
 -24   1   3   94.79    6.70
 -24  -1  -3   95.99    5.80
 -24  -1  -3   88.69    6.50
 -24   1   3   87.99    6.00
 -24  -1  -3   84.19    6.20
 -24  -1  -3   92.29    5.60
 -24   1   3   85.79    5.80
 -24   1   3   91.29    6.20
 -24   1   3   81.29    6.00
 -24   1  -3   72.49    6.30
 -24   1  -3   91.79    5.50
 -24   1  -3   87.89    6.00
 -24   1  -3   79.39    6.50
 -24  -1   3   75.79    6.20
 -24  -1   3   89.29    6.00
 -24  -1   3   77.99    6.10
 -24  -1   3   95.99    6.70
 -24  -1   3   89.49    5.80
 -24   1  -3   93.09    5.70
 -24   1  -3   89.29    5.80
 -24   1  -3   86.59    6.70
 -24  -1   3   93.39    5.50
 -24   1   4  108.29    6.60
 -24  -1  -4  110.99    7.10
 -24  -1  -4  105.69    7.60
 -24  -1  -4   98.19    7.10
 -24   1   4  116.99    6.50
 -24  -1  -4  106.19    7.30
 -24   1   4  103.09    6.70
 -24  -1  -4  111.19    6.50
 -24  -1  -4  106.79    6.40
 -24   1   4  100.49    7.40
 -24  -1  -4  107.59    6.60
 -24  -1  -4  102.49    6.60
 -24   1  -4  115.79    6.60
 -24   1  -4  118.09    6.50
 -24   1  -4  102.89    7.20
 -24  -1   4   99.39    7.10
 -24   1  -4  110.49    6.70
 -24  -1   4  112.89    6.20
 -24  -1   4  109.69    6.50
 -24  -1   4  102.39    7.40
 -24  -1   4  101.99    6.70
 -24  -1   4  100.79    6.50
 -24   1  -4  106.39    7.50
 -24   1  -4  110.29    7.10
 -24  -1  -5    1.40    2.20
 -24   1   5   13.60    3.40
 -24  -1  -5    7.40    2.60
 -24   1   5    4.30    2.10
 -24  -1  -5    5.90    2.60
 -24  -1  -5    8.40    2.20
 -24   1   5    9.70    2.30
 -24   1   5    6.00    2.10
 -24  -1  -5   15.30    3.50
 -24   1  -5    7.00    2.40
 -24  -1   5   15.00    2.90
 -24  -1   5    5.00    2.20
 -24   1  -5    6.70    2.60
 -24  -1   5    6.90    2.10
 -24  -1   5   12.80    3.50
 -24   1  -5    7.50    2.10
 -24  -1   5    5.30    2.10
 -24   1  -5    3.00    2.20
 -24  -1  -6   11.40    2.80
 -24   1   6    9.50    2.20
 -24   1   6    7.50    2.30
 -24   1   6    8.50    2.30
 -24   1   6   14.50    3.30
 -24  -1  -6   10.40    2.30
 -24  -1  -6   15.00    4.00
 -24   1  -6   14.10    2.70
 -24   1  -6   10.90    2.10
 -24  -1   6   13.70    2.40
 -24  -1   6   11.40    2.70
 -24   1  -6   16.40    4.20
 -24  -1   6   13.50    3.40
 -24  -1   6    7.10    2.20
 -24  -1   6    8.20    2.30
 -24  -1  -7   20.60    3.90
 -24  -1  -7   18.50    4.10
 -24   1   7   17.50    3.40
 -24  -1  -7   18.10    3.40
 -24   1   7   20.90    3.40
 -24  -1   7   28.70    3.00
 -24  -1   7   22.60    3.40
 -24   1  -7   22.00    3.30
 -24   1  -7   25.00    4.30
 -24  -1   7   17.20    3.50
 -24  -1   7   20.10    3.40
 -24   1   8    1.00    1.90
 -24  -1  -8   -3.90    2.10
 -24  -1  -8   -0.80    1.80
 -24   1   8    0.00    1.80
 -24  -1  -8   -1.10    2.20
 -24   1  -8    1.50    1.80
 -24   1  -8    0.50    2.20
 -24  -1   8    1.10    1.60
 -24  -1   8   -0.20    1.80
 -24  -1   8   -0.90    1.90
 -24  -1  -9   -2.10    2.00
 -24  -1  -9    0.50    1.80
 -24   1   9   -1.90    1.70
 -24   1   9    0.80    1.80
 -24  -1  -9   -0.80    2.20
 -24  -1   9    0.10    1.80
 -24  -1   9    0.70    1.50
 -24   1  -9    0.00    1.70
 -24  -1   9    2.00    1.80
 -24   1  -9    5.10    2.20
 -24  -1 -10    0.30    1.70
 -24   1  10    2.40    1.80
 -24  -1  10    5.10    1.90
 -24   1 -10    3.30    1.70
 -24  -1 -11   -0.60    1.60
 -24   1  11    1.30    1.70
 -24  -1  11   -0.80    1.70
 -24   1 -11    2.00    1.60
 -24  -1 -12    2.30    1.50
 -24   1  12    0.60    1.60
 -24   1 -12    3.10    1.50
 -24  -1  12    0.60    1.60
 -24  -1 -13    0.60    1.30
 -24   1  13    3.90    1.50
 -24   1 -13    0.70    1.20
 -24  -1  13    5.10    1.50
 -24  -1 -14    1.60    1.10
 -25   1   0   10.10    2.50
 -25   1   0   13.00    2.50
 -25   1   0   11.00    2.70
 -25  -1   0   10.80    2.10
 -25   1   0   10.20    2.40
 -25  -1   0   14.30    4.00
 -25  -1   0    7.40    2.40
 -25  -1   0    9.20    2.40
 -25   1   0   10.20    2.00
 -25  -1   0    8.40    2.40
 -25  -1   0   13.70    3.50
 -25   1   0   11.60    2.70
 -25  -1  -1   32.60    4.40
 -25   1   1   29.50    3.90
 -25  -1  -1   24.50    4.10
 -25  -1  -1   34.00    4.70
 -25   1   1   24.30    3.20
 -25   1   1   26.80    4.00
 -25   1   1   27.30    4.60
 -25   1   1   24.40    4.20
 -25  -1  -1   30.40    3.80
 -25  -1  -1   28.10    3.90
 -25  -1  -1   30.50    4.30
 -25  -1  -1   30.10    3.40
 -25  -1  -1   30.70    4.00
 -25   1   1   27.10    3.80
 -25   1  -1   15.30    3.70
 -25  -1   1   32.60    3.80
 -25  -1   1   31.60    4.40
 -25   1  -1   26.20    3.90
 -25   1  -1   24.90    4.40
 -25   1  -1   25.70    4.50
 -25   1  -1   31.20    4.70
 -25  -1   1   23.20    3.80
 -25  -1   1   29.00    4.60
 -25  -1   1   26.90    4.10
 -25  -1   1   27.80    3.40
 -25   1  -1   27.00    3.30
 -25  -1  -2   66.49    4.80
 -25   1   2   53.59    4.90
 -25  -1  -2   48.00    5.20
 -25  -1  -2   58.39    4.40
 -25   1   2   62.49    4.90
 -25   1   2   60.99    5.10
 -25  -1  -2   59.39    4.70
 -25  -1  -2   50.39    5.20
 -25  -1  -2   59.29    5.40
 -25   1   2   51.99    4.60
 -25  -1  -2   55.39    5.70
 -25  -1  -2   57.79    4.80
 -25   1   2   64.29    5.50
 -25   1   2   58.89    4.20
 -25  -1   2   58.59    5.00
 -25  -1   2   57.19    4.80
 -25   1  -2   56.79    5.10
 -25   1  -2   61.69    5.50
 -25  -1   2   58.09    4.20
 -25   1  -2   50.19    4.80
 -25   1  -2   62.49    4.40
 -25  -1   2   54.99    4.60
 -25  -1   2   65.29    5.40
 -25  -1   2   60.09    5.50
 -25   1  -2   58.09    5.70
 -25   1  -2   67.99    4.80
 -25   1  -2   62.49    4.70
 -25  -1  -3    2.90    2.50
 -25  -1  -3   -0.30    2.30
 -25   1   3    2.50    2.20
 -25   1   3    2.70    2.10
 -25  -1  -3   -0.10    2.20
 -25   1   3    2.20    2.20
 -25  -1  -3    0.30    2.00
 -25  -1  -3    3.30    2.00
 -25  -1  -3    1.00    2.40
 -25  -1  -3   -2.20    1.80
 -25   1   3   -0.40    2.00
 -25  -1  -3   -0.50    2.20
 -25   1   3    2.00    2.10
 -25   1  -3    1.30    2.40
 -25   1  -3    1.60    2.10
 -25  -1   3    4.00    1.80
 -25  -1   3   -3.50    2.00
 -25   1  -3    3.60    2.10
 -25   1  -3    0.90    1.90
 -25  -1   3    1.90    2.10
 -25   1  -3    5.20    2.50
 -25  -1   3    3.60    2.40
 -25   1  -3    2.10    2.20
 -25  -1   3    0.20    2.00
 -25  -1   3    2.00    2.00
 -25  -1  -4   41.30    4.50
 -25  -1  -4   39.80    4.20
 -25  -1  -4   34.00    4.90
 -25  -1  -4   34.70    4.60
 -25   1   4   40.30    4.10
 -25   1   4   36.20    4.10
 -25  -1  -4   43.80    3.90
 -25   1   4   31.60    4.60
 -25   1   4   41.30    3.90
 -25   1  -4   37.30    4.00
 -25  -1   4   33.90    4.00
 -25  -1   4   38.20    3.50
 -25  -1   4   41.00    3.90
 -25  -1   4   34.60    4.70
 -25  -1   4   34.00    4.20
 -25   1  -4   29.50    4.70
 -25   1  -4   40.00    4.40
 -25   1  -4   35.50    3.90
 -25   1  -4   38.30    4.80
 -25   1   5    1.90    2.00
 -25  -1  -5    4.70    2.40
 -25  -1  -5    8.30    2.10
 -25  -1  -5    8.20    2.50
 -25   1   5   11.40    2.30
 -25   1   5    0.70    2.00
 -25   1   5    2.90    2.10
 -25  -1  -5    7.50    2.30
 -25  -1  -5    2.40    2.00
 -25  -1   5    4.00    2.10
 -25   1  -5    6.80    2.00
 -25   1  -5    4.90    2.20
 -25   1  -5   13.10    3.70
 -25  -1   5    6.10    1.80
 -25   1  -5    5.30    2.50
 -25  -1   5    4.50    2.00
 -25  -1   5    6.30    2.20
 -25  -1   5    4.10    2.20
 -25   1   6   30.20    4.10
 -25  -1  -6   23.20    4.10
 -25  -1  -6   25.90    3.50
 -25   1   6   26.60    3.60
 -25   1   6   23.90    3.30
 -25   1   6   17.00    3.60
 -25  -1  -6   26.90    4.20
 -25   1  -6   24.50    3.90
 -25  -1   6   18.20    4.00
 -25  -1   6   22.00    3.50
 -25   1  -6   27.70    3.40
 -25  -1   6   26.70    3.00
 -25   1  -6   26.50    4.30
 -25  -1   6   25.40    3.50
 -25  -1   6   23.10    3.60
 -25  -1  -7    1.10    2.30
 -25  -1  -7    1.30    1.80
 -25   1   7    3.30    2.00
 -25   1   7    0.00    1.90
 -25  -1  -7    3.50    2.30
 -25   1  -7    1.10    1.80
 -25  -1   7    3.60    1.90
 -25  -1   7   -0.60    1.50
 -25   1  -7   -0.60    2.20
 -25  -1   7    0.50    1.90
 -25  -1  -8    4.40    1.80
 -25  -1  -8   -0.80    2.10
 -25  -1  -8    1.70    2.20
 -25   1   8    4.40    1.90
 -25   1   8    3.80    1.90
 -25  -1   8    2.90    1.50
 -25   1  -8    2.20    1.70
 -25   1  -8    2.50    2.20
 -25  -1   8    0.30    1.80
 -25  -1   8    2.00    1.90
 -25   1   9   -1.00    1.70
 -25  -1  -9   -1.10    2.00
 -25   1   9   -1.40    1.70
 -25  -1  -9    2.20    1.70
 -25  -1  -9    1.00    2.10
 -25   1  -9    2.70    2.10
 -25  -1   9    1.00    1.80
 -25   1  -9    1.50    1.60
 -25  -1   9    2.30    1.60
 -25   1  10    8.50    1.90
 -25  -1 -10   12.10    2.70
 -25  -1  10    8.60    1.90
 -25   1 -10    9.80    2.60
 -25   1  11   18.90    2.60
 -25  -1 -11   17.30    2.60
 -25  -1  11   16.40    2.70
 -25   1 -11   14.70    2.50
 -25   1  12   31.20    3.00
 -25  -1 -12   33.90    2.80
 -25   1 -12   29.50    2.70
 -25  -1  12   38.40    2.90
 -25  -1 -13    3.70    1.20
 -26  -1   0   -0.90    2.00
 -26  -1   0    1.40    2.30
 -26  -1   0    1.90    2.10
 -26  -1   0    0.60    2.20
 -26   1   0   -0.30    2.00
 -26   1   0    3.40    2.60
 -26  -1   0    3.00    1.70
 -26   1   0    0.40    2.20
 -26  -1   0   -1.60    2.30
 -26   1   0   -0.80    1.70
 -26   1   0    1.30    2.10
 -26   1   0   -0.60    2.10
 -26  -1  -1   17.10    3.10
 -26  -1  -1   16.10    4.20
 -26   1   1   17.50    4.00
 -26   1   1   18.10    3.50
 -26  -1  -1   19.20    4.40
 -26  -1  -1   19.00    3.50
 -26   1   1   20.20    4.10
 -26  -1  -1   19.50    3.60
 -26   1   1   16.70    4.20
 -26   1   1   22.20    3.40
 -26   1   1   17.30    2.90
 -26  -1  -1   13.20    2.80
 -26  -1   1   11.20    2.60
 -26  -1   1   10.70    2.70
 -26  -1   1   12.80    2.60
 -26   1  -1   15.40    2.80
 -26  -1   1   18.70    3.00
 -26  -1   1   17.60    3.60
 -26   1  -1   12.40    2.50
 -26  -1   1   18.70    3.50
 -26   1  -1   23.10    4.20
 -26   1  -1   15.20    4.00
 -26   1  -1   14.70    3.50
 -26  -1  -2    9.80    2.40
 -26  -1  -2   10.50    2.30
 -26   1   2    7.70    2.30
 -26  -1  -2   25.20    4.20
 -26   1   2   10.60    2.60
 -26  -1  -2    8.80    2.60
 -26   1   2   15.70    3.80
 -26   1   2   18.40    3.40
 -26   1   2   12.30    3.30
 -26  -1  -2   14.80    2.80
 -26  -1  -2   16.00    4.30
 -26  -1  -2    9.80    2.40
 -26   1  -2    5.50    2.30
 -26   1  -2    7.50    2.30
 -26  -1   2    7.70    2.40
 -26  -1   2    7.90    2.30
 -26  -1   2    7.20    2.20
 -26  -1   2   12.40    2.70
 -26  -1   2   13.50    2.80
 -26   1  -2    7.20    2.20
 -26   1  -2    8.40    2.50
 -26  -1   2    9.50    2.40
 -26  -1  -3    9.30    2.60
 -26   1   3   -2.30    2.00
 -26   1   3    1.20    2.00
 -26  -1  -3   -0.20    2.30
 -26  -1  -3    1.50    2.10
 -26   1   3    3.20    2.30
 -26  -1  -3    1.30    1.90
 -26   1   3   -0.30    2.00
 -26  -1  -3    2.30    2.40
 -26  -1  -3    3.00    2.10
 -26   1   3    5.50    2.40
 -26   1  -3    1.70    2.20
 -26   1  -3    2.10    2.30
 -26   1  -3    0.50    1.90
 -26   1  -3    4.70    2.10
 -26  -1   3    2.30    2.00
 -26  -1   3    2.60    2.20
 -26   1  -3    0.50    2.00
 -26  -1   3    0.20    2.00
 -26  -1   3    1.30    2.10
 -26  -1   3    2.80    1.70
 -26  -1  -4    3.20    1.90
 -26   1   4   -0.70    2.00
 -26  -1  -4    1.30    2.20
 -26   1   4    4.20    2.30
 -26  -1  -4    4.20    2.50
 -26  -1  -4    4.60    2.40
 -26   1   4    0.90    2.00
 -26  -1  -4    4.70    2.10
 -26   1   4    2.90    2.00
 -26   1  -4    2.50    2.00
 -26   1  -4    2.30    2.30
 -26   1  -4    1.00    2.20
 -26   1  -4    3.10    1.90
 -26   1  -4    2.20    2.40
 -26  -1   4    1.40    2.00
 -26  -1   4    1.20    2.10
 -26  -1   4    3.20    2.00
 -26  -1   4    4.60    1.70
 -26  -1   4    5.60    2.10
 -26   1   5   69.69    5.00
 -26  -1  -5   77.69    5.80
 -26  -1  -5   83.69    5.10
 -26   1   5   74.19    5.40
 -26   1   5   78.09    5.30
 -26  -1  -5   76.19    6.00
 -26   1   5   84.89    5.90
 -26  -1  -5   73.89    5.90
 -26  -1   5   77.69    5.20
 -26   1  -5   77.59    5.10
 -26  -1   5   74.89    5.10
 -26   1  -5   77.99    6.10
 -26  -1   5   72.09    4.70
 -26   1  -5   82.29    5.60
 -26  -1   5   70.59    5.90
 -26  -1   5   81.89    5.30
 -26   1  -5   73.59    5.80
 -26  -1  -6   -0.40    2.20
 -26  -1  -6    2.30    1.80
 -26   1   6    0.10    1.90
 -26   1   6   -3.70    2.00
 -26  -1  -6    2.20    2.30
 -26   1   6    1.10    1.90
 -26   1   6    0.20    1.90
 -26  -1   6    1.50    1.90
 -26   1  -6    1.30    1.80
 -26  -1   6    5.30    2.00
 -26  -1   6    3.20    1.90
 -26   1  -6   -0.30    2.20
 -26  -1   6    2.20    1.50
 -26  -1   6    1.00    1.90
 -26  -1  -7    4.00    1.70
 -26  -1  -7    5.60    2.30
 -26  -1  -7    2.90    2.20
 -26   1   7    0.00    1.80
 -26   1   7    3.50    1.90
 -26  -1   7    2.40    1.80
 -26   1  -7    1.50    2.10
 -26  -1   7    1.20    1.60
 -26  -1   7    0.60    1.90
 -26   1  -7    4.10    1.80
 -26   1   8   -0.50    1.80
 -26  -1  -8    2.30    2.00
 -26   1   8   -0.10    1.70
 -26  -1  -8   -0.70    1.60
 -26  -1  -8   -3.20    2.10
 -26  -1   8    1.40    1.60
 -26  -1   8    0.50    1.80
 -26   1  -8   -0.30    1.60
 -26   1  -8   -2.50    2.00
 -26   1   9    2.90    1.70
 -26  -1  -9    5.10    1.70
 -26   1   9    4.60    1.60
 -26   1  -9    3.60    1.60
 -26   1  -9    5.20    2.00
 -26  -1   9    2.80    1.70
 -26  -1 -10    1.80    1.50
 -26   1  10   -0.30    1.50
 -26   1 -10   -1.90    1.40
 -26  -1  10    0.50    1.50
 -26  -1 -11   37.00    3.00
 -26   1 -11   38.50    3.00
 -26  -1  11   43.20    3.10
 -26  -1 -12   19.70    2.10
 -27   1   0   17.70    4.10
 -27  -1   0   15.00    4.20
 -27  -1   0   14.50    3.40
 -27  -1   0   12.30    2.70
 -27   1   0   10.80    2.60
 -27   1   0   13.90    3.30
 -27  -1   0   13.50    2.80
 -27   1   0   15.30    3.30
 -27  -1   0    8.90    2.70
 -27  -1   0   15.40    3.40
 -27   1   0   17.00    3.90
 -27  -1  -1    7.40    2.60
 -27  -1  -1    8.20    1.90
 -27  -1  -1   11.60    2.40
 -27   1   1    6.10    2.10
 -27   1   1    8.70    2.30
 -27   1   1   10.20    2.50
 -27  -1  -1   15.10    4.20
 -27   1   1    5.30    2.20
 -27  -1  -1    7.20    2.20
 -27   1  -1    9.20    2.40
 -27  -1   1    8.20    2.20
 -27   1  -1    7.40    2.10
 -27  -1   1   11.50    2.60
 -27  -1   1    6.00    2.40
 -27  -1   1    6.50    2.50
 -27   1  -1    6.30    2.40
 -27  -1   1    7.60    2.30
 -27   1  -1    6.40    2.20
 -27  -1   1   10.40    2.30
 -27   1   2    2.00    2.10
 -27  -1  -2   10.30    2.50
 -27  -1  -2    1.30    2.10
 -27   1   2    8.70    2.50
 -27   1   2    2.70    2.00
 -27  -1  -2    2.60    2.20
 -27  -1  -2    2.70    2.00
 -27   1   2    2.20    2.00
 -27   1  -2    1.50    1.90
 -27  -1   2    4.00    2.10
 -27  -1   2    4.60    2.20
 -27  -1   2    4.40    2.00
 -27  -1   2    4.50    2.30
 -27   1  -2    1.90    2.10
 -27   1  -2    5.90    2.20
 -27   1  -2    5.50    2.30
 -27  -1   2    3.60    1.70
 -27  -1  -3   21.90    3.50
 -27  -1  -3   19.00    4.20
 -27   1   3   28.20    3.50
 -27  -1  -3   25.80    3.40
 -27  -1  -3   28.70    4.30
 -27   1   3   25.30    4.00
 -27   1   3   21.90    3.40
 -27  -1   3   20.00    3.80
 -27  -1   3   23.70    3.40
 -27   1  -3   25.20    4.10
 -27  -1   3   19.70    4.20
 -27   1  -3   19.40    4.20
 -27  -1   3   18.40    2.80
 -27   1  -3   26.20    3.50
 -27  -1   3   26.30    3.40
 -27   1   4    8.20    2.10
 -27   1   4    4.80    2.10
 -27  -1  -4   15.40    3.60
 -27  -1  -4    5.60    1.90
 -27   1   4    5.60    2.00
 -27  -1  -4    5.90    2.40
 -27  -1  -4    5.30    2.20
 -27  -1   4    6.30    2.20
 -27  -1   4    3.70    1.60
 -27   1  -4    6.60    2.10
 -27  -1   4    5.00    2.00
 -27  -1   4    9.30    2.10
 -27   1  -4    3.90    2.10
 -27   1  -4    6.40    2.00
 -27  -1   4    6.70    2.20
 -27   1  -4    3.20    2.30
 -27   1   5    8.60    2.10
 -27   1   5   13.70    3.60
 -27  -1  -5    8.40    2.50
 -27   1   5    8.70    2.10
 -27  -1  -5   12.70    3.00
 -27  -1  -5    9.80    2.40
 -27  -1   5   11.40    2.90
 -27  -1   5   10.00    2.30
 -27  -1   5   14.20    3.70
 -27   1  -5    8.50    2.10
 -27   1  -5   13.60    3.70
 -27   1  -5   11.80    2.90
 -27  -1   5    7.80    2.10
 -27  -1   5    9.70    2.30
 -27   1   6   10.60    2.90
 -27   1   6   14.40    3.50
 -27  -1  -6   14.90    3.90
 -27   1   6   17.30    3.10
 -27  -1  -6   14.60    3.40
 -27  -1  -6   15.50    2.90
 -27   1  -6   17.20    3.80
 -27   1  -6   16.70    3.00
 -27  -1   6   18.40    3.50
 -27  -1   6   15.30    3.00
 -27  -1   6   12.10    3.00
 -27  -1  -7   21.70    3.80
 -27   1   7   22.00    3.00
 -27  -1  -7   19.20    2.90
 -27  -1  -7   15.90    3.30
 -27   1   7   19.70    2.90
 -27  -1   7   14.70    2.90
 -27   1  -7   22.50    3.00
 -27   1  -7   19.10    3.70
 -27  -1   7   18.00    2.90
 -27  -1  -8    0.00    1.50
 -27   1   8    3.40    1.60
 -27   1   8    2.60    1.70
 -27  -1   8    0.80    1.50
 -27   1  -8    2.10    2.00
 -27  -1   8   -0.90    1.60
 -27   1  -8    0.70    1.50
 -27   1   9    8.70    2.20
 -27  -1  -9   11.80    2.40
 -27   1   9    8.70    1.70
 -27   1  -9    4.50    1.50
 -27   1  -9    7.80    2.00
 -27  -1   9    9.50    2.40
 -27  -1 -10    2.50    1.30
 -27   1 -10    3.20    1.30
 -27  -1 -11    0.80    1.20
 -28  -1   0    0.50    1.90
 -28   1   0    0.40    1.90
 -28   1   0   -1.80    2.00
 -28  -1   0    2.90    1.60
 -28   1   0    1.80    2.30
 -28  -1   0    2.80    2.10
 -28   1   0   -1.80    1.90
 -28  -1   0    0.60    2.00
 -28  -1  -1   45.40    4.80
 -28   1   1   49.60    4.10
 -28   1   1   43.90    4.10
 -28   1   1   48.40    4.80
 -28  -1  -1   48.20    4.70
 -28   1   1   50.49    4.80
 -28  -1  -1   48.50    4.30
 -28  -1  -1   51.09    4.20
 -28  -1   1   45.90    3.60
 -28   1  -1   54.29    4.20
 -28  -1   1   48.10    4.20
 -28  -1   1   48.80    4.80
 -28  -1   1   52.29    4.20
 -28   1  -1   47.30    4.80
 -28   1  -1   48.80    4.90
 -28   1  -1   53.49    4.20
 -28   1   2   13.50    3.10
 -28  -1  -2    5.10    2.10
 -28  -1  -2    5.40    2.40
 -28  -1  -2    8.40    2.20
 -28   1   2    4.10    2.00
 -28   1   2    2.80    2.10
 -28   1  -2   14.90    3.80
 -28  -1   2    7.10    2.40
 -28  -1   2    2.30    2.00
 -28  -1   2    3.50    2.10
 -28   1  -2    7.40    2.10
 -28  -1   2    7.50    1.70
 -28  -1   2    6.20    2.10
 -28   1  -2    4.60    2.10
 -28   1   3   56.79    4.30
 -28   1   3   58.29    4.40
 -28   1   3   56.39    5.10
 -28  -1  -3   60.59    5.20
 -28  -1  -3   57.49    5.00
 -28  -1   3   55.29    3.80
 -28  -1   3   61.99    5.10
 -28  -1   3   63.09    4.40
 -28   1  -3   54.99    4.90
 -28   1  -3   53.79    4.30
 -28  -1   3   63.99    4.90
 -28  -1   3   56.89    4.30
 -28   1  -3   54.49    5.00
 -28   1   4   17.10    3.50
 -28  -1  -4    7.00    2.40
 -28   1   4    9.60    2.00
 -28   1   4    7.70    2.00
 -28  -1   4    5.30    1.60
 -28   1  -4    8.40    2.40
 -28  -1   4    7.70    2.30
 -28  -1   4   13.20    3.60
 -28  -1   4    5.30    1.90
 -28  -1   4   11.50    2.90
 -28   1  -4    6.50    2.10
 -28   1   5    9.40    2.00
 -28   1   5    7.00    1.90
 -28  -1  -5   10.10    2.50
 -28   1   5    7.80    2.00
 -28   1  -5   10.30    2.40
 -28  -1   5   14.70    2.80
 -28  -1   5   12.40    2.70
 -28  -1  -6    1.10    1.60
 -28   1   6    0.80    1.60
 -28   1   6    0.90    1.60
 -28  -1   6    1.90    1.60
 -28  -1   6   -2.00    1.50
 -28   1  -6   -0.90    2.10
 -28   1   7    4.00    1.60
 -28  -1  -7    4.10    1.60
 -28   1   7    2.80    1.60
 -28  -1   7   -0.70    1.50
 -28   1  -7    1.50    2.10
 -28  -1   7   -0.20    1.60
 -28   1  -7    0.90    1.60
 -28   1   8   -1.80    1.40
 -28  -1  -8   -1.30    1.40
 -28  -1   8   -1.30    1.40
 -28   1  -8    0.50    1.40
 -28  -1  -9    6.30    1.40
 -28   1  -9    7.10    1.50
 -29   1   0   10.80    2.90
 -29  -1   0   14.40    3.10
 -29   1   0    6.90    1.90
 -29  -1   0    5.00    1.90
 -29   1   0   13.30    3.50
 -29   1   1   25.40    3.30
 -29  -1  -1   29.50    3.30
 -29   1   1   24.90    3.80
[truncated: 4,160,360 more chars]
