# Supplementary material for: Adapting (4,4) Networks through Substituent Effects and Conformationally Flexible 3,2’:6’,3”-Terpyridines
Source: Molecules. 2021 Oct 20;26(21):6337. doi: 10.3390/molecules26216337 (PMC8587907; doi:10.3390/molecules26216337)
Supplement: Supplementary file 1 [file molecules-26-06337-s001.zip › supporting information-1434316-proof/ROD149C_0m.cif]

data_rod149c_0m
_audit_creation_date               2020-12-08
_audit_creation_method
;
Olex2 1.3
(compiled 2020.11.12 svn.r5f609507 for OlexSys, GUI svn.r6226)
;
_shelx_SHELXL_version_number       '2018/3'
loop_
  _audit_author_name
  _audit_author_email
  _audit_author_address
 'Rocco, D.' dalila.rocco@unibas.ch
;
University of Basel
Department of Chemistry
Basel
Switzerland
;
 'Prescimone, A.' alessandro.prescimone@unibas.ch
;
University of Basel
Department of Chemistry
Basel
Switzerland
;

_audit_contact_author_address
;
University of Basel
Department of Chemistry
Basel
Switzerland
;
_audit_contact_author_email        alessandro.prescimone@unibas.ch
_audit_contact_author_name         'Prescimone, A.'
_audit_contact_author_phone        ''
_publ_contact_author_id_orcid      https://orcid.org/0000-0002-3631-5210
_publ_section_references
;
Dolomanov, O.V., Bourhis, L.J., Gildea, R.J, Howard, J.A.K. & Puschmann, H.
 (2009), J. Appl. Cryst. 42, 339-341.

Sheldrick, G.M. (2015). Acta Cryst. A71, 3-8.

Sheldrick, G.M. (2015). Acta Cryst. C71, 3-8.
;
_chemical_name_common              ?
_chemical_name_systematic          ?
_chemical_formula_moiety           'C56 H38 Co N8 S2, 4(C H Cl3), 0.3[CHCl3]'
_chemical_formula_sum              'C60.30 H42.30 Cl12.90 Co N8 S2'
_chemical_formula_weight           1459.27
_chemical_melting_point            ?
loop_
  _atom_type_symbol
  _atom_type_description
  _atom_type_scat_dispersion_real
  _atom_type_scat_dispersion_imag
  _atom_type_scat_source
 'C' 'C' 0.0181 0.0091 'International Tables Vol C Tables 4.2.6.8 and 6.1.1.4'
 'Cl' 'Cl' 0.3639 0.7018 'International Tables Vol C Tables 4.2.6.8 and 6.1.1.4'
 'Co' 'Co' -2.3653 3.6143
 'International Tables Vol C Tables 4.2.6.8 and 6.1.1.4'
 'H' 'H' 0.0000 0.0000 'International Tables Vol C Tables 4.2.6.8 and 6.1.1.4'
 'N' 'N' 0.0311 0.0180 'International Tables Vol C Tables 4.2.6.8 and 6.1.1.4'
 'S' 'S' 0.3331 0.5567 'International Tables Vol C Tables 4.2.6.8 and 6.1.1.4'

_shelx_space_group_comment
;
The symmetry employed for this shelxl refinement is uniquely defined
by the following loop, which should always be used as a source of
symmetry information in preference to the above space-group names.
They are only intended as comments.
;
_space_group_crystal_system        'tetragonal'
_space_group_IT_number             130
_space_group_name_H-M_alt          'P 4/n c c'
_space_group_name_Hall             '-P 4a 2ac'
loop_
  _space_group_symop_operation_xyz
 'x, y, z'
 '-x+1/2, -y+1/2, z'
 '-y+1/2, x, z'
 'y, -x+1/2, z'
 '-x, y+1/2, -z+1/2'
 'x+1/2, -y, -z+1/2'
 'y+1/2, x+1/2, -z+1/2'
 '-y, -x, -z+1/2'
 '-x, -y, -z'
 'x-1/2, y-1/2, -z'
 'y-1/2, -x, -z'
 '-y, x-1/2, -z'
 'x, -y-1/2, z-1/2'
 '-x-1/2, y, z-1/2'
 '-y-1/2, -x-1/2, z-1/2'
 'y, x, z-1/2'

_cell_length_a                     25.8136(8)
_cell_length_b                     25.8136(8)
_cell_length_c                     18.8776(6)
_cell_angle_alpha                  90
_cell_angle_beta                   90
_cell_angle_gamma                  90
_cell_volume                       12578.9(9)
_cell_formula_units_Z              8
_cell_measurement_reflns_used      9161
_cell_measurement_temperature      150
_cell_measurement_theta_max        69.798
_cell_measurement_theta_min        4.489
_shelx_estimated_absorpt_T_max     0.495
_shelx_estimated_absorpt_T_min     0.291
_exptl_absorpt_coefficient_mu      8.183
_exptl_absorpt_correction_T_max    0.7533
_exptl_absorpt_correction_T_min    0.4928
_exptl_absorpt_correction_type     multi-scan
_exptl_absorpt_process_details
;
SADABS-2012/1 (Bruker,2012) was used for absorption correction.
wR2(int) was 0.1333 before and 0.0898 after correction.
The Ratio of minimum to maximum transmission is 0.6542.
The \l/2 correction factor is 0.0015.
;
_exptl_absorpt_special_details     ?
_exptl_crystal_colour              pink
_exptl_crystal_colour_primary      pink
_exptl_crystal_density_diffrn      1.541
_exptl_crystal_density_meas        ?
_exptl_crystal_density_method      ?
_exptl_crystal_description         plate
_exptl_crystal_F_000               5907
_exptl_crystal_size_max            0.2
_exptl_crystal_size_mid            0.18
_exptl_crystal_size_min            0.1
_exptl_transmission_factor_max     ?
_exptl_transmission_factor_min     ?
_diffrn_reflns_av_R_equivalents    0.1506
_diffrn_reflns_av_unetI/netI       0.0642
_diffrn_reflns_Laue_measured_fraction_full  0.997
_diffrn_reflns_Laue_measured_fraction_max  0.979
_diffrn_reflns_limit_h_max         30
_diffrn_reflns_limit_h_min         -30
_diffrn_reflns_limit_k_max         30
_diffrn_reflns_limit_k_min         -24
_diffrn_reflns_limit_l_max         23
_diffrn_reflns_limit_l_min         -22
_diffrn_reflns_number              63834
_diffrn_reflns_point_group_measured_fraction_full  0.997
_diffrn_reflns_point_group_measured_fraction_max  0.979
_diffrn_reflns_theta_full          67.679
_diffrn_reflns_theta_max           70.091
_diffrn_reflns_theta_min           2.421
_diffrn_ambient_temperature        150
_diffrn_detector_area_resol_mean   ?
_diffrn_measured_fraction_theta_full  0.997
_diffrn_measured_fraction_theta_max  0.979
_diffrn_measurement_device         Area
_diffrn_measurement_device_type    'Bruker APEX-II CCD'
_diffrn_measurement_method         '\f and \w scans'
_diffrn_radiation_monochromator    graphite
_diffrn_radiation_probe            x-ray
_diffrn_radiation_type             'Cu K\a'
_diffrn_radiation_wavelength       1.54178
_diffrn_source                     ?
_diffrn_source_current             0.6
_diffrn_source_power               0.03
_diffrn_source_voltage             50.0
_diffrn_standards_number           0
_reflns_Friedel_coverage           0.000
_reflns_Friedel_fraction_full      .
_reflns_Friedel_fraction_max       .
_reflns_number_gt                  5020
_reflns_number_total               5852
_reflns_special_details
;
 Reflections were merged by SHELXL according to the crystal
 class for the calculation of statistics and refinement.
 
 Structure factors included contributions from the .fab file.
 
 _reflns_Friedel_fraction is defined as the number of unique
 Friedel pairs measured divided by the number that would be
 possible theoretically, ignoring centric projections and
 systematic absences.
;
_reflns_threshold_expression       'I > 2\s(I)'
_computing_cell_refinement         'SAINT v8.34A (Bruker, 2013)'
_computing_data_collection         'Apex2 (Bruker AXS, 2006)'
_computing_data_reduction          'SAINT v8.34A (Bruker, 2013)'
_computing_molecular_graphics      'Olex2 1.3 (Dolomanov et al., 2009)'
_computing_publication_material    'Olex2 1.3 (Dolomanov et al., 2009)'
_computing_structure_refinement    'SHELXL 2018/3 (Sheldrick, 2015)'
_computing_structure_solution      'SHELXT  (Sheldrick, 2015)'
_refine_diff_density_max           1.038
_refine_diff_density_min           -0.959
_refine_diff_density_rms           0.184
_refine_ls_extinction_coef         .
_refine_ls_extinction_method       none
_refine_ls_goodness_of_fit_ref     1.125
_refine_ls_hydrogen_treatment      constr
_refine_ls_matrix_type             full
_refine_ls_number_parameters       318
_refine_ls_number_reflns           5852
_refine_ls_number_restraints       0
_refine_ls_R_factor_all            0.1963
_refine_ls_R_factor_gt             0.1858
_refine_ls_restrained_S_all        1.125
_refine_ls_shift/su_max            0.000
_refine_ls_shift/su_mean           0.000
_refine_ls_structure_factor_coef   Fsqd
_refine_ls_weighting_details      
 'w=1/[\s^2^(Fo^2^)+(0.0979P)^2^+437.5309P] where P=(Fo^2^+2Fc^2^)/3'
_refine_ls_weighting_scheme        calc
_refine_ls_wR_factor_gt            0.4219
_refine_ls_wR_factor_ref           0.4271
_refine_special_details
;
the structure displays a lot of disorder in the aromatic rings of the tail
of the terpy ligand.
rings have 2 possible orientatios that have been modelled.
EADP restraints have been used in the disordered parts.
Olex2 squeeze routine had been used to find the remaining 0.3 CHCl3
solvent molecules.
All of the formulae and numbers have been adapted to account for this result.

Rint and R1 are high because of the disorder and the weak diffraction at high
angle. This was the best crystal found in the batch.
;
_olex2_refinement_description
;
1. Fixed Uiso
 At 1.2 times of:
  All C(H) groups
2. Uiso/Uaniso restraints and constraints
Uanis(C29) = Uanis(C27) = Uanis(C30) = Uanis(C32) = Uanis(C33) = Uanis(C34) =
Uanis(C35) = Uanis(C36) = Uanis(C37) = Uanis(C31) = Uanis(C28)
Uanis(C16) = Uanis(C17) = Uanis(C18) = Uanis(C19) = Uanis(C20) = Uanis(C21) =
Uanis(C22) = Uanis(C23) = Uanis(C24) = Uanis(C25) = Uanis(C26)
3. Others
 Fixed Sof: C16(0.5) H16(0.5) C17(0.5) H17(0.5) C18(0.5) C19(0.5) H19(0.5)
 C20(0.5) H20(0.5) C27(0.5) H27(0.5) C30(0.5) C31(0.5) H31(0.5) C29(0.5)
 H30(0.5) C32(0.6) C33(0.6) H33(0.6) C34(0.6) H34(0.6) C35(0.6) H35(0.6)
 C36(0.6) H36(0.6) C37(0.6) H37(0.6) C28(0.5) H28(0.5) C21(0.4) C22(0.4)
 H22(0.4) C23(0.4) H23(0.4) C24(0.4) H24(0.4) C25(0.4) H25(0.4) C26(0.4)
 H26(0.4)
4.a Riding coordinates:
 C29(H30)
4.b Ternary CH refined with riding coordinates:
 C40(H40), C39(H39)
4.c Aromatic/amide H refined with riding coordinates:
 C8(H8), C14(H14), C11(H11), C16(H16), C17(H17), C19(H19), C20(H20), C38(H38),
 C1(H1), C13(H13), C12(H12), C6(H6), C2(H2), C3(H3), C27(H27), C31(H31),
 C33(H33), C34(H34), C35(H35), C36(H36), C37(H37), C28(H28), C22(H22), C23(H23),
  C24(H24), C25(H25), C26(H26)
4.d Fitted hexagon refined as free rotating group:
 C15(C16,C17,C18,C19,C20), C32(C33,C34,C35,C36,C37), C21(C22,C23,C24,C25,C26)
;
_atom_sites_solution_hydrogens     mixed
_atom_sites_solution_primary       dual
_atom_sites_solution_secondary     ?
loop_
  _atom_site_label
  _atom_site_type_symbol
  _atom_site_fract_x
  _atom_site_fract_y
  _atom_site_fract_z
  _atom_site_U_iso_or_equiv
  _atom_site_adp_type
  _atom_site_occupancy
  _atom_site_site_symmetry_order
  _atom_site_calc_flag
  _atom_site_refinement_flags_posn
  _atom_site_refinement_flags_adp
  _atom_site_refinement_flags_occupancy
  _atom_site_disorder_assembly
  _atom_site_disorder_group
 Co1 Co 0.07076(7) 0.57076(7) 0.750000 0.0235(6) Uani 1 2 d S T P . .
 Cl1 Cl 0.40438(17) 0.58518(17) 0.65893(19) 0.0568(11) Uani 1 1 d . . . . .
 Cl4 Cl 0.44754(17) 0.50719(18) 0.5648(2) 0.0599(11) Uani 1 1 d . . . . .
 S1 S -0.0191(2) 0.6356(2) 0.9549(2) 0.0732(17) Uani 1 1 d . . . . .
 Cl6 Cl 0.2206(2) 0.6068(2) 0.5707(3) 0.0794(15) Uani 1 1 d . . . . .
 Cl3 Cl 0.3721(3) 0.5777(3) 0.5137(2) 0.118(3) Uani 1 1 d . . . . .
 Cl2 Cl 0.2950(3) 0.6885(3) 0.5565(4) 0.103(2) Uani 1 1 d . . . . .
 Cl5 Cl 0.2468(4) 0.6704(3) 0.6909(4) 0.138(3) Uani 1 1 d . . . . .
 N4 N 0.0424(4) 0.5956(4) 0.8466(5) 0.031(2) Uani 1 1 d . . . . .
 N3 N 0.4933(4) 0.4340(4) 0.7935(5) 0.031(2) Uani 1 1 d . . . . .
 N1 N 0.1520(4) 0.5746(5) 0.7838(6) 0.038(3) Uani 1 1 d . . . . .
 N2 N 0.3203(4) 0.4991(5) 0.7732(7) 0.049(3) Uani 1 1 d . . . . .
 C8 C 0.3525(5) 0.4524(5) 0.6738(7) 0.031(3) Uani 1 1 d . . . . .
 H8 H 0.378313 0.430300 0.654445 0.038 Uiso 1 1 calc R U . . .
 C5 C 0.2796(5) 0.5117(7) 0.7358(8) 0.047(4) Uani 1 1 d . . . . .
 C7 C 0.3098(4) 0.4660(6) 0.6327(7) 0.036(3) Uani 1 1 d . . . . .
 C10 C 0.4022(5) 0.4554(5) 0.7863(7) 0.033(3) Uani 1 1 d . . . . .
 C14 C 0.4877(6) 0.4226(6) 0.8646(7) 0.046(4) Uani 1 1 d . . . . .
 H14 H 0.516491 0.411055 0.891566 0.055 Uiso 1 1 calc R U . . .
 C41 C 0.0169(5) 0.6115(5) 0.8915(6) 0.031(3) Uani 1 1 d . . . . .
 C11 C 0.4506(5) 0.4495(5) 0.7572(6) 0.028(2) Uani 1 1 d . . . . .
 H11 H 0.454547 0.456717 0.708193 0.033 Uiso 1 1 calc R U . . .
 C9 C 0.3578(5) 0.4705(5) 0.7420(7) 0.037(3) Uani 1 1 d . . . . .
 C15 C 0.3030(5) 0.4458(6) 0.5574(6) 0.042(3) Uani 1 1 d G . . . .
 C16 C 0.3206(8) 0.3970(6) 0.5377(9) 0.057(3) Uani 0.5 1 d G . P A 2
 H16 H 0.336841 0.375174 0.571559 0.069 Uiso 0.5 1 calc R U P A 2
 C17 C 0.3143(10) 0.3800(7) 0.4683(11) 0.057(3) Uani 0.5 1 d G . P A 2
 H17 H 0.326268 0.346647 0.454793 0.069 Uiso 0.5 1 calc R U P A 2
 C18 C 0.2905(10) 0.4119(10) 0.4187(8) 0.057(3) Uani 0.5 1 d G . P A 2
 C19 C 0.2729(10) 0.4607(9) 0.4384(8) 0.057(3) Uani 0.5 1 d G . P A 2
 H19 H 0.256660 0.482497 0.404518 0.069 Uiso 0.5 1 calc R U P A 2
 C20 C 0.2792(7) 0.4777(6) 0.5078(9) 0.057(3) Uani 0.5 1 d G . P A 2
 H20 H 0.267233 0.511025 0.521284 0.069 Uiso 0.5 1 calc R U P A 2
 C4 C 0.2412(6) 0.5454(7) 0.7737(8) 0.054(4) Uani 1 1 d . . . . .
 C38 C 0.1894(5) 0.5459(6) 0.7521(8) 0.044(4) Uani 1 1 d . . . . .
 H38 H 0.179828 0.524806 0.712922 0.053 Uiso 1 1 calc R U . . .
 C1 C 0.1666(5) 0.6036(6) 0.8390(8) 0.041(3) Uani 1 1 d . . . . .
 H1 H 0.141022 0.622856 0.863663 0.050 Uiso 1 1 calc R U . . .
 C13 C 0.4392(6) 0.4284(8) 0.8961(6) 0.064(6) Uani 1 1 d . . . . .
 H13 H 0.435407 0.421265 0.945249 0.077 Uiso 1 1 calc R U . . .
 C12 C 0.3969(6) 0.4440(7) 0.8579(8) 0.054(4) Uani 1 1 d . . . . .
 H12 H 0.364071 0.447121 0.880214 0.065 Uiso 1 1 calc R U . . .
 C6 C 0.2739(5) 0.4963(6) 0.6675(8) 0.045(4) Uani 1 1 d . . . . .
 H6 H 0.243734 0.506811 0.642466 0.054 Uiso 1 1 calc R U . . .
 C2 C 0.2175(6) 0.6067(8) 0.8615(10) 0.064(5) Uani 1 1 d . . . . .
 H2 H 0.226520 0.629377 0.899142 0.077 Uiso 1 1 calc R U . . .
 C3 C 0.2551(6) 0.5768(8) 0.8295(10) 0.069(6) Uani 1 1 d . . . . .
 H3 H 0.289899 0.577803 0.845755 0.083 Uiso 1 1 calc R U . . .
 C40 C 0.4256(6) 0.5708(9) 0.5722(9) 0.066(6) Uani 1 1 d . . . . .
 H40 H 0.453787 0.595321 0.558152 0.079 Uiso 1 1 calc R U . . .
 C27 C 0.3341(17) 0.4079(15) 0.542(2) 0.067(3) Uani 0.5 1 d . . P A 1
 H27 H 0.358237 0.398418 0.577932 0.081 Uiso 0.5 1 calc R U P A 1
 C30 C 0.2688(17) 0.4394(15) 0.442(2) 0.067(3) Uani 0.5 1 d . . P A 1
 C31 C 0.2696(16) 0.4584(15) 0.514(2) 0.067(3) Uani 0.5 1 d . . P A 1
 H31 H 0.243189 0.481790 0.528467 0.081 Uiso 0.5 1 calc R U P A 1
 C29 C 0.3032(18) 0.3988(16) 0.429(2) 0.067(3) Uani 0.5 1 d . . P A 1
 H30 H 0.248796 0.457229 0.406581 0.081 Uiso 0.5 1 d R U P A 1
 C32 C 0.3078(9) 0.3784(7) 0.3518(8) 0.067(3) Uani 0.6 1 d G . P A 1
 C33 C 0.3189(9) 0.3267(7) 0.3382(9) 0.067(3) Uani 0.6 1 d G . P A 1
 H33 H 0.320986 0.302630 0.376208 0.081 Uiso 0.6 1 calc R U P A 1
 C34 C 0.3269(8) 0.3101(6) 0.2690(10) 0.067(3) Uani 0.6 1 d G . P A 1
 H34 H 0.334511 0.274719 0.259733 0.081 Uiso 0.6 1 calc R U P A 1
 C35 C 0.3238(9) 0.3452(8) 0.2134(8) 0.067(3) Uani 0.6 1 d G . P A 1
 H35 H 0.329339 0.333918 0.166126 0.081 Uiso 0.6 1 calc R U P A 1
 C36 C 0.3127(10) 0.3970(7) 0.2270(10) 0.067(3) Uani 0.6 1 d G . P A 1
 H36 H 0.310642 0.421028 0.188994 0.081 Uiso 0.6 1 calc R U P A 1
 C37 C 0.3047(9) 0.4136(6) 0.2962(11) 0.067(3) Uani 0.6 1 d G . P A 1
 H37 H 0.297117 0.448939 0.305469 0.081 Uiso 0.6 1 calc R U P A 1
 C28 C 0.3360(16) 0.3795(15) 0.479(2) 0.067(3) Uani 0.5 1 d . . P A 1
 H28 H 0.357590 0.350146 0.472356 0.081 Uiso 0.5 1 calc R U P A 1
 C39 C 0.2709(9) 0.6405(9) 0.6154(11) 0.080(6) Uani 1 1 d . . . . .
 H39 H 0.299306 0.615921 0.628473 0.096 Uiso 1 1 calc R U . . .
 C21 C 0.2829(10) 0.3989(11) 0.3380(11) 0.057(3) Uani 0.4 1 d G . P A 2
 C22 C 0.3171(10) 0.4170(11) 0.2868(15) 0.057(3) Uani 0.4 1 d G . P A 2
 H22 H 0.344565 0.439554 0.299890 0.069 Uiso 0.4 1 calc R U P A 2
 C23 C 0.3110(11) 0.4023(12) 0.2165(13) 0.057(3) Uani 0.4 1 d G . P A 2
 H23 H 0.334403 0.414665 0.181510 0.069 Uiso 0.4 1 calc R U P A 2
 C24 C 0.2708(11) 0.3693(12) 0.1973(10) 0.057(3) Uani 0.4 1 d G . P A 2
 H24 H 0.266681 0.359207 0.149284 0.069 Uiso 0.4 1 calc R U P A 2
 C25 C 0.2366(10) 0.3512(11) 0.2485(13) 0.057(3) Uani 0.4 1 d G . P A 2
 H25 H 0.209119 0.328638 0.235437 0.069 Uiso 0.4 1 calc R U P A 2
 C26 C 0.2426(10) 0.3659(11) 0.3188(12) 0.057(3) Uani 0.4 1 d G . P A 2
 H26 H 0.219279 0.353527 0.353817 0.069 Uiso 0.4 1 calc R U P A 2

loop_
  _atom_site_aniso_label
  _atom_site_aniso_U_11
  _atom_site_aniso_U_22
  _atom_site_aniso_U_33
  _atom_site_aniso_U_23
  _atom_site_aniso_U_13
  _atom_site_aniso_U_12
 Co1 0.0227(8) 0.0227(8) 0.0251(13) -0.0081(8) 0.0081(8) -0.0086(11)
 Cl1 0.072(3) 0.063(2) 0.0353(18) -0.0072(17) 0.0004(17) -0.015(2)
 Cl4 0.057(2) 0.077(3) 0.046(2) -0.0031(19) 0.0116(18) 0.000(2)
 S1 0.103(4) 0.084(3) 0.0324(18) 0.015(2) 0.034(2) 0.058(3)
 Cl6 0.066(3) 0.083(3) 0.089(3) -0.022(3) 0.012(3) -0.010(3)
 Cl3 0.102(4) 0.215(8) 0.037(2) -0.015(3) -0.010(2) 0.085(5)
 Cl2 0.092(4) 0.096(4) 0.122(5) -0.009(4) 0.010(4) -0.028(3)
 Cl5 0.173(8) 0.131(6) 0.110(5) -0.056(5) 0.038(5) -0.055(6)
 N4 0.042(6) 0.022(5) 0.028(5) -0.008(4) 0.011(5) -0.005(4)
 N3 0.042(6) 0.025(5) 0.026(5) 0.002(4) 0.005(5) 0.005(4)
 N1 0.017(5) 0.055(7) 0.043(6) -0.019(5) 0.001(4) 0.000(5)
 N2 0.021(6) 0.068(9) 0.056(7) -0.027(7) 0.015(5) -0.011(6)
 C8 0.020(6) 0.031(6) 0.043(7) -0.003(5) 0.008(5) 0.002(5)
 C5 0.021(7) 0.068(10) 0.052(9) -0.014(8) 0.006(6) 0.009(7)
 C7 0.015(6) 0.056(9) 0.037(7) -0.009(6) 0.007(5) -0.004(6)
 C10 0.029(6) 0.028(6) 0.042(7) -0.014(5) 0.019(5) -0.014(5)
 C14 0.052(9) 0.060(10) 0.025(6) 0.009(6) -0.013(6) -0.012(7)
 C41 0.042(7) 0.020(6) 0.032(6) 0.008(5) 0.009(6) -0.007(5)
 C11 0.037(7) 0.027(6) 0.020(5) 0.001(5) 0.001(5) 0.003(5)
 C9 0.023(6) 0.038(7) 0.049(8) -0.015(6) 0.013(6) -0.011(5)
 C15 0.020(6) 0.065(10) 0.042(7) -0.015(7) 0.010(5) -0.005(6)
 C16 0.052(7) 0.066(8) 0.054(7) -0.024(6) -0.011(5) -0.008(6)
 C17 0.052(7) 0.066(8) 0.054(7) -0.024(6) -0.011(5) -0.008(6)
 C18 0.052(7) 0.066(8) 0.054(7) -0.024(6) -0.011(5) -0.008(6)
 C19 0.052(7) 0.066(8) 0.054(7) -0.024(6) -0.011(5) -0.008(6)
 C20 0.052(7) 0.066(8) 0.054(7) -0.024(6) -0.011(5) -0.008(6)
 C4 0.035(8) 0.070(11) 0.055(9) -0.031(8) 0.016(7) -0.009(7)
 C38 0.027(7) 0.061(9) 0.045(7) -0.036(7) 0.006(6) -0.005(6)
 C1 0.022(6) 0.051(8) 0.050(8) -0.032(7) 0.007(6) 0.004(6)
 C13 0.045(9) 0.134(17) 0.013(6) 0.013(8) 0.007(6) -0.042(10)
 C12 0.053(9) 0.069(11) 0.040(8) -0.028(8) 0.001(7) -0.021(8)
 C6 0.023(6) 0.055(9) 0.057(9) -0.022(7) 0.009(6) 0.001(6)
 C2 0.041(9) 0.085(13) 0.066(11) -0.048(10) -0.005(8) -0.007(9)
 C3 0.021(7) 0.101(14) 0.086(12) -0.059(11) 0.003(8) 0.002(8)
 C40 0.029(8) 0.119(17) 0.049(9) 0.033(10) 0.003(7) 0.008(9)
 C27 0.077(7) 0.057(6) 0.069(7) -0.027(5) -0.010(6) 0.002(5)
 C30 0.077(7) 0.057(6) 0.069(7) -0.027(5) -0.010(6) 0.002(5)
 C31 0.077(7) 0.057(6) 0.069(7) -0.027(5) -0.010(6) 0.002(5)
 C29 0.077(7) 0.057(6) 0.069(7) -0.027(5) -0.010(6) 0.002(5)
 C32 0.077(7) 0.057(6) 0.069(7) -0.027(5) -0.010(6) 0.002(5)
 C33 0.077(7) 0.057(6) 0.069(7) -0.027(5) -0.010(6) 0.002(5)
 C34 0.077(7) 0.057(6) 0.069(7) -0.027(5) -0.010(6) 0.002(5)
 C35 0.077(7) 0.057(6) 0.069(7) -0.027(5) -0.010(6) 0.002(5)
 C36 0.077(7) 0.057(6) 0.069(7) -0.027(5) -0.010(6) 0.002(5)
 C37 0.077(7) 0.057(6) 0.069(7) -0.027(5) -0.010(6) 0.002(5)
 C28 0.077(7) 0.057(6) 0.069(7) -0.027(5) -0.010(6) 0.002(5)
 C39 0.081(14) 0.081(14) 0.079(14) -0.016(11) 0.012(11) -0.007(11)
 C21 0.052(7) 0.066(8) 0.054(7) -0.024(6) -0.011(5) -0.008(6)
 C22 0.052(7) 0.066(8) 0.054(7) -0.024(6) -0.011(5) -0.008(6)
 C23 0.052(7) 0.066(8) 0.054(7) -0.024(6) -0.011(5) -0.008(6)
 C24 0.052(7) 0.066(8) 0.054(7) -0.024(6) -0.011(5) -0.008(6)
 C25 0.052(7) 0.066(8) 0.054(7) -0.024(6) -0.011(5) -0.008(6)
 C26 0.052(7) 0.066(8) 0.054(7) -0.024(6) -0.011(5) -0.008(6)

_geom_special_details
;
 All esds (except the esd in the dihedral angle between two l.s. planes)
 are estimated using the full covariance matrix.  The cell esds are taken
 into account individually in the estimation of esds in distances, angles
 and torsion angles; correlations between esds in cell parameters are only
 used when they are defined by crystal symmetry.  An approximate (isotropic)
 treatment of cell esds is used for estimating esds involving l.s. planes.
;
loop_
  _geom_bond_atom_site_label_1
  _geom_bond_atom_site_label_2
  _geom_bond_distance
  _geom_bond_site_symmetry_2
  _geom_bond_publ_flag
 Co1 N4 2.067(9) . ?
 Co1 N4 2.067(9) 7_456 ?
 Co1 N3 2.166(11) 6_466 ?
 Co1 N3 2.166(11) 3 ?
 Co1 N1 2.193(10) 7_456 ?
 Co1 N1 2.193(10) . ?
 Cl1 C40 1.766(18) . ?
 Cl4 C40 1.74(2) . ?
 S1 C41 1.639(13) . ?
 Cl6 C39 1.78(2) . ?
 Cl3 C40 1.775(17) . ?
 Cl2 C39 1.78(2) . ?
 Cl5 C39 1.74(2) . ?
 N4 C41 1.148(15) . ?
 N3 C14 1.381(16) . ?
 N3 C11 1.356(16) . ?
 N1 C38 1.357(16) . ?
 N1 C1 1.337(16) . ?
 N2 C5 1.307(19) . ?
 N2 C9 1.352(17) . ?
 C8 H8 0.9500 . ?
 C8 C7 1.391(18) . ?
 C8 C9 1.376(18) . ?
 C5 C4 1.500(19) . ?
 C5 C6 1.36(2) . ?
 C7 C15 1.525(16) . ?
 C7 C6 1.380(18) . ?
 C10 C11 1.374(17) . ?
 C10 C9 1.47(2) . ?
 C10 C12 1.39(2) . ?
 C14 H14 0.9500 . ?
 C14 C13 1.39(2) . ?
 C11 H11 0.9500 . ?
 C15 C16 1.3900 . ?
 C15 C20 1.3900 . ?
 C15 C27 1.30(4) . ?
 C15 C31 1.23(4) . ?
 C16 H16 0.9500 . ?
 C16 C17 1.3900 . ?
 C17 H17 0.9500 . ?
 C17 C18 1.3900 . ?
 C18 C19 1.3900 . ?
 C18 C21 1.57(2) . ?
 C19 H19 0.9500 . ?
 C19 C20 1.3900 . ?
 C20 H20 0.9500 . ?
 C4 C38 1.40(2) . ?
 C4 C3 1.38(2) . ?
 C38 H38 0.9500 . ?
 C1 H1 0.9500 . ?
 C1 C2 1.38(2) . ?
 C13 H13 0.9500 . ?
 C13 C12 1.37(2) . ?
 C12 H12 0.9500 . ?
 C6 H6 0.9500 . ?
 C2 H2 0.9500 . ?
 C2 C3 1.38(2) . ?
 C3 H3 0.9500 . ?
 C40 H40 1.0000 . ?
 C27 H27 0.9500 . ?
 C27 C28 1.40(5) . ?
 C30 C31 1.44(5) . ?
 C30 C29 1.40(5) . ?
 C30 H30 0.9684 . ?
 C31 H31 0.9500 . ?
 C29 C32 1.55(4) . ?
 C29 C28 1.37(6) . ?
 C32 C33 1.3900 . ?
 C32 C37 1.3900 . ?
 C33 H33 0.9500 . ?
 C33 C34 1.3900 . ?
 C34 H34 0.9500 . ?
 C34 C35 1.3900 . ?
 C35 H35 0.9500 . ?
 C35 C36 1.3900 . ?
 C36 H36 0.9500 . ?
 C36 C37 1.3900 . ?
 C37 H37 0.9500 . ?
 C28 H28 0.9500 . ?
 C39 H39 1.0000 . ?
 C21 C22 1.3900 . ?
 C21 C26 1.3900 . ?
 C22 H22 0.9500 . ?
 C22 C23 1.3900 . ?
 C23 H23 0.9500 . ?
 C23 C24 1.3900 . ?
 C24 H24 0.9500 . ?
 C24 C25 1.3900 . ?
 C25 H25 0.9500 . ?
 C25 C26 1.3900 . ?
 C26 H26 0.9500 . ?

loop_
  _geom_angle_atom_site_label_1
  _geom_angle_atom_site_label_2
  _geom_angle_atom_site_label_3
  _geom_angle
  _geom_angle_site_symmetry_1
  _geom_angle_site_symmetry_3
  _geom_angle_publ_flag
 N4 Co1 N4 176.4(6) . 7_456 ?
 N4 Co1 N3 91.4(4) 7_456 3 ?
 N4 Co1 N3 86.1(4) . 3 ?
 N4 Co1 N3 86.1(4) 7_456 6_466 ?
 N4 Co1 N3 91.4(4) . 6_466 ?
 N4 Co1 N1 88.6(4) . 7_456 ?
 N4 Co1 N1 93.9(4) . . ?
 N4 Co1 N1 88.6(4) 7_456 . ?
 N4 Co1 N1 93.9(4) 7_456 7_456 ?
 N3 Co1 N3 92.2(5) 6_466 3 ?
 N3 Co1 N1 174.6(4) 3 7_456 ?
 N3 Co1 N1 89.2(4) 6_466 7_456 ?
 N3 Co1 N1 89.2(4) 3 . ?
 N3 Co1 N1 174.6(4) 6_466 . ?
 N1 Co1 N1 90.0(7) 7_456 . ?
 C41 N4 Co1 164.7(11) . . ?
 C14 N3 Co1 116.9(9) . 4 ?
 C11 N3 Co1 125.1(8) . 4 ?
 C11 N3 C14 117.9(11) . . ?
 C38 N1 Co1 121.8(9) . . ?
 C1 N1 Co1 121.5(8) . . ?
 C1 N1 C38 116.6(11) . . ?
 C5 N2 C9 118.4(12) . . ?
 C7 C8 H8 119.5 . . ?
 C9 C8 H8 119.5 . . ?
 C9 C8 C7 120.9(12) . . ?
 N2 C5 C4 114.8(13) . . ?
 N2 C5 C6 121.8(13) . . ?
 C6 C5 C4 123.4(14) . . ?
 C8 C7 C15 121.6(11) . . ?
 C6 C7 C8 114.3(12) . . ?
 C6 C7 C15 124.0(12) . . ?
 C11 C10 C9 120.8(12) . . ?
 C11 C10 C12 117.0(14) . . ?
 C12 C10 C9 122.2(12) . . ?
 N3 C14 H14 120.4 . . ?
 N3 C14 C13 119.1(13) . . ?
 C13 C14 H14 120.4 . . ?
 N4 C41 S1 178.6(11) . . ?
 N3 C11 C10 124.7(11) . . ?
 N3 C11 H11 117.6 . . ?
 C10 C11 H11 117.6 . . ?
 N2 C9 C8 121.5(13) . . ?
 N2 C9 C10 117.0(12) . . ?
 C8 C9 C10 121.3(11) . . ?
 C16 C15 C7 121.5(11) . . ?
 C16 C15 C20 120.0 . . ?
 C20 C15 C7 118.5(11) . . ?
 C27 C15 C7 113(2) . . ?
 C31 C15 C7 128(2) . . ?
 C31 C15 C27 119(3) . . ?
 C15 C16 H16 120.0 . . ?
 C15 C16 C17 120.0 . . ?
 C17 C16 H16 120.0 . . ?
 C16 C17 H17 120.0 . . ?
 C18 C17 C16 120.0 . . ?
 C18 C17 H17 120.0 . . ?
 C17 C18 C21 125.6(19) . . ?
 C19 C18 C17 120.0 . . ?
 C19 C18 C21 114.4(19) . . ?
 C18 C19 H19 120.0 . . ?
 C18 C19 C20 120.0 . . ?
 C20 C19 H19 120.0 . . ?
 C15 C20 H20 120.0 . . ?
 C19 C20 C15 120.0 . . ?
 C19 C20 H20 120.0 . . ?
 C38 C4 C5 119.9(13) . . ?
 C3 C4 C5 122.2(14) . . ?
 C3 C4 C38 117.9(13) . . ?
 N1 C38 C4 123.8(12) . . ?
 N1 C38 H38 118.1 . . ?
 C4 C38 H38 118.1 . . ?
 N1 C1 H1 118.6 . . ?
 N1 C1 C2 122.8(12) . . ?
 C2 C1 H1 118.6 . . ?
 C14 C13 H13 119.3 . . ?
 C12 C13 C14 121.4(12) . . ?
 C12 C13 H13 119.3 . . ?
 C10 C12 H12 120.1 . . ?
 C13 C12 C10 119.8(14) . . ?
 C13 C12 H12 120.1 . . ?
 C5 C6 C7 123.0(14) . . ?
 C5 C6 H6 118.5 . . ?
 C7 C6 H6 118.5 . . ?
 C1 C2 H2 120.0 . . ?
 C3 C2 C1 120.1(14) . . ?
 C3 C2 H2 120.0 . . ?
 C4 C3 C2 118.8(15) . . ?
 C4 C3 H3 120.6 . . ?
 C2 C3 H3 120.6 . . ?
 Cl1 C40 Cl3 108.3(9) . . ?
 Cl1 C40 H40 109.8 . . ?
 Cl4 C40 Cl1 111.9(9) . . ?
 Cl4 C40 Cl3 107.3(12) . . ?
 Cl4 C40 H40 109.8 . . ?
 Cl3 C40 H40 109.8 . . ?
 C15 C27 H27 116.4 . . ?
 C15 C27 C28 127(4) . . ?
 C28 C27 H27 116.4 . . ?
 C31 C30 H30 120.1 . . ?
 C29 C30 C31 115(4) . . ?
 C29 C30 H30 124.5 . . ?
 C15 C31 C30 123(4) . . ?
 C15 C31 H31 118.6 . . ?
 C30 C31 H31 118.6 . . ?
 C30 C29 C32 118(3) . . ?
 C28 C29 C30 122(3) . . ?
 C28 C29 C32 119(3) . . ?
 C33 C32 C29 121(2) . . ?
 C33 C32 C37 120.0 . . ?
 C37 C32 C29 119(2) . . ?
 C32 C33 H33 120.0 . . ?
 C32 C33 C34 120.0 . . ?
 C34 C33 H33 120.0 . . ?
 C33 C34 H34 120.0 . . ?
 C33 C34 C35 120.0 . . ?
 C35 C34 H34 120.0 . . ?
 C34 C35 H35 120.0 . . ?
 C34 C35 C36 120.0 . . ?
 C36 C35 H35 120.0 . . ?
 C35 C36 H36 120.0 . . ?
 C37 C36 C35 120.0 . . ?
 C37 C36 H36 120.0 . . ?
 C32 C37 H37 120.0 . . ?
 C36 C37 C32 120.0 . . ?
 C36 C37 H37 120.0 . . ?
 C27 C28 H28 123.8 . . ?
 C29 C28 C27 112(4) . . ?
 C29 C28 H28 123.8 . . ?
 Cl6 C39 Cl2 107.5(12) . . ?
 Cl6 C39 H39 110.0 . . ?
 Cl2 C39 H39 110.0 . . ?
 Cl5 C39 Cl6 110.2(12) . . ?
 Cl5 C39 Cl2 109.2(13) . . ?
 Cl5 C39 H39 110.0 . . ?
 C22 C21 C18 121.5(19) . . ?
 C22 C21 C26 120.0 . . ?
 C26 C21 C18 118.4(19) . . ?
 C21 C22 H22 120.0 . . ?
 C21 C22 C23 120.0 . . ?
 C23 C22 H22 120.0 . . ?
 C22 C23 H23 120.0 . . ?
 C24 C23 C22 120.0 . . ?
 C24 C23 H23 120.0 . . ?
 C23 C24 H24 120.0 . . ?
 C23 C24 C25 120.0 . . ?
 C25 C24 H24 120.0 . . ?
 C24 C25 H25 120.0 . . ?
 C26 C25 C24 120.0 . . ?
 C26 C25 H25 120.0 . . ?
 C21 C26 H26 120.0 . . ?
 C25 C26 C21 120.0 . . ?
 C25 C26 H26 120.0 . . ?

loop_
  _geom_torsion_atom_site_label_1
  _geom_torsion_atom_site_label_2
  _geom_torsion_atom_site_label_3
  _geom_torsion_atom_site_label_4
  _geom_torsion
  _geom_torsion_site_symmetry_1
  _geom_torsion_site_symmetry_2
  _geom_torsion_site_symmetry_3
  _geom_torsion_site_symmetry_4
  _geom_torsion_publ_flag
 Co1 N3 C14 C13 175.9(12) 4 . . . ?
 Co1 N3 C11 C10 -175.9(9) 4 . . . ?
 Co1 N1 C38 C4 -177.3(13) . . . . ?
 Co1 N1 C1 C2 179.9(14) . . . . ?
 N3 C14 C13 C12 1(3) . . . . ?
 N1 C1 C2 C3 -4(3) . . . . ?
 N2 C5 C4 C38 -156.0(16) . . . . ?
 N2 C5 C4 C3 24(3) . . . . ?
 N2 C5 C6 C7 1(3) . . . . ?
 C8 C7 C15 C16 32.7(18) . . . . ?
 C8 C7 C15 C20 -146.5(14) . . . . ?
 C8 C7 C15 C27 13(3) . . . . ?
 C8 C7 C15 C31 -173(3) . . . . ?
 C8 C7 C6 C5 0(2) . . . . ?
 C5 N2 C9 C8 -4(2) . . . . ?
 C5 N2 C9 C10 -177.9(13) . . . . ?
 C5 C4 C38 N1 179.1(16) . . . . ?
 C5 C4 C3 C2 180.0(19) . . . . ?
 C7 C8 C9 N2 5(2) . . . . ?
 C7 C8 C9 C10 178.6(12) . . . . ?
 C7 C15 C16 C17 -179.2(13) . . . . ?
 C7 C15 C20 C19 179.2(12) . . . . ?
 C7 C15 C27 C28 177(4) . . . . ?
 C7 C15 C31 C30 176(3) . . . . ?
 C14 N3 C11 C10 1.0(19) . . . . ?
 C14 C13 C12 C10 -1(3) . . . . ?
 C11 N3 C14 C13 -1(2) . . . . ?
 C11 C10 C9 N2 -148.6(13) . . . . ?
 C11 C10 C9 C8 37.1(18) . . . . ?
 C11 C10 C12 C13 1(2) . . . . ?
 C9 N2 C5 C4 -177.3(14) . . . . ?
 C9 N2 C5 C6 1(2) . . . . ?
 C9 C8 C7 C15 -179.3(12) . . . . ?
 C9 C8 C7 C6 -2.7(19) . . . . ?
 C9 C10 C11 N3 -177.7(11) . . . . ?
 C9 C10 C12 C13 177.7(15) . . . . ?
 C15 C7 C6 C5 176.7(15) . . . . ?
 C15 C16 C17 C18 0.0 . . . . ?
 C15 C27 C28 C29 6(6) . . . . ?
 C16 C15 C20 C19 0.0 . . . . ?
 C16 C17 C18 C19 0.0 . . . . ?
 C16 C17 C18 C21 177(2) . . . . ?
 C17 C18 C19 C20 0.0 . . . . ?
 C17 C18 C21 C22 -97(2) . . . . ?
 C17 C18 C21 C26 79(2) . . . . ?
 C18 C19 C20 C15 0.0 . . . . ?
 C18 C21 C22 C23 176(3) . . . . ?
 C18 C21 C26 C25 -176(3) . . . . ?
 C19 C18 C21 C22 80(2) . . . . ?
 C19 C18 C21 C26 -103(2) . . . . ?
 C20 C15 C16 C17 0.0 . . . . ?
 C4 C5 C6 C7 178.9(15) . . . . ?
 C38 N1 C1 C2 3(2) . . . . ?
 C38 C4 C3 C2 0(3) . . . . ?
 C1 N1 C38 C4 0(2) . . . . ?
 C1 C2 C3 C4 2(3) . . . . ?
 C12 C10 C11 N3 -0.8(19) . . . . ?
 C12 C10 C9 N2 34.6(19) . . . . ?
 C12 C10 C9 C8 -139.7(14) . . . . ?
 C6 C5 C4 C38 26(3) . . . . ?
 C6 C5 C4 C3 -154.0(19) . . . . ?
 C6 C7 C15 C16 -143.5(16) . . . . ?
 C6 C7 C15 C20 37.2(19) . . . . ?
 C6 C7 C15 C27 -163(2) . . . . ?
 C6 C7 C15 C31 11(3) . . . . ?
 C3 C4 C38 N1 -1(3) . . . . ?
 C27 C15 C31 C30 -11(5) . . . . ?
 C30 C29 C32 C33 -148(3) . . . . ?
 C30 C29 C32 C37 37(5) . . . . ?
 C30 C29 C28 C27 -5(6) . . . . ?
 C31 C15 C27 C28 3(6) . . . . ?
 C31 C30 C29 C32 -176(3) . . . . ?
 C31 C30 C29 C28 -2(7) . . . . ?
 C29 C30 C31 C15 11(6) . . . . ?
 C29 C32 C33 C34 -175(3) . . . . ?
 C29 C32 C37 C36 175(3) . . . . ?
 C32 C29 C28 C27 169(3) . . . . ?
 C32 C33 C34 C35 0.0 . . . . ?
 C33 C32 C37 C36 0.0 . . . . ?
 C33 C34 C35 C36 0.0 . . . . ?
 C34 C35 C36 C37 0.0 . . . . ?
 C35 C36 C37 C32 0.0 . . . . ?
 C37 C32 C33 C34 0.0 . . . . ?
 C28 C29 C32 C33 37(5) . . . . ?
 C28 C29 C32 C37 -138(3) . . . . ?
 C21 C18 C19 C20 -178(2) . . . . ?
 C21 C22 C23 C24 0.0 . . . . ?
 C22 C21 C26 C25 0.0 . . . . ?
 C22 C23 C24 C25 0.0 . . . . ?
 C23 C24 C25 C26 0.0 . . . . ?
 C24 C25 C26 C21 0.0 . . . . ?
 C26 C21 C22 C23 0.0 . . . . ?

_smtbx_masks_special_details       ?
loop_
  _smtbx_masks_void_nr
  _smtbx_masks_void_average_x
  _smtbx_masks_void_average_y
  _smtbx_masks_void_average_z
  _smtbx_masks_void_volume
  _smtbx_masks_void_count_electrons
  _smtbx_masks_void_content
 1 0.250 0.250 0.541 92.5 35.0 '0.6 CHCl3'
 2 0.250 0.250 0.041 92.5 33.5 '0.6 CHCl3'
 3 0.750 0.750 0.459 92.5 33.6 '0.6 CHCl3'
 4 0.750 0.750 0.959 92.5 35.1 '0.6 CHCl3'

_smtbx_masks_void_probe_radius     1.2
_smtbx_masks_void_truncation_radius  1.2
_shelx_res_file
;
TITL rod149c_0m_a.res in P4/ncc
    rod149c_0m.res
    created by SHELXL-2018/3 at 12:25:17 on 08-Dec-2020
REM Old TITL ROD149C_0m in P4(2)/ncm
REM SHELXT solution in P4/ncc: R1 0.421, Rweak 0.099, Alpha 0.121
REM <I/s> 2.088 for 669 systematic absences, Orientation as input
REM Formula found by SHELXT: C116 N21 S28 Co2
CELL 1.54178 25.8136 25.8136 18.8776 90 90 90
ZERR 8 0.0008 0.0008 0.0006 0 0 0
LATT 1
SYMM 0.5-X,0.5-Y,+Z
SYMM 0.5-Y,+X,+Z
SYMM +Y,0.5-X,+Z
SYMM -X,0.5+Y,0.5-Z
SYMM 0.5+X,-Y,0.5-Z
SYMM 0.5+Y,0.5+X,0.5-Z
SYMM -Y,-X,0.5-Z
SFAC C Cl Co H N S
UNIT 482.4 103.2 8 338.4 64 16
EADP C29 C27 C30 C32 C33 C34 C35 C36 C37 C31 C28
EADP C16 C17 C18 C19 C20 C21 C22 C23 C24 C25 C26

L.S. 10
PLAN  10
SIZE 0.1 0.18 0.2
TEMP -123.15
CONF
BOND
list 4
fmap 2
MORE -1
ACTA
BOND $H
ABIN
REM <olex2.extras>
REM <HklSrc "%./ROD149C_0m.hkl">
REM </olex2.extras>

WGHT    0.097900  437.530884
FVAR       0.15852
CO1   3    0.070764    0.570764    0.750000    10.50000    0.02274    0.02274 =
         0.02505   -0.00807    0.00807   -0.00862
CL1   2    0.404377    0.585182    0.658929    11.00000    0.07204    0.06302 =
         0.03529   -0.00724    0.00039   -0.01453
CL4   2    0.447536    0.507192    0.564799    11.00000    0.05682    0.07738 =
         0.04556   -0.00312    0.01160    0.00003
S1    6   -0.019065    0.635626    0.954912    11.00000    0.10293    0.08422 =
         0.03241    0.01490    0.03442    0.05838
CL6   2    0.220601    0.606755    0.570705    11.00000    0.06572    0.08308 =
         0.08931   -0.02205    0.01249   -0.01036
CL3   2    0.372142    0.577712    0.513707    11.00000    0.10151    0.21468 =
         0.03735   -0.01466   -0.01006    0.08486
CL2   2    0.294977    0.688546    0.556468    11.00000    0.09201    0.09573 =
         0.12243   -0.00890    0.01004   -0.02792
CL5   2    0.246836    0.670437    0.690878    11.00000    0.17339    0.13068 =
         0.10992   -0.05591    0.03838   -0.05501
N4    5    0.042393    0.595580    0.846602    11.00000    0.04237    0.02238 =
         0.02753   -0.00752    0.01053   -0.00492
N3    5    0.493267    0.434027    0.793514    11.00000    0.04189    0.02534 =
         0.02643    0.00194    0.00548    0.00530
N1    5    0.151972    0.574557    0.783807    11.00000    0.01658    0.05519 =
         0.04271   -0.01909    0.00106   -0.00034
N2    5    0.320333    0.499059    0.773240    11.00000    0.02122    0.06800 =
         0.05648   -0.02740    0.01530   -0.01075
C8    1    0.352484    0.452384    0.673764    11.00000    0.01980    0.03139 =
         0.04269   -0.00330    0.00824    0.00178
AFIX  43
H8    4    0.378313    0.430300    0.654445    11.00000   -1.20000
AFIX   0
C5    1    0.279630    0.511727    0.735832    11.00000    0.02093    0.06843 =
         0.05168   -0.01408    0.00584    0.00911
C7    1    0.309842    0.465968    0.632747    11.00000    0.01542    0.05616 =
         0.03722   -0.00920    0.00716   -0.00433
C10   1    0.402191    0.455385    0.786273    11.00000    0.02907    0.02835 =
         0.04222   -0.01363    0.01850   -0.01432
C14   1    0.487680    0.422642    0.864558    11.00000    0.05197    0.05968 =
         0.02510    0.00945   -0.01305   -0.01228
AFIX  43
H14   4    0.516491    0.411055    0.891566    11.00000   -1.20000
AFIX   0
C41   1    0.016914    0.611471    0.891480    11.00000    0.04161    0.01951 =
         0.03182    0.00848    0.00904   -0.00702
C11   1    0.450633    0.449467    0.757240    11.00000    0.03704    0.02700 =
         0.01960    0.00068    0.00150    0.00275
AFIX  43
H11   4    0.454547    0.456717    0.708193    11.00000   -1.20000
AFIX   0
C9    1    0.357786    0.470493    0.741961    11.00000    0.02273    0.03775 =
         0.04948   -0.01502    0.01262   -0.01099
AFIX  66
C15   1    0.303031    0.445781    0.557401    11.00000    0.02009    0.06481 =
         0.04171   -0.01466    0.00974   -0.00487
PART 2
C16   1    0.320565    0.396960    0.537652    10.50000    0.05181    0.06571 =
         0.05446   -0.02442   -0.01124   -0.00812
AFIX  43
H16   4    0.336841    0.375174    0.571559    10.50000   -1.20000
AFIX  65
C17   1    0.314284    0.380014    0.468290    10.50000    0.05181    0.06571 =
         0.05446   -0.02442   -0.01124   -0.00812
AFIX  43
H17   4    0.326268    0.346647    0.454793    10.50000   -1.20000
AFIX  65
C18   1    0.290470    0.411890    0.418678    10.50000    0.05181    0.06571 =
         0.05446   -0.02442   -0.01124   -0.00812
C19   1    0.272936    0.460711    0.438426    10.50000    0.05181    0.06571 =
         0.05446   -0.02442   -0.01124   -0.00812
AFIX  43
H19   4    0.256660    0.482497    0.404518    10.50000   -1.20000
AFIX  65
C20   1    0.279216    0.477658    0.507787    10.50000    0.05181    0.06571 =
         0.05446   -0.02442   -0.01124   -0.00812
AFIX  43
H20   4    0.267233    0.511025    0.521284    10.50000   -1.20000
AFIX   0
PART 0
C4    1    0.241197    0.545437    0.773659    11.00000    0.03507    0.07037 =
         0.05518   -0.03130    0.01624   -0.00897
C38   1    0.189389    0.545851    0.752081    11.00000    0.02691    0.06089 =
         0.04477   -0.03593    0.00593   -0.00473
AFIX  43
H38   4    0.179828    0.524806    0.712922    11.00000   -1.20000
AFIX   0
C1    1    0.166629    0.603561    0.838959    11.00000    0.02220    0.05149 =
         0.05029   -0.03211    0.00708    0.00399
AFIX  43
H1    4    0.141022    0.622856    0.863663    11.00000   -1.20000
AFIX   0
C13   1    0.439199    0.428371    0.896145    11.00000    0.04513    0.13435 =
         0.01293    0.01326    0.00652   -0.04205
AFIX  43
H13   4    0.435407    0.421265    0.945249    11.00000   -1.20000
AFIX   0
C12   1    0.396904    0.444032    0.857876    11.00000    0.05275    0.06861 =
         0.04001   -0.02756    0.00082   -0.02063
AFIX  43
H12   4    0.364071    0.447121    0.880214    11.00000   -1.20000
AFIX   0
C6    1    0.273881    0.496272    0.667476    11.00000    0.02269    0.05450 =
         0.05712   -0.02223    0.00893    0.00069
AFIX  43
H6    4    0.243734    0.506811    0.642466    11.00000   -1.20000
AFIX   0
C2    1    0.217471    0.606652    0.861542    11.00000    0.04067    0.08525 =
         0.06566   -0.04802   -0.00542   -0.00672
AFIX  43
H2    4    0.226520    0.629377    0.899142    11.00000   -1.20000
AFIX   0
C3    1    0.255073    0.576778    0.829544    11.00000    0.02087    0.10090 =
         0.08630   -0.05930    0.00323    0.00235
AFIX  43
H3    4    0.289899    0.577803    0.845755    11.00000   -1.20000
AFIX   0

C40   1    0.425579    0.570822    0.572157    11.00000    0.02867    0.11906 =
         0.04941    0.03266    0.00291    0.00808
AFIX  13
H40   4    0.453787    0.595321    0.558152    11.00000   -1.20000
AFIX   0

PART 1
C27   1    0.334080    0.407917    0.542259    10.50000    0.07702    0.05671 =
         0.06873   -0.02750   -0.00980    0.00165
AFIX  43
H27   4    0.358237    0.398418    0.577932    10.50000   -1.20000
AFIX   0
C30   1    0.268847    0.439406    0.442439    10.50000    0.07702    0.05671 =
         0.06873   -0.02750   -0.00980    0.00165
C31   1    0.269587    0.458442    0.513967    10.50000    0.07702    0.05671 =
         0.06873   -0.02750   -0.00980    0.00165
AFIX  43
H31   4    0.243189    0.481790    0.528467    10.50000   -1.20000
AFIX   0
C29   1    0.303186    0.398769    0.428781    10.50000    0.07702    0.05671 =
         0.06873   -0.02750   -0.00980    0.00165
AFIX   3
H30   4    0.248796    0.457229    0.406581    10.50000   -1.20000
AFIX  66
C32   1    0.307780    0.378408    0.351790    10.60000    0.07702    0.05671 =
         0.06873   -0.02750   -0.00980    0.00165
C33   1    0.318886    0.326664    0.338205    10.60000    0.07702    0.05671 =
         0.06873   -0.02750   -0.00980    0.00165
AFIX  43
H33   4    0.320986    0.302630    0.376208    10.60000   -1.20000
AFIX  65
C34   1    0.326920    0.310084    0.269017    10.60000    0.07702    0.05671 =
         0.06873   -0.02750   -0.00980    0.00165
AFIX  43
H34   4    0.334511    0.274719    0.259733    10.60000   -1.20000
AFIX  65
C35   1    0.323848    0.345249    0.213413    10.60000    0.07702    0.05671 =
         0.06873   -0.02750   -0.00980    0.00165
AFIX  43
H35   4    0.329339    0.333918    0.166126    10.60000   -1.20000
AFIX  65
C36   1    0.312742    0.396994    0.226997    10.60000    0.07702    0.05671 =
         0.06873   -0.02750   -0.00980    0.00165
AFIX  43
H36   4    0.310642    0.421028    0.188994    10.60000   -1.20000
AFIX  65
C37   1    0.304707    0.413574    0.296185    10.60000    0.07702    0.05671 =
         0.06873   -0.02750   -0.00980    0.00165
AFIX  43
H37   4    0.297117    0.448939    0.305469    10.60000   -1.20000
AFIX   0
C28   1    0.335985    0.379503    0.479304    10.50000    0.07702    0.05671 =
         0.06873   -0.02750   -0.00980    0.00165
AFIX  43
H28   4    0.357590    0.350146    0.472356    10.50000   -1.20000
AFIX   0

PART 0
C39   1    0.270937    0.640501    0.615374    11.00000    0.08057    0.08088 =
         0.07936   -0.01636    0.01159   -0.00715
AFIX  13
H39   4    0.299306    0.615921    0.628473    11.00000   -1.20000
AFIX  66

PART 2
C21   1    0.282878    0.398881    0.337984    10.40000    0.05181    0.06571 =
         0.05446   -0.02442   -0.01124   -0.00812
C22   1    0.317070    0.417039    0.286807    10.40000    0.05181    0.06571 =
         0.05446   -0.02442   -0.01124   -0.00812
AFIX  43
H22   4    0.344565    0.439554    0.299890    10.40000   -1.20000
AFIX  65
C23   1    0.311034    0.402254    0.216487    10.40000    0.05181    0.06571 =
         0.05446   -0.02442   -0.01124   -0.00812
AFIX  43
H23   4    0.334403    0.414665    0.181510    10.40000   -1.20000
AFIX  65
C24   1    0.270806    0.369312    0.197344    10.40000    0.05181    0.06571 =
         0.05446   -0.02442   -0.01124   -0.00812
AFIX  43
H24   4    0.266681    0.359207    0.149284    10.40000   -1.20000
AFIX  65
C25   1    0.236613    0.351153    0.248520    10.40000    0.05181    0.06571 =
         0.05446   -0.02442   -0.01124   -0.00812
AFIX  43
H25   4    0.209119    0.328638    0.235437    10.40000   -1.20000
AFIX  65
C26   1    0.242648    0.365937    0.318840    10.40000    0.05181    0.06571 =
         0.05446   -0.02442   -0.01124   -0.00812
AFIX  43
H26   4    0.219279    0.353527    0.353817    10.40000   -1.20000
AFIX   0
HKLF 4


REM  rod149c_0m_a.res in P4/ncc
REM wR2 = 0.4271, GooF = S = 1.125, Restrained GooF = 1.125 for all data
REM R1 = 0.1858 for 5020 Fo > 4sig(Fo) and 0.1963 for all 5852 data
REM 318 parameters refined using 0 restraints

END

WGHT      0.0984    436.8901

REM Highest difference peak  1.038,  deepest hole -0.959,  1-sigma level  0.184
Q1    1   0.2537  0.3585  0.2231  11.00000  0.05    1.04
Q2    1   0.0811  0.5967  0.7431  11.00000  0.05    1.01
Q3    1   0.2804  0.4053  0.3575  11.00000  0.05    0.89
Q4    1   0.0064  0.6041  0.9473  11.00000  0.05    0.80
Q5    1   0.3831  0.6130  0.5293  11.00000  0.05    0.77
Q6    1   0.0712  0.5696  0.7055  11.00000  0.05    0.74
Q7    1   0.5183  0.4330  0.7650  11.00000  0.05    0.74
Q8    1   0.2500  0.2500  0.3025  10.25000  0.05    0.71
Q9    1   0.2663  0.3448  0.3195  11.00000  0.05    0.71
Q10   1   0.2372  0.3764  0.3337  11.00000  0.05    0.70
;
_shelx_res_checksum                35706
_shelx_hkl_file
;
   1   1   0  380.16   28.60
   2   1   0    0.00    0.70
   1   2   0   -0.20    0.60
   2   2   0  356.86   27.20
   3   2   0    0.60    1.10
   3   1   0   98.49    8.00
  -3   0   0  -11.90    0.80
   1   3   0  129.19   10.20
   2   3   0   -1.60    1.00
   3   3   0 4447.75  333.27
   4   3   0    0.90    1.60
   4   2   0   79.79    6.70
   4   1   0   -0.70    1.20
  -4   0   0   22.80    2.70
   1   4   0   -1.30    0.90
  -4   1   0   -1.70    1.00
   2   4   0  170.98   13.20
   3   4   0   -1.90    1.50
   4   4   0 2175.78  163.38
   5   4   0   -1.50    1.90
   5   3   0 1907.11  143.29
   5   2   0   -1.10    1.80
   5   1   0   52.59    5.00
  -5   0   0   -1.20    1.40
   1   5   0   37.40    3.50
   2   5   0   -0.70    1.60
   3   5   0 1950.70  146.49
   4   5   0   -2.40    1.90
   5   5   0  117.69   10.00
   6   5   0   -0.20    2.10
   6   3   0    0.70    2.20
   6   2   0 1746.53  131.39
   6   1   0   -0.50    2.00
  -6   0   0 8272.17  619.74
   1   6   0    0.00    1.50
   2   6   0 2098.09  157.38
   3   6   0   -0.20    1.90
   4   6   0  531.05   40.50
   5   6   0   -3.70    2.10
   6   6   0   59.29    6.10
   7   6   0    5.20    2.70
   7   4   0   -0.60    2.00
   7   3   0 7151.58  536.05
   7   2   0   -1.60    2.10
   7   1   0 2089.79  157.08
  -7  -1   0 2083.79  156.98
  -7   0   0    1.00    2.00
   1   7   0 2393.76  179.58
   2   7   0    1.10    1.60
   3   7   0 8227.28  616.24
   4   7   0   -0.50    2.00
   4   7   0    5.80    5.00
   5   7   0  505.35   38.70
   6   7   0    2.10    2.50
   7   7   0  945.31   71.79
   8   7   0   -3.50    2.80
   8   6   0  581.54   44.70
   8   5   0   -2.80    2.40
  -4   8   0  187.98   22.00
   8   3   0    1.90    2.20
  -3   8   0    1.40    5.10
  -2   8   0  855.71   91.69
   8   2   0  928.51   67.89
  -1   8   0   -2.70    4.90
  -8   0   0 2634.34  197.88
   1   8   0   -1.10    4.30
   2   8   0  874.91   87.09
   2   8   0  825.42   63.89
   3   8   0    1.50    1.90
   3   8   0   -4.80    4.70
   4   8   0  189.88   21.30
   4   8   0  179.68   14.60
   5   8   0    3.50    2.40
   5   8   0   -8.00    4.80
   6   8   0  456.45   35.20
   7   8   0   -2.20    2.80
   8   8   0   77.89    8.00
   9   8   0    4.00    3.40
   9   7   0   78.29    8.30
   9   6   0    0.50    2.80
  -4   9   0    0.70    6.20
  -3   9   0  188.38   22.00
  -2   9   0   -7.10    5.10
  -1   9   0 2175.68  220.68
   0   9   0   -5.40    5.10
   1   9   0 2083.29  211.38
   2   9   0   -0.20    4.90
   2   9   0    0.90    1.70
   3   9   0  218.48   23.10
   3   9   0  192.38   15.70
   4   9   0    5.40    2.30
   4   9   0   -6.20    5.20
   5   9   0  141.99   17.00
   5   9   0  124.19   10.90
   6   9   0    1.70    2.40
   6   9   0   -2.00    5.90
   7   9   0  109.99   10.00
   8   9   0    3.20    3.00
   9   9   0  151.88   13.40
  -9  10   0   -1.80    6.00
  10   9   0    4.90    3.70
  -4  10   0  394.76   42.80
  -3  10   0   -6.20    5.80
  -2  10   0  516.65   54.49
  -1  10   0    0.80    5.50
   0  10   0  612.14   63.89
   1  10   0    4.20    5.70
   2  10   0  473.25   41.90
   2  10   0  541.45   52.79
   3  10   0   -0.10    2.10
   3  10   0   -1.50    5.30
   4  10   0  362.46   28.40
   4  10   0  380.46   39.90
   5  10   0    6.30    6.30
   5  10   0   -1.20    2.40
   6  10   0  213.98   24.10
   6  10   0  197.78   16.50
   7  10   0    5.90    6.90
   7  10   0    2.50    2.80
   8  10   0 1068.49  103.09
   8  10   0  932.51   75.59
   9  10   0   -2.10    3.20
 -10  10   0  247.68   36.90
  10  10   0  243.78   20.50
 -10  11   0   -0.70    6.10
 -11 -10   0    2.50    3.30
  -9  11   0   10.80    7.00
  -8  11   0    1.00    6.10
  -7  11   0   55.09   11.90
  -4  11   0   -5.40    7.50
  -3  11   0 1324.97  135.89
  -2  11   0    1.80    6.90
   0  11   0   -3.80    6.00
   2  11   0    1.00    2.10
   2  11   0    4.80    6.10
   3  11   0 1385.76  130.89
   3  11   0 1187.78   95.89
   4  11   0   -0.70    2.40
   4  11   0    6.80    6.70
   5  11   0   64.99   12.30
   5  11   0   64.79    6.70
   6  11   0   -6.70    6.50
   6  11   0    1.00    2.80
   7  11   0   85.89   13.90
   7  11   0   63.99    7.40
   8  11   0   -0.40    7.40
   8  11   0   -0.40    3.00
   9  11   0   10.50    8.10
   9  11   0    9.20    3.80
  10  11   0    0.50    3.50
  10  11   0   11.50    8.20
 -10 -11   0    1.00    3.30
  10  11   0   -2.00    3.60
 -11 -11   0 1888.31  182.78
  11  11   0 2031.30  189.38
  11  11   0 2032.80  151.18
  11  11   0 2052.49  204.58
 -12 -11   0   -5.20    3.40
 -10  12   0  863.21  112.69
 -12 -10   0  711.43   72.29
  -9  12   0   -2.60    6.50
 -12  -9   0    4.10    3.40
  -7  12   0   -2.40    6.40
  -6  12   0  773.12  110.79
  -5  12   0   -1.50    5.90
  -4  12   0  349.67   51.59
  -4  12   0  356.16   39.20
  -3  12   0    2.80    7.70
  -2  12   0    3.60    7.60
  -1  12   0   -4.80    6.90
   0  12   0 1121.59  115.59
   1  12   0    2.30    7.10
   2  12   0   13.90    7.50
   3  12   0    8.10    7.20
   3  12   0   -0.20    2.40
   4  12   0  366.36   27.70
   4  12   0  345.17   39.30
   5  12   0    5.80    3.00
   5  12   0    5.30    7.40
   6  12   0  757.32   58.59
   6  12   0  785.32   80.79
   7  12   0    4.30    3.30
   7  12   0   -0.30    7.30
   8  12   0  411.26   32.00
   8  12   0  458.45   45.50
   8  12   0  383.46   39.30
   9  12   0   -3.60    3.50
   9  12   0    6.50    8.50
   9  12   0   -1.20    3.10
  10  12   0  915.31   68.69
  10  12   0  984.00   94.49
  10  12   0  834.12   85.29
 -10 -12   0  886.11   82.49
 -11 -12   0    1.40    3.40
  11  12   0    5.60    3.90
  11  12   0    3.80    8.70
  11  12   0   -0.70    4.30
  12  12   0  324.07   36.40
 -12 -12   0  291.27   29.10
  12  12   0  310.87   30.40
 -13 -12   0   -0.20    3.90
  13  12   0    0.60    4.50
  13  12   0   -4.30    9.00
 -13 -11   0  107.79   12.00
 -13 -10   0    1.40    3.70
 -13  -9   0  132.39   13.20
  13   9   0  120.49   13.10
  13   8   0    3.20    3.50
 -13  -8   0    3.80    3.50
  -8  13   0   -0.40    7.00
 -13  -7   0    5.20    3.30
  -7  13   0    3.10    6.90
  13   7   0   -1.30    3.40
  -6  13   0    2.00    6.70
  -5  13   0 1408.46  200.48
  -4  13   0   -4.20    8.20
  -4  13   0    2.20    5.80
  -3  13   0  358.86   50.49
  -3  13   0  313.17   38.40
  -2  13   0    3.70    6.20
  -2  13   0   -5.70    7.80
  -1  13   0   -0.40    7.70
  -1  13   0    5.10    6.10
   0  13   0    2.20    6.10
   0  13   0    2.30    7.30
   1  13   0   -1.30    7.60
   2  13   0   -0.30    7.00
   3  13   0  318.57   36.80
   3  13   0  335.97   28.10
   4  13   0   -0.50    2.80
   4  13   0   -2.00    7.20
   5  13   0 1412.76  101.49
   5  13   0 1297.17  112.09
   5  13   0 1318.17  138.39
   6  13   0    5.40    3.30
   6  13   0    4.50    7.80
   6  13   0    1.50    2.70
   7  13   0    2.90    7.80
   7  13   0   -1.80    3.20
   7  13   0    3.00    3.00
   8  13   0    0.40    3.10
   8  13   0    6.30    3.80
   8  13   0    2.00    7.90
   9  13   0  247.08   30.30
  -9 -13   0  256.27   24.00
   9  13   0  258.47   20.60
   9  13   0  237.38   24.70
 -10 -13   0   -0.40    3.50
  10  13   0    6.00    4.30
  10  13   0   -3.70    7.90
  10  13   0    4.90    3.80
 -11 -13   0   47.70    8.20
  11  13   0   74.39    8.50
  11  13   0   69.59    8.80
  11  13   0   72.89   15.70
  12  13   0    6.40    4.80
 -12 -13   0   -3.20    3.90
  12  13   0    0.00    4.00
  12  13   0    8.00    9.50
  13  13   0  295.47   33.00
 -13 -13   0  233.28   24.70
  13  13   0  261.47   25.90
  14  13   0    3.00    4.80
  14  13   0    0.50   10.20
 -14 -13   0   -0.70    4.50
  14  12   0  236.58   30.70
 -14 -12   0  237.98   23.40
 -14 -11   0    0.80    4.10
 -14 -10   0   66.89    8.70
  -9  14   0   -1.20    7.40
 -14  -9   0    2.90    3.80
  14   9   0    2.80    3.90
 -14  -8   0   72.99    8.40
  14   8   0   63.39    8.60
  14   7   0    0.50    3.80
 -14  -7   0    3.00    3.20
  -7  14   0    1.30    7.70
  14   6   0  427.46   39.30
  -6  14   0  442.26   61.69
 -14  -6   0  394.06   39.10
  14   5   0    2.10    4.00
  -5  14   0   -0.10    7.00
  -4  14   0   60.79   14.50
  14   4   0   52.99    7.70
  -4  14   0   62.39   13.30
  -3  14   0   -1.10    6.50
  -3  14   0    0.00    8.40
  -2  14   0 2004.10  288.27
  -2  14   0 2062.89  207.68
  -1  14   0    2.50    6.80
  -1  14   0   -8.40    8.00
   0  14   0  170.08   22.20
   1  14   0    0.30    6.50
   1  14   0    1.20    7.90
   2  14   0 1943.01  281.77
   2  14   0 2024.60  203.08
 -14   2   0 1995.00  187.58
   3  14   0    1.20    5.90
   3  14   0    3.90    7.90
 -14   3   0    1.10    2.60
   4  14   0   49.70   12.50
   4  14   0   59.19    6.70
   5  14   0    2.30    3.20
   5  14   0   -2.10    7.60
   6  14   0  437.86   46.80
   6  14   0  431.56   32.70
   6  14   0  404.06   36.40
   7  14   0   -2.20    7.70
   7  14   0    9.50    3.70
   7  14   0    3.80    2.90
   8  14   0  144.89   15.30
   8  14   0  151.68   21.70
   8  14   0  151.98   13.10
   9  14   0    2.10    4.00
  -9 -14   0    1.90    3.70
   9  14   0   -1.50    8.90
   9  14   0   -1.60    3.20
  10  14   0  175.28   17.90
  10  14   0  186.28   15.50
  10  14   0  172.38   24.30
 -10 -14   0  160.28   17.40
  11  14   0    0.70    4.00
 -11 -14   0    1.60    3.90
  11  14   0   10.80    4.90
  11  14   0    3.10   10.00
 -12 -14   0  196.28   20.40
  12  14   0  203.28   21.00
  12  14   0  227.18   28.10
 -13 -14   0    1.40    4.60
  13  14   0    4.10   10.30
  13  14   0    6.40    4.80
  14  14   0  602.94   61.49
 -14 -14   0  522.55   51.09
  14  14   0  540.25   52.99
  15  14   0    6.90   12.30
  15  14   0    5.80    5.70
  15  14   0    0.10   10.80
 -15 -14   0   -2.40    4.70
  15  13   0    3.70    5.20
  15  13   0    6.70   11.10
 -15 -13   0    1.70    4.50
  15  12   0    6.80   10.50
 -15 -12   0   -1.70    4.20
 -15 -11   0   35.80    7.00
 -15 -10   0    3.60    3.90
 -15  -9   0  160.28   16.60
  15   9   0  168.48   16.70
  15   8   0    4.90    4.20
 -15  -8   0    3.30    3.50
  -8  15   0    0.70    7.90
  15   7   0  469.95   45.80
 -15  -7   0  508.05   45.60
  15   6   0   -2.90    4.10
  -6  15   0   -1.60    7.90
 -15  -6   0   -3.60    3.40
  15   5   0  126.09   12.30
 -15  -5   0  100.49   11.70
  -4  15   0    7.50    7.80
 -15  -4   0   -0.40    3.20
  15   4   0    1.90    4.00
  -3  15   0 1865.61  201.68
  -3  15   0 2055.49  279.77
  -2  15   0    2.30    6.90
  -2  15   0   -3.40    8.40
  15   2   0   -2.10    3.90
  -1  15   0  215.38   27.00
  15   1   0  230.28   21.20
 -15  -1   0  203.08   21.70
  -1  15   0  221.58   33.60
   0  15   0    2.00    6.80
   0  15   0    6.10    9.00
 -15   0   0    2.60    3.60
   1  15   0  222.08   26.70
   1  15   0  214.58   32.70
 -15   1   0  206.98   20.90
   2  15   0   -3.70    8.00
 -15   2   0    1.20    2.90
   2  15   0    5.10    6.50
   3  15   0 1932.91  201.88
   3  15   0 2000.30  279.67
   4  15   0    8.20    8.70
   5  15   0  150.88   22.60
   5  15   0  172.08   15.30
   6  15   0    2.20    3.60
   6  15   0    4.70    8.80
   7  15   0  335.07   26.50
   7  15   0  328.77   29.60
   7  15   0  363.46   39.50
   8  15   0   -2.90    3.30
   8  15   0   -2.50    4.20
   8  15   0   -1.20    8.90
   9  15   0  304.87   36.00
   9  15   0  301.57   24.20
   9  15   0  300.87   29.00
  -9 -15   0  283.07   28.50
   9  15   0  299.87   27.00
 -10 -15   0    0.80    4.10
  10  15   0   -0.40    3.90
  10  15   0    7.00   10.10
  11  15   0   69.49   16.40
  11  15   0   49.50    8.20
 -11 -15   0   42.20    8.10
  12  15   0   -4.00    4.20
  12  15   0    3.60    5.30
  12  15   0    2.00   10.70
 -12 -15   0    2.10    4.40
  13  15   0    4.10    5.70
  13  15   0    4.70   11.00
  13  15   0   10.90    5.20
 -13 -15   0    4.90    5.10
  14  15   0    3.70   11.60
  14  15   0    3.10    6.10
 -14 -15   0    7.20    5.20
  14  15   0   10.60    5.50
  14  15   0   -0.30   12.00
  15  15   0  217.08   23.10
  15  15   0  227.18   31.50
  15  15   0  201.58   24.30
 -15  15   0  278.77   39.20
  15  15   0  212.48   35.40
 -15 -15   0  207.98   22.10
 -16 -15   0    1.20    5.20
  16  15   0    7.00   12.60
  16  15   0   -1.90    6.00
  16  15   0    0.00    6.00
  16  15   0   -3.80    5.60
  16  15   0   -3.70   12.70
  16  15   0   -4.20    6.90
  16  15   0   -7.70    7.50
 -15  16   0    0.90   12.50
 -16 -14   0  400.36   39.00
  16  14   0  443.36   40.90
  16  14   0  421.96   40.00
 -14  16   0  348.97   61.49
  16  14   0  436.76   48.90
  16  14   0  407.76   56.99
  16  13   0   -2.40   11.40
  16  13   0   -7.60   11.40
 -16 -13   0   -2.70    4.70
 -13  16   0    6.00   10.00
  16  12   0  161.18   24.50
 -16 -12   0  156.48   16.70
 -16 -11   0    0.40    4.40
 -16 -10   0  217.28   21.50
  16   9   0    0.20    4.20
 -16  -9   0    0.10    4.00
 -16  -8   0  563.94   47.80
  -8  16   0  433.96   74.69
  16   8   0  528.55   47.90
  16   7   0    1.90    4.40
  -7  16   0    1.70    8.40
 -16  -7   0    4.20    3.90
 -16  -6   0  101.19   12.20
  16   6   0  134.79   12.90
  16   5   0   -4.30    4.30
 -16  -5   0   -2.20    3.40
  -5  16   0    4.30    8.60
  -4  16   0  676.53   97.99
  -3  16   0    0.00    8.20
  16   3   0   -1.90    4.40
  -3  16   0    0.00    9.40
  -2  16   0  124.89   25.60
  16   2   0  169.98   16.20
 -16  -2   0  191.08   17.00
  -2  16   0  111.09   21.80
  16   1   0   -1.20    4.10
  -1  16   0    4.20    9.80
  -1  16   0    2.50    7.80
 -16  -1   0   -3.60    3.90
 -16   0   0  364.86   34.70
   0  16   0  346.47   40.90
  16   0   0  374.16   33.80
   0  16   0  331.17   52.79
   1  16   0    6.30    7.50
   1  16   0    6.00    9.50
  16  -1   0    4.10    4.00
 -16   1   0   -0.90    3.10
 -16   2   0  176.98   15.70
  16  -2   0  158.58   15.80
   2  16   0  142.69   22.00
   2  16   0  121.89   25.00
   3  16   0    9.60    9.70
 -16   3   0   -0.20    2.00
 -16   3   0   -3.20    2.70
   3  16   0    0.70    7.30
   4  16   0  614.74   66.69
   5  16   0   -7.60    8.40
   6  16   0  187.18   17.60
   6  16   0  208.18   26.30
   7  16   0   -0.10    4.00
   7  16   0    0.90    8.90
   8  16   0  411.36   38.80
   8  16   0  524.45   51.59
  -9 -16   0    6.20    4.40
   9  16   0   -3.60   10.10
   9  16   0   -1.70    4.70
  10  16   0  347.17   32.80
 -10 -16   0  376.16   34.80
  10  16   0  368.56   43.20
 -11 -16   0   -3.60    4.40
  11  16   0   -5.50    5.30
  11  16   0    7.30   11.10
  11  16   0    2.90    4.10
  11  16   0   -2.30    4.80
  12  16   0   53.69    9.40
  12  16   0   91.09   19.20
 -12 -16   0   65.19   10.00
  12  16   0   80.69   11.30
  12  16   0   70.79   11.40
  13  16   0    1.10   11.60
  13  16   0    7.10    6.90
  13  16   0    2.50    4.80
  13  16   0    9.10   13.30
  13  16   0    7.30    5.50
 -13 -16   0   -7.40    5.00
  14  16   0  307.47   36.50
 -14 -16   0  257.67   27.20
  14  16   0  270.87   28.00
  14  16   0  268.17   41.10
  14  16   0  264.97   27.10
  14  16   0  303.87   29.10
  15  16   0   -6.70    7.70
  15  16   0    4.00   12.00
  15  16   0    4.20   13.00
  15  16   0    7.30    6.20
  15  16   0   -9.70    6.80
 -16  15   0   -8.70   12.50
  15  16   0    1.40    5.40
  15  16   0   -4.10    5.80
 -15 -16   0    5.10    5.40
  16  16   0  128.69   22.50
  16  16   0  101.39   13.10
  16  16   0   80.99   14.70
  16  16   0  111.19   14.50
  16  16   0   93.39   18.10
 -16 -16   0   86.79   12.30
 -16  16   0   95.79   25.60
  16  16   0   93.59   14.40
  16  16   0   87.09   24.20
  17  16   0    2.10   13.30
  17  16   0    9.30    6.70
  17  16   0   -6.10    8.40
 -17 -16   0   -1.50    5.40
  17  16   0   -4.20    6.30
  17  16   0    7.70    6.00
 -16  17   0    0.90   13.50
  17  16   0   -3.60   12.10
  17  15   0   38.60   13.00
  17  15   0   69.79   16.10
 -17 -15   0   54.09    9.80
  17  15   0   51.19   12.80
  17  15   0   69.19   19.30
  17  15   0   59.09   13.20
  17  15   0   67.49   21.30
  17  15   0   71.69   11.50
 -14  17   0   -1.40   12.70
  17  14   0   14.80   13.60
 -17 -14   0    7.10    5.40
  17  14   0   -4.50    6.00
  17  14   0   -4.80   11.30
  17  14   0    8.20    8.70
  17  14   0    3.10    6.00
 -13  17   0  546.65   65.79
  17  13   0  492.45   47.00
  17  13   0  538.75   57.19
 -17 -13   0  445.26   46.40
  17  13   0  501.05   59.79
  17  13   0  467.85   66.49
 -12  17   0   -2.50   10.00
 -12  17   0    6.30   14.20
  17  12   0    4.00   11.60
  17  12   0    3.30   12.30
 -17 -12   0    5.50    4.90
 -17 -11   0  545.55   53.29
  17  11   0  559.74   75.09
 -11  17   0  613.04   75.19
 -17 -10   0    1.10    4.50
  17   9   0  353.96   34.40
 -17  -9   0  366.76   34.30
  17   8   0    1.00    4.50
 -17  -8   0    0.70    4.00
 -17  -7   0  254.07   27.20
  -7  17   0  343.47   44.40
  17   7   0  279.17   27.60
  -6  17   0    3.40    9.00
 -17  -6   0   -3.30    3.50
  17   6   0    0.20    4.60
  -5  17   0  166.98   28.20
  17   4   0   -3.10    4.70
  -4  17   0   -0.10    8.80
  -3  17   0  130.09   21.70
  -3  17   0  143.09   24.60
  17   3   0  138.99   15.00
 -17  -2   0   -3.80    4.20
  17   2   0    1.10    4.50
  -2  17   0    3.60    8.70
  -2  17   0    1.60   10.00
  -1  17   0   59.39   14.20
  17   1   0   31.90    7.10
 -17  -1   0   28.40    7.10
   0  17   0    4.80    8.40
   0  17   0    5.40   10.40
  17   0   0    1.60    4.40
 -17   0   0   -2.20    3.50
   1  17   0   90.09   17.40
   1  17   0   75.49   17.60
 -17   2   0   -5.80    3.20
  17  -2   0    0.80    4.20
   2  17   0   -3.20    8.10
   2  17   0   10.80   10.50
   3  17   0  138.59   23.80
   3  17   0  146.19   21.90
   4  17   0    1.10   10.10
   5  17   0  159.18   24.10
   6  17   0    5.60   10.50
   7  17   0  327.97   29.60
   7  17   0  370.96   41.20
   8  17   0    2.80    4.50
   8  17   0    9.60   11.00
   9  17   0  357.06   36.40
   9  17   0  350.96   32.50
   9  17   0  435.56   44.50
 -10 -17   0    0.20    4.60
  10  17   0   -2.70    5.30
  10  17   0    1.70    4.20
  10  17   0   -6.50   10.60
  11  17   0  748.63   77.39
  11  17   0  802.12   68.49
 -11 -17   0  843.42   74.39
  11  17   0  782.72  104.89
  11  17   0  836.22   86.69
  12  17   0   -7.80    5.50
  12  17   0    0.90   13.30
 -17  12   0   -4.20   13.40
  12  17   0    1.40   11.80
 -12 -17   0    8.30    5.50
  12  17   0    6.40    5.10
  13  17   0  670.43   86.09
  13  17   0  605.04   55.99
  13  17   0  632.54   62.99
 -13 -17   0  656.13   60.19
 -17  13   0  641.54   92.69
  13  17   0  655.93   71.29
 -17  14   0   -6.80   12.80
  14  17   0   -1.10   13.60
 -14 -17   0    3.20    5.40
  14  17   0   -6.50   11.20
  14  17   0   -1.20    7.80
  14  17   0    4.30    6.20
  14  17   0    4.70    6.60
  14  17   0   -0.60    5.90
  15  17   0  112.69   20.50
  15  17   0  141.59   16.80
  15  17   0  109.59   15.50
  15  17   0  138.29   26.60
  15  17   0  101.59   15.50
  15  17   0  129.99   23.70
 -15 -17   0  136.39   14.50
 -17  15   0   73.59   27.80
  16  17   0    2.80    6.20
  16  17   0   -0.40   12.20
 -17  16   0   16.50   13.50
 -16 -17   0    3.50    5.60
  16  17   0    6.60    5.30
  16  17   0    1.70    5.70
  16  17   0    0.70    8.50
  16  17   0    0.10   14.00
  17  17   0   -1.60   14.00
 -17  17   0   20.70   14.70
  17  17   0   35.60   11.00
  17  17   0   21.60    9.40
  17  17   0   28.40   10.90
 -17 -17   0   17.90    6.40
  17  17   0   19.10    6.10
 -17  18   0    5.80   14.10
  18  17   0    8.70    6.50
  18  17   0    4.50    6.50
 -18 -17   0   -2.10    5.40
  18  17   0    4.80    5.30
  18  17   0  -15.90   13.10
  18  16   0    1.80    6.20
 -16  18   0   12.90   14.90
  18  16   0    2.40    6.70
 -18 -16   0   -0.70    5.30
  18  16   0    4.00    7.10
  18  16   0    4.70   14.00
 -15  18   0    9.10   14.20
  18  15   0   -4.90   13.10
  18  15   0    4.00    6.40
  18  15   0   -3.00    6.30
  18  15   0    3.00   13.40
 -18 -15   0    0.60    5.40
  18  15   0   12.70    7.40
  18  14   0   43.20   10.30
 -14  18   0   22.20   15.50
 -18 -14   0   38.00    8.40
  18  14   0   33.20   10.70
  18  14   0   57.09   17.60
  18  14   0   42.10   16.20
  18  14   0   36.60    8.40
  18  13   0   10.90   13.20
 -18 -13   0    3.20    5.20
  18  13   0  -25.20   10.20
  18  13   0   -5.50    6.50
 -13  18   0    1.40   10.10
  18  13   0   -3.00    8.10
 -13  18   0    1.70   14.00
 -12  18   0  108.29   23.30
  18  12   0   40.80   16.10
 -12  18   0   64.59   17.90
 -18 -12   0   50.39    9.50
  18  12   0   70.19   13.30
  18  12   0   75.99   20.30
  18  12   0   51.29   19.00
 -11  18   0    7.40   13.90
 -18 -11   0   -1.30    4.70
  18  11   0   -9.70   11.20
 -11  18   0   -8.40    9.10
 -10  18   0  267.77   38.60
  18   9   0    1.40    5.20
 -18  -9   0   -2.30    4.30
  18   9   0    2.80   10.60
 -18  -7   0    0.10    4.00
  18   7   0   -0.20    5.10
  18   6   0   34.60    7.90
  -5  18   0    6.80    9.50
  18   5   0   -1.30    4.80
  18   4   0   81.99   10.90
  -4  18   0   83.89   18.40
 -18  -3   0    2.70    5.30
  18   3   0   -5.90    5.10
  -3  18   0   -0.90    8.80
 -18  -2   0   -1.40    4.80
  -2  18   0   15.60   11.70
  18   2   0   10.30    5.20
  -2  18   0    9.30    9.50
 -18  -1   0    4.30    3.90
  18   1   0   -1.10    4.90
  -1  18   0    0.90    9.00
  -1  18   0   -5.10   10.60
  18   0   0  157.58   15.10
 -18   0   0  141.19   14.60
   0  18   0   70.39   21.00
   1  18   0   -6.00    8.00
   1  18   0   -2.40   11.10
  18  -1   0    2.60    4.80
 -18   1   0    1.20    3.90
   2  18   0    8.00   11.40
   2  18   0    2.40    8.60
  18  -2   0    0.20    4.50
 -18   2   0    0.40    3.60
  18  -3   0   -2.40    4.70
   3  18   0    2.70    8.40
   3  18   0   -2.20   10.60
   4  18   0   87.69   18.60
   5  18   0   -9.00   10.30
   6  18   0   71.39   19.20
   7  18   0    2.60   11.50
   8  18   0  398.76   40.30
   8  18   0  443.96   48.60
   9  18   0    5.00   11.50
   9  18   0   -0.80    4.30
   9  18   0    3.10    4.50
   9  18   0   -2.80   14.10
  10  18   0  307.77   45.20
  10  18   0  306.17   38.00
  10  18   0  280.17   26.90
  10  18   0  283.97   29.90
 -10 -18   0  312.87   29.10
 -11 -18   0    1.60    5.30
  11  18   0   -8.10   12.00
 -18  11   0   -7.50   13.10
  11  18   0    4.60    5.10
  11  18   0    5.50   14.60
  11  18   0   -1.70    5.50
 -18  12   0   69.89   25.00
  12  18   0   77.19   12.20
  12  18   0   88.69   24.10
 -12 -18   0   97.19   12.00
  12  18   0   95.39   12.30
  12  18   0   78.29   20.20
  13  18   0   -0.10    6.30
  13  18   0    2.90   14.90
 -13 -18   0    4.50    5.40
  13  18   0   -8.90   12.20
 -18  13   0   -6.60   13.60
  13  18   0    3.20    5.50
  13  18   0    2.50    5.50
  14  18   0    7.00    7.00
  14  18   0   11.20    6.00
  14  18   0   29.60    9.90
 -18  14   0   47.30   22.10
  14  18   0   10.40   13.60
  14  18   0    8.00    8.70
 -14 -18   0   12.50    5.90
  14  18   0    7.00   14.90
  15  18   0   -6.90   14.10
  15  18   0   -0.30    7.60
 -15 -18   0   -2.90    5.40
 -18  15   0    7.70   13.90
  15  18   0    0.20   13.30
  15  18   0    8.50    6.10
  15  18   0    1.70    5.90
  16  18   0    3.70    6.20
 -18  16   0   11.10   13.20
  16  18   0    3.70    6.30
  16  18   0   -1.60   13.90
  16  18   0   -6.30    8.20
 -16 -18   0    3.20    5.80
  17  18   0   -3.80    6.20
 -18  17   0  -10.60   13.90
  17  18   0    3.30    6.40
 -17 -18   0   -2.20    5.50
  17  18   0    2.00   14.00
  18  18   0  145.89   17.00
  18  18   0  121.39   26.40
 -18  18   0  162.18   29.80
 -18 -18   0  124.29   15.10
  18  18   0  107.39   16.60
 -19 -18   0   -0.20    5.20
  19  18   0    4.00   13.20
  19  18   0   -6.40    6.60
  19  18   0    8.60    7.10
  19  17   0  129.69   17.00
  19  17   0  136.09   16.80
  19  17   0   99.09   26.10
 -19 -17   0  127.79   14.80
 -19 -16   0    3.10    5.40
  19  16   0    5.90    6.50
  19  16   0    0.60   13.60
  19  16   0   -0.30    7.50
  19  16   0   -2.30    6.20
  19  15   0   95.29   14.70
  19  15   0   80.19   22.90
  19  15   0   75.49   12.70
 -19 -15   0   83.09   11.50
  19  14   0    0.50    6.50
 -19 -14   0    0.40    5.30
  19  14   0    0.90    6.90
  19  14   0   -0.20   14.00
  19  13   0   28.10   15.00
  19  13   0   43.00   12.30
  19  13   0   61.39   20.20
 -19 -13   0   29.60    8.20
 -13  19   0   84.29   18.40
 -12  19   0   -7.70   10.20
  19  12   0    4.90    7.20
 -19 -12   0    2.80    5.10
  19  12   0    7.40   12.00
  19  12   0   12.60   13.50
 -11  19   0   25.90   12.10
 -19 -11   0   35.90    7.80
  19  11   0   34.10   12.40
  19  11   0   29.30   14.40
 -10  19   0    1.80    9.90
 -19 -10   0    3.80    4.70
  19  10   0  -10.80   10.80
  19  10   0    3.70    7.10
  19   9   0  162.78   26.80
  19   9   0  138.19   16.70
 -19  -9   0  161.08   16.20
  -8  19   0  -14.50   10.00
  19   8   0   -2.00    5.20
  19   7   0   22.90    7.70
  -7  19   0    0.50   11.30
  19   6   0    5.80    5.30
  19   4   0    3.80    5.70
 -19  -3   0  268.67   26.50
  19   3   0  253.17   25.80
  19   2   0   -4.40    5.10
  -2  19   0   -0.10    9.30
  -2  19   0    3.70   12.00
 -19  -2   0    2.50    4.20
  -1  19   0   35.50   14.00
  -1  19   0   33.00   13.80
 -19  -1   0   33.40    6.80
  19   1   0   37.90    8.30
 -19   0   0    1.10    4.10
   0  19   0   -0.10   11.20
  19   0   0   -2.80    5.20
   0  19   0   -1.90    8.90
 -19   1   0   41.80    6.40
   1  19   0   52.09   17.80
  19  -1   0   35.70    7.70
 -19   1   0   41.80    8.60
   1  19   0   10.50   10.60
  19  -2   0    1.90    5.00
   2  19   0    6.60   12.00
 -19   2   0    1.50    4.50
 -19   3   0  256.57   26.40
  19  -3   0  269.47   25.90
   4  19   0    4.80   12.10
 -19   4   0    2.20    4.30
   5  19   0  314.87   39.20
   6  19   0    9.70   12.90
   7  19   0    2.90   13.70
   7  19   0   22.40   13.40
 -19   7   0   16.50    6.90
   8  19   0   -4.50   12.00
   8  19   0   -6.20   13.70
   9  19   0  122.89   26.40
 -19   9   0  190.88   31.80
  10  19   0    1.00    4.00
  10  19   0   -9.80   13.30
  10  19   0   -7.60   12.30
 -19  10   0   -4.20   13.00
 -10 -19   0   -0.40    5.40
 -11 -19   0   19.80    6.60
  11  19   0   14.80   13.80
  11  19   0   35.40    8.80
  11  19   0   31.70   16.70
 -19  11   0   46.40   17.20
 -12 -19   0   -5.10    5.30
  12  19   0   -8.80   14.90
  12  19   0   10.20   13.20
  12  19   0   -5.60    5.30
  12  19   0    1.10    5.00
 -19  12   0   -4.60   13.60
  13  19   0   85.79   21.00
  13  19   0   96.79   25.30
  13  19   0  103.89   12.90
 -19  13   0   52.89   25.80
 -13 -19   0   87.69   12.00
 -19  14   0   -0.30   14.00
 -14 -19   0    0.80    5.60
  14  19   0   -6.10   14.20
  14  19   0   25.40    9.40
  15  19   0  149.29   16.80
  15  19   0  123.19   27.80
  15  19   0  109.69   16.60
 -15 -19   0  156.58   15.80
 -19  15   0  103.69   29.60
  16  19   0   10.90    6.20
 -16 -19   0   -6.20    5.70
  16  19   0   -0.70    7.70
 -19  16   0    1.60   13.10
  16  19   0    0.20   13.70
  16  19   0   -2.80    6.00
  17  19   0  109.19   15.60
  17  19   0  122.99   27.10
 -19  17   0  151.58   29.50
  17  19   0  132.29   16.10
 -17 -19   0  121.69   14.80
  18  19   0   -3.90   12.30
 -18 -19   0   -0.20    5.20
  18  19   0    2.80    5.90
 -19  18   0    6.40   14.50
  18  19   0    0.40    5.90
 -19 -19   0   44.20    8.70
  19  19   0   31.00    9.90
  19  19   0   59.69   11.30
  19  19   0   20.60   14.40
  20  19   0   -2.70    5.70
 -20 -19   0   11.80    5.20
  20  19   0   28.80   10.80
  20  19   0    7.80   12.80
  20  18   0   60.69   12.20
 -20 -18   0   65.59   10.00
  20  18   0   47.40   20.60
  20  18   0   96.09   13.30
 -20 -17   0    1.50    5.20
  20  17   0    7.30    6.90
  20  17   0   -5.00   12.60
  20  17   0    5.60    7.00
  20  16   0  138.79   15.70
  20  16   0  117.89   16.70
  20  16   0  126.09   17.30
  20  16   0   99.69   26.30
 -20 -16   0  125.89   14.30
  20  15   0   -6.40   13.40
 -20 -15   0   -3.60    5.20
  20  15   0    0.20    7.20
  20  15   0    7.30    6.70
  20  14   0  116.09   16.60
  20  14   0  134.89   16.30
 -20 -14   0  110.89   13.80
 -20 -14   0  114.59   16.50
  20  14   0  106.09   26.10
  20  13   0    7.00   13.70
  20  13   0    8.00    7.60
 -20 -13   0   -4.20    4.90
  20  12   0   72.09   13.70
 -12  20   0   33.40   18.30
 -20 -12   0   96.19   13.90
 -20 -12   0   65.49   10.00
  20  12   0   69.39   20.60
  20  12   0   61.69   20.70
  20  11   0   -1.10   12.30
 -11  20   0    3.50   10.40
  20  11   0   14.40    7.90
  20  11   0   -0.90   12.60
 -20 -11   0   -2.40    4.80
  20  10   0   12.20   12.60
 -20 -10   0   14.90    5.90
 -10  20   0    6.30   10.20
  20  10   0   16.40    8.10
  -9  20   0   -8.40    9.90
  20   9   0   -1.20    7.00
  20   9   0   -4.70    5.60
  20   9   0    2.00   11.50
  20   8   0  294.07   27.40
  -8  20   0  236.58   38.10
  20   8   0  243.48   25.60
  20   7   0    0.00    5.60
  -7  20   0    7.00   11.80
  20   6   0   52.79    9.30
  -6  20   0   45.80   19.80
  20   5   0   -1.80    5.50
  -5  20   0   -5.40   12.10
 -20  -4   0  280.07   29.70
  20   4   0  314.27   29.30
  -3  20   0   -9.50   13.90
 -20  -3   0    4.40    4.80
  20   3   0    1.10    6.00
  20   2   0   26.40    8.40
 -20  -2   0   22.20    6.90
 -20  -2   0    2.70    5.70
  20   1   0    0.30    5.90
 -20  -1   0    0.70    4.50
  -1  20   0   -7.10   12.30
 -20  -1   0    6.90    5.40
  20   0   0   99.09   11.70
 -20   0   0   73.69   10.10
 -20   0   0   84.69   11.40
   0  20   0   44.60   19.20
 -20   1   0   -3.20    3.50
 -20   1   0   -2.60    2.90
 -20   1   0   -2.90    4.60
   1  20   0    4.90   13.00
  20  -1   0    5.60    5.70
  20  -2   0   29.90    7.90
 -20   2   0    9.50    4.50
   2  20   0   44.60   18.10
   3  20   0    3.30   13.20
 -20   3   0   -0.80    4.20
   3  20   0   -2.90   15.70
  20  -3   0   -1.60    5.10
 -20   4   0  300.47   26.80
 -20   4   0  266.27   31.00
   4  20   0  188.88   42.20
   4  20   0  239.08   35.40
   5  20   0   -0.10   14.80
   5  20   0    1.40   13.00
 -20   5   0   -6.70    4.90
   6  20   0   69.29   18.90
 -20   6   0   63.89   17.80
   6  20   0   19.20   18.80
 -20   6   0   33.80    9.20
 -20   7   0   -4.80    4.40
   7  20   0    8.70   13.10
 -20   7   0    8.80   12.30
   7  20   0   -0.50   15.80
   8  20   0  313.67   49.20
 -20   8   0  339.27   51.19
   8  20   0  334.27   42.30
   9  20   0   11.00   15.00
 -20   9   0    5.40   13.40
   9  20   0    4.80   12.90
 -20  10   0   13.80   14.10
  10  20   0    3.30   14.30
  10  20   0    2.00   15.80
 -10 -20   0   19.40    6.40
  11  20   0  -15.40   12.70
 -11 -20   0   -1.40    5.70
  11  20   0   -2.30   15.20
 -20  11   0   12.30   14.80
  12  20   0   33.60   18.00
  12  20   0   64.79   19.60
 -20  12   0   67.49   24.00
  13  20   0   -5.20   14.40
  13  20   0    1.70    4.80
 -20  13   0   -6.60   13.50
 -13 -20   0    2.10    5.60
 -14 -20   0   66.79   11.90
  14  20   0  101.49   12.60
  14  20   0   57.49   23.10
 -20  14   0  144.59   27.20
  15  20   0    4.40    5.10
 -15 -20   0    3.20    5.90
 -20  15   0  -10.70   13.50
  15  20   0   -9.70   13.60
  16  20   0   59.49   21.30
  16  20   0   52.99   10.30
 -16 -20   0   39.80    9.80
  17  20   0    3.40   13.10
  17  20   0   10.10    5.60
 -20  17   0    0.30   13.50
 -17 -20   0    5.80    5.50
 -18 -20   0   28.70    8.80
  18  20   0   52.29   10.30
  18  20   0   25.00   14.80
 -20  18   0   90.59   22.20
  18  20   0   42.70   10.50
  19  20   0   10.00    6.40
  19  20   0   -3.70   12.00
 -19 -20   0    1.20    4.90
  19  20   0   -0.40    5.50
  20  20   0   24.00   13.70
  20  20   0   26.80    9.00
  20  20   0   31.70    9.40
  21  20   0   -2.00   11.70
  21  20   0    8.70    5.70
  21  19   0   74.09   12.20
  21  19   0   90.29   13.00
  21  19   0   76.69   19.70
  21  18   0    1.50    5.90
  21  18   0    5.70    6.50
 -21 -18   0    2.70    4.90
  21  18   0   -6.40   12.20
 -21 -17   0   90.59   11.30
  21  17   0   93.69   14.30
  21  17   0   85.69   14.50
  21  17   0   86.89   22.00
 -21 -16   0    3.30    5.00
  21  16   0   -2.30    6.20
  21  16   0   -2.30    6.30
  21  16   0   -0.40   13.60
 -21 -16   0   -4.90    7.10
  21  16   0    8.10    7.40
  21  15   0   50.69   21.60
 -21 -15   0   65.09   14.00
  21  15   0   65.19   13.20
 -21 -15   0   61.29    9.80
  21  15   0   69.69   12.30
  21  14   0    7.00    7.10
  21  14   0    4.00    7.60
 -21 -14   0    8.40    7.20
  21  14   0    8.00   13.90
 -21 -14   0    7.20    5.30
  21  13   0    4.30    7.50
  21  13   0    7.50   14.00
 -21 -13   0    7.50    5.30
 -21 -13   0   12.20    7.50
 -12  21   0   -0.50   10.90
  21  12   0    6.20    7.80
  21  12   0    4.20   13.60
 -21 -12   0    6.00    7.30
  21  11   0   96.49   17.40
  21  11   0  104.19   25.50
 -11  21   0  166.18   24.00
 -21 -10   0   10.00    7.50
 -10  21   0    2.00    9.90
  21  10   0   -1.30   12.10
  21  10   0   -2.00    7.80
  21   9   0   22.80   14.20
  21   9   0   35.80    8.90
  -9  21   0   32.60   12.60
 -21  -9   0   37.60   11.10
  21   9   0   28.70    9.20
  -8  21   0    5.00   11.60
  21   8   0   16.30    8.10
  21   8   0    9.50    6.60
  21   8   0   -6.30   11.50
  -7  21   0  365.56   51.49
  21   6   0    4.10    6.10
  -6  21   0    0.20   11.60
 -21  -5   0    8.00    5.50
  21   5   0   11.00    6.20
  -5  21   0    3.60   13.10
  21   4   0   -5.00    5.90
  -4  21   0   -2.70   12.10
 -21  -4   0   -9.70   10.60
 -21  -4   0   -3.80    5.00
 -21  -3   0  102.69   14.20
  21   3   0  125.79   13.50
 -21  -3   0   87.29   22.50
 -21  -3   0   89.49   12.60
  21   2   0   -3.20    6.10
 -21  -2   0    8.30    5.80
 -21  -2   0    6.80    5.10
 -21  -2   0   -2.10   12.10
  -2  21   0   -2.70   14.00
 -21  -1   0   24.20    7.20
 -21  -1   0   22.10   12.10
 -21  -1   0   27.50    6.20
  21   1   0   18.20    6.80
  -1  21   0    4.80   14.60
   0  21   0    3.10   14.80
   0  21   0    1.70   13.70
 -21   0   0   -7.70   10.60
 -21   0   0    6.70    5.20
  21   0   0    3.90    6.00
 -21   0   0   -2.20    4.20
 -21   1   0   21.20    7.60
 -21   1   0   27.60   12.90
   1  21   0    5.10   13.10
   1  21   0    0.50   14.00
 -21   1   0   25.50   10.70
  21  -1   0   29.20    7.20
 -21   2   0    1.70    4.50
  21  -2   0    1.50    6.10
 -21   2   0    8.90    6.30
   2  21   0   22.30   14.80
   2  21   0    7.60   14.40
 -21   2   0   -3.80   10.60
   3  21   0  211.88   27.30
 -21   3   0  119.79   16.80
 -21   3   0  109.09   23.80
 -21   3   0  114.09   13.90
  21  -3   0  119.39   14.40
   4  21   0   -7.20   14.20
 -21   4   0    6.20   10.60
  21  -4   0    1.30    5.90
   4  21   0    0.10   15.70
 -21   4   0   -3.80    5.40
 -21   4   0   -3.20    4.00
   5  21   0   18.20   17.80
 -21   5   0    9.00   11.50
 -21   5   0   10.70    5.70
   5  21   0   16.50   14.70
 -21   6   0   -7.20   10.80
   6  21   0   13.40   15.20
 -21   6   0    0.50    4.80
   6  21   0   -2.10   17.00
   7  21   0  401.66   55.59
   7  21   0  347.37   46.20
   8  21   0   12.40   13.80
 -21   8   0   -6.20   13.30
   8  21   0    5.70   17.30
 -21   9   0   29.30   15.70
   9  21   0   43.50   16.80
   9  21   0   55.49   23.20
 -21  10   0   -0.80   13.70
  10  21   0    4.70   14.10
  10  21   0   -4.40   15.80
 -21  11   0   84.29   31.70
 -11 -21   0  167.98   17.00
  11  21   0  175.18   30.80
 -21  12   0    2.40   14.10
  12  21   0   -8.30   14.60
 -12 -21   0    6.40    5.90
  13  21   0    0.00   14.50
 -21  13   0    8.00   14.30
 -13 -21   0   11.30    6.00
  14  21   0   -5.30   14.10
 -14 -21   0   -2.70    5.70
 -21  14   0    5.80   13.70
 -21  15   0   65.29   23.30
  15  21   0   16.50   15.20
 -15 -21   0   34.70    9.40
  16  21   0    1.20   13.80
 -16 -21   0    3.70    5.60
 -21  16   0  -11.80   12.30
  17  21   0   80.79   23.60
 -17 -21   0  125.39   13.50
 -21  17   0  103.49   25.80
 -18 -21   0    2.30    4.90
  18  21   0   -1.70   13.10
  19  21   0   40.60   18.00
  20  21   0   -1.30   11.50
  21  21   0    9.40   10.90
  22  21   0    9.20   10.40
  22  20   0  114.09   23.90
  22  20   0  162.68   16.30
  22  19   0    9.50    5.50
  22  19   0    1.90    6.10
  22  19   0   -2.90   11.30
  22  18   0  124.29   14.50
  22  18   0   89.49   13.00
  22  18   0   66.39   20.00
  22  17   0    0.50    6.40
  22  17   0   -3.50   12.30
 -22 -17   0    7.00    6.60
  22  17   0    4.70    7.30
  22  16   0   68.99   12.80
  22  16   0   39.80   19.40
 -22 -16   0   50.29   11.70
  22  16   0   55.49    9.90
  22  16   0   43.50   12.70
 -22 -15   0   -2.80    6.70
  22  15   0    6.20    6.50
  22  15   0    4.50    7.40
  22  15   0    0.30   13.20
 -22 -14   0  150.98   19.50
  22  14   0  177.68   20.50
  22  14   0  167.58   29.30
  22  14   0  169.98   19.50
  22  13   0   -1.40   13.10
 -22 -13   0    9.90    7.40
  22  13   0   12.30    7.70
 -12  22   0   20.10   12.40
  22  12   0   44.10   19.40
  22  12   0   58.19   14.00
 -22 -12   0   47.60   12.80
 -22 -11   0    2.30    7.00
  22  11   0    9.60   13.90
  22  11   0    4.00    7.80
 -11  22   0    5.60   11.00
 -10  22   0   28.00   12.70
 -22 -10   0   44.10   12.00
  22  10   0   39.10   13.60
  22  10   0   49.00   20.40
  22   9   0    5.10    8.00
  -9  22   0   -5.50    9.50
  22   9   0   -8.30   12.20
 -22  -9   0    5.70    7.00
  22   9   0    6.40    6.70
 -22  -8   0   67.89   13.60
  -8  22   0   75.49   20.00
  22   8   0   80.39   16.10
  22   8   0   86.29   11.80
  22   8   0   83.89   20.60
  -7  22   0   -0.80   12.00
  22   7   0    2.50    6.50
 -22  -7   0   -5.70    6.60
  22   7   0    9.00    8.30
  22   6   0  171.68   18.30
 -22  -6   0  169.08   19.10
 -22  -6   0  150.98   18.20
  -5  22   0   10.10   13.90
 -22  -5   0   -0.50    5.10
 -22  -5   0    0.70    6.40
 -22  -5   0   -0.50   11.50
  22   5   0    3.60    6.30
 -22  -4   0  262.17   26.40
 -22  -4   0  233.28   25.00
 -22  -4   0  245.48   25.10
 -22  -4   0  236.28   38.90
  22   4   0  244.98   24.80
 -22  -3   0    8.20   12.80
  22   3   0    6.80    6.30
 -22  -3   0    6.10    5.20
 -22  -3   0    1.40    5.50
 -22  -3   0   -6.10    5.00
  -3  22   0  -15.80   13.20
 -22  -2   0   57.69   17.90
  -2  22   0  133.09   23.30
  22   2   0   59.59   10.30
 -22  -2   0   33.20    8.70
 -22  -1   0    0.10   10.40
 -22  -1   0    5.10    5.50
 -22  -1   0   -1.40    4.60
 -22  -1   0   -4.90    5.30
  22   1   0    4.70    6.30
  -1  22   0   -9.20   14.50
   0  22   0  322.17   48.30
   0  22   0  315.57   41.80
 -22   1   0    2.70    4.80
 -22   1   0  -11.10    6.40
 -22   1   0   -9.20   10.90
   1  22   0  -16.40   14.00
 -22   1   0   -1.80    5.70
  22  -1   0   -4.20    6.00
   1  22   0   -9.00   14.00
   2  22   0  132.09   22.80
 -22   2   0   69.29   12.50
 -22   2   0   52.29   10.30
   2  22   0  115.99   24.00
 -22   2   0   39.80   19.70
  22  -3   0    9.10    6.40
 -22   3   0   -0.20    5.80
   3  22   0    4.90   13.40
   3  22   0   17.80   14.30
 -22   3   0   -1.00    3.80
 -22   3   0   -7.20   10.50
  22  -4   0  248.88   25.10
 -22   4   0  236.58   28.70
 -22   4   0  260.47   39.10
 -22   5   0   -3.00   11.40
   5  22   0   -3.50   14.70
 -22   5   0   -3.30    4.90
   5  22   0  -10.50   16.20
 -22   6   0  170.78   29.60
   6  22   0  117.39   27.20
 -22   6   0  162.48   18.70
   6  22   0   90.09   31.60
 -22   7   0    1.90   13.10
   7  22   0  -11.30   18.10
   7  22   0    7.40   15.10
   8  22   0  111.99   25.20
 -22   8   0   96.79   26.60
   8  22   0   83.49   27.00
   9  22   0    3.80   17.70
 -22   9   0   -4.20   13.60
  10  22   0   39.50   20.00
 -22  10   0   72.09   23.60
  11  22   0   -1.90   15.10
 -22  11   0   -2.60   13.60
 -11 -22   0    3.10    5.70
 -22  12   0   64.89   23.60
  12  22   0   16.80   16.40
 -12 -22   0   14.80    6.40
  13  22   0   -6.30   14.70
 -22  13   0    6.80   13.80
 -13 -22   0    1.30    5.80
 -14 -22   0  162.58   18.40
  14  22   0  123.89   31.00
 -22  14   0  235.48   34.50
  15  22   0   -0.80   13.70
 -15 -22   0   -3.70    5.40
 -22  15   0   -6.00   12.40
 -22  16   0   53.59   20.00
  16  22   0    8.70   14.00
 -16 -22   0   31.40    7.90
 -22  17   0   -7.30   11.90
  17  22   0   -8.10   12.40
 -17 -22   0    4.10    5.10
  18  22   0   11.30   13.20
  19  22   0   -6.80   11.60
  20  22   0  127.99   22.80
  21  22   0    2.00   10.40
  23  20   0    1.60    9.70
  23  19   0   70.79   10.20
  23  19   0   48.90    9.70
  23  19   0   38.90   15.30
  23  18   0    8.20    6.30
  23  18   0   -0.20    6.20
 -23 -18   0    1.70    6.10
  23  18   0    3.00   11.30
  23  17   0   87.79   12.80
 -23 -17   0   48.70   10.90
  23  17   0   56.49   10.90
  23  17   0   46.40   18.40
  23  16   0   30.90   11.40
  23  16   0   -5.60   12.50
  23  16   0   -1.20    6.50
 -23 -16   0    4.60    6.40
  23  15   0   27.20   10.70
  23  15   0   40.30   11.90
 -23 -15   0   27.70    7.60
  23  15   0   27.80   14.50
  23  14   0    6.10    6.60
  23  14   0    1.30   13.30
 -23 -14   0    8.30    6.70
  23  14   0    2.60    7.40
  23  13   0  119.39   17.70
  23  13   0  127.29   25.50
 -23 -13   0  128.99   16.40
 -23 -12   0    2.60    7.20
  23  12   0   -0.20    7.70
  23  12   0   -1.30   13.00
 -11  23   0  184.88   27.00
  23  11   0  143.19   29.40
  23  11   0  156.48   20.10
 -23 -11   0  132.89   19.00
 -10  23   0  -11.00    9.70
  23  10   0   -1.70    7.80
 -23 -10   0   -1.20    6.80
  23  10   0   -1.40   13.40
 -23  -9   0   13.60    7.20
  23   9   0   31.80    9.10
  23   9   0   23.10   13.70
  -9  23   0    9.90   11.00
  23   8   0    4.20    8.10
  23   8   0   -0.20    6.30
 -23  -8   0    2.40    6.60
  -8  23   0   -0.90   10.50
  23   8   0    2.00   13.00
 -23  -7   0    4.90    6.40
  23   7   0   15.90    7.90
 -23  -7   0   -3.10   11.90
  23   7   0   15.70   13.00
  23   7   0   30.00    9.10
 -23  -7   0    3.50    5.60
  -7  23   0   66.29   18.30
  -6  23   0    5.50   12.30
 -23  -6   0   -0.90    5.60
 -23  -6   0    8.30    6.30
 -23  -6   0   -5.40   11.50
  23   6   0   -2.10    6.50
 -23  -5   0   48.10    9.60
  23   5   0   51.19   10.20
 -23  -5   0   55.49   16.10
  -5  23   0   47.50   20.40
 -23  -5   0   49.70   11.70
 -23  -4   0    7.50    5.50
 -23  -4   0   -7.50   10.70
 -23  -4   0    7.80    6.00
  23   4   0    5.10    6.40
  -4  23   0   -1.70   13.30
 -23  -4   0    0.70    5.70
 -23  -3   0  120.19   14.60
 -23  -3   0  112.69   14.20
 -23  -3   0   86.89   13.00
 -23  -3   0  102.39   23.70
  23   3   0  123.29   13.90
  -2  23   0   -9.00   14.80
 -23  -2   0    0.70    4.90
 -23  -2   0    5.80    6.20
 -23  -2   0   -2.00   10.50
 -23  -2   0    5.10    5.90
  23   2   0    3.30    6.30
 -23  -1   0   38.50   11.10
  23   1   0   49.20   10.60
  -1  23   0   45.60   23.30
 -23  -1   0   58.69   10.00
 -23  -1   0   50.29   15.60
 -23   0   0   -0.10    6.80
  23   0   0    7.90    6.70
 -23   0   0   -6.80   10.80
   0  23   0    3.30   15.80
 -23   0   0   -2.40    5.10
 -23   0   0    1.40    6.00
   1  23   0   38.50   19.00
   1  23   0   22.10   17.30
 -23   1   0   49.99   10.70
 -23   1   0   63.19   11.60
 -23   1   0   53.69    9.50
  23  -1   0   35.00   10.30
 -23   1   0   43.70   18.50
 -23   2   0    0.00    6.10
 -23   2   0   -0.50   10.70
 -23   2   0    2.80    4.30
   2  23   0   -4.30   16.00
   2  23   0   -2.70   15.20
  23  -2   0   -1.80    6.40
  23  -3   0  104.79   14.70
   3  23   0  186.78   29.20
 -23   3   0  119.39   16.90
 -23   3   0  108.99   24.90
   3  23   0  178.68   27.50
 -23   4   0   11.20   11.60
   4  23   0   -3.00   13.60
  23  -4   0    2.70    6.10
   4  23   0   17.30   15.30
 -23   4   0    0.30    5.70
  23  -5   0   51.09   10.00
 -23   5   0   54.99   10.80
 -23   5   0   68.59   20.30
   5  23   0   46.80   22.80
   6  23   0   -0.20   16.60
 -23   6   0    0.30   12.80
 -23   6   0    1.00    5.10
   7  23   0   57.49   26.00
 -23   7   0   -2.00   12.90
   8  23   0   -6.50   16.70
 -23   8   0    4.60   13.60
   9  23   0  -10.70   17.00
 -23   9   0   22.20   14.90
  10  23   0   13.40   17.60
 -23  10   0   -3.20   13.70
 -23  11   0  156.68   36.70
  11  23   0  203.18   36.10
 -11 -23   0  222.08   21.20
 -23  12   0   -5.00   13.00
  12  23   0    9.10   15.50
 -12 -23   0    1.80    5.60
 -13 -23   0  165.98   17.30
 -23  13   0  156.68   30.70
  13  23   0  122.89   30.40
  14  23   0   -7.90   14.10
 -14 -23   0   -0.90    5.30
 -23  14   0   -3.20   12.50
  15  23   0   23.40   15.20
 -15 -23   0   31.00    7.90
 -23  15   0   18.60   13.40
 -23  16   0    2.50   11.90
  16  23   0  -10.30   13.30
  17  23   0   72.39   19.40
  18  23   0    6.20   12.60
  19  23   0   55.29   17.00
  20  23   0   -3.60   10.00
  24  19   0    1.30    9.70
  24  19   0    4.40    5.10
 -24 -18   0    3.90    5.60
  24  18   0   35.10    8.90
  24  18   0    8.80   10.70
  24  18   0   13.70    5.90
 -24 -17   0   -5.10    6.10
  24  17   0   10.90    6.40
  24  17   0    5.20    5.70
  24  17   0   13.00   11.50
  24  16   0   33.50   11.30
  24  16   0    1.20   11.70
 -24 -16   0    1.20    6.00
  24  16   0   -1.10    5.90
  24  15   0    0.10    6.70
 -24 -15   0    7.70    6.40
  24  15   0   -0.30   12.40
  24  15   0    1.30    6.90
  24  14   0  164.18   19.70
  24  14   0  162.28   28.50
 -24 -14   0  172.08   18.70
 -24 -13   0    8.50    6.80
  24  13   0    6.40    7.60
  24  13   0    3.90   13.00
  24  12   0   73.19   20.80
  24  11   0   10.40    7.90
  24  11   0  -14.80   12.40
 -11  24   0   -1.50   10.40
 -24 -11   0    1.10    6.70
  24  10   0    8.40   13.60
 -10  24   0   -3.30   10.30
  24  10   0    3.00    7.70
 -24 -10   0    7.50    6.90
  24   9   0   -0.60    7.90
 -24  -9   0    4.10    6.80
  24   9   0    0.50   12.40
  -9  24   0    5.30   10.30
  24   8   0   11.30    8.30
 -24  -8   0   13.10    7.10
  -8  24   0   40.50   15.30
 -24  -8   0    6.80    6.20
  24   8   0   28.30    9.00
  24   8   0   -1.60   12.70
  24   7   0    0.90    6.40
  -7  24   0    0.00   10.30
 -24  -7   0   -4.30    6.50
  24   7   0    4.60   12.30
  24   7   0   12.90    8.40
 -24  -7   0    0.00    5.90
 -24  -7   0   -0.30   12.50
 -24  -6   0   37.70   17.20
 -24  -6   0   16.10    7.10
 -24  -6   0   23.10    7.50
 -24  -6   0   34.60    8.60
  24   6   0   30.50    9.70
  -6  24   0   46.90   17.70
  24   5   0    3.20    6.70
 -24  -5   0   -1.40    6.30
 -24  -5   0    3.60    5.80
  -5  24   0   -3.40   12.40
 -24  -5   0    0.90    6.10
 -24  -5   0   -3.40   10.80
 -24  -4   0   64.49   12.20
  -4  24   0   63.09   22.30
 -24  -4   0   51.79   19.50
 -24  -4   0   68.49   10.10
 -24  -4   0   63.69   11.20
  24   4   0   73.69   11.70
 -24  -3   0   -3.90   11.00
  -3  24   0   -2.10   13.10
 -24  -3   0   -2.40    6.20
 -24  -3   0    6.30    4.80
  24   3   0    3.20    6.50
 -24  -3   0   -1.10    5.60
 -24  -2   0  126.09   16.20
 -24  -2   0  128.69   26.60
  24   2   0  149.59   16.30
 -24  -2   0  134.29   16.00
 -24  -1   0    4.40    5.60
  -1  24   0   -6.90   14.80
  24   1   0   -1.40    6.40
 -24  -1   0   -0.40   10.70
 -24  -1   0   -0.20    6.00
 -24  -1   0    2.10    7.00
  24   0   0  180.68   21.00
 -24   0   0  211.58   32.80
 -24   0   0  180.98   24.40
 -24   0   0  194.98   20.60
 -24   0   0  219.48   21.30
 -24   1   0    0.40   10.70
  24  -1   0    0.70    6.50
 -24   1   0    1.00    4.50
   1  24   0   -6.00   15.70
 -24   1   0   -2.60    6.20
  24  -2   0  124.69   16.40
 -24   2   0  127.89   18.30
 -24   2   0  148.09   25.70
 -24   2   0  145.99   15.10
   3  24   0    4.90   16.60
 -24   3   0   -4.20    5.80
 -24   3   0    2.40   10.70
  24  -3   0   -5.10    6.40
  24  -4   0   60.59   11.40
 -24   4   0   81.19   12.40
 -24   4   0   58.09   20.60
   4  24   0   67.69   25.10
 -24   5   0    3.50    5.00
  24  -5   0   -5.70    6.60
   5  24   0  -13.40   13.80
 -24   5   0   -3.70   12.30
   6  24   0   53.39   18.90
 -24   6   0   41.80   21.70
 -24   7   0   -6.20   13.10
   7  24   0   -5.10   14.30
 -24   8   0   11.70   13.70
   8  24   0   45.00   22.00
   9  24   0   -4.30   16.10
 -24   9   0    3.40   13.50
  10  24   0  -12.90   15.50
 -24  10   0    5.80   13.40
 -11 -24   0    8.40    5.80
  11  24   0    2.10   15.80
 -24  11   0  -10.20   12.40
 -24  12   0   54.89   26.20
 -12 -24   0  136.59   13.90
  12  24   0  123.09   27.20
  13  24   0   -8.30   14.80
 -24  13   0    9.20   12.60
 -13 -24   0   -6.60    4.90
 -24  15   0    6.90   12.10
  15  24   0   -0.30   13.90
  16  24   0   -9.90   12.70
 -24  16   0    0.80   11.30
  17  24   0   -4.30   12.70
  18  24   0   15.80   12.50
  19  24   0   -2.20   10.60
  25  18   0   -4.80    8.70
 -25 -18   0    1.60    4.70
  25  18   0    3.70    5.40
  25  17   0   29.40    8.60
  25  17   0    6.90   10.40
 -25 -17   0   21.00    6.00
  25  17   0   37.60    9.30
 -25 -16   0    0.50    5.90
  25  16   0   -3.60    5.50
  25  16   0   15.10   11.40
  25  16   0    4.10    6.20
  25  15   0  101.19   13.70
  25  15   0   53.89   19.80
 -25 -15   0  122.69   13.40
  25  15   0  116.69   14.90
  25  14   0    0.60   12.30
 -25 -14   0    1.60    6.20
  25  14   0   -5.70    6.40
  25  13   0   90.19   20.70
  25  13   0  104.79   14.40
 -25 -13   0   75.19   13.00
  25  12   0   -7.00   12.80
 -25 -12   0   10.90    6.60
  25  12   0   10.00    7.60
  25  11   0  159.58   29.90
 -25 -11   0  186.88   20.20
  25  11   0  190.68   21.10
  25  10   0    5.20   13.10
 -25 -10   0    4.80    6.60
  25  10   0    6.20    7.40
 -25 -10   0    1.30    5.60
 -10  25   0    5.90   11.00
  25   9   0   71.09   13.90
  25   9   0   41.80   19.50
 -25  -9   0   62.59   11.80
 -25  -9   0   58.09    9.90
  25   8   0    8.80    8.10
 -25  -8   0    3.00    5.70
 -25  -8   0   -6.30    6.40
  25   8   0    0.20   11.90
  -8  25   0    1.80    9.80
 -25  -7   0    2.10    6.50
  -7  25   0   21.80   11.10
 -25  -7   0   -0.50    5.40
  25   7   0   -2.00   12.30
 -25  -7   0    0.20    5.40
  25   7   0   12.10    7.80
  25   7   0    3.70    6.20
 -25  -6   0    6.80    6.60
  -6  25   0    4.30   11.60
 -25  -6   0   -2.20    5.70
 -25  -6   0    0.20    5.80
  25   6   0   -8.50   11.60
  25   6   0    5.50    6.50
 -25  -5   0   20.40    7.00
 -25  -5   0    7.70    6.70
  -5  25   0    0.60   11.80
 -25  -5   0    6.20    5.70
  25   5   0    6.60    6.90
 -25  -4   0  -12.50    9.90
 -25  -4   0    0.60    6.30
  25   4   0    7.90    7.00
 -25  -4   0   -4.50    5.50
  -4  25   0   -9.80   11.30
 -25  -3   0    2.80    5.80
 -25  -3   0   12.00   10.80
  -3  25   0    6.40   13.50
  25   3   0   15.90    7.00
 -25  -3   0   12.70    6.50
  -2  25   0   -0.60   13.40
  25   2   0    0.10    6.40
 -25  -2   0   -2.80    6.30
 -25  -2   0   -3.20   10.00
 -25  -2   0    9.30    6.00
 -25  -2   0   -5.30    6.60
 -25  -1   0   16.90    7.10
 -25  -1   0   16.30    6.30
 -25  -1   0   15.60   11.00
  -1  25   0    5.90   13.70
 -25  -1   0   20.60    6.00
  25   1   0   18.30    7.20
 -25   0   0   -2.90   10.60
 -25   0   0   -2.50    6.30
  25   0   0   -7.20    6.40
 -25   0   0    5.80    6.80
 -25   0   0   -3.20    4.40
   0  25   0    1.60   15.10
 -25   1   0   23.20   10.30
 -25   1   0   22.00    7.00
  25  -1   0   20.30    7.30
   1  25   0   13.40   15.60
 -25   1   0   20.50   11.50
  25  -2   0    1.90    6.40
 -25   2   0    1.30    5.80
   2  25   0  -14.60   15.00
 -25   2   0    8.30   11.00
 -25   3   0    4.70   10.80
 -25   3   0    6.60    6.30
   3  25   0   -2.70   15.90
  25  -3   0    2.20    6.50
 -25   4   0    4.10   11.90
   4  25   0   18.30   16.40
 -25   4   0   -0.50    5.30
  25  -4   0    1.50    6.20
   5  25   0    3.80   15.30
 -25   5   0   12.10   12.50
  25  -5   0    8.00    6.60
 -25   6   0   -5.10   12.10
  25  -6   0   -8.00    6.10
   6  25   0    0.50   14.20
   7  25   0   28.00   14.90
 -25   7   0   -8.50   12.60
   8  25   0   14.50   14.70
 -25   8   0  -12.20   12.40
   9  25   0   21.00   15.20
 -25   9   0   68.99   21.40
 -25  10   0    5.40   12.50
  10  25   0    1.70   14.20
 -25  12   0   -5.10   11.40
  12  25   0   16.60   14.80
 -25  13   0   71.89   22.60
  13  25   0  142.39   24.40
  14  25   0   15.00   14.00
 -25  14   0    5.80   10.90
 -25  15   0  142.49   26.10
  16  25   0    1.00   11.80
  17  25   0    0.50   10.50
  18  25   0   11.20   10.10
 -26 -17   0   -1.40    4.60
  26  17   0   -0.80    5.10
 -26 -16   0    0.90    4.90
  26  16   0   11.30    5.90
  26  16   0    8.60    9.80
  26  15   0  -12.20    9.70
 -26 -15   0   -4.50    5.30
  26  15   0    1.70    5.50
  26  14   0   56.29   17.10
  26  14   0   37.90   10.20
 -26 -14   0   32.80    9.60
  26  13   0    8.60    6.70
 -26 -13   0   -0.40    6.00
  26  13   0   -2.50   11.70
  26  12   0    2.00   12.20
 -26 -12   0    6.50    6.20
  26  12   0    9.90    7.20
  26  11   0   -6.70    6.90
 -26 -11   0    5.00    6.10
  26  11   0   -0.30   12.00
 -10  26   0   38.50   14.50
 -26 -10   0   16.90    6.70
  26  10   0   12.70   12.90
  26  10   0    6.90    7.60
  26   9   0   -5.20   12.30
 -26  -9   0   -2.20    6.20
  26   9   0    8.70    7.60
  -9  26   0    1.20   10.60
  26   8   0   54.69   12.70
 -26  -8   0   37.20    9.60
  26   8   0   38.20   18.00
  -8  26   0   85.89   16.70
 -26  -8   0   37.80   10.30
 -26  -8   0   22.10    7.80
  26   7   0    5.90    7.60
 -26  -7   0   -1.20    5.50
  26   7   0   -7.40   11.30
 -26  -7   0   -0.90    6.10
  -7  26   0  -14.50    9.20
 -26  -7   0   10.00    5.00
  26   7   0    4.20    6.30
 -26  -6   0   16.70    6.70
  -6  26   0   -2.60   10.30
  26   6   0    9.10    6.30
 -26  -6   0    8.90    5.80
  26   6   0    0.10   11.80
 -26  -5   0   -4.40    5.90
 -26  -5   0    2.80    5.80
  -5  26   0    0.80   11.00
  26   5   0    3.30    6.20
  26   5   0   -4.10   11.60
 -26  -4   0    4.60    6.00
 -26  -4   0   -8.20    5.60
  26   4   0    6.40    6.40
  -4  26   0    3.80   12.00
 -26  -3   0    0.50    5.20
  26   3   0   -0.80    6.50
 -26  -3   0    3.20    6.80
  -3  26   0    4.60   12.20
 -26  -3   0    0.90    6.10
 -26  -2   0   25.00   10.80
 -26  -2   0   10.10    6.40
  26   2   0    3.60    6.60
  -2  26   0    7.00   13.20
 -26  -2   0   17.80    5.00
  -1  26   0    6.20   13.50
 -26  -1   0    8.30    6.50
 -26  -1   0   -5.20    5.60
  26   1   0   -4.90    6.30
 -26  -1   0   -0.10    4.90
 -26  -1   0   -2.80    9.50
  26   0   0   -0.90    6.30
 -26   0   0    1.40    9.70
 -26   0   0    4.10    4.50
   0  26   0    6.80   13.30
 -26   0   0    5.80    6.20
   1  26   0    8.20   14.70
 -26   1   0   -7.60    9.90
 -26   1   0    8.10    5.80
  26  -1   0   -2.20    6.20
 -26   2   0   15.40    6.50
 -26   2   0    3.70   10.50
   2  26   0   10.00   13.90
  26  -2   0   11.00    6.50
  26  -3   0   15.10    6.60
 -26   3   0    0.90   11.10
   3  26   0    2.80   15.20
 -26   3   0    1.10    5.20
   4  26   0   -2.80   15.20
 -26   4   0   -4.10   11.10
  26  -4   0   -0.30    6.00
   5  26   0    1.30   15.50
 -26   5   0   -6.10   12.20
  26  -5   0   -0.70    5.70
   6  26   0    6.70   14.70
  26  -6   0    7.00    6.00
 -26   6   0    9.30   12.80
 -26   7   0    2.60   12.10
   7  26   0    0.50   14.20
 -26   8   0   13.70   13.20
   8  26   0   94.79   20.90
 -26   9   0    6.50   11.80
   9  26   0    3.50   13.10
 -26  10   0    5.90   11.50
  10  26   0   16.80   12.80
  11  26   0    5.40   12.10
 -26  11   0   -1.30   10.80
  12  26   0    6.40   11.80
 -26  12   0   -4.00   10.60
  13  26   0   -1.70   11.00
 -26  13   0   -1.50   10.10
  14  26   0   87.49   18.30
  15  26   0    2.10   10.10
  16  26   0    5.70    9.40
  27  16   0    1.80    5.90
  27  15   0    5.40    5.40
  27  15   0    0.40    8.90
 -27 -15   0    2.80    4.70
  27  14   0   10.20    5.90
 -27 -14   0   -1.70    4.80
  27  14   0    0.50    9.50
  27  13   0   12.10   11.50
 -27 -13   0   40.40    8.80
  27  13   0   37.50    9.30
  27  12   0   -2.20    6.10
 -27 -12   0   -0.50    5.60
  27  12   0    0.00   11.50
 -27 -11   0   76.89   11.30
  27  11   0   68.49   18.50
 -27 -11   0   86.59   11.60
  27  11   0   84.79   12.80
  27  10   0    0.20   11.90
 -27 -10   0    4.80    6.00
 -27 -10   0    1.10    5.70
  27  10   0    3.10    7.00
  -9  27   0   11.30   11.30
 -27  -9   0   54.99    9.30
  27   9   0   64.69   12.30
 -27  -9   0   50.09    9.70
  27   9   0   39.80   15.70
 -27  -8   0  -10.40    5.70
  27   8   0    8.10    7.40
 -27  -8   0    2.40    5.70
  27   8   0    1.60   11.80
  -8  27   0   -1.70    9.80
 -27  -7   0    1.10    5.70
 -27  -7   0    4.80    5.90
  27   7   0    2.40    7.30
  -7  27   0    5.20    9.70
  27   7   0  -13.00   11.20
 -27  -6   0   -4.40    5.80
  27   6   0   -3.70   11.50
  -6  27   0    2.60    9.50
 -27  -6   0    4.40    5.30
  27   5   0   16.70    6.40
 -27  -5   0   41.60    8.60
  27   5   0   16.80   12.20
  -5  27   0   -2.30   10.00
 -27  -5   0   26.30    6.90
  -4  27   0    2.70   11.00
  27   4   0    7.70   11.60
  27   4   0   -5.50    5.60
 -27  -4   0   -1.60    5.80
 -27  -4   0    5.10    6.30
 -27  -4   0    7.50    4.70
 -27  -3   0   25.20    9.70
  27   3   0   25.50    8.60
 -27  -3   0   10.30    5.30
 -27  -3   0    3.70    5.70
  -3  27   0    3.70   11.70
 -27  -2   0    6.40    5.50
 -27  -2   0    1.00    5.70
 -27  -2   0    5.20    4.80
  27   2   0    9.60    6.50
  -2  27   0   -3.30   11.70
  27   1   0   15.10    6.90
  -1  27   0    6.50   13.30
 -27  -1   0   28.50    9.20
   0  27   0   -7.80   12.50
  27   0   0    3.40    6.20
 -27   0   0   23.90    9.70
 -27   1   0   39.70    9.20
  27  -1   0   13.80    6.60
   1  27   0    0.00   13.40
 -27   2   0    1.30   10.50
   2  27   0   10.20   13.50
  27  -2   0   11.80    6.30
 -27   2   0    5.40    5.20
  27  -3   0    7.80    6.40
   3  27   0   14.20   14.60
 -27   3   0    4.20   11.00
 -27   4   0   -3.20   10.80
   4  27   0    7.60   13.60
  27  -4   0    1.90    5.90
   5  27   0   16.20   15.10
  27  -5   0   21.70    7.80
 -27   5   0   31.30   13.00
   6  27   0    0.80   13.70
 -27   6   0    7.20   11.30
 -27   7   0    4.70   10.90
   7  27   0    5.70   14.00
 -27   8   0    5.00   10.90
   8  27   0    4.60   13.90
   9  27   0    8.10   13.70
 -27   9   0   63.69   17.10
 -27  10   0    0.50   10.30
  10  27   0   -0.60   12.00
  11  27   0    7.80   13.00
 -27  11   0   93.79   17.20
 -27  12   0   -5.40    9.40
  12  27   0    6.60   11.30
  13  27   0    9.90   11.10
 -27  13   0   49.20   14.50
  14  27   0    1.50    9.60
  15  27   0   -2.20    8.80
  28  14   0   37.60    7.70
 -28 -14   0   17.30    6.40
  28  13   0    1.20    5.70
 -28 -13   0    3.00    4.40
  28  13   0   -1.60    8.60
 -28 -12   0   23.50    7.00
  28  12   0   13.60   10.40
  28  12   0   10.10    5.50
  28  11   0   -5.80   10.40
  28  11   0    3.00    5.70
 -28 -11   0    8.30    5.00
 -28 -10   0    3.30    4.30
  28  10   0    3.50    6.20
 -28 -10   0    7.90    5.30
  28  10   0    1.50   10.80
 -28  -9   0   -2.70    4.10
  28   9   0   -3.80    6.10
 -28  -9   0   -1.70    5.20
  28   9   0   -2.60   11.00
  28   8   0    4.20   11.40
  28   8   0    6.80    6.90
 -28  -8   0    8.90    5.50
  -8  28   0   10.90    9.90
 -28  -8   0   19.90    7.20
  -7  28   0    1.70    9.50
 -28  -7   0   22.20    7.20
  28   7   0   -1.50    6.90
 -28  -7   0   -2.90    5.30
  28   7   0    8.10   11.60
  28   6   0   -8.80   10.60
  -6  28   0    9.60    9.60
 -28  -6   0    9.00    5.90
 -28  -6   0    7.30    5.10
 -28  -6   0    1.50    5.30
 -28  -5   0    5.30    5.10
  28   5   0  -10.90   10.30
 -28  -5   0    6.70    5.70
 -28  -5   0    3.30    5.50
  -5  28   0    2.20    9.20
  -4  28   0   21.20   10.50
 -28  -4   0    6.30    5.50
 -28  -4   0    4.20    5.90
 -28  -4   0    6.20    4.80
  28   4   0   11.30   11.30
 -28  -3   0   22.30    6.40
  -3  28   0    8.20   10.70
 -28  -3   0   -4.20    5.00
 -28  -3   0   11.40    6.00
  28   3   0    7.10   10.90
 -28  -2   0    8.20    6.20
  -2  28   0    1.00   10.80
 -28  -1   0    1.60    5.70
  -1  28   0   -4.80   11.50
   1  28   0   -0.60   12.40
 -28   1   0   21.20    8.50
   2  28   0   -2.00   12.10
   3  28   0   -5.10   12.00
   4  28   0   13.80   13.40
   5  28   0   -1.90   12.50
   6  28   0   27.10   13.60
   7  28   0   -5.80   11.80
   8  28   0    7.20   12.60
   9  28   0   -4.90   11.20
  10  28   0   20.30   12.10
  11  28   0   -4.20   10.10
  12  28   0   21.30   10.70
  13  28   0    0.10    9.30
  29  11   0   60.29    9.50
  29  11   0   27.40   13.90
 -29 -11   0   46.10    7.50
  29  10   0    5.20    5.00
 -29 -10   0   -0.70    4.40
  29  10   0   -7.80    9.30
 -29  -9   0   -1.90    4.50
  29   9   0    3.60    9.70
  29   9   0    6.60    5.40
 -29  -8   0   20.50    8.40
 -29  -8   0   17.00    6.30
  29   8   0    2.00    5.60
 -29  -8   0    9.40    4.90
  29   8   0  -10.10    9.80
  -7  29   0    4.80    9.30
 -29  -7   0   31.70    7.60
  29   7   0    6.00   10.60
 -29  -7   0   43.20    8.80
  29   7   0   14.60    6.20
 -29  -7   0   35.10    6.70
 -29  -6   0    9.50    5.90
 -29  -6   0   -0.90    4.70
  29   6   0    3.60   10.70
  -6  29   0   -5.10    8.50
 -29  -6   0    1.00    4.00
  29   5   0    7.70   10.80
 -29  -5   0   22.00    8.90
 -29  -5   0   20.90    7.20
  -5  29   0   34.20   12.60
  -4  29   0   -2.50    8.00
  29   4   0    1.30   10.00
 -29  -4   0    4.60    5.50
 -29  -3   0   11.10    5.60
  -3  29   0   12.30    9.10
  29   3   0   -6.40    9.80
  -2  29   0   -2.80    9.10
 -29  -2   0   19.00    8.20
  29   2   0   -4.70    9.40
 -29  -1   0    6.90    5.80
  -1  29   0   32.90   13.90
 -29   0   0    5.90    4.70
   0  29   0   -1.80   10.30
   1  29   0   23.80   12.20
   2  29   0  -10.20   10.10
   3  29   0   12.70   12.00
   4  29   0   -5.30   10.70
   5  29   0   40.00   16.20
   6  29   0   12.30   11.00
   7  29   0    9.80   11.10
   8  29   0   -5.90   10.20
   9  29   0    0.10    9.30
  10  29   0    5.60    8.90
  30   7   0    6.90    9.20
  30   6   0   -1.20    8.90
 -30  -6   0   28.20    7.60
  -6  30   0   -7.90    7.30
 -30  -5   0   19.80    7.70
  30   5   0   -3.20    8.90
  -5  30   0   -4.20    7.70
  -4  30   0   -0.20    7.40
  30   4   0   -1.60    9.30
 -30  -4   0    9.20    5.20
  30   3   0   -3.80    8.50
  -3  30   0    5.60    7.80
 -30  -3   0    2.30    4.80
  30   2   0   10.00    9.10
  -2  30   0   -2.20    7.40
  -1  30   0    3.30    7.90
  30   1   0   -7.70    8.70
   0  30   0   44.10   12.70
  30   0   0    5.30    8.90
   1  30   0   -3.80    8.70
   2  30   0    5.00    8.90
   3  30   0    5.90    9.50
   4  30   0    2.90    8.80
   5  30   0   -0.90    8.80
   6  30   0    4.20    9.20
   7  30   0    1.70    8.90
   0   0  -1   -6.30    0.70
   0   1  -1   -0.80    0.90
   0   1   1   -0.70    0.60
   1   1  -1   -0.50    0.60
  -1   1   1    0.10    0.50
   2   1  -1  280.87   20.70
  -1   2   1  252.37   20.40
   2   1   1  285.97   20.60
   0   2  -1   -0.70    1.00
   0   2   1    0.00    0.50
   0   2   1    1.00    1.00
   1   2  -1  271.37   20.60
   1   2   1  260.37   20.50
  -2   1   1  282.67   20.50
   2   2  -1    0.30    0.90
  -2   2   1    1.30    0.60
   2   2   1    2.10    1.00
   3   2  -1  115.39    9.00
   3   2   1  109.19    8.90
   3   1  -1  606.84   45.80
   3   1   1  603.94   45.80
   0   3  -1    0.50    1.40
   0   3   1   -0.40    0.60
   0   3   1   -1.30    1.20
  -3   0   1    0.00    1.00
   1   3  -1  646.54   48.70
  -3   1   1  632.44   48.60
   1   3   1  654.23   48.60
   2   3  -1  134.09    9.80
  -3   2   1  107.99    9.50
   2   3   1  134.79    9.80
   3   3  -1   -0.50    1.50
   3   3   1    1.00    1.30
   4   3  -1   56.89    5.50
   4   3   1   57.69    5.40
   4   2  -1  461.05   34.90
   4   2   1  456.75   34.90
   4   1  -1  351.26   26.70
   4   1   1  343.27   26.60
   0   4  -1   -4.20    1.60
   0   4   1   -4.60    1.40
   0   4   1   -4.20    0.70
  -4   0   1   -4.40    1.20
   1   4  -1  409.26   29.90
  -4   1   1  352.16   29.80
   1   4   1  413.46   29.80
   2   4  -1  445.16   32.90
   2   4   1  444.56   32.80
  -4   2   1  412.46   32.70
   3   4  -1  101.79    8.20
   3   4   1   94.79    8.10
   4   4  -1   41.80    4.60
   4   4   1   38.20    4.50
   5   4  -1 3061.69  232.28
   5   4   1 3127.49  232.28
   5   3  -1  885.61   65.99
   5   3   1  860.71   65.89
   5   2  -1  665.63   50.19
   5   2   1  659.43   50.19
   5   1  -1 1835.22  135.39
   5   1   1 1767.42  135.29
  -5   0   1    2.50    1.70
   1   5  -1 2015.30  148.09
   1   5   1 2037.60  147.99
  -5   1   1 1865.61  148.09
   2   5  -1  760.12   54.79
   2   5   1  769.52   54.69
  -5   2   1  649.24   54.59
   3   5  -1  977.60   73.39
   3   5   1  970.70   73.39
   4   5  -1 3874.61  287.37
   4   5   1 3787.82  287.27
   5   5  -1  177.88   14.10
   5   5   1  170.88   14.00
   6   5  -1 3039.90  228.38
   6   5   1 3041.10  228.38
   6   4  -1 1970.20  148.89
   6   4   1 1986.00  148.79
   6   3  -1 1420.56  104.39
   6   3   1 1349.07  104.29
   6   2  -1 2490.35  181.48
   6   2   1 2340.77  181.38
   6   1  -1 1998.40  152.38
   6   1   1 2058.09  152.38
  -6   0   1   -2.20    1.80
   1   6  -1 1783.72  137.19
   1   6   1 1777.42  137.09
  -6   1   1 1926.51  137.29
   2   6  -1 1971.30  159.68
   2   6   1 2016.20  159.68
  -6   2   1 2397.26  159.68
   3   6  -1 1142.19   89.39
   3   6   1 1233.48   89.39
   4   6  -1 2259.37  171.08
   4   6   1 2295.17  171.08
   5   6  -1 3354.06  251.47
   5   6   1 3345.17  251.37
   6   6  -1  711.93   54.49
   6   6   1  718.13   54.49
   7   6  -1  712.03   55.19
   7   6   1  734.83   55.19
   7   5  -1 2844.32  212.78
   7   5   1 2818.22  212.78
   7   4  -1  970.50   74.79
   7   4   1 1005.20   74.79
   7   3  -1 4949.30  365.06
   7   3   1 4785.02  365.06
   7   2  -1  131.09   10.50
   7   2   1  119.39   10.40
   7   1  -1  989.50   76.49
   7   1   1  996.50   76.49
  -7  -1   1 1050.19   76.49
  -7   0   1    6.10    2.00
   1   7  -1  723.43   53.49
   1   7   1  695.83   53.29
   2   7  -1   82.39    7.30
   2   7   1   86.39    7.10
   3   7  -1 4432.86  336.37
   3   7   1 4541.75  336.37
   4   7  -1  705.93   52.89
   4   7   1  711.63   52.89
   4   7   1  671.83   71.89
   5   7  -1 2694.03  203.88
   5   7   1 2734.73  203.88
   6   7  -1  651.43   49.99
   6   7   1  659.93   49.99
   7   7  -1    9.10    3.20
   7   7   1   10.80    3.20
   8   7  -1   93.19    8.80
   8   7   1   89.49    8.80
   8   6  -1   62.39    7.00
   8   6   1   66.09    6.90
   8   5  -1  147.39   12.20
   8   5   1  135.99   12.10
  -4   8  -1 1035.40  122.29
   8   4  -1 1261.57   90.69
   8   4   1 1288.77   90.69
  -3   8  -1 1022.70  105.09
   8   3  -1  997.90   77.69
   8   3   1 1019.90   77.69
  -3   8   1 1066.09  104.99
  -2   8  -1  102.79   13.50
  -2   8   1   96.19   12.90
  -1   8  -1  267.27   29.00
  -1   8   1  264.97   28.80
   0   8  -1    1.20    4.90
   0   8   1   -5.00    4.90
  -8   0   1    2.30    2.00
   1   8  -1  267.67   27.90
   1   8   1  248.48   21.60
   1   8   1  256.87   27.70
   2   8  -1   95.99   13.30
   2   8  -1  102.99    8.40
   2   8   1   89.29   12.40
   2   8   1  106.39    8.10
   2   8   1   96.29    9.20
   3   8  -1 1071.09   78.89
   3   8  -1  987.20  107.09
   3   8   1 1087.59  106.89
   3   8   1 1035.00   78.79
   4   8  -1 1055.59   78.69
   4   8  -1  978.80  106.69
   4   8   1 1062.29  106.49
   4   8   1 1064.29   78.59
   5   8  -1  217.28   18.00
   5   8   1  241.98   25.40
   5   8   1  226.08   18.00
   6   8  -1   89.59    8.30
   6   8   1   80.99   12.40
   6   8   1   95.99    8.30
   7   8  -1   80.19    8.20
   7   8   1   87.19    8.20
   8   8  -1  126.79   11.30
   8   8   1  126.39   11.40
   9   8  -1  182.88   16.10
   9   8   1  197.58   16.20
   9   7  -1   74.89    7.90
   9   7   1   69.49    7.80
   9   6  -1   35.50    5.80
   9   6   1   40.60    5.80
  -4   9  -1  329.17   35.90
  -3   9  -1  775.32   82.49
  -3   9   1  820.82   82.39
  -2   9  -1    5.30    6.10
  -2   9   1    5.70    5.80
  -1   9  -1 1222.38  123.39
  -1   9   1 1192.08  123.19
   0   9  -1    1.10    5.30
   0   9   1   -2.00    5.10
   1   9  -1 1214.98  122.19
   1   9   1 1221.98  121.99
   1   9   1 1156.78   99.09
   2   9  -1   14.10    3.30
   2   9  -1   23.30    7.90
   2   9   1   11.60    5.80
   2   9   1   12.80    2.50
   2   9   1   13.50    3.30
   3   9  -1  790.02   61.39
   3   9  -1  888.61   84.09
   3   9   1  770.72   61.19
   3   9   1  825.92   83.49
   3   9   1  803.82   67.69
   4   9  -1  307.17   24.40
   4   9  -1  336.37   34.60
   4   9   1  307.77   24.30
   4   9   1  315.27   33.90
   5   9  -1   21.60    7.40
   5   9  -1   18.40    4.00
   5   9   1   15.70    3.80
   5   9   1   21.60    7.70
   6   9  -1   60.59    6.60
   6   9   1   64.19    6.60
   6   9   1   63.79   11.10
   7   9  -1   52.29    6.40
   7   9   1   51.99    6.40
   7   9   1   64.29   10.70
   8   9  -1  137.49   12.40
   8   9   1  143.99   12.30
   9   9  -1   67.79    8.10
   9   9   1   79.29    8.20
  -9  10  -1  429.36   66.89
  10   9  -1  485.85   36.40
  10   9   1  485.45   36.40
  -4  10  -1   73.39   12.80
  -3  10  -1  403.36   45.00
  -3  10   1  434.16   44.90
  -2  10  -1  583.04   62.39
  -2  10   1  607.44   62.29
  -1  10  -1  488.15   50.29
  -1  10   1  460.45   49.90
   0  10  -1    1.50    5.90
   0  10   1    5.50    5.50
   1  10  -1  456.35   47.40
   1  10   1  468.75   47.20
   1  10   1  425.66   37.30
   2  10  -1  557.94   57.89
   2  10   1  578.04   57.69
   2  10   1  527.15   46.10
   3  10  -1  354.96   30.10
   3  10  -1  426.86   42.60
   3  10   1  446.46   42.10
   3  10   1  385.06   33.30
   3  10   1  384.96   30.00
   4  10  -1   85.39   12.80
   4  10  -1   75.39    7.00
   4  10   1   67.79    6.60
   4  10   1   69.79   11.50
   5  10  -1   21.30    7.90
   5  10  -1    5.20    2.90
   5  10   1    8.30    6.40
   5  10   1    9.80    2.80
   6  10  -1   55.89    6.80
   6  10  -1   75.49   13.20
   6  10   1   65.29    6.70
   6  10   1   76.89   11.70
   7  10  -1  123.29   15.90
   7  10  -1   97.99    9.20
   7  10   1   88.79    9.10
   7  10   1   91.69   14.50
   8  10  -1   35.10    5.70
   8  10   1   33.40    5.70
   8  10   1   38.40   10.50
   9  10  -1  459.85   36.50
   9  10   1  504.35   50.39
   9  10   1  443.86   36.40
  10  10  -1   36.90    6.40
 -10  10  -1   28.20    9.20
  10  10   1   29.80    6.30
 -11 -10  -1  168.08   17.10
 -11 -10   1  177.78   17.10
  -9  11  -1   78.89   14.90
  -8  11  -1  707.93  103.19
  -8  11   1  732.03  103.19
  -7  11  -1  160.88   25.30
  -7  11   1  162.08   25.20
  -6  11  -1  198.98   31.10
  -6  11   1  208.88   31.10
  -4  11  -1   17.00    8.40
  -3  11  -1  239.98   27.80
  -3  11   1  235.28   27.30
  -2  11  -1   79.59   13.30
  -2  11   1   87.59   13.10
  -1  11  -1  557.74   57.39
  -1  11   1  525.95   56.89
   0  11  -1   -2.60    6.70
   0  11   1   10.70    6.40
   1  11  -1  534.05   57.49
   1  11   1  553.04   57.29
   2  11  -1   72.69   12.50
   2  11   1   65.99    6.90
   2  11   1   74.39   11.80
   3  11  -1  256.67   28.10
   3  11  -1  234.98   19.10
   3  11   1  243.08   18.80
   3  11   1  245.58   27.40
   3  11   1  243.48   21.10
   4  11  -1   21.60    4.10
   4  11  -1   30.80   10.20
   4  11   1   18.70    4.70
   4  11   1   19.80    3.70
   4  11   1   15.20    7.00
   5  11  -1    9.70    3.20
   5  11  -1   12.90    7.90
   5  11   1    5.90    2.70
   5  11   1    4.20    6.20
   6  11  -1  212.28   25.10
   6  11  -1  200.88   16.50
   6  11   1  194.58   16.30
   6  11   1  205.78   24.10
   7  11  -1  193.28   22.70
   7  11  -1  163.38   14.30
   7  11   1  167.88   14.20
   7  11   1  160.08   21.00
   8  11  -1  794.22   60.69
   8  11  -1  844.52   83.59
   8  11   1  762.82   82.79
   8  11   1  776.62   60.59
   9  11  -1  106.79   10.00
   9  11  -1   92.09   16.00
   9  11   1  115.19   15.80
   9  11   1   84.79    9.70
  10  11  -1  100.49   10.10
  10  11  -1  101.59   11.20
 -10 -11  -1   90.39   10.40
  10  11   1  119.59   16.20
  10  11   1  104.79   11.20
 -10 -11   1   79.79   10.40
  10  11   1   94.59   10.00
 -11 -11  -1    5.30    3.60
 -11  11  -1    8.10    7.10
  11  11  -1    7.90    4.50
 -11 -11   1    8.70    3.60
  11  11   1    0.40    4.10
  11  11   1   12.40    4.60
  11  11   1   11.90    8.40
 -12 -11  -1  329.77   31.70
 -12 -11   1  333.37   31.80
  12  11   1  348.47   38.30
 -12 -10  -1   94.09   10.70
 -12 -10   1  100.69   10.80
  -9  12  -1  114.79   17.80
 -12  -9  -1   88.89   10.70
 -12  -9   1   98.89   10.90
 -12  -8  -1  315.37   31.00
  -8  12  -1  340.07   48.90
 -12  -8   1  335.87   31.10
  -7  12  -1  964.50  138.89
  -7  12   1  979.20  138.79
  -6  12  -1   54.89   11.80
  -6  12   1   41.00   11.40
  -5  12  -1  311.87   46.70
  -5  12   1  321.57   46.80
  -4  12  -1   74.79   13.50
  -4  12  -1   88.09   14.10
  -4  12   1   68.29   14.00
  -3  12  -1    1.30    8.30
  -3  12   1    6.40    7.60
  -2  12  -1  104.39   15.50
  -2  12   1   83.09   14.50
  -1  12  -1  836.02   88.59
  -1  12   1  865.61   88.39
   0  12  -1  -13.70    6.70
   0  12   1    6.40    6.80
   1  12  -1  843.82   90.19
   1  12   1  889.21   89.89
   2  12  -1   81.19    7.70
   2  12  -1   85.79   13.60
   2  12   1   81.89    8.00
   2  12   1   99.69   13.90
   3  12  -1   10.90    8.10
   3  12   1    8.70    3.00
   3  12   1   13.00    7.20
   4  12  -1   74.89   13.20
   4  12  -1   70.79    7.20
   4  12   1   71.39    6.70
   4  12   1   69.49   12.70
   4  12   1   72.89    7.90
   5  12  -1  298.37   24.30
   5  12  -1  332.17   35.50
   5  12   1  298.07   27.00
   5  12   1  318.17   24.20
   5  12   1  316.97   34.70
   6  12  -1   45.20    6.30
   6  12  -1   58.89   12.50
   6  12   1   59.39   11.70
   6  12   1   40.80    7.20
   6  12   1   55.39    5.90
   7  12  -1  859.21   89.89
   7  12  -1  961.20   98.79
   7  12  -1 1000.50   72.09
   7  12   1  893.81   89.79
   7  12   1  990.20   71.89
   7  12   1 1009.10   98.49
   8  12  -1  355.66   27.50
   8  12  -1  323.37   33.50
   8  12  -1  403.66   40.00
   8  12   1  352.76   27.30
   8  12   1  332.67   38.50
   8  12   1  337.47   33.40
   9  12  -1  140.89   19.70
   9  12  -1  123.29   11.80
   9  12  -1  123.89   13.50
   9  12   1  123.99   11.60
   9  12   1  119.09   13.30
   9  12   1  136.09   18.20
  10  12  -1   62.29   14.60
 -10 -12  -1   50.89    7.60
  10  12  -1   51.59    8.10
  10  12  -1   72.69    8.20
  10  12   1   48.20   13.20
  10  12   1   71.49    8.00
 -10 -12   1   54.29    7.70
  10  12   1   62.29    8.20
  11  12  -1  182.38   26.30
  11  12  -1  209.38   17.60
  11  12  -1  189.88   20.30
 -12  11  -1  244.98   31.90
 -11 -12  -1  188.58   19.60
 -11 -12   1  181.68   19.50
  11  12   1  205.38   17.40
  11  12   1  215.98   25.80
  11  12   1  190.08   20.20
 -12 -12  -1   37.40    6.70
  12  12  -1   45.00   14.00
  12  12  -1   33.00    7.10
  12  12   1   31.50    7.30
 -12 -12   1   26.30    6.60
  12  12   1   32.60    8.20
  12  12   1   30.70   11.10
 -13 -12  -1   67.19    8.80
  13  12  -1   70.29   16.70
 -13 -12   1   56.79    8.80
  13  12   1   76.09   15.90
  13  12   1   71.49    9.70
 -11  13  -1   15.00    8.20
 -13 -11  -1    7.70    3.90
 -13 -11   1    6.80    4.10
  13  11   1    6.40    8.70
 -10  13  -1  469.75   65.79
 -13 -10  -1  443.36   41.90
 -13 -10   1  433.46   41.90
  -9  13  -1  113.09   21.20
 -13  -9  -1  147.29   13.20
  13   9  -1  122.49   13.10
  13   9   1  114.29   12.90
 -13  -9   1  128.29   13.10
  -8  13  -1   12.10    7.80
  13   8  -1   12.00    4.10
 -13  -8  -1   12.90    3.70
 -13  -8   1   10.30    3.60
  13   8   1    9.40    3.90
  -7  13  -1   46.20   11.10
 -13  -7  -1   26.20    5.50
  13   7  -1   32.80    5.90
  13   7   1   28.00    5.80
  -7  13   1   46.40   10.80
 -13  -7   1   26.00    5.60
  -6  13  -1  170.18   26.60
  -6  13   1  164.38   26.50
  -5  13  -1  630.34   90.39
  -5  13   1  623.54   90.39
  -4  13  -1  382.56   44.20
  -4  13  -1  401.56   57.99
  -4  13   1  397.46   57.99
  -3  13  -1    0.20    8.20
  -3  13  -1    8.10    6.70
  -3  13   1    6.20    7.80
  -3  13   1    6.10    6.40
  -2  13  -1  468.15   68.59
  -2  13  -1  473.05   51.39
  -2  13   1  459.15   50.99
  -2  13   1  487.75   68.59
   0  13  -1    1.00    5.70
   0  13  -1    2.10    7.90
   0  13   1   -1.80    6.90
   0  13   1    1.20    5.70
   2  13  -1  515.85   52.89
   2  13   1  461.05   51.99
   3  13  -1   10.50    7.40
   3  13  -1    2.40    2.50
   3  13   1   10.40    3.00
   3  13   1    3.40    6.80
   4  13  -1  406.66   43.10
   4  13   1  392.26   42.30
   4  13   1  371.76   32.90
   5  13  -1  642.24   47.50
   5  13  -1  666.33   66.59
   5  13   1  570.14   52.39
   5  13   1  600.94   65.69
   5  13   1  637.74   47.30
   6  13  -1  189.58   14.10
   6  13  -1  180.68   22.70
   6  13  -1  140.79   16.60
   6  13   1  169.58   15.70
   6  13   1  180.58   13.80
   6  13   1  157.38   16.30
   6  13   1  177.48   21.50
   7  13  -1   65.89   13.40
   7  13  -1   50.39    6.80
   7  13  -1   49.00    7.10
   7  13   1   47.00    7.70
   7  13   1   43.60   12.20
   7  13   1   59.99    6.50
   7  13   1   48.10    6.60
   8  13  -1   12.10    9.30
   8  13  -1    8.30    3.60
   8  13  -1   19.40    5.40
   8  13   1   10.80    3.30
   8  13   1    7.90    7.80
   8  13   1   -0.80    3.30
  -9 -13  -1  101.99   11.80
   9  13  -1  114.99   10.90
   9  13  -1  108.99   12.30
   9  13  -1  105.49   18.40
   9  13   1  110.89   11.90
   9  13   1  114.19   10.80
  -9 -13   1  109.59   11.80
   9  13   1  123.99   17.80
 -10 -13  -1  441.06   43.10
  10  13  -1  449.86   44.60
  10  13  -1  507.95   52.09
  10  13  -1  475.75   36.50
  10  13   1  480.25   51.19
  10  13   1  452.15   36.30
 -10 -13   1  452.75   43.20
  10  13   1  466.35   44.50
  11  13  -1   18.10    5.50
  11  13  -1   20.70   11.00
  11  13  -1   20.50    5.10
 -11 -13  -1   18.70    4.90
  11  13   1   23.20    6.60
 -11 -13   1   25.70    6.20
  11  13   1   29.70   10.60
  11  13   1   19.60    4.90
  12  13  -1  106.99   11.30
  12  13  -1   71.79   18.80
  12  13  -1   90.59   10.50
 -12 -13  -1   75.09   10.30
  12  13   1   88.99   10.90
  12  13   1   75.89    9.90
 -12 -13   1   79.89   10.40
  12  13   1   82.49   16.60
 -13 -13  -1    6.00    4.30
  13  13  -1    6.00    4.90
  13  13  -1   23.20   12.10
 -13 -13   1    4.30    4.50
  13  13   1   12.60    4.90
  13  13   1   10.60   10.20
  14  13  -1  150.28   22.50
 -14 -13  -1  118.69   13.60
  14  13  -1  119.29   14.90
  14  13   1  110.09   21.30
  14  13   1  124.29   14.70
 -14 -13   1  126.49   13.70
  14  12  -1  119.39   21.30
 -14 -12  -1  129.99   13.90
  14  12   1  143.89   21.10
 -14 -12   1  120.99   13.70
 -14 -11  -1   75.19    9.90
 -14 -11   1   81.59    9.80
  14  11   1   93.99   16.40
 -10  14  -1   19.50   10.70
 -14 -10  -1    4.70    3.80
 -14 -10   1   -2.30    3.70
  14   9  -1   29.80    6.30
 -14  -9  -1   27.80    5.90
 -14  -9   1   26.90    6.00
  14   9   1   23.20    5.90
 -14  -8  -1  127.29   13.30
  14   8  -1  124.19   13.30
  -8  14  -1  149.59   22.10
  14   8   1  119.39   13.30
 -14  -8   1  120.49   13.20
  -7  14  -1  109.19   18.60
  14   7  -1  105.09   11.10
 -14  -7  -1   98.69   10.90
  14   7   1   93.29   11.00
 -14  -7   1   98.59   10.90
  -6  14  -1    2.00    7.50
 -14  -6  -1    9.80    3.60
  14   6  -1   10.70    4.30
  14   6   1   13.40    4.30
 -14  -6   1   15.60    4.00
  -6  14   1    5.10    7.40
  14   5  -1  312.47   31.50
 -14  -5  -1  378.96   31.50
  14   5   1  308.07   31.50
  -4  14  -1  182.78   25.30
  -4  14  -1  193.78   30.20
  -4  14   1  193.38   30.00
  -3  14  -1   29.30   10.80
  -3  14  -1   21.60   10.40
  -3  14   1   31.30   11.80
  -3  14   1   29.80   10.60
  -2  14  -1  401.86   45.10
  -2  14  -1  419.56   59.29
  -2  14   1  390.16   44.50
  -2  14   1  397.36   59.19
  -1  14  -1  473.25   51.79
  -1  14  -1  496.15   68.79
  -1  14   1  438.86   51.09
  -1  14   1  469.95   68.69
   0  14  -1    2.50    8.50
   0  14  -1    3.70    7.00
   0  14   1    8.20    6.90
   0  14   1   -5.10    7.40
   1  14  -1  479.05   68.49
   1  14  -1  481.65   51.69
   1  14   1  460.35   50.99
   1  14   1  464.75   68.49
   2  14  -1  431.06   45.60
   2  14  -1  404.66   59.79
   2  14   1  413.66   59.69
   2  14   1  387.36   44.70
   3  14  -1   27.00   10.10
   3  14  -1   28.30    9.90
 -14   3   1   11.80    3.60
   3  14   1   22.90    9.00
   3  14   1   21.90    9.40
   4  14  -1  178.78   16.00
   4  14  -1  167.88   23.60
   4  14   1  184.58   16.20
   4  14   1  183.38   23.00
   5  14  -1  225.28   26.10
   5  14   1  181.68   24.70
   6  14  -1    0.00    8.60
   6  14  -1    2.40    3.40
   6  14   1    3.60    7.80
   6  14   1    3.10    3.10
   6  14   1    0.80    3.70
   7  14  -1   99.09   11.30
   7  14  -1   99.59   11.00
   7  14  -1   95.99   17.80
   7  14  -1  107.09   10.10
   7  14   1  103.29   16.70
   7  14   1  106.39   11.20
   7  14   1  120.99    9.90
   7  14   1  113.29   11.50
   8  14  -1  131.39   14.10
   8  14  -1  140.49   20.60
   8  14  -1  146.69   12.30
   8  14   1  143.49   19.50
   8  14   1  122.89   13.70
   8  14   1  133.69   11.90
   8  14   1  122.59   13.60
   9  14  -1   68.79    8.80
   9  14  -1   70.79   16.30
  -9 -14  -1   55.09    8.50
   9  14  -1   65.89    8.40
   9  14   1   69.29    8.50
   9  14   1   69.59    9.70
   9  14   1   58.89   15.30
   9  14   1   61.09    7.90
  -9 -14   1   70.59    8.50
  10  14  -1   19.40    6.30
  10  14  -1   35.40    6.60
  10  14  -1   19.40   11.20
 -10 -14  -1   11.50    4.60
  10  14   1   16.80    5.70
 -10 -14   1   14.90    4.60
  10  14   1   18.70    4.80
  10  14   1   19.60   10.40
  10  14   1   19.10    6.00
 -11 -14  -1   32.50    7.40
  11  14  -1   41.10    7.90
  11  14  -1   44.20    7.90
  11  14  -1   53.39   15.80
 -11 -14   1   39.20    7.40
  11  14   1   44.70    7.70
  11  14   1   65.19   14.70
  11  14   1   46.80    7.50
  11  14   1   33.90    9.40
 -12 -14  -1   66.29    9.50
  12  14  -1   72.09   10.00
  12  14  -1   69.09   17.60
 -12 -14   1   69.89    9.60
  12  14   1   80.49   11.90
  12  14   1   79.29   16.60
  12  14   1   65.39    9.60
 -13 -14  -1   52.99    9.20
  13  14  -1   79.59   18.10
  13  14  -1   68.39   10.00
  13  14   1   68.19   12.00
  13  14   1   90.79   17.80
 -13 -14   1   52.29    9.20
  13  14   1   76.69    9.80
  14  14  -1    5.70    5.30
 -14 -14  -1    7.40    4.90
  14  14  -1   13.90   12.10
  14  14   1   14.80    7.40
 -14 -14   1    2.90    4.90
  14  14   1   17.80   11.60
  14  14   1    8.80    6.20
  14  14   1    5.10    5.00
  15  14  -1   20.00    6.40
 -15 -14  -1   17.90    5.80
  15  14  -1   14.60   13.10
  15  14  -1   13.00   13.10
  15  14   1   21.70    8.10
  15  14   1    0.00   11.00
  15  14   1   13.40    7.90
 -15 -14   1   18.70    5.70
  15  14   1   13.30   13.20
  15  13  -1   31.70    9.50
  15  13  -1   47.30   15.40
 -15 -13  -1   28.20    7.60
  15  13   1   33.20   13.70
  15  13   1   31.00    9.10
 -15 -13   1   36.00    7.70
  15  12  -1  278.27   32.30
 -15 -12  -1  228.68   23.60
 -15 -12   1  229.48   23.60
  15  12   1  264.17   31.60
 -15 -11  -1  188.88   19.40
 -15 -11   1  194.88   19.30
 -10  15  -1  419.66   58.29
 -15 -10  -1  373.36   36.90
 -15 -10   1  383.06   36.90
 -15  -9  -1  148.89   15.20
  15   9  -1  143.59   15.20
  -9  15  -1  157.08   25.20
  15   9   1  138.09   15.20
 -15  -9   1  148.69   15.20
 -15  -8  -1   32.20    6.10
  15   8  -1   25.20    6.20
  -8  15  -1   44.70   12.30
  15   8   1   18.80    6.20
 -15  -8   1   20.80    6.10
  -7  15  -1   30.90   12.10
  15   7  -1   33.10    6.80
 -15  -7  -1   34.80    6.00
 -15  -7   1   25.90    6.00
  15   7   1   34.20    6.50
  -6  15  -1  123.49   26.20
 -15  -6  -1  167.08   16.00
  15   6  -1  171.38   16.40
  15   6   1  159.58   16.30
 -15  -6   1  169.78   16.10
  -5  15  -1   25.60   12.40
 -15  -5  -1   46.40    6.20
  15   5  -1   44.00    7.20
 -15  -5   1   44.90    6.10
  -5  15   1   27.70   11.90
  15   5   1   48.40    7.10
  -4  15  -1  371.96   47.80
  -4  15  -1  406.76   62.69
  15   4  -1  462.55   40.20
 -15  -4  -1  436.46   39.80
  -4  15   1  393.46   62.49
 -15  -4   1  414.16   39.80
  15   4   1  473.85   40.20
  -3  15  -1   46.30   13.90
  -3  15  -1   43.60   11.70
  15   3  -1   19.60    6.50
  -3  15   1   31.40   11.40
  -3  15   1   37.10   12.60
  -2  15  -1   96.79   18.10
  -2  15  -1   89.29   17.20
  -2  15   1  104.09   18.00
  -2  15   1   84.09   16.30
  -1  15  -1   69.99   14.90
  15   1  -1   68.09    9.00
  -1  15  -1   83.09   15.50
 -15  -1  -1   64.79    8.80
  15   1   1   80.09    8.90
  -1  15   1   84.09   15.00
 -15  -1   1   61.69    9.10
  -1  15   1   73.99   14.70
   0  15  -1    0.50    8.80
  15   0  -1    2.80    3.90
   0  15  -1    6.50    7.90
 -15   0  -1   -1.20    3.40
   0  15   1    4.60    7.20
  15   0   1    3.90    3.80
 -15   0   1   -0.50    3.20
   0  15   1    6.60    8.80
 -15   1  -1   67.69    9.00
   1  15  -1   90.99   15.90
   1  15  -1   97.69   15.80
   1  15   1   77.49   15.20
 -15   1   1   70.39    8.90
   1  15   1   89.49   15.00
   2  15  -1   91.19   17.00
   2  15  -1   89.89   17.90
   2  15   1   80.09   15.30
   2  15   1  102.59   17.00
   3  15  -1   42.10   12.30
   3  15  -1   46.70   13.60
   3  15   1   36.50   11.60
   3  15   1   53.69   12.70
   4  15  -1  426.46   45.80
   4  15   1  383.46   44.70
   5  15  -1   37.80   12.80
   5  15   1   39.70   12.40
   6  15  -1  114.69   12.20
   6  15  -1  131.49   20.00
   6  15   1  120.19   12.30
   6  15   1  147.49   19.20
   7  15  -1   13.80    4.20
   7  15  -1   38.30   13.50
   7  15   1   11.30    4.50
   7  15   1   27.10   10.40
   7  15   1   20.50    4.60
   8  15  -1   38.30    6.60
   8  15  -1   48.40   14.70
   8  15   1   45.30    6.40
   8  15   1   43.70   14.20
   8  15   1   35.90    7.50
   9  15  -1  192.38   24.10
   9  15  -1  164.48   14.10
  -9 -15  -1  149.69   15.60
   9  15  -1  142.69   15.80
   9  15   1  175.08   22.10
   9  15   1  156.08   14.00
  -9 -15   1  148.29   15.60
   9  15   1  153.18   15.50
   9  15   1  140.09   15.30
   9  15   1  140.79   16.00
  10  15  -1  471.25   48.30
  10  15  -1  416.96   39.90
 -10 -15  -1  378.26   38.70
  10  15   1  414.76   39.70
  10  15   1  439.96   46.90
 -10 -15   1  389.56   38.70
  10  15   1  416.16   36.50
  11  15  -1  119.39   14.00
  11  15  -1  152.88   22.60
 -11 -15  -1  118.79   13.60
  11  15   1  114.69   14.30
  11  15   1  122.19   13.70
  11  15   1  158.58   21.20
 -11 -15   1  118.79   13.80
 -12 -15  -1  301.07   31.30
  12  15  -1  305.17   33.20
  12  15  -1  347.77   32.50
  12  15  -1  357.86   40.80
  12  15   1  373.46   39.80
  12  15   1  346.97   30.60
 -12 -15   1  325.17   31.50
  12  15   1  346.57   32.30
  12  15   1  288.87   32.90
 -13 -15  -1   20.50    7.10
  13  15  -1   17.20   12.60
  13  15  -1   18.00    6.20
  13  15  -1   11.50    5.60
  13  15   1   16.40   11.90
  13  15   1   18.80    7.50
 -13 -15   1   27.90    7.30
  13  15   1   23.90    7.40
  13  15   1   26.40    8.60
  14  15  -1    9.70    5.50
  14  15  -1   11.10    6.10
  14  15  -1   10.80   12.90
  14  15  -1   13.50   13.20
 -14 -15  -1    6.90    5.20
 -14 -15   1    6.20    5.30
  14  15   1    3.60    6.90
  14  15   1   10.30   11.40
  14  15   1   -4.70    4.90
  14  15   1    3.70   12.70
  14  15   1   10.00    5.30
  15  15  -1   24.90    7.50
 -15  15  -1   34.50   16.20
  15  15  -1   22.90    8.90
  15  15  -1   30.60   14.70
  15  15  -1   18.70   13.20
 -15 -15  -1   28.60    8.10
 -15 -15   1   28.70    8.10
  15  15   1   26.10    9.50
 -15  15   1   29.00   14.20
  15  15   1   29.80   14.50
  15  15   1   34.90   13.70
  15  15   1   22.90    8.70
  15  15   1   28.10    8.30
  16  15  -1  305.87   38.20
  16  15  -1  312.17   44.10
  16  15  -1  301.27   30.50
 -16 -15  -1  271.57   29.00
  16  15  -1  295.37   30.00
  16  15  -1  317.67   39.40
  16  15  -1  303.07   31.50
  16  15   1  306.77   30.40
 -16 -15   1  270.07   29.10
  16  15   1  254.57   29.20
  16  15   1  294.27   29.70
  16  15   1  288.87   44.10
  16  15   1  305.37   31.30
  16  15   1  320.57   38.00
  16  15   1  337.77   38.50
 -14  16  -1   13.10   13.70
  16  14  -1   26.30   14.80
  16  14  -1   10.20   13.30
  16  14  -1    7.30    6.20
 -16 -14  -1   13.40    5.50
  16  14  -1   13.00    7.00
  16  14   1   14.00    8.20
  16  14   1   16.40   12.30
  16  14   1   33.50   10.60
  16  14   1   22.30    7.20
 -14  16   1   20.10   13.60
  16  14   1   14.00    6.20
  16  14   1   15.00   13.30
 -16 -14   1   17.80    5.90
 -13  16  -1  169.88   27.60
  16  13  -1  176.98   27.10
  16  13  -1  199.88   29.70
 -16 -13  -1  165.28   17.70
 -13  16   1  171.08   26.60
 -16 -13   1  148.39   17.70
  16  13   1  195.38   19.20
  16  13   1  161.68   25.60
  16  13   1  138.19   28.80
 -16 -12  -1  113.39   13.80
  16  12  -1  114.09   22.40
  16  12  -1   97.29   24.60
 -16 -12   1  141.99   14.10
  16  12   1  144.19   22.30
 -16 -11  -1   67.99    9.50
 -16 -11   1   74.99   10.00
 -10  16  -1  105.39   21.60
 -16 -10  -1  113.29   12.30
 -16 -10   1  112.69   12.60
  -9  16  -1   36.40   13.10
 -16  -9  -1   27.80    6.40
  16   9  -1   22.10    6.90
  16   9   1   27.60    6.70
 -16  -9   1   23.90    6.40
  16   8  -1    0.00    4.30
  -8  16  -1    3.20    9.10
 -16  -8  -1    0.60    3.80
 -16  -8   1    2.90    3.90
  16   8   1    2.80    4.40
 -16  -7  -1  113.69   13.00
  -7  16  -1  166.98   23.00
  16   7  -1  131.19   13.60
  16   7   1  115.89   13.40
 -16  -7   1  109.79   13.00
  -6  16  -1   24.80   11.90
 -16  -6  -1   13.60    4.30
  16   6  -1   19.60    6.30
  16   6   1   18.00    6.10
 -16  -6   1   16.30    4.20
 -16  -5  -1   15.40    5.70
  -5  16  -1   64.19   13.20
  16   5  -1   31.90    6.90
  16   5   1   33.20    6.80
  -4  16  -1   58.19   13.80
  16   4  -1   42.30    8.00
  16   4   1   49.60    8.00
  -4  16   1   56.69   13.60
  16   3  -1  316.27   30.90
  -3  16  -1  315.67   38.40
  -3  16  -1  362.66   48.90
  16   3   1  277.17   30.70
  -3  16   1  346.17   48.60
  -3  16   1  339.87   38.10
  16   2  -1  145.09   14.70
  -2  16  -1  154.98   23.90
  -2  16  -1  125.89   20.90
  -2  16   1  146.99   20.30
  -2  16   1  145.19   23.60
  16   2   1  139.79   14.50
 -16  -2   1  115.09   15.00
  -1  16  -1   18.70    9.30
 -16  -1  -1   11.50    4.40
  16   1  -1   16.30    6.00
  -1  16  -1   18.00   11.00
 -16  -1   1   11.00    4.10
  16   1   1   13.70    4.60
  -1  16   1   12.30    9.90
  -1  16   1   20.20   10.50
 -16   0  -1    4.10    3.80
   0  16  -1    2.90    7.90
  16   0  -1   -0.60    4.10
   0  16  -1   -0.50    9.60
  16   0   1    1.60    3.90
   0  16   1   -2.80    9.00
   0  16   1   -0.60    7.10
 -16   0   1    0.20    3.30
  16  -1  -1   19.90    6.00
   1  16  -1   20.10   10.80
   1  16  -1   15.90   10.60
 -16   1  -1   14.70    4.30
  16  -1   1   14.80    5.60
   1  16   1   12.80    8.00
   1  16   1   14.00    9.70
 -16   1   1   11.20    3.90
   2  16  -1  140.59   21.50
 -16   2  -1  140.09   14.40
   2  16  -1  171.48   24.40
  16  -2  -1  139.69   14.70
  16  -2   1  136.69   14.50
 -16   2   1  133.89   14.50
   2  16   1  126.19   20.30
   2  16   1  144.49   23.80
 -16   3  -1  249.18   21.40
 -16   3  -1  192.28   21.30
   4  16  -1   52.39   15.00
   4  16   1   75.99   15.20
   5  16  -1   63.69   15.70
   5  16   1   67.09   15.40
   6  16  -1   21.00   10.80
   6  16  -1   17.00    5.20
   6  16   1   11.50    4.20
   6  16   1   14.40    9.90
   7  16  -1  159.38   23.30
   7  16  -1  144.59   14.50
   7  16   1  147.09   14.70
   7  16   1  160.18   22.40
   8  16  -1   11.10   11.00
   8  16  -1    0.60    4.30
   8  16   1   -0.60    9.20
   8  16   1   -2.30    4.40
   9  16  -1   43.20    8.40
   9  16  -1   75.29   17.70
  -9 -16  -1   51.39    8.00
   9  16   1   43.70    8.60
   9  16   1   46.60   14.00
  -9 -16   1   43.70    8.10
  10  16  -1  121.29   20.50
 -10 -16  -1  100.09   11.90
 -10 -16   1  106.59   12.20
  10  16   1  103.09   19.30
  10  16   1   85.89   12.30
  11  16  -1   47.40    9.00
  11  16  -1   38.50    7.50
 -11 -16  -1   50.59    8.20
  11  16  -1   38.40   14.70
  11  16   1   42.00    7.10
  11  16   1   34.70    7.90
  11  16   1   46.70    9.50
  11  16   1   50.09   16.10
 -11 -16   1   40.70    8.30
  11  16   1   55.89    9.70
  12  16  -1  177.68   20.90
 -12 -16  -1  201.78   19.80
  12  16  -1  185.58   28.90
  12  16  -1  202.28   20.20
  12  16   1  196.28   27.60
  12  16   1  184.18   21.30
  12  16   1  199.78   19.90
 -12 -16   1  196.68   19.90
  12  16   1  169.48   19.60
  13  16  -1  199.18   23.20
 -13 -16  -1  214.68   21.50
  13  16  -1  218.38   30.90
  13  16  -1  247.08   35.00
  13  16  -1  217.78   22.20
  13  16   1  225.88   21.90
 -13 -16   1  220.48   21.50
  13  16   1  219.98   29.20
  13  16   1  182.38   23.30
  13  16   1  174.98   33.30
  13  16   1  197.88   21.60
 -14 -16  -1   12.80    5.80
  14  16  -1    7.10   12.30
  14  16  -1   10.00    5.70
 -16  14  -1   18.90   14.60
  14  16  -1   17.50    6.90
  14  16  -1   19.80   13.10
  14  16   1    4.70   12.00
 -16  14   1   17.00   13.70
  14  16   1   18.90   14.10
  14  16   1    7.40    7.30
 -14 -16   1   11.10    5.60
  14  16   1   19.70    6.60
  14  16   1    9.60    5.20
  15  16  -1  501.75   48.60
 -16  15  -1  387.26   71.69
  15  16  -1  462.85   58.79
  15  16  -1  452.95   45.50
  15  16  -1  493.75   56.69
  15  16  -1  541.25   66.49
 -15 -16  -1  499.75   45.80
  15  16  -1  530.45   47.40
  15  16   1  486.75   59.09
  15  16   1  444.86   66.19
  15  16   1  516.85   44.10
  15  16   1  546.35   47.30
  15  16   1  505.15   55.59
 -16  15   1  379.76   70.79
  15  16   1  439.96   45.50
 -15 -16   1  499.75   45.90
  15  16   1  486.05   48.30
  16  16  -1   32.50   15.30
 -16  16  -1   47.80   23.40
  16  16  -1   27.80   10.90
  16  16  -1   40.40    9.40
  16  16  -1   18.80    8.60
  16  16  -1   26.70    9.70
  16  16  -1   31.60   14.70
 -16 -16  -1   39.80    8.50
  16  16  -1   35.00   11.10
  16  16   1   30.20   14.00
 -16  16   1   43.90   15.90
  16  16   1   26.80    8.90
  16  16   1   38.60   10.70
 -16 -16   1   30.60    8.70
  16  16   1   27.30    7.40
  16  16   1   24.70    9.80
  16  16   1   22.60    6.90
  16  16   1    8.70   14.00
  17  16  -1   52.99   11.50
 -17 -16  -1   38.00    9.00
  17  16  -1   33.00   11.20
  17  16  -1   54.99   18.90
  17  16  -1   30.70   15.40
 -16  17  -1   35.10   16.30
  17  16  -1   34.40    9.80
  17  16   1   34.20    7.90
 -16  17   1   36.20   16.20
  17  16   1   44.60   11.20
  17  16   1   29.30   10.20
  17  16   1   19.80   14.30
 -17 -16   1   22.60    8.20
  17  16   1   53.89   21.20
  17  16   1   35.10    9.30
  17  15  -1   82.79   14.10
  17  15  -1   95.09   21.20
  17  15  -1   97.49   12.90
  17  15  -1   84.39   22.10
  17  15  -1   76.99   14.20
 -17 -15  -1   82.99   11.20
 -15  17  -1   35.70   19.30
  17  15   1  106.69   12.90
  17  15   1   77.89   14.50
  17  15   1   64.39   21.90
 -17 -15   1   89.59   11.50
  17  15   1   67.09   13.60
  17  15   1   71.69   17.30
  17  15   1   95.39   14.20
  17  15   1  100.19   20.10
  17  14  -1   54.49   11.00
 -17 -14  -1   57.49    9.10
  17  14  -1   60.79   12.70
  17  14  -1   55.89   18.40
  17  14  -1   53.39   20.00
  17  14   1   49.10   20.00
  17  14   1   80.59   18.70
  17  14   1   56.99   12.10
  17  14   1   61.29   10.80
  17  14   1   19.40    9.40
  17  14   1   49.30   15.40
 -17 -14   1   39.50    8.80
 -13  17  -1   62.89   21.80
 -17 -13  -1  138.49   13.50
  17  13  -1  119.29   24.20
  17  13  -1  123.49   15.90
  17  13  -1  165.78   25.20
 -13  17  -1  105.59   27.80
 -13  17   1   69.39   20.60
  17  13   1  110.19   24.20
 -17 -13   1  138.09   13.60
  17  13   1  117.29   15.60
  17  13   1   95.69   19.90
  17  13   1  121.79   22.20
 -13  17   1  102.89   26.60
 -12  17  -1   22.20   14.40
  17  12  -1   33.50   14.20
 -17 -12  -1   25.80    7.30
  17  12  -1   32.50   14.20
 -12  17  -1   13.40   11.60
  17  12   1    6.80   12.70
 -12  17   1   19.70   14.40
 -17 -12   1   29.00    7.10
  17  12   1   30.10   13.30
 -12  17   1   19.30   11.00
  17  11  -1  126.29   24.00
 -17 -11  -1  133.79   13.70
 -11  17  -1   89.39   21.90
 -17 -11   1  135.29   13.70
  17  11   1  129.79   23.60
 -11  17   1   77.29   22.40
  17  11   1  137.79   21.80
 -17 -10  -1  137.79   14.80
 -17 -10   1  136.29   14.70
  17   9  -1  246.48   24.20
  -9  17  -1  244.68   38.90
 -17  -9  -1  243.88   23.90
 -17  -9   1  246.38   23.90
  17   9   1  240.18   24.10
 -17  -8  -1  144.19   16.30
  -8  17  -1  216.68   28.30
  17   8  -1  165.68   17.00
 -17  -8   1  145.79   16.40
  17   8   1  158.38   16.80
  -7  17  -1   74.39   19.40
 -17  -7  -1   99.49   10.90
  17   7  -1   90.69   11.50
  17   7   1   99.99   11.40
 -17  -7   1   93.09   10.70
  17   6  -1    9.70    5.10
  -6  17  -1   20.90   10.60
 -17  -6  -1    7.20    4.10
  17   6   1   13.10    5.00
 -17  -6   1    7.80    4.00
  17   5  -1    2.10    4.90
  -5  17  -1    8.80    8.90
  17   5   1    0.50    4.70
  17   4  -1   46.90    8.50
  17   4   1   55.89    8.40
  -3  17  -1   65.49   20.10
  17   3  -1  130.89   13.80
  17   3   1  140.59   13.90
 -17  -2  -1   29.00    6.60
  17   2  -1   30.10    7.20
  -2  17  -1   38.10   13.00
  -2  17  -1   43.80   13.80
  -2  17   1   43.90   14.40
 -17  -2   1   20.70    6.40
  17   2   1   43.50    7.40
 -17  -1  -1    4.10    4.10
  -1  17  -1   -7.10    7.70
  17   1  -1    3.70    4.80
  -1  17  -1   13.30   11.10
 -17  -1   1    8.10    4.00
  -1  17   1   -2.30    8.20
  17   1   1    3.40    4.60
  -1  17   1   -5.20    9.20
   0  17  -1   -0.60    9.80
 -17   0  -1    2.70    4.20
  17   0  -1    1.30    4.60
   0  17  -1    0.00    8.10
 -17   0   1   -1.00    3.60
  17   0   1   -0.30    4.20
   0  17   1   -5.70    9.40
   0  17   1   -5.00    7.50
 -17   1  -1   -0.90    3.30
  17  -1  -1    8.90    4.60
   1  17  -1   -0.30   10.30
   1  17  -1   -4.60    7.10
  17  -1   1   10.50    4.60
 -17   1   1    4.60    3.80
   1  17   1    7.40    9.80
   2  17  -1   52.29   13.30
 -17   2  -1   25.90    5.60
   2  17  -1   55.49   14.90
  17  -2  -1   34.90    7.10
 -17   2   1   28.00    5.90
  17  -2   1   33.40    6.80
   2  17   1   54.69   14.10
   3  17  -1   76.49   17.50
   3  17   1   82.39   16.40
   4  17  -1   16.40   11.50
   5  17  -1   -1.50   10.80
   5  17   1    3.70   10.10
   6  17  -1   21.80   12.30
   6  17   1   12.00   11.00
   7  17  -1   69.19    8.40
   7  17  -1   78.89   18.10
   7  17   1   60.09    8.50
   7  17   1   64.39   17.40
   8  17  -1  201.88   19.70
   8  17  -1  229.18   29.60
   8  17   1  212.48   19.80
   8  17   1  221.18   28.70
   9  17  -1  268.97   27.30
   9  17  -1  247.28   24.40
   9  17  -1  303.27   35.50
   9  17   1  260.87   27.10
   9  17   1  297.27   34.30
  -9 -17   1  280.97   26.70
   9  17   1  253.17   24.60
  10  17  -1   77.49   18.80
  10  17  -1   67.59   10.30
 -10 -17  -1   56.39    9.40
  10  17   1   69.89   17.10
 -10 -17   1   54.09    9.80
  10  17   1   65.29   10.00
  11  17  -1   78.99   12.20
  11  17  -1   80.49   12.10
  11  17  -1   88.99   20.30
 -11 -17  -1  100.99   11.60
  11  17  -1   91.99   21.90
 -11 -17   1  106.49   12.00
  11  17   1  101.69   19.70
  11  17   1   94.19   12.50
  11  17   1   78.79   12.00
  11  17   1   72.69   21.50
  12  17  -1    9.00   13.50
  12  17  -1   24.60    8.30
  12  17  -1   46.50   18.30
 -17  12  -1   41.70   16.60
  12  17  -1   12.90    6.70
 -12 -17  -1   15.60    5.80
  12  17   1   14.80    6.00
 -12 -17   1   22.00    7.80
  12  17   1   18.50   15.00
  12  17   1   29.80   13.30
  12  17   1   14.00    6.70
 -17  12   1   39.30   20.30
  13  17  -1  115.29   23.70
 -17  13  -1  159.38   27.60
 -13 -17  -1   74.69   11.70
  13  17  -1   75.19   12.70
  13  17  -1   93.89   12.90
  13  17  -1   89.29   21.10
  13  17   1  105.59   20.80
 -17  13   1  149.09   25.20
  13  17   1   74.19   12.90
  13  17   1   83.09   13.20
 -13 -17   1   79.89   11.80
  13  17   1   56.29   21.30
 -14 -17  -1  133.19   14.00
  14  17  -1  119.29   14.80
  14  17  -1  103.49   22.60
  14  17  -1  129.19   25.80
  14  17  -1  102.69   14.80
  14  17  -1  120.29   12.80
 -17  14  -1   62.79   27.20
  14  17  -1  100.59   14.90
  14  17   1  114.29   15.00
 -14 -17   1  132.19   13.80
  14  17   1  108.69   21.90
  14  17   1  113.79   25.80
  14  17   1  117.39   15.00
  14  17   1   91.69   19.70
  14  17   1  108.19   14.60
 -17  14   1   67.59   26.30
  15  17  -1   33.60   11.10
 -17  15  -1  109.59   24.80
  15  17  -1   43.10   11.40
 -15 -17  -1   43.90    8.90
  15  17  -1   25.50    8.00
  15  17  -1   71.09   20.10
  15  17  -1   22.00   16.00
  15  17  -1   37.00   10.60
  15  17  -1   46.70   14.90
  15  17   1   60.79   18.10
 -15 -17   1   30.80    9.00
  15  17   1   66.69   11.50
 -17  15   1   82.49   23.60
  15  17   1   44.80   10.70
  15  17   1   27.40   15.90
  15  17   1   48.60   14.40
  15  17   1   19.10    8.60
  16  17  -1   21.50    7.70
  16  17  -1   40.00   10.40
  16  17  -1   20.40   15.20
 -17  16  -1   38.20   16.60
 -16 -17  -1   25.70    8.40
  16  17  -1   24.70    7.90
  16  17  -1   28.60   15.80
  16  17   1   29.20    7.60
  16  17   1   22.90   15.50
 -17  16   1   61.39   21.40
  16  17   1   37.50   14.30
 -16 -17   1   28.90    8.80
  16  17   1   33.40   14.20
  16  17   1   29.10    7.50
  16  17   1   34.60   10.70
  17  17  -1   -0.50    6.50
 -17 -17  -1   -1.80    5.50
 -17  17  -1   -7.50   13.70
  17  17  -1   -8.80    6.40
  17  17  -1   18.60   14.50
  17  17  -1    0.80    5.20
  17  17   1    5.30    6.70
  17  17   1   -1.50    6.40
  17  17   1    8.50    5.10
  17  17   1   -1.90    7.90
 -17  17   1    4.60   13.70
  17  17   1    0.50   14.60
 -17 -17   1    2.90    5.70
  18  17  -1   43.90   11.80
  18  17  -1   13.90    7.30
  18  17  -1    8.00   14.40
  18  17  -1   12.50    5.60
 -18 -17  -1   28.30    8.60
 -17  18  -1   23.60   15.90
  18  17   1   10.50    5.50
 -17  18   1   48.50   22.60
  18  17   1    8.20    6.80
  18  17   1   15.90    7.60
 -18 -17   1    9.40    5.80
  18  17   1   15.30   14.50
  18  17   1   16.60    9.20
  18  16  -1   44.70   13.10
  18  16  -1   66.89   11.70
 -18 -16  -1   67.09   10.50
  18  16  -1   63.19   12.80
 -16  18  -1   75.99   25.40
  18  16  -1   86.79   22.20
  18  16   1   33.20   15.80
 -18 -16   1   60.79   10.30
 -16  18   1   58.29   23.50
  18  16   1   66.19   21.70
  18  16   1   60.29   11.10
  18  16   1   71.29   13.00
  18  16   1   57.39   12.60
  18  15  -1   17.70    7.20
  18  15  -1   11.40    8.20
  18  15  -1   13.20   14.10
 -15  18  -1   36.30   16.70
 -18 -15  -1   11.60    6.00
  18  15  -1   10.60    6.70
 -18 -15   1   13.20    5.80
  18  15   1   13.80   14.50
 -15  18   1   25.60   15.20
  18  15   1    9.10    6.60
  18  15   1   20.20    8.00
  18  15   1   18.70    6.90
  18  15   1   22.30   14.30
  18  15   1    8.60    8.90
  18  14  -1    9.20   14.00
 -14  18  -1   40.40   16.60
  18  14  -1   30.90   10.10
 -18 -14  -1    5.00    5.60
  18  14  -1   36.80   11.90
  18  14  -1    5.20   12.50
 -18 -14   1    5.10    5.50
  18  14   1   13.30   13.10
  18  14   1   12.50   13.50
  18  14   1   13.50    8.90
 -14  18   1   73.19   23.70
  18  14   1    8.30    9.00
  18  14   1   27.40    9.50
  18  14   1   13.80    7.40
  18  13  -1   14.80   13.70
  18  13  -1   30.00    8.10
 -18 -13  -1   25.00    7.80
  18  13  -1   44.00   18.60
 -13  18  -1   41.50   22.90
 -13  18  -1   25.10   12.30
  18  13   1   27.80    7.60
  18  13   1   31.50   14.30
 -18 -13   1   25.90    7.90
  18  13   1   18.60   12.40
  18  13   1   18.80   13.80
  18  13   1    3.20    8.40
 -18 -12  -1   32.60    7.80
  18  12  -1   30.00   14.30
 -12  18  -1   47.60   17.00
 -12  18  -1   64.39   23.50
  18  12  -1   37.50   12.00
  18  12  -1   15.40   13.90
 -18 -12   1   55.69   12.60
  18  12   1   21.50   14.40
  18  12   1   41.30   11.80
 -12  18   1   42.70   16.30
  18  12   1    7.30   12.20
  18  12   1   36.30   14.70
 -18 -12   1   24.30    7.50
 -11  18  -1   10.60   10.50
 -18 -11  -1    5.20    5.00
  18  11  -1   -2.00   11.50
 -11  18  -1   11.80   14.70
 -11  18   1   -4.10    9.00
  18  11   1    2.70   11.20
 -18 -11   1   16.40    5.30
  18  11   1    4.50   11.50
 -10  18  -1   18.30   11.70
 -18 -10  -1   37.50    7.60
  18  10  -1   47.20   14.30
 -10  18   1   35.90   14.00
  18  10   1   50.19   15.10
 -18 -10   1   42.00    7.70
  18   9  -1  152.68   24.20
  -9  18  -1   68.89   25.10
 -18  -9  -1  153.98   14.70
  18   9  -1  135.39   14.90
  18   9   1  141.89   23.90
 -18  -9   1  142.19   14.60
  18   9   1  122.19   14.80
  18   8  -1   10.80    5.70
 -18  -8  -1   10.40    4.60
  -8  18  -1   18.10   10.50
 -18  -8   1    1.80    4.20
  18   8   1   11.50    5.40
 -18  -7  -1   67.19    8.90
  18   7  -1   79.19    9.90
 -18  -7   1   56.29    8.80
  18   7   1   70.99   10.10
  18   6  -1   50.79    8.50
  -6  18  -1   29.50   15.10
  18   6   1   36.40    8.30
  -5  18  -1   27.10   14.20
  18   5  -1   23.40    6.20
  18   5   1   19.00    5.90
  -4  18  -1  100.59   25.20
  18   4  -1  164.48   16.00
  18   4   1  162.28   15.90
  18   3  -1   46.50    9.00
  -3  18  -1   67.89   17.70
  -3  18  -1   63.79   15.40
  18   3   1   50.59    8.70
 -18  -3   1   46.50    8.80
  -2  18  -1   82.49   17.20
  18   2  -1   70.69   10.00
 -18  -2  -1   61.59    9.80
  -2  18  -1   73.79   17.90
  18   2   1   79.49   10.20
  -2  18   1   98.69   18.60
 -18  -2   1   65.09    9.70
  18   1  -1  158.18   17.10
 -18  -1  -1  157.48   17.20
  -1  18  -1  204.08   25.40
  18   1   1  165.38   17.10
  -1  18   1  224.18   25.00
 -18  -1   1  142.89   16.90
  18   0  -1   -2.70    5.00
   0  18  -1   -5.00    9.00
 -18   0  -1   -2.50    3.50
   0  18  -1   11.20   11.80
   0  18   1   -1.90    9.80
 -18   0   1   -7.00    4.00
  18   0   1   -2.40    4.70
  18  -1  -1  169.08   17.20
 -18   1  -1  150.08   16.70
   1  18  -1  214.58   25.70
 -18   1   1  151.08   16.90
   1  18   1  244.58   26.20
  18  -1   1  159.68   16.90
   2  18  -1   83.69   17.10
   2  18  -1   69.29   17.70
  18  -2  -1   83.29    9.80
 -18   2  -1   68.39    8.20
  18  -2   1   68.89    9.40
   2  18   1   95.09   17.60
 -18   2   1   69.59    8.20
 -18   2   1   54.79    7.90
   3  18  -1   78.29   15.50
  18  -3  -1   47.00    8.90
   3  18  -1   60.99   16.80
   3  18   1   80.29   16.80
  18  -3   1   41.20    8.20
   4  18  -1  116.59   21.50
   4  18   1  120.99   20.50
   5  18  -1   18.50   13.20
   5  18   1   32.10   12.70
   6  18  -1   32.20   14.20
   6  18   1   27.20   12.60
   7  18  -1  131.79   23.80
   7  18   1  138.09   23.20
   8  18  -1   20.00    7.30
   8  18  -1   26.30   13.50
   8  18   1   22.70    7.00
   8  18   1   30.00   13.20
   9  18  -1   66.69   10.00
   9  18  -1  105.49   21.20
   9  18  -1  127.39   23.50
   9  18  -1   77.09   11.50
   9  18   1  107.39   19.70
   9  18   1   71.49   10.20
   9  18   1   76.69   10.60
  10  18  -1   13.10   12.30
  10  18  -1   27.80    8.50
 -10 -18  -1   25.30    7.70
  10  18  -1   21.40   15.60
  10  18  -1   16.00    5.90
  10  18   1   24.70   13.30
  10  18   1   27.70   16.30
  10  18   1   27.50    7.60
 -10 -18   1   29.90    8.10
  10  18   1    9.10    5.50
  11  18  -1    2.50    4.80
  11  18  -1   10.90   14.60
  11  18  -1   19.50   13.70
  11  18  -1    2.50    5.80
 -11 -18  -1    2.10    5.10
 -18  11  -1   18.20   14.40
  11  18   1    6.00    5.70
  11  18   1    9.40    4.80
  11  18   1   -5.00   14.10
  11  18   1   -8.50   11.00
 -11 -18   1   12.00    5.60
 -18  11   1    6.80   13.20
  12  18  -1   47.60    9.70
 -18  12  -1   32.30   16.60
  12  18  -1   37.40   15.90
  12  18  -1   54.99   18.20
  12  18  -1   31.70    9.30
 -12 -18  -1   54.49    8.80
 -12 -18   1   38.80    8.80
 -18  12   1   21.20   15.10
  12  18   1   29.20    9.60
  12  18   1   38.90    9.00
  12  18   1   43.80   15.60
  12  18   1   54.29   18.20
  13  18  -1   21.10    7.00
  13  18  -1   18.20    6.90
  13  18  -1   38.00   15.40
 -13 -18  -1   14.80    6.30
  13  18  -1   27.90    9.40
  13  18  -1   24.40   15.50
 -18  13  -1   23.80   16.20
  13  18   1   32.60   16.90
 -18  13   1   18.30   13.70
  13  18   1   24.00    8.70
  13  18   1   20.50   13.60
  13  18   1   22.40    7.50
  13  18   1   15.60    8.50
  13  18   1   15.60    6.30
 -13 -18   1   33.10    8.50
  14  18  -1   53.49   19.30
  14  18  -1   37.00   17.10
 -14 -18  -1   32.70    8.40
  14  18  -1   22.80    7.60
  14  18  -1   32.70    8.30
  14  18  -1   32.00   10.30
 -18  14  -1    9.40   14.80
  14  18   1   31.90   17.60
  14  18   1   32.00   10.30
  14  18   1   29.60   14.00
  14  18   1   19.50    7.90
  14  18   1   27.10   10.00
 -14 -18   1   28.70    8.50
 -18  14   1   16.90   14.30
  14  18   1   33.80    9.50
 -15 -18  -1   15.60    6.10
  15  18  -1   23.70   16.10
 -18  15  -1   28.90   16.00
  15  18  -1   10.40    7.20
  15  18  -1   14.40    6.80
  15  18  -1    5.30   14.80
 -15 -18   1   11.80    6.30
  15  18   1   24.00    9.30
  15  18   1   21.50   16.10
  15  18   1   12.10   12.70
  15  18   1   26.30    9.40
  15  18   1   29.70   10.30
 -18  15   1   18.90   14.00
 -18  16  -1   69.19   25.70
  16  18  -1   43.30    9.50
  16  18  -1   56.69   22.30
  16  18  -1   53.69   12.30
 -16 -18  -1   56.89    9.80
 -16 -18   1   59.79    9.90
  16  18   1   62.19   10.90
 -18  16   1   67.29   22.50
  16  18   1   32.40   15.30
  16  18   1   58.19   23.00
  16  18   1   47.10   11.00
 -18  17  -1   23.70   15.40
  17  18  -1   38.20   11.20
 -17 -18  -1   21.80    6.60
  17  18  -1   24.90   15.70
  17  18  -1   17.20    7.40
  17  18   1   35.40   10.50
  17  18   1   24.20    9.70
 -18  17   1   23.60   14.90
  17  18   1   28.50   10.00
 -17 -18   1   17.30    6.50
  17  18   1    9.40   15.10
 -18  18  -1    1.40   14.20
 -18 -18  -1   -1.00    5.50
  18  18  -1    0.30    6.20
  18  18  -1   -7.00   12.80
  18  18  -1    8.80    6.90
 -18  18   1    5.80   13.50
 -18 -18   1    2.80    5.60
  18  18   1    3.40   13.30
  18  18   1   35.30   10.60
  18  18   1    5.90    6.40
  19  18  -1    3.70   13.50
 -19 -18  -1   10.10    5.60
  19  18  -1   12.80    6.90
  19  18  -1    8.20    6.20
  19  18   1    8.90    6.70
  19  18   1   16.00    6.90
  19  18   1    9.50   14.20
 -19 -18   1    8.30    5.50
  19  17  -1   71.89   12.50
 -17  19  -1   83.49   25.10
  19  17  -1   40.70   13.10
  19  17  -1   43.70   20.40
 -19 -17  -1   59.39    9.70
  19  17  -1   49.00    8.90
  19  17   1   54.39   11.90
 -19 -17   1   43.90    9.60
  19  17   1   57.89   21.80
  19  17   1   49.10   12.50
  19  16  -1    3.30   13.90
 -19 -16  -1    7.90    5.60
  19  16  -1    3.80    6.50
  19  16  -1   -1.30    7.20
 -16  19  -1    9.70   15.00
  19  16  -1    5.80    6.60
  19  16   1   12.30    7.10
 -19 -16   1    8.30    5.60
  19  16   1   14.50   14.40
  19  16   1   13.60    7.20
  19  16   1    4.10    6.40
  19  15  -1   10.10    7.10
  19  15  -1    0.00   14.00
 -19 -15  -1    2.60    5.50
 -15  19  -1   12.20   15.80
  19  15  -1    1.90    6.80
  19  15   1    3.90    6.60
  19  15   1   10.80    7.00
 -19 -15   1    3.20    5.30
  19  15   1    3.40   13.60
  19  14  -1    8.10    6.80
 -19 -14  -1    5.40    5.40
 -14  19  -1   14.90   15.20
  19  14  -1   20.10   14.50
  19  14  -1   -0.20    7.30
  19  14   1    8.90    6.90
  19  14   1    7.00    8.60
 -19 -14   1    9.00    5.50
  19  14   1    9.40   14.10
  19  14   1   13.80    7.20
 -13  19  -1    5.80   11.50
  19  13  -1    9.30   13.70
  19  13  -1    6.40   12.80
 -19 -13  -1    7.10    5.50
  19  13  -1    5.10    7.50
  19  13   1   17.20   14.50
 -19 -13   1   12.30    7.30
  19  13   1    7.80    8.90
  19  13   1   16.80    7.60
 -19 -13   1    6.00    5.30
  19  13   1    2.40   12.10
 -12  19  -1    8.60   11.50
  19  12  -1   17.00   13.70
  19  12  -1    6.90   13.40
 -19 -12  -1    3.20    5.10
  19  12  -1   18.40    7.60
  19  12   1    0.30    8.90
  19  12   1   15.80   13.60
 -12  19   1   16.20   11.30
 -19 -12   1   15.00    8.10
  19  12   1   10.30    7.20
 -19 -12   1   14.10    5.40
  19  12   1    8.90    8.50
  19  12   1   13.90   12.70
  19  11  -1  193.78   20.40
 -19 -11  -1  182.38   17.80
  19  11  -1  156.78   29.30
  19  11   1  154.18   29.40
 -11  19   1  110.69   26.50
  19  11   1  175.48   20.40
 -19 -11   1  195.08   20.30
 -19 -11   1  183.58   17.80
  19  11   1  161.88   25.40
  19  11   1  152.08   25.90
 -10  19  -1   10.90   11.30
  19  10  -1   38.00   13.80
 -19 -10  -1   43.90    7.70
  19  10  -1   42.60   12.70
  19  10   1   36.10   14.60
 -10  19   1   12.00   10.60
  19  10   1   27.50   14.40
  19  10   1   31.10   11.40
 -19 -10   1   36.70    7.50
 -19 -10   1   63.89   11.50
  19   9  -1  152.08   25.40
  -9  19  -1  134.19   26.50
 -19  -9  -1  158.88   16.10
  19   9  -1  146.79   16.70
  19   9   1  158.18   16.70
  -9  19   1  145.29   25.30
  19   9   1  130.99   26.40
 -19  -9   1  162.48   16.10
  19   8  -1   37.90    9.00
  -8  19  -1   39.50   16.60
  19   8   1   40.70    8.40
  -8  19   1   55.59   16.40
  -7  19  -1   24.30   12.50
  19   7  -1   25.00    8.20
  -7  19  -1   35.60   16.90
  19   7   1   26.60    8.10
  -6  19  -1    2.80   10.40
  19   6  -1    6.40    5.50
  19   6   1    4.80    5.50
  -5  19  -1  123.89   26.70
  19   5  -1  163.48   16.50
  19   5   1  157.08   16.50
  -4  19  -1   26.50   14.40
  19   4  -1   11.10    5.80
  19   4   1    7.80    5.60
 -19  -3  -1    6.60    5.40
  19   3  -1   15.40    5.80
  -3  19  -1   15.70   11.00
  19   3   1   14.00    5.70
 -19  -3   1   -3.70    4.50
  -2  19  -1    9.80   10.70
  19   2  -1    5.10    5.60
 -19  -2  -1    1.90    5.10
  -2  19  -1    9.00   12.30
  19   2   1    2.60    5.30
 -19  -2   1    2.90    4.30
  -1  19  -1   -7.60    9.50
  19   1  -1    0.80    5.30
 -19  -1  -1    2.90    4.10
  -1  19  -1   -2.30   11.50
  -1  19   1    9.40   12.00
 -19  -1   1   -1.10    4.40
  19   1   1    2.90    5.00
   0  19  -1   -2.80   11.80
   0  19  -1   -4.40    9.40
 -19   0  -1    3.30    3.90
  19   0  -1    3.00    5.40
   0  19   1   -5.40   10.70
 -19   0   1   -0.70    4.20
  19   0   1    8.40    5.20
 -19   1  -1    3.90    5.00
 -19   1  -1   -0.20    3.80
   1  19  -1   -1.20    9.60
   1  19  -1    0.50   12.70
  19  -1  -1    1.20    5.30
  19  -1   1    2.80    4.90
 -19   1   1   -1.80    5.00
   1  19   1   15.40   12.20
 -19   1   1    5.00    4.30
   2  19  -1    2.80    9.90
   2  19  -1    5.70   12.50
 -19   2  -1    0.70    4.80
  19  -2  -1    0.50    5.40
 -19   2   1    4.30    4.10
   2  19   1   18.40   12.90
  19  -2   1   -1.20    4.90
   3  19  -1    9.90   12.90
  19  -3  -1   11.20    5.60
 -19   3  -1    1.20    4.40
   3  19  -1   19.60   10.50
   3  19   1   14.90   12.90
  19  -3   1   11.00    5.20
 -19   3   1    5.30    4.40
   4  19  -1   32.70   15.00
   4  19   1   47.60   15.20
 -19   5  -1  143.69   15.30
   5  19  -1  159.58   26.20
   5  19   1  160.08   23.90
   6  19  -1    6.00   13.40
   6  19   1    9.50   11.80
   7  19  -1   29.30   16.20
   7  19  -1   17.50   14.50
 -19   7  -1   16.50    7.00
   7  19   1   19.80   13.30
   7  19   1   13.40   14.90
 -19   7   1   19.20    7.50
   8  19  -1   56.59   22.80
   8  19  -1   70.39   21.00
   8  19   1   63.19   22.60
   8  19   1   84.39   19.10
   9  19  -1  219.68   29.60
   9  19  -1  162.48   32.80
 -19   9  -1  200.28   34.40
   9  19   1  202.88   28.40
   9  19   1  148.09   31.20
 -19   9   1  184.48   32.90
  10  19  -1   16.60   15.50
 -10 -19  -1   25.20    7.90
 -19  10  -1   56.49   22.50
  10  19  -1   15.40    5.20
  10  19  -1   23.10   13.80
  10  19   1   26.60    7.60
 -10 -19   1   17.30    6.40
 -19  10   1   38.40   19.90
  10  19   1   16.90   14.40
  10  19   1   16.20   13.10
  11  19  -1  130.89   15.90
 -19  11  -1  211.48   32.40
 -11 -19  -1  114.19   15.20
  11  19  -1  157.48   26.00
  11  19  -1  159.38   28.40
  11  19   1  132.29   15.30
 -11 -19   1  122.69   15.30
  11  19   1  141.09   24.50
  11  19   1  128.29   28.10
  12  19  -1   43.30    9.90
  12  19  -1   25.00   14.80
  12  19  -1    9.50    6.40
  12  19  -1   39.70   17.00
 -12 -19  -1   30.70    8.30
 -19  12  -1    7.90   15.30
 -19  12   1   38.90   20.40
  12  19   1   16.70    6.10
  12  19   1   12.90   13.50
  12  19   1   16.80    6.70
  12  19   1   34.20   17.00
 -12 -19   1   16.40    6.40
  13  19  -1  -13.30   12.40
  13  19  -1    3.00    5.80
  13  19  -1    7.40   15.10
 -13 -19  -1   13.60    6.00
 -19  13  -1   10.60   14.90
  13  19   1    2.60    5.60
 -13 -19   1   -2.00    5.50
  13  19   1    4.50   12.20
  13  19   1    3.90   15.20
 -19  13   1   18.70   13.70
 -14 -19  -1   16.60    6.10
  14  19  -1   16.10    6.50
 -19  14  -1   10.90   14.90
  14  19  -1   26.80   15.50
  14  19   1   15.70    8.70
 -14 -19   1    8.10    6.10
  14  19   1   17.90   15.60
 -19  14   1   10.90   13.80
  14  19   1   14.10    6.30
  15  19  -1  -14.50   12.80
 -19  15  -1    9.50   14.70
  15  19  -1   -4.90    5.50
  15  19  -1    0.90    6.00
 -15 -19  -1    0.80    5.70
 -19  15   1    9.00   13.00
 -15 -19   1    9.40    6.10
  15  19   1    7.10   14.90
  15  19   1    3.30    5.90
  15  19   1    2.00    8.00
  15  19   1    0.10    5.90
  16  19  -1   -4.80    5.60
  16  19  -1   10.20   14.40
  16  19  -1    8.10    6.40
 -19  16  -1    1.10   13.40
 -16 -19  -1    0.10    5.80
 -19  16   1    6.10   13.10
  16  19   1    8.90   14.60
 -16 -19   1    6.80    6.00
  16  19   1    9.30    6.40
  16  19   1    8.40    6.30
  16  19   1    8.70    7.90
  17  19  -1   43.20   10.20
  17  19  -1   46.60   20.00
 -17 -19  -1   41.60    9.60
 -19  17  -1   87.69   24.90
  17  19  -1   54.29   11.70
  17  19   1   50.89   11.50
  17  19   1   49.60   14.40
 -17 -19   1   55.09    9.90
  17  19   1   52.69   21.50
  17  19   1   35.50   11.70
 -19  17   1   66.69   21.70
  18  19  -1   20.20    6.70
  18  19  -1   28.40   10.60
  18  19  -1   18.00   13.80
 -19  18  -1   10.20   14.60
 -18 -19  -1   24.90    7.80
 -18 -19   1   20.00    6.30
  18  19   1   19.00   14.10
  18  19   1   28.00    7.60
  18  19   1   33.10   10.60
  19  19  -1   10.60   13.20
  19  19  -1    2.90    6.50
  19  19  -1    2.70    6.00
 -19 -19  -1    7.80    5.30
  19  19   1    0.40    6.20
 -19 -19   1    1.70    5.10
  19  19   1    4.80    6.40
  19  19   1   -0.20   13.20
  20  19  -1   -2.00   12.20
  20  19  -1   12.90    6.80
 -20 -19  -1    9.70    5.20
  20  19  -1   32.90   11.00
 -20 -19   1   10.00    4.90
  20  19   1    5.90   13.30
  20  19   1   -2.30    5.80
  20  19   1   14.40    6.30
  20  18  -1   15.80    6.70
 -20 -18  -1   18.10    5.70
  20  18  -1   12.60   13.30
  20  18  -1   30.30   10.80
  20  18   1   31.10   10.50
  20  18   1   19.80    7.20
 -20 -18   1   23.80    7.50
  20  18   1   10.90   13.60
 -20 -17  -1   28.30    8.00
  20  17  -1   19.40    8.20
  20  17  -1   22.60    7.50
  20  17  -1   10.80   13.60
 -20 -17   1   13.40    5.80
  20  17   1   36.30   10.30
  20  17   1   41.10   11.40
  20  17   1   17.30   14.30
  20  16  -1   33.80   16.20
  20  16  -1   52.69   12.90
  20  16  -1   38.80    9.50
  20  16  -1   50.39   10.50
 -20 -16  -1   33.60    8.80
  20  16   1   58.09   20.70
  20  16   1   53.49   12.50
  20  16   1   58.99   12.10
  20  16   1   38.20   10.00
 -20 -16   1   36.00    8.80
 -20 -15  -1   -2.10    5.20
  20  15  -1   11.80    7.10
  20  15  -1    0.40   14.70
  20  15  -1   11.30    7.50
  20  15   1    3.60    6.90
 -20 -15   1   13.80    5.60
 -20 -15   1    6.40    8.30
  20  15   1    7.70    7.00
  20  15   1   13.50   14.40
 -20 -14  -1   69.99   12.90
 -20 -14  -1   52.59    9.60
  20  14  -1   64.69   12.30
  20  14  -1   45.30   17.30
  20  14  -1   56.29   13.70
 -20 -14   1   59.99   13.70
  20  14   1   44.40   13.40
  20  14   1   52.19   11.90
 -20 -14   1   60.99    9.70
  20  14   1   57.09   20.70
  20  13  -1   68.49   21.30
  20  13  -1   68.39   15.20
 -20 -13  -1   78.99   10.70
 -20 -13   1   82.79   14.20
 -20 -13   1   72.29   10.60
  20  13   1   69.59   14.00
  20  13   1   71.69   22.90
 -20 -12  -1   20.80    7.50
 -12  20  -1   29.70   13.50
  20  12  -1   29.90   14.80
  20  12  -1   21.50   14.20
  20  12  -1   15.70    7.90
  20  12   1   12.20    7.60
 -20 -12   1   24.10    7.60
  20  12   1   12.00   14.00
 -20 -12   1    2.60    7.40
 -12  20   1   24.70   11.80
  20  11  -1   82.79   21.60
 -20 -11  -1  104.19   11.20
  20  11  -1   94.19   15.20
 -20 -11   1   83.49   14.40
 -20 -11   1   92.89   11.00
 -11  20   1   34.00   18.00
  20  11   1   72.59   21.80
  20  11   1   78.49   14.60
  20  10  -1   -7.30   11.40
 -20 -10  -1    9.60    5.20
  20  10  -1    4.60    7.60
 -10  20  -1   -0.10   10.00
 -20 -10   1    7.80    7.70
  20  10   1    5.00   12.20
 -10  20   1    0.70    9.10
  20  10   1    5.40    7.20
  20   9  -1   61.99   10.90
  20   9  -1   70.49   19.30
  20   9  -1   53.09   14.40
 -20  -9   1   98.09   13.60
  20   9   1   86.89   14.60
  20   9   1   72.49   19.60
  20   9   1   67.79   10.70
  20   8  -1  110.49   17.00
  20   8  -1  109.29   13.40
  -8  20  -1  134.49   23.70
  20   8  -1  109.49   22.90
 -20  -8   1  104.59   15.30
  20   8   1  131.89   16.70
  -8  20   1  101.89   22.10
  20   8   1  100.49   13.30
  20   7  -1   32.00    8.60
  -7  20  -1   49.30   18.80
  -7  20   1   38.10   17.20
 -20  -7   1   43.40   11.90
  20   7   1   36.60    9.00
  -6  20  -1    4.90   14.10
  20   6  -1   58.19    9.40
  20   6   1   50.59    9.20
  -6  20   1   41.10   18.00
  20   5  -1   66.49    9.50
  -5  20  -1   32.20   15.50
  -5  20  -1   13.20   14.10
  -5  20   1    1.60   13.00
  20   5   1   70.59    9.50
  20   4  -1   33.00    8.80
  -4  20  -1   63.69   17.80
  -4  20  -1   55.59   17.10
 -20  -4  -1   27.30    9.10
  20   4   1   40.70    8.70
  -4  20   1   61.89   18.90
 -20  -4   1   22.20    7.90
  20   3  -1    8.10    6.20
 -20  -3  -1    0.20    5.60
  -3  20  -1   28.30   15.50
  -3  20  -1   16.70   11.80
 -20  -3   1    5.90    5.10
  20   3   1    4.80    5.90
  -2  20  -1   42.70   20.60
 -20  -2  -1   18.00    6.60
  -2  20  -1   12.20   11.50
  20   2  -1   22.80    6.80
 -20  -2  -1   17.80    6.90
 -20  -2   1   15.80    5.60
 -20  -2   1   16.30    5.50
  20   2   1   23.80    8.10
 -20  -1  -1   83.29   12.40
  -1  20  -1   94.79   21.00
 -20  -1  -1   69.99   10.20
  -1  20  -1  103.89   19.50
  20   1  -1   81.19   11.60
  -1  20   1   96.39   20.30
  20   1   1   80.79   11.20
 -20  -1   1   91.99   11.80
 -20  -1   1   65.29   10.30
   0  20  -1   -2.90   12.90
   0  20  -1    2.40   10.00
  20   0  -1   -2.60    5.60
 -20   0  -1    3.00    5.10
 -20   0  -1   -0.30    4.20
 -20   0   1   -0.60    4.80
  20   0   1    7.30    5.40
   0  20   1  -14.90   11.20
 -20   0   1    0.70    5.20
 -20   1  -1   79.79    8.50
  20  -1  -1   85.09   10.70
   1  20  -1   96.09   21.00
 -20   1  -1   67.39   10.30
 -20   1  -1   47.10    8.60
   1  20  -1  113.49   19.10
 -20   1   1   77.19   10.50
 -20   1   1   52.09    7.90
  20  -1   1   81.99   10.40
   1  20   1   89.59   19.10
 -20   1   1   73.29    8.40
   2  20  -1   23.70   15.50
   2  20  -1   41.00   20.10
 -20   2  -1   14.40    5.30
   2  20  -1   34.60   14.60
  20  -2  -1   29.40    8.50
  20  -2   1   20.10    6.30
   2  20   1   11.20   13.00
 -20   2   1   17.50    5.30
 -20   3  -1   11.40    5.80
  20  -3  -1    8.10    6.00
 -20   3  -1    6.10    4.00
   3  20  -1   24.10   15.00
   3  20  -1   32.70   18.00
 -20   3   1   -0.70    6.10
  20  -3   1    6.50    5.40
 -20   3   1   -2.80    4.50
   3  20   1   12.10   14.00
   4  20  -1   80.79   19.80
   4  20  -1   66.99   21.60
 -20   4  -1   38.30    7.50
 -20   4  -1   32.80   10.10
 -20   4   1   31.10    7.30
   4  20   1   71.39   18.20
 -20   4   1   35.10    9.70
  20  -4   1   38.80    8.90
   4  20   1   55.09   22.90
   5  20  -1   37.40   16.60
 -20   5  -1   51.99   10.40
   5  20  -1   71.29   23.20
   5  20   1   43.80   22.50
   5  20   1   45.50   18.00
 -20   5   1   59.49   10.60
 -20   6  -1   32.20    8.60
   6  20  -1   46.70   23.40
 -20   6  -1   43.50   15.10
   6  20  -1   30.10   15.50
 -20   6   1   43.00   17.10
   6  20   1   30.60   14.70
 -20   6   1   31.90    9.00
   6  20   1   34.30   18.00
 -20   7  -1   15.40   13.60
   7  20  -1   64.79   22.70
   7  20  -1   49.10   19.40
 -20   7  -1   37.20    8.20
 -20   7   1   38.90   17.70
 -20   7   1   41.20    8.90
   7  20   1   56.19   17.80
   7  20   1   62.29   22.40
   8  20  -1  131.89   28.80
   8  20  -1  126.29   25.40
 -20   8  -1  141.09   28.80
 -20   8   1  129.19   27.50
   8  20   1  137.99   29.00
   8  20   1  138.89   24.00
 -20   9  -1  105.19   23.60
   9  20  -1   55.39   20.30
   9  20  -1   43.80   22.30
   9  20   1   25.20   17.10
 -20   9   1   90.09   21.50
   9  20   1   11.30   14.30
  10  20  -1   12.10   14.20
 -20  10  -1   -3.90   14.00
 -10 -20  -1    5.50    5.70
  10  20  -1   21.70   15.50
  10  20   1    0.70   13.00
 -10 -20   1   -4.50    5.50
  10  20   1   31.90   17.40
 -20  10   1   -2.60   13.10
 -20  11  -1  131.29   27.20
  11  20  -1   54.59   20.30
 -11 -20  -1   35.40    9.30
  11  20  -1   25.70   17.20
 -11 -20   1   42.20    9.70
  11  20   1   44.30   18.10
  11  20   1   17.60   16.40
 -20  11   1  117.19   22.50
 -12 -20  -1   36.40    8.90
  12  20  -1   20.00   15.50
 -20  12  -1   13.70   15.70
  12  20  -1   46.50   18.30
 -12 -20   1   31.50    8.70
  12  20   1   29.40   15.80
 -20  12   1   28.50   15.00
  12  20   1   36.20   17.30
 -13 -20  -1   34.30    8.80
  13  20  -1   34.90    9.10
  13  20  -1   60.19   23.00
 -20  13  -1   75.89   26.40
 -13 -20   1   25.60    9.10
  13  20   1   30.90    9.00
  13  20   1   13.00   16.00
 -20  13   1   76.29   21.60
 -20  14  -1   47.20   23.80
  14  20  -1   29.20    9.30
 -14 -20  -1   33.30    8.50
  14  20  -1    4.60   15.10
 -20  14   1   62.19   22.40
  14  20   1   14.90    6.00
 -14 -20   1   30.70    9.00
  14  20   1   16.20   15.20
 -20  15  -1   16.10   15.20
 -15 -20  -1    2.40    5.70
  15  20  -1    6.80   13.80
  15  20  -1    4.90    5.50
 -15 -20   1   -0.60    5.80
  15  20   1   -3.10   13.50
  15  20   1   -3.40    5.30
  15  20   1    0.20    7.70
 -20  15   1   12.80   12.90
  16  20  -1   17.30   14.70
 -20  16  -1   51.99   22.70
 -16 -20  -1   31.20    8.70
  16  20  -1   28.60   10.00
  16  20   1   25.40    9.70
 -20  16   1   40.40   20.00
  16  20   1   23.90   15.40
 -16 -20   1   22.90    8.40
  16  20   1   24.40    9.30
  17  20  -1   -0.50   12.60
 -20  17  -1   29.00   15.30
 -17 -20  -1    7.10    5.70
  17  20  -1    2.40    5.70
  17  20   1    3.80   13.60
 -17 -20   1    6.80    5.70
 -20  17   1   16.30   13.70
  17  20   1    6.60    5.80
  18  20  -1   12.60    6.30
 -20  18  -1   15.70   14.80
  18  20  -1    9.00   13.20
 -18 -20  -1   15.30    5.90
  18  20  -1   18.70    6.30
  18  20   1   13.60    6.10
 -18 -20   1   16.60    5.80
  18  20   1   37.00    9.60
  18  20   1   -1.90   12.80
  19  20  -1   11.20    6.00
  19  20  -1    3.20   12.70
 -19 -20  -1    4.90    5.10
  19  20  -1    9.10    5.90
  19  20   1   17.80    6.00
  19  20   1    4.70    5.20
 -19 -20   1   12.80    5.30
  19  20   1   -7.90   11.90
  20  20  -1    0.30    4.90
  20  20  -1    7.00   12.00
  20  20  -1   12.10    6.20
  20  20   1   -7.10    4.90
  20  20   1    8.50    6.00
  20  20   1   -1.40   12.40
  21  20  -1   30.90   15.70
  21  20  -1   49.40    9.80
  21  20   1   57.69    9.80
  21  20   1   34.30   17.20
  21  19  -1    7.00    6.20
  21  19  -1   13.10    6.50
  21  19  -1   11.20   12.20
  21  19   1    4.80    6.30
  21  19   1    3.80   12.60
  21  19   1    2.70    5.70
  21  18  -1   49.20   11.90
  21  18  -1   37.20   10.10
  21  18  -1   22.60   13.50
  21  18   1   59.29   11.70
  21  18   1   18.40   13.80
  21  18   1   34.40   11.30
 -21 -17  -1    5.40    5.10
  21  17  -1   -2.70    6.30
  21  17  -1   -3.40   12.80
  21  17  -1   14.60    7.40
  21  17   1    7.90   13.40
 -21 -17   1    7.70    4.90
  21  17   1   13.20    7.00
  21  17   1    5.80    6.80
  21  16  -1  128.19   17.70
 -21 -16  -1  138.99   14.80
 -21 -16  -1  115.39   17.40
  21  16  -1  125.89   25.90
  21  16  -1  111.49   17.60
  21  16  -1  139.19   16.10
 -21 -16   1  138.29   14.50
  21  16   1  130.89   17.00
 -21 -16   1  119.49   17.40
  21  16   1  130.69   17.80
  21  16   1   94.79   26.10
  21  16   1  141.69   15.70
  21  15  -1   20.40    8.50
  21  15  -1   21.10   14.90
 -21 -15  -1   22.40    7.60
  21  15  -1   26.10    9.80
 -21 -15  -1    6.20    7.20
 -21 -15   1   19.00    7.90
 -21 -15   1   29.40    7.50
  21  15   1   21.50   15.70
  21  15   1   13.90    7.20
  21  15   1   22.00    7.90
  21  14  -1   36.50   12.70
  21  14  -1   54.09   11.10
 -21 -14  -1   37.90   12.40
  21  14  -1   36.50   16.00
 -21 -14  -1   37.70    8.30
  21  14   1   48.10   11.10
 -21 -14   1   28.70    8.70
 -21 -14   1   34.30    8.00
  21  14   1   31.70   15.60
  21  14   1   40.70   13.10
 -21 -13  -1    4.30    7.50
  21  13  -1   15.30   14.40
 -21 -13  -1    5.70    5.30
  21  13  -1   12.50    7.80
 -21 -13   1    9.70    7.60
  21  13   1   14.70    7.60
  21  13   1   -1.10   13.50
 -21 -13   1    2.40    5.10
  21  12  -1   32.20   15.40
 -12  21  -1    5.40   12.00
  21  12  -1   30.70    8.80
 -12  21   1    4.70   10.90
  21  12   1   30.40    8.40
  21  12   1   15.20   14.70
 -21 -12   1   17.40    8.00
  21  11  -1   10.80    7.80
  21  11  -1    2.10   13.50
 -11  21  -1    4.80   10.70
 -11  21   1   10.50   11.00
  21  11   1    5.60    7.60
 -21 -11   1    8.60    7.30
  21  11   1    4.20   13.70
  21  10  -1  118.79   16.80
  21  10  -1   83.79   22.80
 -10  21  -1  108.69   21.70
 -10  21   1  105.79   21.00
  21  10   1  103.59   16.60
 -21 -10   1   90.79   15.20
  21  10   1   98.79   23.90
  21   9  -1    6.50    6.40
  21   9  -1   16.90   12.60
  -9  21  -1   34.70   12.90
  21   9  -1   12.30    8.10
  21   9   1   25.20    8.40
  -9  21   1   33.80   14.80
  21   9   1    5.30    7.70
  21   9   1   10.10   13.10
  21   8  -1  254.57   26.70
  -8  21  -1  273.97   40.10
  21   8  -1  271.87   39.30
  21   8  -1  269.47   28.30
  21   8   1  257.67   26.70
  21   8   1  239.78   39.80
  21   8   1  284.67   28.30
  -8  21   1  312.77   39.30
 -21  -8   1  245.58   27.00
  -7  21  -1   39.80   18.90
  21   7  -1   28.30    9.60
  21   7  -1   20.70    9.10
  21   7   1   56.19   13.30
  -7  21   1   47.30   14.70
  21   7   1   44.70    8.90
 -21  -7   1   38.90   11.10
  21   6  -1  113.29   14.90
  -6  21  -1  158.48   26.90
  -6  21   1  152.78   25.00
  21   6   1  107.29   14.70
 -21  -6   1  124.59   15.70
  21   5  -1   54.39    9.30
 -21  -5  -1   42.80    9.50
  -5  21  -1    8.10   13.80
  21   5   1   33.80    9.00
 -21  -5   1   51.49    8.60
 -21  -5   1   60.69   10.80
  -5  21   1    7.00   13.20
  21   4  -1   45.90   10.10
 -21  -4  -1   49.30    9.20
  -4  21  -1   42.10   20.80
 -21  -4   1   59.99   11.00
 -21  -4   1   62.89    9.70
  -4  21   1   42.00   19.50
  21   4   1   58.39    9.90
  -3  21  -1   71.39   21.20
  21   3  -1   42.50    8.80
 -21  -3  -1    7.90   13.80
 -21  -3  -1   29.30   10.00
 -21  -3   1    6.60    6.10
  -3  21   1   74.09   20.20
  21   3   1   34.30    8.70
 -21  -2  -1  126.19   14.40
 -21  -2  -1  128.89   16.00
  21   2  -1  121.49   15.30
  -2  21  -1  128.09   28.20
 -21  -2  -1  117.59   26.20
 -21  -2   1  118.49   15.60
  21   2   1  140.79   15.20
  -2  21   1  156.08   27.30
 -21  -2   1  125.09   14.50
 -21  -1  -1   16.90   13.40
  -1  21  -1   16.10   14.70
  -1  21  -1    0.30   11.20
  21   1  -1   22.20    6.90
 -21  -1  -1   19.70    5.40
 -21  -1  -1   15.80    6.10
  -1  21  -1   12.30   14.70
  21   1   1   20.80    6.80
 -21  -1   1   28.90    7.10
 -21  -1   1   21.00    6.30
  -1  21   1    1.80   13.70
   0  21  -1    2.40   14.70
 -21   0  -1    0.00   11.70
 -21   0  -1    5.00    5.30
   0  21  -1    6.50   14.60
 -21   0  -1   -0.50    4.10
  21   0  -1    2.60    6.20
 -21   0   1    4.00    5.20
 -21   0   1    0.40    4.30
  21   0   1    5.90    6.20
   0  21   1   -4.60   14.40
   0  21   1   48.30   18.50
 -21   1  -1   12.60   12.50
 -21   1  -1   14.10    5.50
   1  21  -1   -6.00   12.40
   1  21  -1    9.50   13.80
 -21   1  -1   29.70    9.80
  21  -1  -1   19.00    6.70
   1  21   1   -5.40   13.30
 -21   1   1   16.30    5.40
   1  21   1   -4.10   13.80
 -21   1   1   18.80    7.50
  21  -1   1   23.00    6.70
 -21   2  -1  132.79   26.60
  21  -2  -1  143.29   15.40
   2  21  -1  130.89   26.30
   2  21  -1  171.68   28.30
 -21   2  -1  121.89   14.80
 -21   2  -1  130.29   17.90
 -21   2   1  121.39   15.00
   2  21   1  151.08   27.40
 -21   2   1  129.49   17.70
  21  -2   1  120.49   15.10
   2  21   1  136.59   23.90
 -21   3  -1   28.40    7.30
  21  -3  -1    8.00    6.40
 -21   3  -1   30.60   10.30
   3  21  -1   73.79   23.50
   3  21  -1   65.39   20.60
 -21   3  -1   11.00   11.80
 -21   3   1   22.50    7.00
   3  21   1   69.29   19.60
   3  21   1   95.09   23.00
 -21   3   1   29.80    9.70
  21  -4  -1   61.99   10.20
 -21   4  -1   47.40    7.30
   4  21  -1   56.59   20.90
 -21   4  -1   52.79   10.90
 -21   4  -1   47.10   18.90
   4  21  -1   37.90   18.90
  21  -4   1   53.99    9.60
   4  21   1   26.30   14.90
 -21   4   1   46.50   17.00
 -21   4   1   46.90   10.70
 -21   4   1   54.19    8.00
   4  21   1   23.20   18.10
 -21   5  -1   45.40    9.30
 -21   5  -1   37.80   17.90
   5  21  -1   19.60   16.60
   5  21  -1   24.60   15.80
   5  21   1   32.70   18.10
   5  21   1    9.20   14.50
 -21   5   1   42.60    9.20
 -21   5   1   44.40   16.60
 -21   6  -1  123.69   17.00
 -21   6  -1  121.19   27.20
   6  21  -1  162.48   26.40
   6  21  -1  151.88   28.80
   6  21   1  153.08   30.30
 -21   6   1  127.09   25.70
 -21   6   1  134.69   17.30
   6  21   1  174.88   25.60
 -21   7  -1   35.50    8.30
   7  21  -1   55.79   23.30
 -21   7  -1    4.70   13.90
   7  21  -1   52.09   20.00
   7  21   1   59.09   19.20
   7  21   1   61.49   20.60
 -21   7   1   36.20   18.10
 -21   8  -1  302.07   52.49
   8  21  -1  357.76   43.60
   8  21  -1  335.77   50.89
 -21   8   1  306.67   52.19
   8  21   1  387.76   51.99
   8  21   1  366.36   42.50
 -21   9  -1   17.20   16.30
   9  21  -1   44.30   19.00
   9  21  -1   53.09   21.10
   9  21   1   45.50   22.30
 -21   9   1    2.80   13.20
   9  21   1   59.69   19.10
 -21  10  -1  130.09   31.30
  10  21  -1  128.89   29.20
  10  21  -1  144.59   26.10
 -21  10   1  109.59   28.10
  10  21   1  139.69   24.30
  10  21   1  141.39   29.40
 -11 -21  -1   -0.30    5.70
  11  21  -1   -6.40   14.70
 -21  11  -1   -4.70   15.10
 -21  11   1   12.40   13.70
 -11 -21   1   -2.70    5.70
  11  21   1   -0.60   15.70
 -21  12  -1   33.60   17.20
  12  21  -1   28.40   16.00
 -12 -21  -1   25.20    8.80
 -12 -21   1   25.00    9.20
 -21  12   1   26.90   14.60
  12  21   1   26.40   16.90
 -21  13  -1    7.80   15.10
 -13 -21  -1    4.50    5.80
  13  21  -1   21.00   16.00
  13  21   1   11.90   15.70
 -21  13   1    1.30   13.20
 -13 -21   1   16.10    6.50
 -14 -21  -1   34.70    8.90
 -21  14  -1   45.90   23.50
  14  21  -1   31.20   16.60
 -14 -21   1   28.30    9.20
 -21  14   1   37.50   15.40
  14  21   1   32.80   16.10
 -21  15  -1   20.50   14.80
 -15 -21  -1    7.70    6.00
  15  21  -1    0.80   14.10
  15  21   1   11.50   14.50
 -21  15   1   14.90   13.70
 -15 -21   1    3.70    5.90
  16  21  -1   47.90   19.80
 -16 -21  -1   67.09   10.20
  16  21   1   62.79   20.60
 -16 -21   1   58.99   10.20
  17  21  -1    3.10   12.90
 -21  17  -1    9.70   13.80
 -17 -21  -1    8.70    5.50
 -17 -21   1    5.10    5.50
 -21  17   1   12.80   13.00
  17  21   1   -5.60   12.60
 -21  18  -1   54.19   21.70
  18  21  -1   37.50   18.10
 -18 -21  -1   62.29    8.90
  18  21   1   39.10   18.70
 -18 -21   1   42.80    8.50
  19  21  -1   -7.20   11.90
  19  21   1    3.20   12.60
  20  21  -1   60.19   17.80
  20  21   1   63.39   18.10
  21  21  -1    1.80   11.00
  21  21   1   13.80   11.50
  22  21  -1   -2.10   10.10
  22  21   1   13.40   10.50
  22  20  -1   16.10   11.70
  22  20  -1   36.70    8.60
  22  20   1   18.60   12.20
  22  19  -1   -3.00   10.50
  22  19  -1    5.20    5.80
  22  19  -1    8.40    6.00
  22  19   1    2.70    5.80
  22  19   1   12.00   11.70
  22  19   1    8.50    5.80
  22  18  -1   45.40   10.60
  22  18  -1   19.20   13.40
  22  18  -1   57.59   12.00
  22  18   1   38.50   16.40
  22  18   1   46.60   11.20
  22  18   1   34.90    9.80
 -22 -17  -1    2.40    6.40
  22  17  -1    0.60    6.20
  22  17  -1    5.60   12.20
  22  17  -1    8.10    7.10
  22  17   1    5.40    6.80
 -22 -17   1   -3.90    6.50
  22  17   1    1.50    6.60
  22  17   1   12.50   12.80
  22  16  -1   -2.30   12.40
  22  16  -1    9.90    7.60
  22  16  -1    5.30    5.80
 -22 -16  -1    0.10    6.70
  22  16  -1    0.80    6.90
  22  16   1    8.30    6.60
  22  16   1   14.60   13.30
  22  16   1    6.30    5.80
 -22 -16   1    1.70    6.90
  22  16   1    6.20    6.90
 -22 -15  -1    8.00    6.90
  22  15  -1    7.60    6.80
  22  15  -1   10.90    7.90
  22  15  -1   11.10   13.30
  22  15   1   12.80   14.10
  22  15   1   33.40   11.60
  22  15   1    8.50    7.40
 -22 -15   1    4.70    7.10
  22  15   1    9.50    6.50
  22  14  -1   19.90   14.50
  22  14  -1    4.80    6.90
  22  14  -1   44.10   13.90
 -22 -14  -1   33.90   11.20
  22  14   1   18.30   14.00
  22  14   1   44.30   12.40
 -22 -14   1   12.70    7.80
  22  14   1   32.20   10.60
  22  13  -1   33.00   15.70
  22  13  -1   46.50   13.70
 -22 -13  -1   52.79   11.80
  22  13   1   36.20   15.40
 -22 -13   1   19.60    8.10
  22  13   1   34.30   12.50
 -22 -12  -1   39.80   12.60
  22  12  -1    0.80    7.90
  22  12  -1   20.20   14.50
 -12  22  -1   35.40   16.50
 -22 -12   1    6.20    7.70
  22  12   1   10.90    7.90
 -12  22   1   33.20   11.70
  22  12   1   10.10   13.70
 -11  22  -1   -6.00   11.20
  22  11  -1   25.50   14.80
  22  11  -1   32.80    9.00
 -22 -11  -1   23.30    8.20
 -11  22   1    5.20   10.90
  22  11   1   29.90   15.20
 -22 -11   1   20.00    7.90
  22  11   1   31.80    8.70
  22  10  -1   67.59   14.90
  22  10  -1   60.79   20.70
 -10  22  -1   39.70   17.90
 -10  22   1   44.40   17.10
  22  10   1   82.39   21.00
  22  10   1   89.99   14.90
 -22 -10   1   75.69   14.10
  22   9  -1   17.30   13.40
  22   9  -1   12.00    7.10
  -9  22  -1   51.09   17.00
  22   9  -1   19.80    8.90
 -22  -9   1   49.40   12.50
  22   9   1   19.50    8.30
  22   9   1   10.70   13.90
  -9  22   1   34.50   15.20
  22   8  -1   28.90    9.80
  22   8  -1   40.60   17.90
  22   8  -1   38.20    9.50
  -8  22  -1   67.79   19.70
 -22  -8   1   57.09   11.80
  22   8   1   40.00   13.20
  22   8   1   20.40   13.70
  22   8   1   27.00    9.40
  -8  22   1   68.49   16.80
  22   7  -1   35.60    9.40
  -7  22  -1   79.59   19.80
  22   7  -1   61.09   14.20
  -7  22   1   65.19   18.80
  22   7   1   23.60    9.10
  22   7   1   32.50    9.60
 -22  -7   1   45.10   12.30
  22   6  -1   32.50    9.60
 -22  -6  -1   25.40    9.20
  -6  22  -1   97.69   21.50
  22   6   1   48.30    9.80
 -22  -6   1   24.90    8.60
  -6  22   1   77.99   19.00
  -5  22  -1  111.39   28.10
  -5  22   1  155.38   26.60
  -4  22  -1  -10.70   13.70
 -22  -4  -1  -13.70   12.10
  22   4  -1    2.60    6.30
 -22  -4  -1   -1.50    5.00
 -22  -4   1    1.10    6.30
 -22  -4   1    6.50    5.90
 -22  -4   1    1.00    5.40
  22   4   1    2.20    6.40
  -4  22   1    8.20   13.10
  -3  22  -1   13.90   15.10
 -22  -3  -1    9.90    6.20
  22   3  -1    4.80    6.50
 -22  -3  -1    9.10    5.30
 -22  -3  -1    5.50   13.10
 -22  -3   1    8.10    5.50
  -3  22   1   36.40   15.10
 -22  -3   1   10.10    6.20
 -22  -3   1   13.50    6.50
  22   3   1   17.90    6.80
 -22  -2  -1   15.80   13.50
  -2  22  -1   20.80   15.80
 -22  -2  -1   21.90    6.70
 -22  -2  -1   21.00    7.20
 -22  -2  -1   46.70    9.70
  22   2  -1   22.10    7.10
 -22  -2   1   29.70    9.60
 -22  -2   1   26.30    8.90
  22   2   1   16.00    7.00
 -22  -2   1   17.60    6.10
  -2  22   1   22.20   14.50
 -22  -1  -1   90.69   11.40
 -22  -1  -1   59.39   10.70
  22   1  -1   70.29   11.00
 -22  -1  -1   69.29   21.50
 -22  -1  -1   62.89    9.20
 -22  -1   1   71.79   11.10
 -22  -1   1   48.90    9.00
 -22  -1   1   86.99   11.80
  22   1   1   66.79   10.80
  22   0  -1    0.40    6.30
   0  22  -1    1.10   14.40
 -22   0  -1  -10.50   12.20
 -22   0  -1   27.10   10.40
 -22   0  -1    6.80    5.20
 -22   0  -1    0.90    5.10
   0  22  -1   19.40   16.80
 -22   0   1    0.40    6.10
  22   0   1    3.00    6.30
   0  22   1    0.50   15.00
 -22   0   1   -3.90    5.10
 -22   0   1    2.50    5.70
  22  -1  -1   61.99   11.40
 -22   1  -1   69.29   13.70
   1  22  -1  169.88   24.80
 -22   1  -1   72.29   11.30
 -22   1  -1   49.70   21.30
 -22   1  -1   70.49   11.00
 -22   1   1   67.89   11.30
 -22   1   1   80.89   12.00
   1  22   1  161.78   23.10
  22  -1   1   94.59   11.80
 -22   1   1   81.39   13.40
 -22   2  -1   19.40    5.30
  22  -2  -1   14.20    7.20
 -22   2  -1   13.40   12.40
   2  22  -1   20.70   15.30
 -22   2  -1   21.80    6.90
   2  22  -1   23.50   15.90
 -22   2   1   10.40    6.60
  22  -2   1   19.80    7.10
 -22   2   1   19.60    7.30
   2  22   1   21.10   15.30
   2  22   1   28.90   15.90
 -22   3  -1   13.20   12.20
   3  22  -1   32.00   15.20
   3  22  -1   27.50   16.40
 -22   3  -1   15.70    5.00
  22  -3  -1    7.60    6.80
 -22   3  -1   12.00    6.80
   3  22   1   32.20   16.30
 -22   3   1    3.90    6.30
 -22   3   1   18.70    7.10
  22  -3   1   26.10    8.40
   3  22   1   36.20   15.60
   4  22  -1   16.40   16.90
 -22   4  -1   12.00   12.10
   4  22  -1   -9.80   14.80
  22  -4  -1    7.80    6.30
 -22   4  -1    2.90    5.50
   4  22   1   15.70   15.50
   4  22   1   10.70   14.10
  22  -4   1    0.90    6.10
 -22   4   1    5.20    5.40
 -22   4   1    6.30   11.00
 -22   5  -1   62.49   11.10
   5  22  -1  127.49   26.60
   5  22  -1  130.39   24.70
 -22   5  -1   17.30   15.30
 -22   5   1   49.50   11.10
   5  22   1  139.09   27.70
   5  22   1  112.79   21.90
   6  22  -1   84.99   26.90
   6  22  -1   79.49   23.00
   6  22   1   98.09   26.60
 -22   6   1   46.60   21.10
   6  22   1   62.69   21.50
 -22   7  -1   42.50   23.50
   7  22  -1  126.19   27.30
   7  22  -1  104.09   23.40
   7  22   1   56.69   20.80
 -22   7   1   38.30   21.90
   7  22   1   75.49   26.50
   8  22  -1   91.69   23.80
 -22   8  -1   41.40   24.50
   8  22  -1  105.19   26.10
   8  22   1   83.69   26.10
   8  22   1   97.99   22.80
   9  22  -1   46.30   19.30
 -22   9  -1   16.30   15.40
 -22   9   1   10.00   13.90
   9  22   1   58.49   20.00
  10  22  -1   45.90   21.00
 -22  10  -1  110.09   26.10
  10  22   1   37.10   20.80
 -22  10   1   84.49   23.30
  11  22  -1    9.50   16.80
 -22  11  -1   20.00   16.20
 -11 -22  -1    5.50    5.90
 -22  11   1   27.70   14.40
 -11 -22   1    9.10    6.40
  11  22   1    5.60   16.80
 -12 -22  -1   32.20    9.00
 -22  12  -1    6.90   14.90
  12  22  -1   39.60   18.10
 -22  12   1   22.80   14.10
 -12 -22   1   34.00    9.20
  12  22   1   23.10   17.70
 -13 -22  -1   41.40    9.40
  13  22  -1   59.69   21.50
 -22  13  -1   26.10   16.30
 -22  13   1   30.40   14.70
  13  22   1   28.40   17.00
 -13 -22   1   45.60    9.80
 -14 -22  -1   37.70    8.70
  14  22  -1   24.80   16.00
 -22  14  -1   10.00   14.90
 -22  14   1   25.30   13.80
 -14 -22   1   29.30    8.70
  14  22   1   39.00   16.50
 -15 -22  -1   15.00    6.20
  15  22  -1   19.40   15.10
 -22  15  -1   -3.70   13.00
 -22  15   1    4.30   12.20
  15  22   1    9.00   14.80
 -15 -22   1   16.70    6.10
 -22  16  -1  -18.30   12.40
  16  22  -1    7.20   13.60
 -16 -22  -1    1.80    5.30
 -16 -22   1    2.70    5.40
 -22  16   1    1.90   11.70
  16  22   1    8.50   13.60
 -17 -22  -1    5.60    5.10
 -22  17  -1    2.00   12.60
  17  22  -1   -2.60   12.80
  17  22   1    7.10   13.20
 -17 -22   1    8.10    5.10
  18  22  -1    8.70   13.10
  18  22   1   16.20   13.60
  19  22  -1   -9.20   11.70
  19  22   1    5.10   12.30
  20  22  -1   -4.30   11.50
  20  22   1   18.00   11.90
  21  22  -1   -4.10   10.30
  21  22   1   -9.40   10.30
  23  20  -1   -3.80    9.60
  23  20   1    9.40   10.00
  23  19  -1   21.10    7.80
  23  19  -1   35.10    8.60
  23  19  -1    1.90   11.10
  23  19   1    7.00   10.60
  23  19   1   16.30    6.00
  23  19   1    8.90    5.10
  23  18  -1   40.10    9.70
 -23 -18  -1   33.30    9.50
  23  18  -1   49.10   10.20
  23  18  -1    6.90   11.90
  23  18   1   30.60    8.90
  23  18   1   19.90   12.50
 -23 -18   1   15.10    6.70
  23  18   1   50.69   10.40
 -23 -17  -1    4.90    6.20
  23  17  -1    6.70    6.50
  23  17  -1   33.40   11.00
  23  17  -1    3.30   12.00
  23  17   1    5.30    6.30
  23  17   1   31.80   11.10
 -23 -17   1    4.30    6.60
  23  17   1    6.30   12.10
  23  16  -1   67.79   12.70
  23  16  -1   45.40   18.20
 -23 -16  -1   50.39   10.80
  23  16  -1   36.40   11.10
 -23 -16   1   43.80   11.00
  23  16   1   37.00   11.50
  23  16   1   61.39   12.30
  23  16   1   24.20   14.30
 -23 -15  -1   17.20    7.30
  23  15  -1   41.80   18.80
  23  15  -1   55.09   11.60
  23  15  -1   25.30    8.00
  23  15   1   37.90   11.20
  23  15   1   45.10   11.50
 -23 -15   1   24.90    7.60
  23  15   1   13.90   13.90
 -23 -14  -1   20.70    7.60
  23  14  -1   47.80   10.40
  23  14  -1   15.60   14.10
  23  14  -1   35.00    8.90
  23  14   1   25.80   14.90
 -23 -14   1   31.10    8.00
  23  14   1   34.30    9.80
  23  14   1   30.50    8.50
  23  13  -1   48.90   18.90
  23  13  -1   74.39   15.00
 -23 -13  -1   38.30   12.10
 -23 -13   1   63.19   12.50
  23  13   1   54.69   12.80
  23  13   1   58.19   20.40
  23  12  -1   42.40   16.20
 -12  23  -1   13.40   12.20
 -23 -12  -1   49.40   11.50
  23  12  -1   73.39   13.60
  23  12   1   41.20   12.90
  23  12   1   37.30   16.00
 -23 -12   1   44.30    8.90
 -11  23  -1   44.60   17.30
  23  11  -1   49.99   19.20
  23  11  -1   44.80   13.30
 -23 -11  -1   38.90   12.10
 -23 -11   1   23.30    8.20
  23  11   1   27.00   15.50
  23  11   1   67.99   14.20
 -11  23   1   37.10   15.60
  23  10  -1   59.09   20.90
 -23 -10  -1   57.79   13.10
  23  10  -1   96.59   15.10
  23  10   1   58.09   14.80
  23  10   1   71.79   22.20
 -23 -10   1   74.19   13.80
  -9  23  -1    1.40   10.40
  23   9  -1   16.60   13.10
  23   9  -1   16.90    8.10
 -23  -9  -1   11.00    7.20
  23   9   1   -3.70    7.80
  23   9   1   -3.30   12.50
 -23  -9   1    2.60    7.10
  -9  23   1   -8.90    9.20
  23   8  -1   20.20    7.30
 -23  -8  -1   36.10   11.00
  23   8  -1   40.50   13.70
  -8  23  -1    8.50   11.70
  23   8  -1   15.90   13.60
 -23  -8   1   21.50    7.70
  23   8   1   29.70    9.00
  -8  23   1    6.80   10.50
  23   8   1   20.40    8.70
  23   8   1   14.10   13.30
 -23  -7  -1    3.30    6.70
  -7  23  -1    3.10   12.40
 -23  -7  -1    1.40    5.80
  23   7  -1    5.10    6.70
  23   7  -1   -1.20    8.10
  23   7  -1   -0.90   11.80
 -23  -7   1   -0.80    7.00
 -23  -7   1    6.60    5.90
  23   7   1    5.80    8.00
  -7  23   1    8.20   11.40
  23   7   1    1.40    6.50
 -23  -6  -1  155.58   17.80
 -23  -6  -1  155.28   18.40
  23   6  -1  170.98   18.30
 -23  -6  -1  148.69   30.40
 -23  -6   1  164.28   19.00
 -23  -6   1  152.48   17.90
  23   6   1  169.38   18.20
 -23  -5  -1   10.30    6.70
  -5  23  -1    6.00   13.60
 -23  -5  -1    2.60    5.40
  23   5  -1    2.00    6.90
 -23  -5  -1   -2.50   12.10
 -23  -5   1    8.60    5.80
  -5  23   1   -2.30   12.30
  23   5   1    3.10    6.40
 -23  -5   1    5.70    6.60
 -23  -5   1    3.70    6.60
  23   4  -1  141.89   16.70
 -23  -4  -1  175.98   29.40
 -23  -4  -1  158.88   16.40
 -23  -4  -1  156.68   17.30
 -23  -4  -1  152.28   17.50
  -4  23  -1   63.29   27.60
 -23  -4   1  156.48   17.50
 -23  -4   1  150.38   16.30
 -23  -4   1  127.39   16.90
  23   4   1  131.19   16.70
  23   3  -1   14.00    7.00
 -23  -3  -1   17.30    6.60
 -23  -3  -1   11.60   12.80
  -3  23  -1  -11.00   13.40
 -23  -3  -1   18.50    5.90
 -23  -3  -1   18.10    5.80
  23   3   1   18.00    7.10
 -23  -3   1   13.60    5.90
 -23  -3   1   20.00    7.00
 -23  -3   1   12.00    6.30
  -3  23   1   -1.00   13.20
 -23  -2  -1  232.28   24.30
 -23  -2  -1  231.58   25.30
 -23  -2  -1  258.57   24.20
  23   2  -1  203.38   24.60
 -23  -2  -1  253.67   39.60
 -23  -2   1  280.07   24.20
 -23  -2   1  231.48   24.60
 -23  -2   1  217.88   25.20
  23   2   1  230.48   24.80
 -23  -1  -1   -7.60   11.80
 -23  -1  -1    5.50    5.60
 -23  -1  -1    3.10    5.50
  23   1  -1    3.80    6.30
  -1  23  -1   -1.30   15.20
 -23  -1   1    4.20    5.80
  -1  23   1    6.20   13.90
 -23  -1   1    8.00    7.50
 -23  -1   1    0.80    6.20
  23   1   1    6.40    6.60
   0  23  -1  -10.70   15.30
  23   0  -1   -3.90    6.10
 -23   0  -1    3.70    5.00
 -23   0  -1    2.20    6.40
 -23   0  -1    1.80    5.70
 -23   0  -1   -8.80   11.80
 -23   0   1   -2.30    5.90
 -23   0   1    3.50    6.50
 -23   0   1   -5.60    5.60
   0  23   1    0.70   15.10
  23   0   1    4.80    6.30
 -23   1  -1    4.10    6.00
 -23   1  -1    8.30    6.60
   1  23  -1    3.40   16.20
  23  -1  -1   -0.30    6.30
   1  23  -1  -16.90   13.80
 -23   1  -1    2.50   11.80
 -23   1  -1    6.70    5.10
 -23   1   1   12.40    6.60
   1  23   1    7.10   15.70
 -23   1   1    3.70    4.50
  23  -1   1    4.50    6.20
 -23   1   1    3.60    6.40
  23  -2  -1  218.28   23.30
   2  23  -1  121.69   32.70
 -23   2  -1  254.57   37.20
 -23   2  -1  211.98   26.80
 -23   2  -1  250.57   23.10
 -23   2   1  223.78   26.90
  23  -2   1  207.78   23.00
 -23   2   1  230.78   23.10
 -23   3  -1   14.20    6.30
 -23   3  -1    7.70   12.20
  23  -3  -1   20.30    7.10
   3  23  -1   -0.40   15.10
   3  23  -1   -1.70   14.60
   3  23   1   -6.80   14.00
   3  23   1    0.10   14.80
 -23   3   1   11.50    5.90
  23  -3   1   20.20    7.00
  23  -4  -1  120.89   15.50
 -23   4  -1  147.29   17.20
 -23   4  -1  170.68   26.80
   4  23  -1  103.99   26.50
   4  23  -1   87.29   27.40
  23  -4   1  126.09   15.40
   4  23   1   88.89   27.90
 -23   4   1  151.28   17.70
   4  23   1   81.99   24.20
 -23   5  -1    1.10   12.40
 -23   5  -1    1.70    5.10
  23  -5  -1    2.00    6.60
   5  23  -1   -6.90   14.50
 -23   5   1  -10.20   11.60
  23  -5   1   10.10    6.40
 -23   5   1    9.90    5.50
   5  23   1    1.90   15.20
 -23   6  -1  174.98   21.20
 -23   6  -1  191.58   33.90
 -23   6   1  198.78   33.00
 -23   6   1  173.18   21.30
   7  23  -1   -9.60   16.40
 -23   7  -1   -8.00   13.20
 -23   7   1   -6.50   12.40
   7  23   1    0.10   17.00
   8  23  -1   -5.40   16.10
 -23   8  -1   20.70   15.60
 -23   8   1   26.10   14.30
   8  23   1   12.30   17.60
   9  23  -1    2.10   17.60
 -23   9  -1   -2.40   14.00
 -23   9   1   -1.90   12.90
   9  23   1   -5.20   17.70
 -23  10  -1   92.69   26.60
  10  23  -1   11.90   18.00
 -23  10   1   84.89   22.90
  10  23   1   29.00   18.80
 -23  11  -1   34.30   17.20
  11  23  -1   25.70   17.30
 -11 -23  -1   29.40    8.90
 -11 -23   1   34.80    9.30
  11  23   1   43.70   18.50
 -23  11   1   48.50   21.20
 -23  12  -1   78.09   23.60
  12  23  -1    1.30   15.30
 -12 -23  -1   21.90    8.10
 -12 -23   1    3.60    6.10
  12  23   1   10.40   15.70
 -23  12   1   64.49   20.90
 -23  13  -1   60.59   22.60
  13  23  -1   57.19   20.90
 -13 -23  -1   21.60    6.80
 -13 -23   1   25.20    7.00
  13  23   1   29.50   16.90
 -23  13   1   53.79   19.40
 -14 -23  -1    5.20    5.70
  14  23  -1   -3.80   14.50
 -23  14  -1   27.50   14.80
 -14 -23   1   -0.20    5.50
  14  23   1    9.30   15.40
 -23  14   1   21.80   12.50
  15  23  -1   20.10   15.40
 -15 -23  -1   23.00    8.10
 -23  15  -1   40.70   20.40
  15  23   1   27.10   16.10
 -15 -23   1   32.20    8.20
 -23  15   1   22.20   13.30
  16  23  -1    4.60   14.20
 -23  16  -1   70.19   20.40
 -23  16   1   39.80   17.30
  16  23   1   12.10   14.80
  17  23  -1    3.30   13.30
 -23  17  -1    3.20   12.70
  17  23   1   -0.90   13.30
  18  23  -1    3.10   12.50
  18  23   1    3.00   12.30
  19  23  -1   -0.60   11.40
  19  23   1   -3.30   11.00
  20  23  -1    3.30   10.60
  20  23   1   13.00   10.90
  24  19  -1   -2.80    9.30
  24  19  -1   23.60    7.80
  24  19   1    3.60   10.00
  24  19   1   29.30    8.10
 -24 -18  -1   50.99    9.50
  24  18  -1   41.00    9.80
  24  18  -1   31.10   14.40
  24  18  -1   52.29   10.20
  24  18   1   29.70   14.00
  24  18   1   58.99   10.00
  24  18   1   50.69   10.10
 -24 -18   1   41.30    8.70
  24  17  -1   -1.00    6.20
  24  17  -1   12.00    6.70
  24  17  -1    0.10   10.80
 -24 -17  -1    1.10    5.70
  24  17   1    4.50    6.10
  24  17   1    8.50   11.20
  24  17   1    7.80    5.60
 -24 -17   1   -2.60    5.70
  24  16  -1   82.79   13.00
  24  16  -1   51.69   18.20
 -24 -16  -1   64.99   11.10
  24  16  -1   81.19   11.80
 -24 -16   1   47.90   11.20
  24  16   1   87.09   12.40
  24  16   1   86.29   13.00
  24  16   1   58.09   18.90
  24  15  -1  126.79   25.90
 -24 -15  -1  129.69   16.60
  24  15  -1  138.19   17.20
  24  15  -1  166.28   19.00
  24  15   1  151.68   27.20
 -24 -15   1  136.29   16.90
  24  15   1  146.39   17.50
  24  15   1  166.48   18.00
  24  14  -1   20.00    7.80
 -24 -14  -1   27.40    9.90
  24  14  -1   14.60   13.40
 -24 -14   1   22.70    7.10
  24  14   1   28.50   14.80
  24  14   1   19.80    7.50
 -24 -13  -1  139.49   17.40
  24  13  -1  165.48   19.10
  24  13  -1  172.08   26.90
  24  13   1  161.08   18.80
  24  13   1  140.79   27.70
 -24 -13   1  134.29   17.80
  24  12  -1    9.60    7.80
 -24 -12  -1    6.50    6.60
  24  12  -1   10.20   13.10
 -24 -12   1    0.40    6.60
  24  12   1    8.50    7.40
  24  12   1   -7.60   12.70
  24  11  -1   53.69   13.60
 -24 -11  -1   42.00    8.60
  24  11  -1   26.50   15.20
  24  11   1   46.90   19.20
  24  11   1   50.69   13.00
 -24 -11   1   44.60   11.70
  24  10  -1   32.60   14.90
 -24 -10  -1   56.99   11.90
 -10  24  -1   21.30   12.50
  24  10  -1   44.20   14.20
  24  10   1   55.89   14.20
 -10  24   1   18.70   11.80
 -24 -10   1   41.30   12.20
  24  10   1   30.20   14.70
 -24  -9  -1    9.60   13.00
  -9  24  -1   34.70   15.70
 -24  -9  -1   41.50   11.10
  24   9  -1   36.40   18.50
  24   9  -1   52.79   13.30
  24   9   1   56.19   13.20
  24   9   1    9.60   13.20
  -9  24   1   29.90   15.40
 -24  -9   1   38.90   12.00
  24   8  -1   37.00   17.60
 -24  -8  -1   21.30   13.40
 -24  -8  -1   25.20    8.70
  -8  24  -1    6.80   11.00
  24   8  -1   29.20    8.90
 -24  -8  -1   27.90    7.40
  24   8  -1   36.70   13.30
  24   8   1   26.70    8.30
  -8  24   1    1.30   10.00
 -24  -8   1   27.50    8.60
  24   8   1   26.80    8.70
 -24  -8   1   24.50    7.80
  24   8   1   17.60   14.20
 -24  -7  -1   42.10    9.90
  24   7  -1   36.90    9.70
 -24  -7  -1   40.30   11.00
  24   7  -1   28.90   14.10
  -7  24  -1   61.29   18.50
 -24  -7  -1   53.69   19.40
  24   7  -1   78.29   14.30
  -7  24   1   40.10   16.60
  24   7   1   30.00   14.50
  24   7   1   50.69   13.60
  24   7   1   38.30    9.80
 -24  -7   1   36.40    9.40
 -24  -7   1   45.10   11.40
 -24  -6  -1   -1.20    5.50
  24   6  -1   -1.70    6.70
 -24  -6  -1    4.00    6.10
 -24  -6  -1   10.70    6.20
 -24  -6  -1    3.60   12.30
  -6  24  -1   21.10   13.50
 -24  -6   1   14.40    6.90
  24   6   1   -1.20    6.50
  -6  24   1   38.90   17.20
 -24  -6   1   -6.10    5.90
 -24  -6   1    8.40    5.90
 -24  -5  -1    3.00    5.80
 -24  -5  -1   15.00    6.00
 -24  -5  -1   11.60    6.10
 -24  -5  -1    5.60   12.30
  24   5  -1   10.80    7.10
  -5  24  -1   16.30   13.20
 -24  -5   1    4.50    6.50
 -24  -5   1    4.50    6.00
  -5  24   1   -0.50   11.60
 -24  -5   1    1.30    5.90
  24   5   1    7.60    6.90
  -4  24  -1   68.39   20.80
  24   4  -1    7.00    7.20
 -24  -4  -1   10.20   12.00
 -24  -4  -1   10.90    6.00
 -24  -4  -1   11.20    6.30
 -24  -4  -1   14.80    5.90
  24   4   1   21.60    7.00
 -24  -4   1   11.90    6.80
 -24  -4   1   12.90    5.90
 -24  -4   1   25.00    9.20
  -4  24   1   44.00   19.30
 -24  -3  -1  101.59   12.60
 -24  -3  -1   71.99   11.80
  -3  24  -1  128.89   24.60
 -24  -3  -1   55.69   20.40
  24   3  -1   71.79   11.90
 -24  -3  -1   63.69    9.80
 -24  -3   1   78.59   12.00
  -3  24   1  112.79   22.90
 -24  -3   1   58.69    9.80
  24   3   1   85.89   12.20
 -24  -3   1   92.19   12.70
 -24  -2  -1    5.60    5.60
 -24  -2  -1   -1.90   11.70
  -2  24  -1   -2.00   14.20
 -24  -2  -1    9.00    6.20
  24   2  -1   -1.00    6.70
 -24  -2   1    3.10    6.70
  -2  24   1    7.60   13.40
 -24  -2   1   13.90    6.20
  24   2   1    3.10    6.40
 -24  -1  -1  211.58   25.30
 -24  -1   1  195.38   21.50
  24   1   1  197.58   21.50
 -24   0  -1  -12.10   10.30
 -24   0  -1    4.00    5.40
 -24   0  -1    0.50    6.10
 -24   0  -1   -0.20    6.90
   0  24  -1    4.70   15.60
  24   0  -1    2.50    6.40
  24   0   1    0.30    6.70
 -24   0   1    6.70    4.80
   0  24   1    8.70   15.20
 -24   0   1    4.60    6.60
 -24   0   1   -8.40    6.00
  24  -1  -1  197.48   21.00
 -24   1  -1  201.28   20.70
 -24   1  -1  201.48   33.40
 -24   1   1  191.68   24.20
 -24   1   1  194.98   20.70
  24  -1   1  186.38   20.90
   2  24  -1   19.70   16.90
 -24   2  -1    1.50   11.20
  24  -2  -1    8.50    6.80
 -24   2  -1    6.50    4.30
 -24   2  -1    8.50    6.30
 -24   2   1   -2.60    5.90
  24  -2   1   13.70    6.70
   2  24   1   -3.70   15.00
 -24   2   1   10.00    4.50
   3  24  -1  128.59   26.80
  24  -3  -1   79.69   12.50
 -24   3  -1   94.89   13.50
 -24   3  -1   68.99   22.10
  24  -3   1   62.49   12.30
   3  24   1  150.08   27.70
 -24   3   1   74.09   13.70
  24  -4  -1    9.10    6.50
 -24   4  -1   20.00   13.20
   4  24  -1   41.20   17.80
 -24   4  -1   21.40    8.80
 -24   4   1   10.80    6.40
   4  24   1   40.90   17.80
  24  -4   1    4.70    6.50
 -24   5  -1    9.00    5.80
   5  24  -1    3.70   14.60
  24  -5  -1    8.40    6.60
 -24   5  -1   -1.60   12.10
 -24   5   1    3.20    5.70
  24  -5   1    6.00    6.30
   5  24   1    8.40   14.60
 -24   6  -1    8.70   14.10
   6  24  -1   43.50   21.20
   6  24   1   26.30   15.20
 -24   6   1    4.90   13.30
 -24   7  -1   62.09   23.40
   7  24  -1   66.89   23.50
   7  24   1   74.49   24.30
 -24   7   1   40.20   21.80
 -24   8  -1   29.40   16.00
   8  24  -1    1.30   15.70
 -24   8   1   28.90   14.10
   8  24   1   -6.40   15.20
   9  24  -1   72.39   25.00
 -24   9  -1   43.10   23.30
   9  24   1   53.19   22.80
 -24   9   1   37.60   19.90
 -24  10  -1   42.40   23.00
  10  24  -1   20.10   17.50
 -24  10   1   48.00   19.50
  10  24   1   27.30   17.20
 -11 -24  -1    4.60    5.60
 -24  11  -1   44.40   22.00
  11  24  -1  -10.70   14.80
  11  24   1  -10.00   15.00
 -24  11   1   45.30   18.50
 -11 -24   1   11.10    5.80
 -12 -24  -1    3.70    5.60
  12  24  -1   -3.00   14.70
 -24  12  -1   -1.90   13.40
 -24  12   1    5.40   11.90
 -12 -24   1   11.10    5.80
  12  24   1    0.20   15.60
  13  24  -1  154.88   31.80
 -13 -24  -1  175.78   18.90
 -24  13  -1  167.98   33.00
 -13 -24   1  189.18   18.80
  13  24   1  207.38   33.00
 -24  13   1  164.38   31.00
  14  24  -1    3.90   15.00
 -24  14  -1   14.20   13.40
  14  24   1   30.50   16.50
 -24  14   1   34.10   16.90
 -24  15  -1  182.88   30.10
  15  24  -1  144.99   28.50
 -24  15   1  159.08   27.80
  15  24   1  138.39   28.70
 -24  16  -1   89.69   21.10
  16  24  -1   60.89   20.30
  16  24   1   54.69   20.10
  17  24  -1   -0.10   12.70
  17  24   1   21.00   13.50
  18  24  -1   17.60   12.10
  18  24   1    6.20   11.80
  19  24  -1    2.20   10.20
  19  24   1   -0.90   10.50
  25  18  -1    3.60    5.40
  25  18  -1   -1.70    8.80
 -25 -18  -1    2.90    4.80
  25  18   1   -0.30    9.00
  25  18   1    8.10    5.30
 -25 -18   1    3.80    4.60
 -25 -17  -1    3.70    5.30
  25  17  -1   17.20   10.60
  25  17  -1    4.10    5.70
 -25 -17   1   -3.50    5.00
  25  17   1    3.30    9.90
  25  17   1    9.20    5.70
  25  17   1    0.40    6.20
  25  16  -1   36.80   10.10
  25  16  -1   31.40    9.60
  25  16  -1   12.60   11.00
 -25 -16  -1   11.40    6.20
 -25 -16   1    0.30    5.70
  25  16   1   11.70   11.30
  25  16   1    5.30    5.80
  25  16   1   39.30   10.50
  25  15  -1   26.10    9.40
  25  15  -1    6.20   11.10
 -25 -15  -1   18.10    6.30
  25  15  -1   19.00    7.30
  25  15   1    6.10   11.90
  25  15   1   12.00    6.70
  25  15   1   31.00   10.10
 -25 -15   1    7.50    6.20
  25  14  -1   -9.50    5.90
 -25 -14  -1   -3.50    9.00
 -25 -14  -1    6.40    6.20
  25  14  -1   -1.30   12.00
  25  14   1   -0.10    6.80
 -25 -14   1    1.10    6.30
  25  14   1   -6.00   11.90
 -25 -13  -1   15.10    6.40
 -25 -13  -1    2.40    9.50
  25  13  -1   11.00    7.10
  25  13  -1    3.50   12.90
 -25 -13   1   11.10    6.50
  25  13   1   13.50   13.70
 -25 -12  -1   48.90   10.40
 -25 -12  -1   30.90   14.90
  25  12  -1   33.90    9.10
  25  12  -1   41.60   17.20
  25  12   1   40.00   17.00
 -25 -12   1   41.80   10.80
  25  12   1   57.69   12.00
  25  11  -1   23.40   13.60
 -25 -11  -1   23.80   11.50
  25  11  -1   27.10    8.90
 -25 -11  -1   29.90    7.40
 -11  25  -1    9.10   11.20
 -25 -11   1   30.10    7.60
  25  11   1   23.50   14.60
  25  11   1   37.30   12.10
 -25 -10  -1   15.60   11.40
 -10  25  -1   49.50   16.40
 -25 -10  -1   11.80    6.10
  25  10  -1   17.40    8.40
 -25 -10  -1   12.10    6.90
  25  10  -1   44.10   17.20
 -25 -10   1   29.50   10.50
 -10  25   1   45.50   14.70
  25  10   1   11.30    7.50
 -25 -10   1   24.70    8.20
  25  10   1   30.70   14.80
  25   9  -1    9.50    8.00
 -25  -9  -1   -7.70   10.70
  -9  25  -1   -2.30    9.90
 -25  -9  -1    1.20    6.40
 -25  -9  -1    8.40    5.90
  25   9  -1   -2.70   12.40
 -25  -9   1    2.40    6.90
 -25  -9   1    3.20    5.70
  25   9   1    2.10    7.40
  25   9   1    2.00   12.90
  -9  25   1    5.80   10.20
 -25  -8  -1    2.60    6.40
  25   8  -1   16.10    8.20
 -25  -8  -1    4.60    5.80
  -8  25  -1   -6.30    9.60
 -25  -8  -1   -6.70   10.90
  25   8  -1    5.40   12.10
  -8  25   1   -3.90    9.10
 -25  -8   1    2.90    5.60
  25   8   1    1.90   12.00
  25   8   1    4.30    7.80
 -25  -8   1    5.40    6.70
 -25  -7  -1    4.50   11.20
 -25  -7  -1    3.10    5.30
  25   7  -1    7.70    7.90
 -25  -7  -1    0.60    6.20
 -25  -7  -1   -7.00    5.70
  25   7  -1    6.00    6.40
  25   7  -1    2.40   12.30
  -7  25  -1   16.10   11.10
 -25  -7   1   -2.20    6.70
  25   7   1    4.90   12.90
  25   7   1    3.00    8.10
  -7  25   1    4.70    9.80
 -25  -7   1   -1.50    5.80
 -25  -7   1   11.20    6.10
  25   7   1    5.80    6.30
 -25  -6  -1   11.90    6.60
 -25  -6  -1   14.70   11.90
  25   6  -1    4.90   11.80
 -25  -6  -1    0.40    6.10
  -6  25  -1   -3.90   11.00
  25   6  -1    1.20    6.30
 -25  -6  -1   12.10    5.80
  25   6   1    8.70    6.70
 -25  -6   1    3.90    6.00
 -25  -6   1    4.30    6.70
  25   6   1  -10.70   11.70
 -25  -6   1   11.40    5.70
  -6  25   1    3.10   10.20
  25   5  -1    3.30    6.60
  -5  25  -1   -0.90   12.20
 -25  -5  -1   11.00    5.50
 -25  -5  -1   -4.10   10.80
 -25  -5  -1    3.10    6.20
 -25  -5  -1    1.30    5.90
 -25  -5   1   -1.70    6.30
 -25  -5   1    7.90    6.10
  -5  25   1    5.00   11.30
  25   5   1    3.50    6.40
 -25  -5   1    2.50    5.00
 -25  -4  -1   10.40    5.80
 -25  -4  -1   11.40   12.30
  -4  25  -1   13.40   13.40
 -25  -4  -1   12.20    6.60
  25   4  -1   33.90    9.10
 -25  -4   1   17.90    6.70
  25   4   1   12.30    7.00
  -4  25   1   19.20   13.00
 -25  -4   1   28.50   10.30
 -25  -3  -1   10.30    6.30
  -3  25  -1    5.70   13.20
  25   3  -1   -2.00    6.80
 -25  -3  -1    5.10    5.40
 -25  -3  -1    2.90   11.50
 -25  -3   1    0.10    5.90
  -3  25   1    9.40   12.60
  25   3   1   -6.30    6.20
 -25  -3   1    1.50    6.20
  -2  25  -1   26.20   15.60
  25   2  -1   37.50    9.70
 -25  -2  -1   35.00   13.70
 -25  -2  -1   27.40   11.20
 -25  -2  -1   42.80    9.20
 -25  -2  -1   48.50   10.30
 -25  -2   1   42.70    9.20
  -2  25   1   13.50   14.40
  25   2   1   44.80    9.60
 -25  -2   1   37.50   10.00
 -25  -2   1   44.90   12.30
 -25  -1  -1   20.80    6.60
 -25  -1  -1   25.80    8.30
 -25  -1  -1   12.50   11.60
  25   1  -1   18.20    7.30
  -1  25  -1    3.40   13.70
 -25  -1  -1   15.90    7.20
 -25  -1   1   14.50    5.20
 -25  -1   1   10.10    7.10
  25   1   1   15.90    7.00
 -25  -1   1   10.70    6.30
  -1  25   1   -5.80   12.80
   0  25  -1    9.20   15.50
  25   0  -1    3.80    6.60
 -25   0  -1    0.40   10.90
 -25   0  -1   10.70    5.30
 -25   0  -1    8.20    6.50
 -25   0  -1    6.20    6.20
   0  25   1    7.60   14.90
  25   0   1   -3.90    6.30
 -25   0   1   -5.00    4.90
 -25   0   1    5.70    6.80
 -25   1  -1    8.40   11.60
  25  -1  -1   17.30    7.30
 -25   1  -1   25.00    7.10
   1  25  -1   25.10   16.40
 -25   1  -1   22.40    9.60
 -25   1   1   26.80    7.00
   1  25   1   -0.80   13.40
  25  -1   1   11.20    7.30
 -25   1   1   12.40    6.50
 -25   2  -1   46.30   10.70
 -25   2  -1   32.40   13.80
  25  -2  -1   30.00    9.40
   2  25  -1   26.90   17.20
  25  -2   1   33.40    9.50
   2  25   1   37.60   17.70
 -25   2   1   30.00   10.70
   3  25  -1   -2.50   15.50
  25  -3  -1    2.20    6.50
 -25   3  -1   -5.40   11.30
 -25   3  -1    4.00    5.50
  25  -3   1    9.30    7.00
   3  25   1    1.10   15.20
 -25   3   1    0.00    6.10
 -25   4  -1   10.50    6.10
   4  25  -1   31.70   17.20
  25  -4  -1   25.80    8.80
 -25   4  -1   12.50   12.70
 -25   4   1   11.20    6.40
  25  -4   1   10.90    6.80
   4  25   1   36.90   16.90
   5  25  -1    9.00   15.80
  25  -5  -1   -0.60    6.30
 -25   5  -1   -0.80   13.20
   5  25   1   16.30   15.70
  25  -5   1    1.90    6.30
 -25   6  -1    1.70   13.50
  25  -6  -1    9.50    6.50
   6  25  -1    6.10   14.90
  25  -6   1   -3.70    6.20
   6  25   1   -6.20   13.80
 -25   7  -1    1.20   13.70
   7  25  -1    8.30   13.70
   7  25   1   -0.50   13.00
 -25   8  -1    5.50   14.20
   8  25  -1    9.60   14.10
 -25   8   1   14.00   12.80
   8  25   1    0.50   13.80
 -25   9  -1    2.70   13.50
   9  25  -1    9.60   14.00
 -25   9   1   -8.40   11.30
   9  25   1    7.90   14.30
  10  25  -1   53.89   20.70
 -25  10  -1   13.40   14.60
  10  25   1   49.80   19.80
 -25  10   1   18.50   12.50
  11  25  -1    3.00   14.60
 -25  11  -1   26.60   14.40
  11  25   1   -1.40   14.50
 -25  11   1   36.10   17.80
  12  25  -1   33.30   16.70
 -25  12  -1   55.79   20.60
 -25  12   1   41.30   17.70
  12  25   1   52.79   19.50
  13  25  -1   -2.30   13.90
 -25  13  -1    9.90   12.60
  13  25   1    3.60   13.80
 -25  13   1   11.10   11.00
  14  25  -1   -2.80   12.80
 -25  14  -1   14.30   12.30
 -25  14   1    0.50   10.40
  14  25   1    2.30   13.20
  15  25  -1  -10.50   12.20
 -25  15  -1   19.70   12.60
 -25  15   1   15.30   10.40
  15  25   1   18.00   13.10
 -25  16  -1    9.90   11.80
  16  25  -1   26.40   13.10
  16  25   1   44.60   15.10
  17  25  -1    1.90   10.90
  17  25   1   -3.40    9.90
  18  25  -1    3.50    9.60
  18  25   1    1.90   10.20
  26  17  -1    4.70    5.10
  26  17   1    8.20    5.00
  26  16  -1   20.20    6.10
  26  16  -1    8.50    9.50
 -26 -16  -1    8.60    5.30
  26  16   1   14.40    5.80
  26  16   1   10.00   10.00
 -26 -16   1   13.10    5.00
  26  15  -1   55.79   10.50
 -26 -15  -1   59.49    9.90
  26  15   1   30.20   15.60
  26  15   1   46.00    9.90
 -26 -15   1   70.79    9.60
 -26 -14  -1    8.80    6.00
  26  14  -1   14.60   11.20
  26  14  -1   21.10    6.80
  26  14   1    0.20    6.30
 -26 -14   1   11.20    5.70
  26  14   1    9.60   11.60
  26  13  -1   86.19   20.80
 -26 -13  -1  130.39   14.10
  26  13  -1  129.39   14.80
  26  13   1   85.99   22.30
 -26 -13   1  112.59   13.60
  26  13   1  116.89   14.80
  26  12  -1   41.90   10.90
  26  12  -1   37.70   16.50
 -26 -12  -1   20.00   11.90
 -26 -12  -1   54.39   10.20
  26  12   1   33.90   11.00
  26  12   1   48.50   16.10
 -26 -12   1   38.40    9.90
 -26 -11  -1    1.60    6.30
  26  11  -1    1.20   12.20
 -26 -11  -1    7.70    9.30
  26  11  -1   13.60    7.40
  26  11   1   13.80   12.90
 -26 -11   1   16.50    6.50
  26  11   1   34.90   11.20
  26  10  -1    5.40   12.20
 -26 -10  -1   15.10    6.50
 -10  26  -1   14.70   11.00
  26  10  -1    9.20    7.70
 -26 -10  -1    1.70    9.00
  26  10   1    3.70   12.80
  26  10   1   12.20    7.20
 -26 -10   1    4.20    6.30
  26   9  -1    6.60   12.40
 -26  -9  -1    2.40    6.10
 -26  -9  -1    5.90    9.70
  -9  26  -1   -2.00   10.40
  26   9  -1    7.10    7.80
  -9  26   1    1.70    9.70
  26   9   1   -8.70   12.30
 -26  -9   1   -3.70    6.20
 -26  -9   1    3.10    6.50
  26   9   1   17.10    7.70
 -26  -8  -1    0.80    6.20
  -8  26  -1    8.90   10.40
 -26  -8  -1   -2.90    9.60
 -26  -8  -1   10.00    5.70
  26   8  -1   -5.50   11.70
  26   8  -1    6.90    8.30
 -26  -8  -1    1.90    5.60
 -26  -8   1    7.10    5.20
  -8  26   1   11.70    9.90
 -26  -8   1    5.10    6.10
  26   8   1   -8.60   11.80
 -26  -8   1    3.00    6.20
  26   8   1    1.00    7.30
 -26  -7  -1   77.89   18.80
  -7  26  -1   85.49   18.80
 -26  -7  -1   81.49   10.10
  26   7  -1   65.79   19.20
 -26  -7  -1   90.99   12.40
 -26  -7  -1   72.39   11.70
  26   7  -1  107.69   15.60
  26   7   1   92.49   14.30
 -26  -7   1   84.79   10.20
  -7  26   1   74.39   17.60
  26   7   1   56.99   20.30
 -26  -7   1   79.39   12.20
 -26  -7   1   76.99   12.10
  26   6  -1   13.90    6.60
  26   6  -1   21.30   12.80
  -6  26  -1    3.90   11.10
 -26  -6  -1   31.20    8.70
 -26  -6  -1   25.30   11.60
 -26  -6  -1   21.10    6.90
 -26  -6   1   28.80   10.20
  26   6   1   29.20    8.50
  -6  26   1    2.20   10.30
  26   6   1   22.00   12.90
 -26  -6   1   22.80    8.90
 -26  -5  -1   66.19   11.00
  -5  26  -1   59.99   19.50
  26   5  -1   65.39   11.00
 -26  -5  -1   75.29   11.80
 -26  -5  -1   56.89   18.40
  26   5  -1   57.79   18.30
 -26  -5   1   97.79   12.00
  26   5   1   63.49   19.30
 -26  -5   1   61.29   10.60
  -5  26   1   58.39   18.70
  26   5   1   76.29   11.20
  26   4  -1    5.10    6.40
  -4  26  -1   -1.50   11.60
 -26  -4  -1    1.80   10.40
 -26  -4  -1    4.70    5.50
 -26  -4  -1    6.70    6.10
 -26  -4   1    4.40    6.10
  -4  26   1   -8.70   10.70
 -26  -4   1    9.90    5.60
  26   4   1    2.00    6.50
 -26  -3  -1   -9.10   10.10
  -3  26  -1   -3.40   11.90
 -26  -3  -1    0.50    6.10
 -26  -3  -1    7.60    5.80
  26   3  -1    5.40    6.40
 -26  -3  -1   12.50    6.90
 -26  -3   1   -0.30    5.90
 -26  -3   1    6.00    4.90
 -26  -3   1    8.20    6.90
  26   3   1    7.80    6.40
  -3  26   1   -1.50   11.40
  -2  26  -1   17.50   14.40
 -26  -2  -1   41.70   13.60
  26   2  -1   48.00    9.70
 -26  -2  -1   38.90    8.80
 -26  -2  -1   41.70    9.70
 -26  -2  -1   46.90   10.80
 -26  -2   1   34.50    9.70
 -26  -2   1   50.09    8.80
  26   2   1   44.80    9.90
  -2  26   1    1.00   12.90
 -26  -2   1   46.30   11.50
 -26  -1  -1   47.80    8.50
  -1  26  -1   85.79   21.80
 -26  -1  -1   48.80   10.40
  26   1  -1   32.70   10.10
 -26  -1  -1   37.70   18.40
 -26  -1  -1   43.00   10.80
 -26  -1   1   55.19    9.20
 -26  -1   1   45.40    9.80
  26   1   1   42.90    9.70
 -26  -1   1   48.70   11.30
  -1  26   1   83.49   20.20
 -26   0  -1   -0.70   10.30
 -26   0  -1    1.80    4.50
   0  26  -1    6.00   13.50
  26   0  -1    2.50    6.60
 -26   0  -1    2.10    6.50
 -26   0   1    0.50    4.30
 -26   0   1    7.90    6.20
   0  26   1   -4.70   12.70
  26   0   1   -0.10    6.30
 -26   1  -1   52.59   11.10
 -26   1  -1   48.50   17.30
   1  26  -1   58.09   21.70
  26  -1  -1   59.19   10.90
  26  -1   1   35.70   10.10
 -26   1   1   59.69   11.60
   1  26   1   90.09   22.20
 -26   2  -1   63.99   10.00
  26  -2  -1   35.80    9.60
   2  26  -1    9.70   14.90
 -26   2  -1   39.20   17.30
 -26   2   1   42.30    9.90
   2  26   1    5.40   14.20
  26  -2   1   40.10    9.30
   3  26  -1   24.00   16.10
  26  -3  -1   -0.30    6.30
 -26   3  -1   21.00    9.00
 -26   3  -1   -5.00   11.10
  26  -3   1    2.80    6.30
   3  26   1   22.20   15.60
 -26   3   1    4.50    6.00
   4  26  -1    0.10   14.60
 -26   4  -1   14.00   12.70
  26  -4  -1    2.70    6.30
  26  -4   1    1.80    6.10
   4  26   1   15.70   15.90
  26  -5  -1   81.79   11.30
 -26   5  -1   87.39   22.10
   5  26  -1   57.19   22.90
   5  26   1   58.69   22.60
  26  -5   1   58.89   10.60
   6  26  -1    7.70   14.70
 -26   6  -1   27.70   14.60
  26  -6  -1   18.30    6.80
  26  -6   1   17.60    6.70
   6  26   1   21.00   15.50
   7  26  -1   79.59   23.40
 -26   7  -1  105.49   25.10
   7  26   1   89.89   24.00
 -26   8  -1   -3.20   12.40
   8  26  -1    7.90   14.10
   8  26   1    7.90   13.90
   9  26  -1    7.70   12.90
 -26   9  -1   11.80   13.10
   9  26   1    1.40   13.10
  10  26  -1   10.60   12.70
 -26  10  -1    5.80   12.50
  10  26   1   15.10   12.90
 -26  11  -1   21.50   13.00
  11  26  -1    7.00   12.40
  11  26   1   14.60   12.60
 -26  12  -1   49.70   19.80
  12  26  -1   65.49   17.70
  12  26   1   59.49   18.20
  13  26  -1   40.40   16.50
  13  26   1   37.50   15.80
 -26  14  -1    7.50   11.40
  14  26  -1   11.10   11.40
  14  26   1   15.60   11.50
  15  26  -1   18.70   10.80
  15  26   1    8.30   10.00
  16  26  -1   11.20    9.60
  16  26   1    8.40    9.40
  17  26  -1    0.40    9.00
 -27 -15  -1   16.80    5.10
  27  15  -1   14.80    5.80
  27  15  -1    5.10    8.60
  27  15   1   25.20    8.10
 -27 -15   1   14.80    4.80
  27  15   1    3.40    9.10
 -27 -14  -1   19.60    5.60
  27  14  -1    6.40    9.50
  27  14  -1   13.60    6.20
  27  14   1    1.10    9.30
  27  14   1    4.90    5.40
 -27 -14   1   14.10    5.00
 -27 -13  -1    0.90    5.50
  27  13  -1   -1.40   10.10
  27  13  -1    4.10    6.30
  27  13   1   -1.40    5.80
  27  13   1    8.20   11.30
 -27 -13   1    2.40    5.30
  27  12  -1   40.90   15.30
  27  12  -1    9.20    6.40
 -27 -12  -1    7.50    6.00
  27  12   1   11.40    6.90
  27  12   1   36.90   16.00
  27  11  -1    3.70    6.30
 -27 -11  -1   10.20    6.10
  27  11  -1   11.70   11.30
 -27 -11  -1   26.10    8.00
  27  11   1   17.00   12.50
  27  11   1    5.00    6.90
 -27 -11   1   26.50    7.70
 -27 -11   1   10.40    5.90
 -27 -10  -1   47.40    9.50
  27  10  -1   35.30   15.10
 -27 -10  -1   28.10    8.40
  27  10  -1   31.90   10.70
 -27 -10   1   31.70    9.10
 -27 -10   1   25.00    8.40
  27  10   1   14.20   13.00
  27  10   1   32.10   10.70
  27   9  -1    7.30   11.80
  -9  27  -1   12.60   10.80
 -27  -9  -1   19.10    6.40
 -27  -9  -1   29.10    8.30
 -27  -9  -1   11.80   10.00
  27   9  -1    7.60    7.20
 -27  -9   1   32.60    8.20
 -27  -9   1   13.30    6.10
  27   9   1   18.30   12.60
  -9  27   1   13.10    9.60
  27   9   1   19.60    7.60
  27   8  -1   15.30   12.40
 -27  -8  -1    0.90    9.20
 -27  -8  -1   12.80    6.20
  27   8  -1   -4.00    7.10
  -8  27  -1    6.60   10.50
 -27  -8  -1   15.30    5.90
  -8  27   1   10.70    9.80
 -27  -8   1   24.10    8.40
 -27  -8   1    7.60    5.90
  27   8   1    7.10   12.60
  27   8   1   16.30    7.20
 -27  -7  -1    8.00    5.60
 -27  -7  -1    2.60    5.90
  -7  27  -1   15.20   10.20
 -27  -7  -1   -3.30    8.40
  27   7  -1   -4.60    7.30
  27   7  -1   -9.00   10.80
  27   7   1    6.20    6.90
 -27  -7   1    3.90    5.50
 -27  -7   1   -0.50    5.70
  -7  27   1   11.30    9.60
  27   7   1    0.10   11.50
 -27  -6  -1    4.60    6.00
 -27  -6  -1   11.60    5.90
  27   6  -1    4.40   11.00
  -6  27  -1   46.80   14.70
 -27  -6  -1   -2.20    9.20
 -27  -6   1    8.60    5.00
  -6  27   1   31.70   13.20
  27   6   1   -2.20   11.50
 -27  -6   1   -2.30    5.70
  27   5  -1   14.20    6.20
  -5  27  -1    7.60   10.90
 -27  -5  -1   26.00    8.50
  27   5  -1   -1.70   10.80
 -27  -5  -1    0.10    8.60
 -27  -5  -1    6.00    5.90
 -27  -5   1    6.50    5.80
 -27  -5   1    8.00    5.00
  27   5   1    9.00   11.40
  27   5   1    0.50    5.80
  -5  27   1    8.90    9.60
  27   4  -1   35.30   16.40
 -27  -4  -1   58.59   12.00
 -27  -4  -1   70.49   10.90
  -4  27  -1  122.49   20.00
 -27  -4  -1   56.39    9.80
  27   4  -1   60.99    9.90
 -27  -4  -1   42.20   16.90
  27   4   1   50.69   10.10
 -27  -4   1   47.70   10.10
 -27  -4   1   51.49   11.90
 -27  -4   1   46.80   10.00
  -4  27   1  116.99   18.30
  27   4   1   65.19   18.10
  27   3  -1   -5.20    5.80
 -27  -3  -1   -3.40    5.70
  -3  27  -1    7.50   11.90
 -27  -3  -1   -6.00    9.20
 -27  -3  -1    8.20    4.50
 -27  -3  -1    6.30    6.50
 -27  -3   1    2.40    5.70
 -27  -3   1    6.40    5.20
  27   3   1    4.40    6.40
  -3  27   1   -5.00   10.60
 -27  -3   1   -1.00    5.80
 -27  -2  -1   26.70    9.20
  27   2  -1   34.80    9.30
 -27  -2  -1   43.00    8.00
  -2  27  -1   92.09   19.50
 -27  -2  -1   38.30   10.30
 -27  -2  -1    7.40   10.70
 -27  -2   1   31.40    8.60
 -27  -2   1   32.20   10.00
 -27  -2   1   40.50    7.80
  27   1  -1   36.40    9.00
 -27  -1  -1   19.90   11.00
  -1  27  -1    2.90   13.50
 -27  -1  -1   35.80    9.90
 -27  -1   1   40.60   10.00
  27   1   1   18.00    6.90
  -1  27   1   14.50   12.80
   0  27  -1    0.10   13.10
 -27   0  -1    6.00    5.60
 -27   0  -1   -5.90    9.70
  27   0  -1    3.20    6.50
 -27   0   1    0.00    5.70
  27   0   1   11.90    6.30
   0  27   1    0.40   12.20
 -27   1  -1   31.60   12.10
  27  -1  -1   33.50    9.50
 -27   1  -1   36.80    9.80
   1  27  -1    4.20   13.20
  27  -1   1   30.70    9.20
 -27   1   1   34.00    9.40
   1  27   1    5.30   13.40
  27  -2  -1   34.80    9.80
 -27   2  -1   36.40    9.40
   2  27  -1  117.39   21.40
 -27   2  -1   19.40   12.50
  27  -2   1   44.80    9.50
 -27   2   1   37.10    9.40
  27  -3  -1   -6.10    6.30
   3  27  -1    1.80   13.90
 -27   3  -1   -3.30   11.00
   3  27   1    6.80   13.60
  27  -3   1    3.10    5.80
 -27   4  -1   51.09   19.80
  27  -4  -1   39.90    9.30
  27  -4   1   48.50    9.10
   5  27  -1   -0.70   14.50
 -27   5  -1    9.20   12.50
  27  -5  -1    4.20    6.20
  27  -5   1    6.30    5.90
   5  27   1   16.60   14.50
   6  27  -1   49.30   21.10
   6  27   1   61.39   20.90
 -27   7  -1   -4.40   11.50
   7  27  -1   10.10   13.90
   7  27   1   18.10   14.50
   8  27  -1    8.00   14.00
 -27   8  -1    6.20   11.90
   8  27   1   10.80   13.50
 -27   9  -1   14.20   12.50
   9  27  -1   14.70   13.90
   9  27   1   16.20   13.50
  10  27  -1   75.69   19.80
  10  27   1   81.39   20.20
 -27  11  -1    0.60   11.20
  11  27  -1   33.70   15.50
  11  27   1   34.70   15.00
  12  27  -1   55.99   15.70
  12  27   1   37.90   15.70
  13  27  -1   -5.50   10.10
 -27  13  -1    4.50    9.50
  13  27   1    8.40   10.40
 -27  14  -1   18.30    9.70
  14  27  -1   -4.40    9.30
  14  27   1    5.00    9.80
  15  27  -1    0.40    8.60
  28  14  -1    5.20    5.20
 -28 -14  -1   -3.00    4.30
  28  14   1    2.20    5.20
 -28 -14   1    5.20    4.20
 -28 -13  -1   37.10    7.30
  28  13  -1   29.40    8.10
  28  13  -1    6.20    9.10
  28  13   1   -2.40    9.10
 -28 -13   1   30.30    6.70
  28  13   1   16.30    5.60
 -28 -12  -1   15.70    5.30
  28  12  -1    9.50   10.00
  28  12  -1   14.80    6.40
 -28 -12   1   10.40    5.00
  28  12   1    4.90   10.10
  28  12   1   12.50    5.60
  28  11  -1    4.90    6.00
 -28 -11  -1    0.40    5.00
  28  11  -1   11.10   10.70
  28  11   1   -3.10   10.90
  28  11   1    6.60    6.00
 -28 -11   1    2.70    4.80
  28  10  -1    0.00   10.30
 -28 -10  -1    0.20    5.40
 -28 -10  -1   21.50    7.30
  28  10  -1    2.00    5.80
  28  10   1    3.10    6.60
 -28 -10   1    9.40    5.20
 -28 -10   1    8.50    4.90
  28  10   1    1.00   11.10
 -28  -9  -1    7.50    5.00
 -28  -9  -1    5.90    5.60
  28   9  -1   -8.10   10.40
  28   9  -1   11.60    6.20
 -28  -9   1    6.10    4.90
 -28  -9   1   -2.40    5.20
  28   9   1   -5.70   10.80
  28   9   1    0.70    6.50
  -8  28  -1   -4.80    9.10
  28   8  -1   -2.50    5.90
 -28  -8  -1    8.50    5.90
 -28  -8  -1    5.30    5.00
  28   8  -1    4.80   10.70
  -8  28   1    2.80    8.70
 -28  -8   1   -5.00    5.10
  28   8   1   13.10   11.70
  28   8   1    8.30    7.00
 -28  -8   1    2.90    5.00
  28   7  -1   18.80   11.90
 -28  -7  -1   20.50    7.50
  28   7  -1    9.70    6.70
 -28  -7  -1    7.50    5.80
  -7  28  -1   30.40   11.20
  28   7   1   11.30    7.10
 -28  -7   1    6.00    5.30
  -7  28   1   32.70   12.80
  28   7   1   13.00   11.70
 -28  -7   1   11.40    5.60
 -28  -6  -1   55.89   10.30
 -28  -6  -1   59.99    9.20
 -28  -6  -1   60.39   11.60
 -28  -6   1   64.09   12.00
 -28  -6   1   61.79    9.40
 -28  -6   1   64.89    9.60
  28   6   1   38.20   16.10
  -5  28  -1   59.39   14.00
 -28  -5  -1   24.20    9.00
  28   5  -1   39.10   15.10
 -28  -5  -1   18.10   10.20
 -28  -5  -1   22.90   10.00
 -28  -5  -1   38.80    7.80
 -28  -5   1   41.50    8.10
  28   5   1   13.50   11.90
  -5  28   1   38.90   13.10
 -28  -5   1   30.80    8.40
 -28  -5   1   31.00   10.30
 -28  -4  -1    6.50    6.40
  28   4  -1   -9.80   10.20
  -4  28  -1    9.70   10.10
 -28  -4  -1    3.80    5.30
 -28  -4  -1   -7.70    7.90
 -28  -4  -1    5.50    4.70
  -4  28   1   -8.80    8.50
 -28  -4   1   -3.40    5.00
 -28  -4   1    5.60    6.20
  28   4   1    1.20   10.80
 -28  -4   1    6.10    4.50
  -3  28  -1    9.10   11.20
 -28  -3  -1   24.20    9.40
  28   3  -1    7.80   10.20
 -28  -3  -1   27.90    6.60
 -28  -3  -1   27.20   13.10
 -28  -3  -1   23.20    8.40
 -28  -3   1   32.20    6.40
  -3  28   1    4.70   10.00
 -28  -3   1   21.30    7.30
 -28  -3   1   33.70   10.10
  28   3   1    4.40   11.40
  -2  28  -1   52.39   16.70
 -28  -2  -1   34.00    9.10
 -28  -2  -1    3.50    9.40
  -2  28   1   28.20   12.00
 -28  -2   1   21.60    9.30
  -1  28  -1   12.70   12.40
 -28  -1  -1   26.70    9.00
 -28  -1  -1   12.30    9.70
  -1  28   1   15.30   11.20
 -28  -1   1   23.80    9.30
 -28   0  -1    5.40    5.80
   0  28  -1   -3.20   11.60
 -28   0  -1   -7.80    8.90
 -28   0   1   24.90    8.70
   0  28   1    2.60   11.20
 -28   1  -1   27.30    8.20
 -28   1  -1   13.90   10.90
   1  28  -1   -0.80   13.00
 -28   1   1   30.60    8.40
   1  28   1   21.70   12.70
   2  28  -1   38.50   18.40
 -28   2  -1   10.50   11.00
   2  28   1   54.99   17.60
   3  28  -1   12.40   12.60
 -28   3  -1   24.40   12.10
   3  28   1   -0.70   12.30
 -28   4  -1   -0.20   11.00
   4  28  -1    8.50   13.10
   4  28   1    7.60   12.10
   5  28  -1   45.10   18.60
 -28   5  -1   17.10   12.70
   5  28   1   62.09   17.70
   6  28  -1    0.70   12.20
 -28   6  -1   65.19   17.30
   6  28   1   -0.60   11.70
 -28   7  -1    5.30   11.50
   7  28  -1   43.30   17.60
   7  28   1   44.40   15.50
 -28   8  -1   -2.70   10.30
   8  28  -1    7.30   12.30
   8  28   1   -3.00   11.60
   9  28  -1    0.40   11.50
 -28   9  -1    1.60   10.30
   9  28   1    3.60   11.20
  10  28  -1   -5.70   10.40
 -28  10  -1    4.90    9.90
  10  28   1   -2.40   10.50
 -28  11  -1   -2.50    8.80
  11  28  -1   -5.70   10.10
  11  28   1    0.40   10.30
 -28  12  -1   14.70    9.40
  12  28  -1   -2.70    9.60
  12  28   1   -1.90    9.20
  13  28  -1    3.40    9.30
  29  11  -1    2.60    5.10
 -29 -11  -1    8.10    4.40
 -29 -11   1    9.30    4.50
  29  11   1    2.00    4.90
  29  11   1   -1.50   10.10
 -29 -10  -1   10.30    4.90
  29  10  -1   -6.20    9.20
  29  10  -1   25.30    8.80
  29  10   1   13.50    5.30
 -29 -10   1    8.20    4.70
  29  10   1    8.80   10.10
 -29  -9  -1   11.20    5.00
  29   9  -1   12.20    6.00
  29   9  -1   -6.40    9.20
  29   9   1    6.10   10.00
 -29  -9   1   14.40    4.60
  29   9   1   -4.40    5.40
  29   8  -1   -1.40    9.50
 -29  -8  -1   24.10    6.60
 -29  -8  -1   24.60    8.80
  29   8  -1    9.50    6.00
 -29  -8  -1   11.20    5.00
 -29  -8   1    6.40    5.60
 -29  -8   1    6.70    4.20
 -29  -8   1   10.50    4.70
  29   8   1    6.00    5.90
  29   8   1    2.80   10.40
  29   7  -1   35.50   14.20
 -29  -7  -1   35.70    9.50
  -7  29  -1   36.80   13.40
 -29  -7  -1   34.90    7.50
 -29  -7  -1   41.20    8.30
  29   7  -1   46.30    9.20
 -29  -7   1   37.00    9.70
  29   7   1   31.30   10.20
  29   7   1   27.60   13.50
 -29  -7   1   44.80    7.90
 -29  -7   1   44.30    7.40
  -7  29   1   41.00   12.20
 -29  -6  -1    8.70    5.40
 -29  -6  -1    6.80    5.10
  -6  29  -1    7.60    9.20
 -29  -6  -1    7.50    4.10
  29   6  -1   -1.40   10.00
 -29  -6   1    6.40    5.40
 -29  -6   1   19.20    6.10
  29   6   1    4.30   11.10
 -29  -6   1    7.80    5.10
  -6  29   1    2.40    8.50
 -29  -5  -1   11.20    5.00
  -5  29  -1    2.10    8.80
  29   5  -1    2.80   10.20
 -29  -5  -1    9.80    5.70
 -29  -5   1   11.40    4.90
 -29  -5   1   28.00    8.30
  -5  29   1    5.50    8.10
  29   5   1   -7.00    9.80
  29   4  -1   30.20   13.90
  -4  29  -1   44.40   13.10
 -29  -4  -1   45.60    9.90
 -29  -4   1   33.00    9.40
  29   4   1   26.80   13.70
  -4  29   1   42.90   12.50
  29   3  -1   29.60   12.40
  -3  29  -1    9.60    9.50
  -3  29   1   15.10    8.80
  29   3   1   11.60   10.40
 -29  -2  -1   41.40    8.60
  29   2  -1   12.30   10.00
  -2  29  -1    1.10   10.00
  -2  29   1    5.20    8.80
  29   2   1   16.70   10.40
 -29  -2   1   44.20    9.00
 -29  -1  -1   44.60   16.80
  29   1  -1   43.60   14.80
 -29  -1  -1   68.39   10.20
 -29  -1   1   61.39   10.40
 -29   0  -1    6.60    4.80
 -29   0  -1   -5.80    8.90
   0  29  -1   -5.20    9.70
   0  29   1   -3.90    9.40
 -29   0   1   -1.70    4.60
 -29   1  -1   45.60   14.70
   1  29  -1    5.80   10.80
   1  29   1    0.90   10.10
   2  29  -1    3.20   11.30
 -29   2  -1   15.70   10.70
   2  29   1    1.10   10.10
   3  29  -1   18.80   12.80
 -29   3  -1   56.69   15.50
   3  29   1    8.30   11.10
   4  29  -1   56.19   16.20
 -29   4  -1   19.90   11.80
   4  29   1   61.99   15.70
 -29   5  -1    9.80   10.00
   5  29  -1    4.30   10.80
   5  29   1    4.00   10.50
   6  29  -1    6.80   10.90
 -29   6  -1   12.00   10.20
   6  29   1    6.30   10.30
   7  29  -1   19.60   11.90
 -29   7  -1   36.60   14.40
   7  29   1   36.90   14.40
 -29   8  -1    7.70    9.00
   8  29  -1    7.70   10.80
   8  29   1    0.20    9.70
 -29   9  -1    8.10    8.90
   9  29  -1    6.70    9.40
   9  29   1   -1.20    9.10
  10  29  -1   -4.60    8.80
  10  29   1    5.20    9.30
  11  29  -1   -1.60    8.50
  30   7  -1   13.80    9.20
  30   7   1    6.80    9.20
  30   6  -1   -2.90    8.20
 -30  -6  -1    6.50    5.00
  -6  30  -1   -7.40    7.40
 -30  -6   1    6.10    5.30
  30   6   1    0.20    8.90
 -30  -5  -1   22.00    7.50
  30   5  -1   -0.70    8.50
  -5  30  -1    9.80    8.50
 -30  -5   1   28.10    7.60
  -5  30   1    9.10    7.90
  30   5   1    8.80    9.40
  30   4  -1    5.00    8.70
 -30  -4  -1    3.90    4.70
  -4  30  -1    0.30    7.80
  30   4   1    6.30    9.40
  -4  30   1    0.30    7.30
 -30  -4   1   -0.70    4.50
  30   3  -1   -1.00    8.80
  -3  30  -1    0.70    7.70
 -30  -3  -1    1.80    4.80
  -3  30   1    6.60    7.50
 -30  -3   1    9.10    4.50
  30   3   1   -1.60    8.50
  -2  30  -1   -2.80    7.70
 -30  -2  -1   11.90    4.40
  30   2  -1   -4.20    8.40
  30   2   1   -7.00    8.90
 -30  -2   1   12.70    4.20
  -2  30   1    0.50    7.30
  -1  30  -1   27.50   11.90
  30   1  -1    8.30    9.00
  30   1   1   14.50    9.60
  -1  30   1   22.30   10.70
   0  30  -1    7.00    9.10
  30   0  -1    0.90    7.90
  30   0   1   -1.00    8.60
   0  30   1   -2.80    7.60
   1  30  -1   23.80   10.30
  30  -1  -1    5.50    8.90
   1  30   1   24.80    9.70
   2  30  -1    5.20    9.00
   2  30   1   -3.50    8.10
   3  30  -1   -2.00    8.70
   3  30   1    2.70    8.30
   4  30  -1   14.90    9.80
   4  30   1   11.20    9.10
   5  30  -1   21.00   10.10
   5  30   1   -2.30    8.10
   6  30  -1   -0.40    8.80
   6  30   1    1.00    8.40
   7  30  -1   26.10   12.10
   0   0  -2 4155.78  312.07
   1   0  -2    7.70    1.90
   0   1  -2   11.70    2.70
   1   1  -2   63.69    5.60
  -1   1   2   67.09    5.60
   2   1  -2  472.75   37.50
  -1   2   2  516.05   37.40
   0   2  -2  373.16   30.10
   2   0  -2  435.66   30.00
   0   2   2  371.36   30.00
   1   2  -2  492.85   36.00
  -2   1   2  456.25   35.80
   2   2  -2  403.66   30.30
  -2   2   2  392.66   30.10
   3   2  -2   48.80    4.90
   3   2   2   49.99    4.80
  -2   3   2   53.99    4.30
   3   1  -2   96.99    8.20
  -1   3   2  103.29    8.00
   0   3  -2  822.62   57.19
  -3   0   2  669.63   56.89
   0   3   2  776.22   57.09
   1   3  -2  105.79    8.10
  -3   1   2   91.79    7.80
   2   3  -2   53.19    4.80
   2   3   2   52.79    4.60
  -3   2   2   47.10    4.40
   3   3  -2  262.07   20.10
  -3   3   2  260.87   19.70
   3   3   2  254.67   19.90
   4   3  -2  235.58   18.40
   4   3   2  233.68   18.30
   4   2  -2   23.20    3.40
   4   2   2   17.30    3.10
  -1   4   2   65.29    5.40
  -1   4   2   72.09    5.60
   0   4  -2   48.70    5.30
   0   4   2   48.20    4.00
   0   4   2   39.40    4.90
   1   4  -2   70.39    6.40
   1   4   2   72.19    5.90
   2   4  -2   47.90    4.80
   2   4   2   44.80    4.20
   3   4  -2  164.78   12.80
   3   4   2  152.38   12.50
   4   4  -2  337.17   26.50
   4   4   2  348.77   26.40
   5   4  -2  220.78   17.40
   5   4   2  217.38   17.30
   5   3  -2  719.23   54.49
   5   3   2  715.43   54.39
   5   2  -2 4677.63  342.87
   5   2   2 4468.75  342.77
   5   1  -2 1806.42  135.29
   5   1   2 1790.72  135.19
   0   5  -2  189.28   16.00
   0   5   2  208.88   15.40
   0   5   2  181.58   15.80
  -5   0   2  215.68   15.90
   1   5  -2 2187.78  156.38
  -5   1   2 1826.62  156.28
   1   5   2 2112.49  156.38
   1   5   2 2201.78  156.18
   2   5  -2 4340.17  328.97
  -5   2   2 4544.35  328.77
   2   5   2 4278.37  328.77
   3   5  -2  851.11   59.89
  -5   3   2  718.53   59.49
   3   5   2  809.52   59.69
   4   5  -2  209.88   16.00
   4   5   2  192.18   15.80
   5   5  -2 1141.89   85.69
   5   5   2 1127.19   85.59
   6   5  -2 1914.21  144.39
   6   5   2 1920.91  144.29
   6   4  -2  734.13   54.79
   6   4   2  705.83   54.69
   6   3  -2  254.87   19.90
   6   3   2  252.07   19.90
   6   2  -2 1483.75  108.09
   6   2   2 1384.86  107.99
   6   1  -2 4243.88  320.77
   6   1   2 4311.47  320.77
   0   6  -2  431.06   34.10
   0   6   2  464.75   33.80
   0   6   2  445.96   34.00
   1   6  -2 4042.60  300.77
   1   6   2 3717.53  300.67
  -6   1   2 4296.67  300.67
   1   6   2 3986.40  300.47
   2   6  -2 1160.58   95.49
  -6   2   2 1459.15   95.39
   2   6   2 1185.08   95.29
   3   6  -2  190.88   16.30
   3   6   2  194.58   18.00
   3   6   2  193.68   16.10
  -6   3   2  236.48   15.90
   4   6  -2  749.73   55.89
   4   6   2  723.83   55.79
   5   6  -2 1768.42  134.59
   5   6   2 1806.72  134.49
   6   6  -2   16.70    4.10
   6   6   2   16.90    3.90
   7   6  -2  260.47   21.10
   7   6   2  268.97   21.00
   7   5  -2  177.18   14.30
   7   5   2  169.88   14.20
   7   4  -2  470.05   36.90
   7   4   2  488.15   36.80
   7   3  -2  719.13   55.59
   7   3   2  742.43   55.59
   7   2  -2   12.20    3.00
   7   2   2   15.10    3.50
   7   1  -2  278.97   21.30
  -7  -1   2  273.67   21.20
   7   1   2  261.77   21.20
   1   7  -2  142.59   12.40
   1   7   2  141.09   13.30
   1   7   2  161.88   11.70
   1   7   2  152.88   12.20
   2   7  -2   11.70    3.40
   2   7   2    9.80    2.60
  -7   2   2   10.20    2.50
   2   7   2   11.50    2.50
   3   7  -2  794.52   58.79
   3   7  -2  801.02   79.99
   3   7   2  815.72   64.79
   3   7   2  790.12   58.59
  -7   3   2  687.53   58.39
   4   7  -2  309.27   23.70
   4   7   2  296.97   23.50
   5   7  -2  120.89   10.90
   5   7   2  129.09   10.70
   5   7   2  133.39   15.30
   6   7  -2  350.86   27.20
   6   7   2  347.07   27.20
   7   7  -2 2678.33  201.38
   7   7   2 2674.33  201.28
   8   7  -2   58.89    6.90
   8   7   2   60.69    6.80
   8   6  -2  714.43   54.39
   8   6   2  705.33   54.29
   8   5  -2  392.56   31.80
   8   5   2  424.06   31.80
   8   4  -2   60.49    6.70
  -4   8  -2   60.89   10.80
   8   4   2   66.29    6.70
  -3   8  -2   23.20    8.50
   8   3  -2   31.00    4.70
   8   3   2   31.10    4.50
  -3   8   2   35.50    8.20
  -2   8  -2 1785.22  186.78
  -2   8   2 1891.41  186.58
  -1   8  -2   14.40    6.30
  -1   8   2   18.50    5.90
   0   8  -2 3194.18  307.27
   0   8   2 2801.42  251.07
   0   8   2 3123.09  306.87
   1   8  -2    7.50    3.10
   1   8  -2   14.60    6.20
   1   8   2   15.30    2.10
   1   8   2   14.20    3.60
   1   8   2   14.30    5.30
  -8   1   2   16.60    3.10
   1   8   2   15.30    3.50
   2   8  -2 1875.01  186.98
   2   8  -2 1861.51  138.29
   2   8   2 1827.92  138.09
   2   8   2 1777.52  152.48
   2   8   2 1859.31  186.48
   3   8  -2   30.20    8.70
   3   8  -2   22.60    4.10
   3   8   2   28.90    3.60
   3   8   2   23.30    6.70
  -8   3   2   26.80    3.40
   3   8   2   31.00    4.50
   4   8  -2   68.09   10.90
   4   8  -2   70.09    6.50
   4   8   2   55.99    7.00
   4   8   2   65.09    9.70
   4   8   2   62.39    6.10
   5   8  -2  275.27   21.20
   5   8   2  258.37   28.90
   5   8   2  267.57   21.00
   6   8  -2  718.23   53.89
   6   8   2  708.43   53.79
   6   8   2  688.93   72.89
   7   8  -2   49.70    6.10
   7   8   2   45.80    5.90
   7   8   2   53.09    9.50
   8   8  -2   60.59    7.20
   8   8   2   66.39    7.20
   9   8  -2  199.88   16.20
   9   8   2  180.48   16.00
   9   7  -2  135.79   12.30
   9   6   2  749.62   57.39
  -4   9  -2   16.30    7.50
  -3   9  -2 1779.22  186.78
  -3   9   2 1890.71  186.68
  -2   9  -2   26.10    8.80
  -2   9   2   24.10    7.30
  -1   9  -2  313.27   33.90
  -1   9   2  308.37   33.50
   0   9  -2  609.44   63.79
   0   9   2  613.44   63.29
   1   9  -2  284.57   32.40
   1   9   2  297.57   25.30
   1   9   2  306.57   32.00
   2   9  -2   17.00    4.30
   2   9  -2   22.30    8.40
   2   9   2   21.00    2.70
   2   9   2   24.20    3.70
   2   9   2   27.90    7.00
   2   9   2   19.60    3.80
  -9   2   2    7.80    2.50
   3   9  -2 1859.51  179.98
   3   9  -2 1795.12  132.89
   3   9   2 1776.62  132.69
  -9   3   2 1539.85  132.69
   3   9   2 1797.82  146.59
   3   9   2 1850.41  179.38
   4   9  -2   22.20    4.40
   4   9  -2   33.70    9.00
   4   9   2   15.40    6.70
   4   9   2   24.20    3.70
   4   9   2   23.90    4.80
   5   9  -2 1360.66  134.89
   5   9  -2 1249.68   99.19
   5   9   2 1345.97  134.09
   5   9   2 1369.96  109.69
   5   9   2 1255.87   99.09
   6   9  -2  730.23   57.59
   6   9   2  800.52   78.19
   6   9   2  741.23   57.49
   7   9  -2  217.68   18.30
   7   9   2  218.28   18.20
   7   9   2  242.78   25.70
   8   9  -2  181.78   15.10
   8   9   2  189.08   21.30
   8   9   2  163.28   14.90
   9   9  -2    8.10    3.70
   9   9   2   11.40    6.90
   9   9   2   14.40    4.10
  -9  10  -2  286.37   43.40
  10   9  -2  294.27   24.00
  10   9   2  305.47   24.00
  -8  10  -2  167.98   26.00
  -4  10  -2  193.78   23.60
  -3  10  -2  284.87   33.10
  -3  10   2  309.67   32.90
  -2  10  -2  195.08   24.20
  -2  10   2  214.08   23.60
  -1  10  -2  110.09   15.80
  -1  10   2  112.89   14.90
   0  10  -2 1057.69  111.69
   0  10   2 1115.19  111.39
   1  10  -2  106.79   15.20
   1  10   2  124.29   14.30
   1  10   2   99.59   10.10
   2  10  -2  212.68   23.70
   2  10  -2  194.28   16.10
   2  10   2  198.28   15.30
   2  10   2  224.38   22.90
   2  10   2  192.08   15.80
   2  10   2  189.68   17.40
   3  10  -2  267.27   31.30
   3  10  -2  285.87   22.00
   3  10   2  275.77   30.40
   3  10   2  287.97   24.10
   3  10   2  273.87   21.50
   4  10  -2  198.58   23.40
   4  10  -2  193.08   15.80
   4  10   2  200.38   17.40
   4  10   2  185.18   15.40
   4  10   2  199.98   22.40
   5  10  -2   30.40   10.90
   5  10  -2   28.10    5.10
   5  10   2   37.40    6.00
   5  10   2   41.10    8.90
   5  10   2   30.50    4.60
   6  10  -2  162.98   22.40
   6  10  -2  167.98   14.70
   6  10   2  169.58   14.40
   6  10   2  205.48   21.30
   7  10  -2  117.19   10.90
   7  10   2  121.59   15.90
   7  10   2  117.79   10.70
   8  10  -2  175.88   15.70
   8  10   2  212.18   22.60
   8  10   2  175.78   15.60
   9  10  -2  308.67   25.00
   9  10   2  293.97   24.90
   9  10   2  331.77   34.80
  10  10  -2  335.57   27.00
 -10  10  -2  324.77   49.00
  10  10   2  368.76   37.40
  10  10   2  318.77   26.90
 -11 -10  -2   30.90    5.80
 -10  11  -2   24.20   10.70
 -11 -10   2   34.20    5.50
  11  10   2   35.40   10.40
  -9  11  -2 1134.49  190.68
 -11  -9   2 1553.24  123.29
  -8  11  -2   36.10   10.10
  -7  11  -2   51.59   11.20
  -6  11  -2   69.29   13.20
  -4  11  -2   23.10    9.40
  -3  11  -2  465.05   53.79
  -3  11   2  538.75   53.59
  -2  11  -2  239.18   28.90
  -2  11   2  258.67   28.20
  -1  11  -2  934.51   99.79
  -1  11   2  994.70   99.49
   0  11  -2  318.77   34.80
   0  11   2  301.97   33.80
   1  11  -2  938.91  100.79
   1  11   2 1009.50  100.39
   2  11  -2  257.17   29.00
   2  11   2  241.78   21.70
   2  11   2  257.17   28.10
   3  11  -2  506.05   53.09
   3  11  -2  507.95   38.10
   3  11   2  472.15   41.80
   3  11   2  484.75   52.09
   3  11   2  512.55   37.90
   3  11   2  488.35   37.50
   4  11  -2   38.40    5.40
   4  11  -2   42.80   11.80
   4  11   2   37.80    9.00
   4  11   2   35.20    4.50
   4  11   2   39.50    5.80
   5  11  -2  844.52   64.69
   5  11  -2  943.71   89.19
   5  11   2  815.82   71.39
   5  11   2  830.12   64.39
   5  11   2  844.42   87.89
   6  11  -2   73.79    8.00
   6  11  -2   72.39   14.80
   6  11   2   75.39   12.40
   6  11   2   76.39    7.50
   6  11   2   75.49    8.90
   7  11  -2   55.59   13.80
   7  11  -2   59.79    6.90
   7  11   2   64.89   11.40
   7  11   2   55.59    6.60
   7  11   2   45.00    8.00
   8  11  -2   43.90    6.80
   8  11  -2   45.20   13.20
   8  11   2   40.80   10.50
   8  11   2   44.40    6.30
   9  11  -2 1209.98   91.99
   9  11   2 1185.48   91.89
   9  11   2 1232.68  124.49
  10  11  -2   22.30    6.20
  10  11  -2   20.50    6.40
 -11  10  -2   30.70    8.80
 -10 -11  -2   17.70    5.10
  10  11   2   16.80    4.80
 -10 -11   2   14.90    4.30
  10  11   2   22.80    8.70
  10  11   2   17.80    5.40
  11  11  -2  571.04   43.80
 -11 -11  -2  507.85   51.59
 -11  11  -2  563.04   80.49
  11  11   2  594.84   59.79
  11  11   2  596.54   43.70
  11  11   2  563.54   53.59
 -11 -11   2  531.25   51.69
 -12 -11  -2   76.79    8.80
 -11  12  -2   46.70   14.50
  12  11   2   82.69   15.00
 -12 -11   2   77.79    8.90
 -12 -10  -2  248.08   24.10
  12  10   2  241.38   29.30
 -12 -10   2  255.87   24.10
 -12  -9  -2    6.60    3.60
  -9  12  -2   24.70   10.00
 -12  -9   2    8.20    3.60
  -8  12  -2  566.34   81.99
  -7  12  -2  425.46   61.99
  -6  12  -2   63.59   12.90
  -5  12  -2   44.20   11.00
  -4  12  -2  162.78   25.80
  -4  12  -2  173.48   22.10
  -3  12  -2   50.59   10.90
  -3  12  -2   55.69   12.10
  -3  12   2   50.09   10.90
  -3  12   2   42.80   10.80
  -2  12  -2   49.50   12.30
  -2  12   2   54.49   11.00
  -1  12  -2   60.19   12.80
  -1  12   2   49.50   10.90
   0  12  -2 3371.26  343.77
   0  12   2 3404.36  343.27
   1  12  -2   70.09   12.70
   1  12   2   44.30   10.70
   2  12  -2   53.09   12.30
   2  12   2   46.00    6.20
   2  12   2   60.69   11.00
   3  12  -2   56.69   12.60
   3  12   2   46.60    6.30
   3  12   2   42.90   10.50
   4  12  -2  158.68   13.70
   4  12  -2  164.58   21.80
   4  12   2  166.98   15.00
   4  12   2  153.38   20.00
   4  12   2  169.68   13.50
   4  12   2  158.08   13.00
   5  12  -2   54.09   13.30
   5  12   2   59.39   11.30
   5  12   2   54.19    7.30
   5  12   2   52.89    5.80
   6  12  -2   65.99    7.40
   6  12  -2   71.89   14.50
   6  12   2   61.49   11.90
   6  12   2   64.79    8.20
   6  12   2   65.79    6.90
   7  12  -2  438.96   49.10
   7  12  -2  419.36   42.50
   7  12  -2  471.75   34.60
   7  12   2  421.96   42.20
   7  12   2  453.55   34.20
   7  12   2  455.45   47.70
   7  12   2  441.56   38.20
   8  12  -2  594.04   44.10
   8  12  -2  558.84   54.39
   8  12  -2  594.64   61.69
   8  12   2  524.65   54.09
   8  12   2  594.14   43.80
   8  12   2  552.24   60.19
   8  12   2  572.44   48.80
  -9 -12  -2   16.50    4.30
   9  12  -2   13.70   10.40
   9  12  -2   20.50    5.00
   9  12  -2   20.50    5.90
  -9 -12   2   13.90    4.10
   9  12   2   17.10    5.50
   9  12   2   21.80    8.60
   9  12   2   14.20    5.20
   9  12   2   35.30    5.70
 -10 -12  -2  152.18   15.50
  10  12  -2  151.88   22.50
  10  12  -2  166.68   14.40
  10  12  -2  152.58   16.40
  10  12   2  139.59   15.90
  10  12   2  148.79   16.00
  10  12   2  160.08   20.60
 -10 -12   2  156.08   15.60
  10  12   2  155.28   13.90
  11  12  -2   43.70    8.10
 -11 -12  -2   44.90    7.00
  11  12  -2   42.00   14.50
  11  12  -2   50.69    8.10
 -11 -12   2   41.50    7.10
  11  12   2   52.09    7.50
  11  12   2   47.20   12.20
  11  12   2   48.70    7.70
 -12  12  -2  618.24   95.09
  12  12  -2  684.83   71.69
 -12 -12  -2  646.34   61.19
  12  12  -2  660.43   63.49
  12  12   2  662.83   63.39
  12  12   2  725.33   70.69
 -12 -12   2  652.03   61.09
 -13 -12  -2   49.80    7.40
 -12  13  -2   38.30   13.10
  13  12   2   52.29   14.50
  13  12   2   48.20    8.40
 -13 -12   2   35.40    7.50
 -13 -11  -2  121.99   13.50
 -13 -11   2  126.29   13.50
  13  11   2  138.59   19.00
 -10  13  -2   35.30   12.50
 -13 -10  -2   40.80    6.70
 -13 -10   2   41.50    6.80
 -13  -9  -2   74.49    8.50
  13   9  -2   63.69    8.30
  -9  13  -2   48.60   14.90
  13   9   2   69.29    8.30
 -13  -9   2   71.19    8.40
 -13  -8  -2    7.50    3.70
  -8  13  -2   13.30    7.80
  13   8  -2   14.10    4.40
  13   8   2   17.10    4.90
 -13  -8   2   13.60    4.00
 -13  -7  -2  221.08   20.60
  13   7  -2  200.28   20.80
 -13  -7   2  222.28   20.70
  13   7   2  209.58   20.70
  13   6  -2   70.59    8.90
 -13  -6  -2   79.29    8.80
  -6  13  -2   53.69   14.30
  13   6   2   83.59    8.90
  -5  13  -2   25.50    9.80
  -4  13  -2  330.17   49.30
  -4  13  -2  342.97   38.50
  -3  13  -2   47.50   11.60
  -3  13  -2   37.90   12.30
  -3  13   2   63.89   11.90
  -2  13  -2   38.90   12.60
  -2  13  -2   46.20   10.90
  -2  13   2   33.50   10.10
  -1  13  -2  314.67   46.00
  -1  13  -2  326.47   35.90
  -1  13   2  303.17   45.80
  -1  13   2  308.57   35.00
   0  13  -2  587.44   60.99
   0  13  -2  561.84   81.79
   0  13   2  537.45   81.59
   0  13   2  605.14   60.29
   1  13  -2  300.87   35.90
   1  13  -2  305.37   45.90
   1  13   2  334.67   34.90
   2  13  -2   40.40    9.80
   2  13  -2   36.70   12.00
   2  13   2   35.70   10.30
   3  13  -2   57.39   13.40
   3  13   2   59.19   11.70
   3  13   2   46.50    6.70
   4  13  -2  330.37   37.80
   4  13   2  344.67   36.70
   4  13   2  320.17   28.50
   5  13  -2   25.00    5.30
   5  13  -2   18.40    9.20
   5  13   2   20.50    5.50
   5  13   2   14.70    7.40
   5  13   2   11.50    3.80
   5  13   2   26.60    4.10
   6  13  -2   45.40    7.20
   6  13  -2   70.59   14.40
   6  13  -2   57.69    6.80
   6  13   2   62.09    6.00
   6  13   2   43.90    6.10
   6  13   2   55.49   12.10
   6  13   2   59.29    7.60
   7  13  -2  119.09   14.40
   7  13  -2  159.38   12.50
   7  13  -2  160.28   21.20
   7  13   2  160.08   19.20
   7  13   2  124.89   13.80
   7  13   2  145.89   13.80
   7  13   2  136.59   11.90
   8  13  -2   22.40    5.90
   8  13  -2   13.20    4.70
   8  13  -2   16.20   10.20
   8  13   2   12.90    4.70
   8  13   2   13.40    4.10
   8  13   2   27.80    9.00
  -8 -13   2   16.10    5.30
   8  13   2   17.00    5.20
  -9 -13  -2   32.90    6.60
   9  13  -2   48.30    7.10
   9  13  -2   39.50    7.20
   9  13  -2   39.20   14.20
   9  13   2   33.40    6.40
  -9 -13   2   36.20    6.60
   9  13   2   42.10    8.10
   9  13   2   43.20   11.90
   9  13   2   46.90    6.50
  10  13  -2   33.80    7.00
 -10 -13  -2   22.90    6.20
  10  13  -2   32.40    7.00
  10  13  -2   38.90   14.30
  10  13   2   36.00   11.80
 -10 -13   2   32.60    6.50
  10  13   2   29.20    6.40
  10  13   2   45.60    8.90
  10  13   2   30.10    6.20
  11  13  -2   82.49   18.00
  11  13  -2   88.19   10.70
  11  13  -2   97.69   10.10
 -11 -13  -2   79.09   10.00
  11  13   2   84.39   15.80
  11  13   2   97.29    9.90
 -11 -13   2   88.99   10.10
  11  13   2   66.99   10.20
  11  13   2   78.39   11.70
  12  13  -2   55.69    8.70
 -12 -13  -2   37.50    7.70
  12  13  -2   51.99    8.70
  12  13  -2   44.60   16.20
  12  13   2   67.89    8.50
 -12 -13   2   41.90    7.70
  12  13   2   45.60    8.20
  12  13   2   49.90   13.80
  12  13   2   56.09   10.50
  13  13  -2   23.20   13.10
  13  13  -2   18.40    5.90
 -13 -13  -2   19.20    5.30
  13  13   2   28.80    7.50
  13  13   2   21.80    7.50
 -13 -13   2   21.80    6.70
  13  13   2   21.30   10.50
  14  13  -2   20.70   13.20
  14  13  -2   20.40    6.20
 -14 -13  -2   21.80    6.80
  14  13   2   18.10   10.50
  14  13   2   24.40    8.10
  14  13   2   17.90    5.80
 -14 -13   2   25.00    7.10
 -14 -12  -2   93.09    9.80
 -12  14  -2   45.60   15.20
 -14 -12   2   79.29    9.90
  14  12   2   79.09   16.70
 -11  14  -2   13.60    9.10
 -14 -11  -2   14.60    4.50
 -14 -11   2    6.30    4.50
  14  11   2   20.60   10.00
 -10  14  -2   47.30   13.70
 -14 -10  -2   45.10    7.20
 -14 -10   2   42.80    7.40
 -14  -9  -2   67.49    8.80
  -9  14  -2   89.29   15.80
  14   9  -2   70.29    9.10
 -14  -9   2   70.09    9.00
  14   9   2   66.09    8.90
  14   8  -2   66.39    8.00
 -14  -8  -2   45.10    7.40
 -14  -8   2   53.99    7.70
  14   8   2   59.59    7.60
  14   7  -2  104.99   11.70
  -7  14  -2  111.49   19.10
 -14  -7  -2  100.49   11.10
 -14  -7   2  103.39   11.20
  14   7   2  101.19   11.40
  14   6  -2  378.26   37.50
 -14  -6  -2  405.36   37.30
 -14  -6   2  425.86   37.40
  14   6   2  384.96   37.50
  -5  14  -2    3.70    7.00
  14   5  -2   20.50    5.70
 -14  -5  -2   15.90    4.90
  14   5   2   19.00    5.40
 -14  -5   2   18.50    4.70
  -4  14  -2  160.38   22.60
  -4  14  -2  153.58   25.10
  -3  14  -2   10.60    9.70
  -3  14  -2   13.20    8.00
  14   3  -2   26.60    5.90
  14   3   2   21.90    5.20
  -3  14   2   14.30    8.90
  -2  14  -2   50.39   12.20
  -2  14  -2   45.20   13.80
  -2  14   2   48.40   12.30
  -1  14  -2   83.99   15.60
  -1  14  -2   71.49   14.10
  -1  14   2   51.39   13.00
   0  14  -2   49.99   12.40
   0  14  -2   49.99   14.00
   0  14   2   72.29   12.70
 -14   1  -2   47.20    7.30
   1  14  -2   81.79   13.10
   1  14  -2  104.79   15.40
   1  14   2   72.09   12.30
 -14   1   2   46.00    7.60
 -14   2  -2   74.09    7.80
   2  14  -2   49.50   13.90
   2  14  -2   55.09   13.30
 -14   2   2   70.99    8.10
   2  14   2   63.79   12.50
   3  14  -2   17.60    3.50
   3  14  -2   20.50    9.50
   3  14  -2   10.10    9.20
 -14   3  -2   18.40    4.20
   3  14   2   10.40    8.00
 -14   3   2   22.00    4.50
   4  14  -2  150.18   21.40
   4  14  -2  139.99   24.00
   4  14   2  166.08   14.40
   4  14   2  156.78   20.30
   5  14  -2    8.20    9.00
   5  14   2    5.50    3.60
   5  14   2    5.20    7.20
   6  14  -2  241.58   31.70
   6  14  -2  268.77   21.20
   6  14   2  262.67   20.70
   6  14   2  244.78   23.40
   6  14   2  295.87   31.10
   7  14  -2  121.29   18.50
   7  14  -2   83.89   10.60
   7  14  -2   80.79   10.00
   7  14  -2  118.19    9.80
   7  14   2   92.59   10.30
   7  14   2  108.09    9.10
   7  14   2  118.99   16.30
   7  14   2   89.39   10.60
   8  14  -2  122.89   13.50
   8  14  -2  118.99   20.30
   8  14  -2  125.39   11.70
   8  14   2  124.09   11.10
   8  14   2  108.09   12.80
   8  14   2  118.19   18.60
   8  14   2  133.79   12.80
  -8 -14   2  112.69   12.90
  -9 -14  -2   74.79   10.10
   9  14  -2   97.89   18.40
   9  14  -2   91.29    9.60
   9  14  -2   85.29   10.80
   9  14   2   81.19   10.80
   9  14   2   88.79   10.00
   9  14   2   89.59    9.30
  -9 -14   2   93.09   10.30
   9  14   2   89.69   15.70
  10  14  -2   51.49   15.60
  10  14  -2   44.90    7.80
  10  14  -2   36.90    7.60
 -10 -14  -2   50.99    7.30
 -10 -14   2   36.10    7.30
  10  14   2   42.00    6.90
  10  14   2   46.90   13.70
  10  14   2   40.40    8.90
  10  14   2   46.10    7.10
  11  14  -2    7.50    4.80
 -11 -14  -2   22.50    6.30
  11  14  -2   10.90   11.10
  11  14   2   29.50   10.80
  11  14   2   16.60    5.80
  11  14   2    8.70    6.20
 -11 -14   2   20.90    6.10
  12  14  -2   49.40   17.40
  12  14  -2   37.80    8.20
 -12 -14  -2   37.60    7.60
  12  14   2   55.89   14.30
 -12 -14   2   34.00    7.30
  12  14   2   38.20    7.50
  12  14   2   42.80   10.20
 -13 -14  -2    6.50    4.80
  13  14  -2   30.20    8.00
  13  14  -2   12.30   12.00
 -13 -14   2    9.20    4.90
  13  14   2   16.60   10.30
  13  14   2   12.50    5.10
  13  14   2   12.60    7.10
  14  14  -2  274.87   34.80
  14  14  -2  280.77   26.80
 -14 -14  -2  222.48   25.40
  14  14   2  284.87   26.60
 -14 -14   2  244.28   25.50
  14  14   2  245.08   27.10
  14  14   2  266.07   33.00
  14  14   2  280.47   26.20
  15  14  -2    3.30   12.30
  15  14  -2   -2.50    5.30
 -14  15  -2    8.60   15.00
  15  14  -2    5.90   12.00
 -15 -14  -2    5.70    4.90
  15  14   2   -5.20    6.90
  15  14   2    7.30   10.60
  15  14   2   -3.80   12.00
  15  14   2    5.20    5.30
 -15 -14   2   -2.30    5.00
 -15 -13  -2   41.90    8.40
  15  13  -2   48.70   10.30
  15  13  -2   52.79   17.80
  15  13   2   36.80   11.60
  15  13   2   51.49    9.90
 -15 -13   2   46.80    8.70
  15  13   2   54.39   15.40
 -15 -12  -2   62.19    9.10
  15  12   2   71.69   12.90
 -15 -12   2   66.99    9.30
  15  12   2   53.09   15.90
 -15 -11  -2   25.40    6.70
 -11  15  -2   27.00   13.40
  15  11   2   22.90   11.10
 -15 -11   2   22.30    7.00
 -10  15  -2    0.90    8.70
 -15 -10  -2    1.40    4.00
 -15 -10   2    0.60    4.20
 -15  -9  -2   37.00    6.80
  15   9  -2   43.20    7.30
 -15  -9   2   37.70    6.90
  15   9   2   34.50    6.90
  -8  15  -2    0.30    8.10
 -15  -8  -2    0.40    3.80
  15   8  -2    4.70    4.60
 -15  -8   2    5.50    3.80
  15   8   2    0.80    4.20
  15   7  -2   39.00    7.30
  -7  15  -2   78.69   13.60
 -15  -7  -2   36.00    6.80
 -15  -7   2   28.50    6.60
  15   7   2   42.90    7.00
 -15  -6  -2   19.80    5.50
  15   6  -2   20.60    6.20
  -6  15  -2   29.80   11.60
 -15  -6   2   16.90    5.30
  15   6   2   22.50    5.90
  -5  15  -2   10.60    8.70
 -15  -5  -2   18.30    5.00
  15   5  -2   29.40    6.20
 -15  -5   2   21.50    5.20
  15   5   2   27.70    6.00
 -15  -4  -2   12.70    4.80
  -4  15  -2   35.50   14.10
  -4  15  -2   40.90   11.40
  15   4  -2   26.30    6.40
 -15  -4   2   14.30    4.90
  15   4   2   22.60    5.90
  -3  15  -2  145.39   23.50
  15   3  -2  179.98   17.30
  -3  15  -2  150.28   27.20
  15   3   2  182.58   17.10
  15   2  -2  228.18   22.80
  -2  15  -2  220.18   29.40
  -2  15  -2  272.67   36.00
  -2  15   2  245.58   28.50
  15   2   2  207.98   22.50
 -15  -1  -2   21.00    4.70
  15   1  -2   24.80    6.10
  -1  15  -2    0.40   10.20
  -1  15  -2    9.40    7.70
  15   1   2   27.70    5.50
 -15  -1   2   27.40    5.60
  -1  15   2   11.00    8.50
   0  15  -2   47.70   14.10
  15   0  -2   31.30    6.90
   0  15  -2   50.49   11.90
 -15   0  -2   46.80    6.70
   0  15   2   41.20   12.20
  15   0   2   41.10    6.60
 -15   0   2   47.10    6.80
 -15   1  -2   15.90    5.00
   1  15  -2   19.10    9.70
  15  -1  -2   24.40    6.30
   1  15  -2   33.90   13.50
  15  -1   2   20.60    5.30
   1  15   2   16.70    8.80
 -15   1   2   14.00    5.30
   2  15  -2  285.67   36.00
 -15   2  -2  216.48   23.00
   2  15  -2  250.97   30.10
   2  15   2  260.87   28.40
 -15   2   2  205.28   23.00
   3  15  -2  145.99   25.20
   3  15  -2  139.29   22.10
 -15   3  -2  167.58   15.50
 -15   3   2  141.99   15.30
   3  15   2  133.69   20.60
 -15   3   2  179.58   15.70
   4  15  -2   46.10   10.80
   4  15  -2   34.70    5.20
   4  15  -2   41.00   13.50
   4  15   2   38.30   11.90
   5  15  -2   16.70   10.50
   5  15   2   17.70    9.20
   5  15   2   16.90    5.70
   6  15  -2   37.90   13.90
   6  15   2   24.40    6.20
   6  15   2   46.90   12.00
   7  15  -2   74.39    8.70
   7  15  -2   65.19   16.50
   7  15   2   85.09    7.90
   7  15   2   69.49   14.90
   7  15   2   72.49    9.50
   8  15  -2    1.80    4.10
   8  15  -2   -7.10    9.50
   8  15   2    0.40    3.70
   8  15   2   -2.80    8.30
   8  15   2    6.40    4.70
   9  15  -2   78.39   18.90
   9  15  -2   78.29   10.20
  -9 -15  -2   79.39   10.00
   9  15   2   82.59   10.50
  -9 -15   2   75.59   10.20
   9  15   2   78.69   10.80
   9  15   2   91.69   16.10
   9  15   2   88.79    9.40
  10  15  -2   -0.90    4.50
  10  15  -2    7.60   10.90
 -10 -15  -2    1.70    4.10
  10  15   2   -0.90    5.30
  10  15   2    1.40    3.70
 -10 -15   2    2.00    4.40
  10  15   2    6.70    9.20
  11  15  -2   35.40    8.30
 -11 -15  -2   31.20    7.50
  11  15  -2   63.29   17.20
 -11 -15   2   41.60    7.70
  11  15   2   46.40    7.40
  11  15   2   47.00   14.80
  11  15   2   35.20    9.40
  12  15  -2   32.60    9.00
  12  15  -2   21.20    7.90
 -12 -15  -2   40.90    7.60
  12  15  -2   55.49   18.10
  12  15   2   26.80    7.40
 -12 -15   2   30.80    7.60
  12  15   2   36.10    9.00
  12  15   2   40.20   14.60
  12  15   2   39.00    9.70
  13  15  -2   85.69   12.90
 -13 -15  -2   86.39   11.10
  13  15  -2   85.19   20.30
  13  15  -2   80.49   12.00
  13  15   2   90.99   18.40
  13  15   2   92.69   11.50
  13  15   2   96.19   13.60
 -13 -15   2   86.29   11.30
  13  15   2   86.19   12.70
 -15  14  -2   -5.40   14.20
  14  15  -2   -2.90   12.10
  14  15  -2   -3.80    5.60
 -14 -15  -2    3.00    4.90
  14  15  -2    0.80    5.40
  14  15  -2    4.90   11.40
  14  15   2    3.20   12.60
 -14 -15   2    3.10    5.20
  14  15   2    6.90    5.30
  14  15   2   -1.30    9.90
  14  15   2    3.10    6.90
  14  15   2    3.50    5.50
  15  15  -2  526.45   69.39
  15  15  -2  514.65   50.29
  15  15  -2  475.75   59.09
 -15  15  -2  625.44   76.99
  15  15  -2  493.25   48.40
  15  15  -2  471.05   51.09
 -15 -15  -2  484.85   48.40
  15  15   2  523.25   57.89
 -15 -15   2  504.15   48.40
  15  15   2  524.75   46.50
  15  15   2  494.55   48.30
  15  15   2  502.15   62.09
  15  15   2  518.45   69.79
  15  15   2  489.85   50.89
  15  15   2  508.95   49.99
 -15  15   2  619.84   75.09
  16  15  -2   21.10   14.60
  16  15  -2   20.00   14.10
  16  15  -2   32.60   11.20
 -16 -15  -2   11.00    5.80
  16  15  -2   12.10    6.60
 -15  16  -2   13.80   14.30
  16  15  -2   16.60    6.80
  16  15   2    1.80    8.30
  16  15   2   18.40   14.40
 -16 -15   2    8.20    5.60
 -15  16   2   11.60   13.20
  16  15   2   10.90    6.30
  16  15   2   15.60   12.50
  16  15   2   13.00    6.30
  16  15   2   17.20    6.30
  16  15   2   -1.50    7.40
  16  14  -2  164.78   19.30
 -14  16  -2  122.99   33.30
  16  14  -2  178.38   19.50
  16  14  -2  170.38   28.10
 -16 -14  -2  173.88   18.00
  16  14  -2  174.18   27.90
  16  14   2  166.38   29.90
 -16 -14   2  173.38   17.80
 -14  16   2  137.79   31.60
  16  14   2  156.98   24.70
  16  14   2  183.58   19.90
  16  14   2  156.68   25.40
  16  14   2  188.48   19.10
  16  14   2  167.58   20.00
  16  13  -2   71.29   19.50
 -16 -13  -2   71.69   10.10
 -13  16  -2   74.99   18.60
 -13  16  -2  135.19   25.40
  16  13  -2   54.69   19.40
  16  13   2   64.59   20.30
  16  13   2   70.19   11.20
  16  13   2   48.80   16.80
  16  13   2   43.30   13.20
 -16 -13   2   63.49    9.90
  16  12  -2   32.10   13.50
 -12  16  -2   11.70   11.30
 -16 -12  -2   31.60    7.60
  16  12   2   30.30   13.90
 -16 -12   2   43.70    7.60
  16  12   2   40.70   15.30
  16  12   2   37.50    9.50
 -16 -11  -2   22.30    7.00
 -11  16  -2    4.50    9.40
 -16 -11   2   15.10    5.10
  16  11   2   19.70   11.50
 -16 -10  -2   -1.90    4.40
 -10  16  -2    3.00    9.40
 -16 -10   2    3.50    4.40
  16   9  -2   32.90    7.70
 -16  -9  -2   56.79    7.90
  -9  16  -2   55.99   15.50
 -16  -9   2   50.89    7.80
  16   9   2   41.90    7.80
  16   8  -2   16.70    5.50
  -8  16  -2    8.50    9.20
 -16  -8  -2   15.80    4.60
  16   8   2   13.50    5.00
 -16  -8   2   16.40    4.40
  16   7  -2   65.89    9.10
  -7  16  -2   43.50   15.60
 -16  -7  -2   68.59    8.50
 -16  -7   2   71.09    8.70
  16   7   2   73.19    9.20
  16   6  -2   12.20    5.00
 -16  -6  -2   22.90    5.40
  -6  16  -2   35.20   12.40
 -16  -6   2    5.10    3.90
  16   6   2   22.70    6.10
  16   5  -2  175.08   17.10
 -16  -5  -2  160.38   16.40
 -16  -5   2  156.38   16.40
  16   5   2  170.98   16.90
  -4  16  -2   35.50   13.20
  -4  16  -2   41.00   13.00
  16   4  -2   25.50    7.10
  16   4   2   32.70    6.90
  16   3  -2   17.60    6.40
  -3  16  -2   13.10    9.20
  -3  16  -2   19.00   11.30
  16   3   2   16.00    5.00
  -2  16  -2   25.30   11.60
  -2  16  -2   24.20   12.30
  16   2  -2   19.40    5.20
  16   2   2   24.60    6.00
 -16  -2   2   13.50    4.70
  -2  16   2   20.40   10.40
  -1  16  -2   10.20    8.80
  16   1  -2    4.70    4.60
 -16  -1  -2    4.50    3.90
  -1  16  -2   10.40   11.20
  16   1   2    3.30    4.20
 -16  -1   2    3.00    3.60
  -1  16   2   11.10    9.50
   0  16  -2   40.70   12.10
 -16   0  -2   30.80    6.30
  16   0  -2   32.10    6.90
   0  16  -2   36.10   14.40
 -16   0   2   28.50    6.50
  16   0   2   41.50    6.70
   0  16   2   29.70   10.70
   1  16  -2   10.00    8.20
   1  16  -2    4.80    9.90
  16  -1  -2   10.40    4.60
 -16   1  -2    5.20    3.60
  16  -1   2    4.50    3.80
   1  16   2   10.20    9.50
 -16   1   2    1.40    3.60
   2  16  -2   13.40   11.10
 -16   2  -2   19.00    5.10
  16  -2  -2   18.50    6.30
   2  16  -2   15.00    9.20
 -16   2   2   19.60    5.10
   2  16   2   26.00   10.40
  16  -2   2   20.60    5.50
 -16   3  -2   17.30    4.00
   3  16  -2   22.40   11.50
   3  16  -2    8.70   10.50
 -16   3  -2   18.50    4.30
   3  16   2   17.30    9.60
   4  16  -2   33.50   14.10
   4  16   2   43.00   13.20
   5  16  -2  246.58   31.10
   5  16   2  236.78   30.00
   6  16  -2   20.80    5.60
   6  16  -2   19.00   11.20
   6  16   2   20.70    6.20
   6  16   2   31.50   12.60
   7  16  -2   64.99   16.40
   7  16   2   64.39   15.00
   7  16   2   42.30    7.80
   8  16  -2    0.60   10.70
   8  16   2   12.60    9.60
   8  16   2   10.00    4.70
  -9 -16  -2   42.60    7.90
   9  16  -2   56.89   16.80
   9  16   2   37.60    8.60
   9  16   2   58.89   15.20
  -9 -16   2   41.00    8.00
 -10 -16  -2   11.60    4.70
  10  16  -2    7.20    5.00
  10  16  -2   14.90   12.30
 -10 -16   2    1.80    4.70
  10  16   2   -7.00    9.10
  10  16   2    5.00    4.10
  10  16   2    0.60    5.20
 -11 -16  -2    4.30    4.80
  11  16  -2    6.20    4.70
  11  16  -2    1.20   11.90
  11  16  -2    9.30    5.10
  11  16   2    4.10    4.50
  11  16   2    7.70    4.40
 -11 -16   2    8.60    5.00
  11  16   2   11.40    6.10
  11  16   2    5.80    3.70
  11  16   2   17.70   11.20
  12  16  -2   14.70   13.10
  12  16  -2   35.80    9.20
  12  16  -2   20.80   13.80
 -12 -16  -2   28.60    7.50
  12  16  -2    8.50    5.50
  12  16   2   24.40    6.50
  12  16   2   40.00    8.20
  12  16   2   36.50    9.80
  12  16   2   23.90   12.00
 -12 -16   2   16.20    5.80
  13  16  -2   95.19   12.50
 -16  13  -2   80.89   26.50
 -13 -16  -2   95.79   12.00
  13  16  -2  103.29   22.80
  13  16  -2   78.99   13.10
  13  16  -2   88.79   21.30
 -13 -16   2  108.89   12.30
  13  16   2   91.19   11.80
  13  16   2   90.89   19.20
  13  16   2   84.59   12.70
  13  16   2  107.79   24.20
  13  16   2  103.79   13.90
  14  16  -2  120.19   24.20
  14  16  -2  104.19   23.00
  14  16  -2  105.69   14.90
 -14 -16  -2  118.09   13.50
  14  16  -2  110.99   15.60
  14  16  -2  110.59   14.20
  14  16   2  109.09   20.70
  14  16   2  110.79   15.20
  14  16   2  101.89   13.50
  14  16   2  103.19   14.50
 -14 -16   2  114.49   13.60
  14  16   2  155.28   26.00
  14  16   2  109.19   14.50
  14  16   2  117.69   19.60
 -16  15  -2   13.10   15.00
  15  16  -2    7.40    5.90
  15  16  -2    5.30   13.10
 -15 -16  -2    6.30    5.60
  15  16  -2    1.20    6.50
  15  16  -2    4.20    6.10
  15  16  -2    8.60   13.10
  15  16   2   -2.60    7.40
 -15 -16   2    0.80    5.60
  15  16   2    5.80    5.50
  15  16   2   13.50    6.20
  15  16   2    8.90    5.50
  15  16   2    7.50   11.50
  15  16   2    8.80   13.40
 -16  15   2   23.60   12.70
  15  16   2    9.00    7.90
 -16 -16  -2   22.00    8.00
  16  16  -2   12.40    7.40
 -16  16  -2   18.80   15.20
  16  16  -2   30.80   15.50
  16  16  -2   28.30   10.60
  16  16  -2   19.40    6.90
  16  16  -2   30.60   15.20
  16  16   2   25.00    8.90
  16  16   2   22.50    9.80
  16  16   2   37.50   10.70
  16  16   2   21.70    7.00
  16  16   2   22.20    6.40
 -16  16   2   31.10   14.50
  16  16   2   24.90   15.00
 -16 -16   2    5.00    6.00
  17  16  -2   42.00   12.20
  17  16  -2   45.90   10.50
  17  16  -2   48.40   20.30
  17  16  -2   52.39   13.30
 -16  17  -2   52.39   25.40
 -17 -16  -2   44.60    9.30
  17  16   2   46.50   21.00
  17  16   2   39.90   12.00
 -16  17   2   68.29   22.50
 -17 -16   2   37.10    9.10
  17  16   2   48.40   10.00
  17  16   2   76.79   12.70
  17  16   2   43.10   15.50
  17  15  -2   36.80   11.70
  17  15  -2   38.60   19.20
 -17 -15  -2   17.00    6.00
 -15  17  -2   22.00   14.90
  17  15  -2   18.60    7.50
  17  15  -2    7.50   13.10
  17  15  -2   21.30    7.30
  17  15   2   10.20    8.70
  17  15   2   29.40   10.90
  17  15   2   28.80   15.20
  17  15   2   14.10    9.40
 -17 -15   2   20.00    6.20
 -15  17   2   38.30   20.30
  17  15   2   18.40    7.00
  17  15   2   25.50    7.30
  17  14  -2   29.50    8.10
  17  14  -2   31.60   14.50
 -14  17  -2   53.19   23.10
 -17 -14  -2   27.10    7.90
  17  14  -2   22.50   14.70
  17  14  -2   48.20   10.40
 -14  17   2   41.50   20.80
 -17 -14   2   28.30    8.00
  17  14   2   21.00    9.40
  17  14   2   50.49    9.90
  17  14   2   27.00   10.20
  17  14   2   21.10   14.90
  17  14   2   44.30   12.00
  17  13  -2   51.09   18.50
  17  13  -2   51.79   18.90
 -17 -13  -2   29.20    8.50
 -13  17  -2   45.20   17.40
  17  13  -2   44.30    9.30
 -13  17  -2   80.29   23.70
  17  13   2   45.10   19.20
 -17 -13   2   36.50    8.40
  17  13   2   41.40   13.40
  17  13   2   54.09   15.40
 -13  17   2   89.69   22.20
  17  13   2   53.49   12.50
 -17 -12  -2   23.50    7.00
  17  12  -2   16.50   12.50
 -12  17  -2   27.30   14.90
 -12  17  -2   13.80   11.60
  17  12   2   29.50   13.20
 -12  17   2    3.90    9.50
  17  12   2   37.60   12.10
  17  12   2   25.70   13.80
 -12  17   2   21.70   14.10
 -17 -12   2   34.10    7.40
 -17 -11  -2   26.50    7.20
  17  11  -2    4.30   11.80
 -11  17  -2   32.30   14.90
 -11  17  -2   43.00   12.80
  17  11   2   33.00   12.50
 -17 -11   2   20.10    7.20
 -11  17   2   35.80   13.10
  17  11   2   24.30   12.50
 -10  17  -2   79.39   21.80
 -17 -10  -2  134.59   13.30
 -17 -10   2  127.19   13.10
  17   9  -2   44.30    8.40
 -17  -9  -2   38.70    7.40
  -9  17  -2   84.49   16.00
  17   9   2   43.20    8.00
 -17  -9   2   29.50    7.70
  17   8  -2    8.20    5.20
  -8  17  -2    0.90    9.70
 -17  -8  -2    6.40    4.20
  17   8   2    5.60    4.90
 -17  -8   2    3.10    4.20
 -17  -7  -2   41.80    7.40
  17   7  -2   49.30    8.70
  -7  17  -2   40.90   14.90
 -17  -7   2   51.89    7.30
  17   7   2   51.09    8.00
  -6  17  -2   26.80   10.90
  17   6  -2   13.40    5.50
 -17  -6  -2   22.10    5.90
  17   6   2   16.90    5.40
 -17  -6   2    7.90    4.10
  17   5  -2   19.10    5.80
  -5  17  -2   30.10   12.80
  17   5   2   18.40    6.80
  17   4  -2   60.69    9.30
  -4  17  -2   66.29   16.90
  17   4   2   64.59    9.10
  -3  17  -2  257.07   42.10
  -3  17  -2  208.08   33.80
  17   3  -2  292.27   26.70
  17   3   2  294.67   26.60
  17   2  -2  118.39   13.00
 -17  -2  -2  110.79   12.70
  -2  17  -2   94.79   19.70
  -2  17  -2  105.99   21.00
  -2  17   2  102.79   18.90
  17   2   2  120.99   12.80
 -17  -2   2  115.29   12.90
  -1  17  -2   37.20   15.20
  -1  17  -2   53.59   13.10
  17   1  -2   28.60    7.30
 -17  -1  -2   18.90    6.60
  17   1   2   26.00    6.60
 -17  -1   2   25.80    6.80
  -1  17   2   45.40   13.40
   0  17  -2  164.08   28.90
  17   0  -2  190.58   18.20
 -17   0  -2  182.48   18.00
   0  17  -2  125.59   24.40
   0  17   2  163.28   23.70
 -17   0   2  174.38   18.20
  17   0   2  185.68   17.90
   1  17  -2   36.80   13.20
   1  17  -2   50.29   13.70
  17  -1  -2   28.20    6.90
 -17   1  -2   24.70    6.10
   1  17   2   55.59   13.90
  17  -1   2   26.60    6.50
 -17   1   2   16.40    6.00
   2  17  -2  116.99   21.00
  17  -2  -2  125.09   13.40
   2  17  -2  102.69   21.50
 -17   2  -2  120.39   12.60
   2  17   2  128.59   19.50
 -17   2   2  126.69   12.90
  17  -2   2  121.49   13.10
   3  17  -2  228.98   32.90
   3  17  -2  225.38   39.40
   3  17   2  297.67   32.40
  17  -3   2  283.57   25.20
   4  17  -2   62.69   18.20
   4  17   2   89.79   16.90
   5  17  -2   16.10   12.00
   5  17   2   19.10   10.50
   6  17  -2   16.80   12.40
   6  17   2   33.40   13.50
   7  17  -2   34.50    6.10
   7  17  -2   45.00   16.60
   7  17   2   37.70   14.10
   7  17   2   12.90    5.10
   8  17  -2    1.10    3.90
   8  17  -2   -1.60    4.40
   8  17  -2   -1.50   11.20
   8  17   2    3.70    4.30
   8  17   2   -5.30    4.30
   8  17   2    7.90   10.60
   9  17  -2   69.59   11.00
   9  17  -2   76.79   19.60
   9  17  -2   73.89   10.10
   9  17   2   77.19   10.70
   9  17   2   73.09   17.50
  -9 -17   2   81.69   10.30
   9  17   2   62.39   10.10
 -10 -17  -2   78.29   11.10
  10  17  -2   90.99   11.90
  10  17  -2   72.49   11.10
  10  17  -2   78.19   20.00
  10  17   2   79.49   11.30
  10  17   2   95.69   18.00
 -10 -17   2   81.19   11.00
  10  17   2   93.69   11.50
 -11 -17  -2   46.00    8.60
  11  17  -2   45.80    9.70
  11  17  -2   52.29   20.10
  11  17  -2   78.79   19.30
  11  17   2   49.99   20.60
 -11 -17   2   35.70    8.60
  11  17   2   35.70    9.20
  11  17   2   47.80    9.70
  11  17   2   55.09   16.60
  12  17  -2   18.30   13.90
  12  17  -2   14.50   14.20
  12  17  -2   12.30    5.70
 -17  12  -2   23.70   16.00
 -12 -17  -2    9.20    5.50
 -12 -17   2    8.20    5.60
  12  17   2    8.80    6.50
  12  17   2   24.40   15.60
  12  17   2    9.90    5.30
 -17  12   2   40.30   18.20
  12  17   2    5.40   11.10
 -13 -17  -2   60.09    9.70
 -17  13  -2   44.60   24.40
  13  17  -2   61.99   11.20
  13  17  -2   56.89   20.20
  13  17  -2   52.59   17.10
  13  17  -2   33.50   11.80
  13  17   2   54.09   11.30
  13  17   2   60.39   11.20
  13  17   2   77.89   17.40
  13  17   2   65.49   11.20
  13  17   2   71.79   21.60
 -17  13   2   53.69   21.00
  13  17   2   41.10   14.30
 -13 -17   2   50.39   10.00
 -17  14  -2   31.80   17.20
  14  17  -2   20.60    7.90
  14  17  -2   43.80   19.80
  14  17  -2   28.50   14.80
 -14 -17  -2   22.30    8.30
  14  17  -2   32.40    7.20
  14  17  -2   36.00   10.90
  14  17   2   47.40   20.70
  14  17   2   33.90   10.10
  14  17   2   25.90    8.50
 -17  14   2   41.10   20.90
 -14 -17   2   33.80    9.20
  14  17   2   42.10   16.60
  14  17   2   25.20    9.70
  14  17   2   55.19   10.10
  15  17  -2    1.20   13.50
  15  17  -2   23.00    7.60
  15  17  -2   11.70    7.70
 -15 -17  -2   25.70    8.40
  15  17  -2   20.90    7.40
  15  17  -2   26.10   15.00
 -17  15  -2   36.50   17.00
  15  17  -2   23.30    7.80
  15  17   2   12.60    7.90
 -15 -17   2   17.30    6.40
  15  17   2   19.70   15.30
  15  17   2   25.00   13.00
  15  17   2   27.30    6.80
 -17  15   2   20.50   12.80
  15  17   2   14.50    6.50
  15  17   2   12.90    8.70
 -17  16  -2   68.39   25.20
  16  17  -2   68.79   21.70
  16  17  -2   36.60    8.80
  16  17  -2   46.00   12.40
  16  17  -2   43.70    9.20
 -16 -17  -2   49.20    9.20
 -17  16   2   55.29   22.30
 -16 -17   2   42.60    9.50
  16  17   2   51.99   21.30
  16  17   2   52.89   15.90
  16  17   2   35.70   11.20
  16  17   2   37.30    8.10
  16  17   2   48.30   11.40
  17  17  -2   48.00    8.80
  17  17  -2   22.50    8.00
  17  17  -2   42.80   12.10
  17  17  -2   31.10   15.90
 -17 -17  -2   27.40    8.90
 -17  17  -2   41.70   23.10
  17  17   2   29.40    7.60
  17  17   2   35.20   16.50
  17  17   2   41.80   11.40
  17  17   2   21.60    7.50
 -17 -17   2   27.00    7.10
  17  17   2   32.70   14.60
 -17  17   2   57.49   20.80
 -17  18  -2   -2.70   15.40
  18  17  -2    2.50    5.40
 -18 -17  -2    0.80    5.60
  18  17  -2   -3.30    6.30
  18  17  -2   -3.80   13.00
  18  17  -2   -1.30    7.10
 -18 -17   2    6.00    5.60
  18  17   2    1.30    8.00
  18  17   2   12.60    6.80
  18  17   2    2.40    6.10
  18  17   2   -7.60   13.70
 -18 -16  -2   93.59   12.90
  18  16  -2   87.29   15.90
  18  16  -2  117.09   16.10
  18  16  -2   82.89   23.60
  18  16  -2   92.19   14.00
 -18 -16   2   93.59   12.70
  18  16   2  106.49   25.80
  18  16   2   86.99   13.40
  18  16   2  109.99   14.50
  18  16   2   99.19   19.20
  18  16   2  118.69   16.20
  18  15  -2   81.59   15.00
 -15  18  -2   22.30   18.60
  18  15  -2   67.59   22.50
  18  15  -2   70.29   11.90
  18  15  -2   53.19   13.70
 -18 -15  -2   68.99   10.40
  18  15   2   56.29   22.90
 -18 -15   2   60.69   10.30
  18  15   2   81.79   11.50
  18  15   2   70.19   16.60
  18  15   2   61.59   12.80
  18  15   2   86.69   12.70
 -18 -14  -2    5.40    5.60
 -14  18  -2   15.60   15.90
  18  14  -2   16.50    7.50
  18  14  -2   16.40   13.80
  18  14  -2   12.20   13.60
  18  14  -2    9.30    6.80
  18  14   2   15.70   14.80
  18  14   2   11.40    6.40
  18  14   2    5.20    6.70
 -18 -14   2    6.20    5.40
  18  14   2   19.00    9.60
  18  14   2    0.00    8.60
 -13  18  -2   50.59   28.10
 -18 -13  -2  136.89   13.90
  18  13  -2  125.29   16.40
  18  13  -2  105.49   23.10
  18  13  -2  129.09   24.10
  18  13   2  116.99   25.80
  18  13   2  109.49   16.20
  18  13   2  120.09   17.50
  18  13   2  108.89   20.90
 -18 -13   2  114.89   13.60
 -18 -12  -2    3.50    5.00
 -12  18  -2    0.60   10.90
  18  12  -2    8.80    7.40
 -12  18  -2    9.00   14.50
  18  12  -2   -0.10   11.60
 -18 -12   2    1.70    4.90
  18  12   2    9.10    7.00
  18  12   2   -6.50    7.70
 -12  18   2    9.90    9.60
  18  12   2    4.30   12.80
  18  12   2    7.60    9.00
 -18 -12   2    0.90    7.20
 -11  18  -2  153.98   32.10
  18  11  -2  160.58   19.50
  18  11  -2  155.58   27.20
 -18 -11  -2  163.28   16.50
  18  11   2  154.58   18.70
  18  11   2  144.69   19.60
  18  11   2  148.09   24.20
 -18 -11   2  159.08   16.60
  18  11   2  135.89   26.40
 -18 -10  -2    1.80    4.90
 -10  18  -2   21.80   14.90
 -10  18  -2    6.80   10.80
  18  10  -2    1.20   10.40
 -10  18  -2   14.70   10.30
 -18 -10   2    1.20    4.70
  18  10   2    8.60   11.90
 -10  18   2    7.90    9.00
  18   9  -2   10.60    5.80
  -9  18  -2   29.20   14.30
  18   9  -2   10.90   10.80
 -18  -9  -2   21.60    6.60
  -9  18  -2   44.30   13.60
 -18  -9   2   23.70    6.70
  18   9   2    6.10   11.50
  18   9   2   30.30    7.50
 -18  -8  -2    4.40    4.50
  -8  18  -2   -3.30   10.10
  18   8  -2    9.10    5.60
  18   8   2    5.40    5.10
 -18  -8   2    7.10    4.50
 -18  -7  -2   -1.70    4.10
  18   7  -2    8.50    5.70
  -7  18  -2   17.30   11.00
 -18  -7   2   -0.20    4.30
  18   7   2    0.80    5.00
  18   6  -2   24.70    6.50
  -6  18  -2   28.30   15.10
  18   6   2   21.90    7.30
  18   5  -2   19.60    7.50
  -5  18  -2   32.20   13.70
  18   5   2   23.20    6.20
  18   4  -2   42.20    9.00
  -4  18  -2   73.59   16.10
  18   4   2   56.49    9.10
  -3  18  -2  307.77   39.00
  -3  18  -2  242.58   32.80
  18   3  -2  230.58   24.00
 -18  -3   2  200.18   24.30
  18   3   2  249.18   23.90
  -2  18  -2   25.80   12.90
 -18  -2  -2   12.00    5.00
  18   2  -2    9.20    5.50
  -2  18  -2   27.20   13.50
 -18  -2   2   20.20    6.80
  18   2   2   27.30    6.80
  18   1  -2   13.80    5.80
 -18  -1  -2   13.20    4.90
  -1  18  -2   14.30   10.20
  -1  18  -2   20.50   12.80
 -18  -1   2   14.60    5.00
  -1  18   2    4.10   10.50
  18   1   2    6.60    5.30
   0  18  -2   40.80   16.90
   0  18  -2   47.40   14.40
   0  18   2   42.10   14.50
   1  18  -2   25.50   12.30
  18  -1  -2   11.70    5.60
 -18   1  -2   12.80    4.00
   1  18  -2   11.20   13.00
 -18   1   2   15.30    4.80
   1  18   2   17.70   11.50
  18  -1   2   20.70    6.50
  18  -2  -2   26.40    7.10
   2  18  -2   28.30   13.30
   2  18  -2   26.80   13.10
  18  -2   2   22.20    6.80
   2  18   2   22.20   12.00
 -18   2   2   11.20    4.00
   3  18  -2  295.77   33.90
  18  -3  -2  219.28   24.20
   3  18  -2  304.67   39.10
  18  -3   2  207.38   23.90
   3  18   2  284.27   31.60
   4  18  -2   51.99   18.60
   4  18   2   71.09   16.20
   5  18  -2   34.60   14.40
   5  18   2   24.80   11.90
   6  18  -2   30.40   14.10
   6  18   2   25.30   12.40
   7  18  -2   13.10   12.70
   7  18   2   12.50   11.60
   8  18  -2    9.40   12.70
   8  18  -2    3.60    4.50
   8  18   2    2.80   11.20
   8  18   2    0.80    3.90
   9  18  -2   42.20   16.50
   9  18  -2   29.30    7.60
   9  18  -2   38.50    8.80
   9  18  -2   28.40   14.70
   9  18   2   24.70    6.70
   9  18   2   44.70    7.60
   9  18   2   26.40   13.50
   9  18   2   38.20   18.00
  10  18  -2    9.10   13.80
  10  18  -2   20.20   15.10
 -18  10  -2    5.20   14.50
  10  18  -2    7.40    5.40
  10  18  -2   10.10    4.90
 -10 -18  -2   13.80    5.40
  10  18   2    7.40   14.80
 -10 -18   2    9.50    5.50
  10  18   2    1.80    5.50
  10  18   2   12.00   11.80
  10  18   2    9.40    4.80
  11  18  -2   82.69   12.60
  11  18  -2  118.49   23.80
  11  18  -2  154.08   25.80
 -11 -18  -2  105.49   13.00
  11  18  -2   95.59   14.10
  11  18   2  110.29   20.60
  11  18   2  119.19   14.00
  11  18   2   83.89   12.90
 -11 -18   2  102.29   13.10
  11  18   2  108.79   25.30
  12  18  -2    0.40    5.90
  12  18  -2    2.10   12.90
 -12 -18  -2    5.80    5.30
  12  18  -2  -10.70   13.00
  12  18  -2   -0.80    5.60
 -18  12  -2   -8.50   14.40
  12  18   2    0.40    5.90
 -18  12   2  -10.60   11.50
  12  18   2    0.80   14.40
 -12 -18   2    0.80    5.50
  12  18   2   -4.10   11.10
  12  18   2    4.40    5.60
  12  18   2    0.60    7.20
  13  18  -2   44.70   10.30
 -13 -18  -2   57.29    9.20
  13  18  -2   59.09   20.00
  13  18  -2   53.79   20.90
  13  18  -2   35.10   10.30
  13  18  -2   46.10   10.90
 -13 -18   2   39.70    9.60
  13  18   2   41.90   10.40
  13  18   2   44.80   14.90
  13  18   2   62.29   21.60
  13  18   2   47.40   10.30
  13  18   2   49.90   10.10
  13  18   2   62.99   17.40
  14  18  -2    9.30   13.50
  14  18  -2    5.60    5.90
 -18  14  -2   27.40   15.90
  14  18  -2   -4.10   12.60
 -14 -18  -2   12.00    6.00
  14  18  -2    1.00    5.60
 -14 -18   2   13.40    6.10
  14  18   2    5.20    5.90
 -18  14   2   16.90   12.90
  14  18   2    3.80   12.00
  14  18   2    3.40    7.70
  14  18   2    2.30   14.90
  14  18   2    2.90    5.60
 -15 -18  -2   26.70    8.60
 -18  15  -2   90.49   25.50
  15  18  -2    9.70    6.40
  15  18  -2   34.90   10.50
  15  18  -2   23.10   14.50
 -18  15   2   73.69   20.50
  15  18   2   28.60   10.30
  15  18   2   22.40    9.40
  15  18   2   39.90    9.80
 -15 -18   2   13.20    6.50
  15  18   2   11.70   15.50
 -18  16  -2  123.89   32.20
  16  18  -2  151.38   18.10
  16  18  -2  153.88   28.70
 -16 -18  -2  167.78   16.50
  16  18  -2  118.39   17.00
 -18  16   2   93.89   29.70
 -16 -18   2  165.78   16.80
  16  18   2  154.88   29.30
  16  18   2  132.19   17.20
  16  18   2  169.28   18.20
  16  18   2  136.09   22.70
 -17 -18  -2    5.40    5.70
 -18  17  -2  -11.40   14.40
  17  18  -2   -2.60    6.00
  17  18  -2    9.00    6.50
  17  18  -2    4.30   13.90
  17  18   2    3.00   14.50
 -17 -18   2    1.80    5.70
  17  18   2    8.20    7.00
  17  18   2    9.00    8.60
  17  18   2    6.70    6.30
 -18  17   2    7.70   13.00
  18  18  -2   12.30    6.50
  18  18  -2   18.10   14.50
 -18 -18  -2    1.40    5.70
 -18  18  -2   16.20   15.40
  18  18  -2   12.40    7.10
  18  18   2   12.70    8.90
  18  18   2    0.80   14.00
  18  18   2   -0.70    6.30
 -18 -18   2   12.00    5.80
  18  18   2    5.30    6.40
  19  18  -2    3.20   12.80
  19  18  -2    7.60    6.80
 -18  19  -2    2.40   14.80
 -19 -18  -2    2.20    5.20
  19  18  -2    6.10    6.20
  19  18   2    3.90    6.00
  19  18   2   -4.70   13.40
  19  18   2    7.80    6.20
 -19 -18   2    1.20    5.10
  19  17  -2   49.00    8.60
 -19 -17  -2   57.19    9.60
  19  17  -2   44.70   16.70
  19  17  -2   62.19   12.80
  19  17  -2   38.30   11.60
 -17  19  -2   29.30   17.80
 -19 -17   2   42.90    9.00
  19  17   2   44.30   15.40
  19  17   2   51.09   11.90
  19  17   2   72.09   12.00
  19  17   2   43.30   20.50
  19  16  -2   54.39   21.50
  19  16  -2   64.09   14.50
 -19 -16  -2   66.99   10.60
  19  16  -2   70.09   12.20
 -16  19  -2   87.99   26.40
  19  16  -2   69.79   14.00
  19  16   2   73.29   17.20
 -19 -16   2   60.69   10.40
  19  16   2   68.59   13.30
  19  16   2   60.89   12.50
  19  16   2   64.19   22.30
  19  16   2   63.59   11.20
  19  15  -2   67.99   21.60
 -15  19  -2   63.09   26.20
  19  15  -2   42.90   14.50
  19  15  -2   80.39   12.60
 -19 -15  -2   70.39   10.80
 -19 -15   2   69.29   10.70
  19  15   2   96.19   14.30
  19  15   2   64.29   13.50
  19  15   2   83.49   12.60
  19  15   2   59.99   16.90
  19  15   2   57.89   21.90
  19  14  -2   27.30   14.60
  19  14  -2   37.60   11.00
 -19 -14  -2   25.60    6.80
 -14  19  -2   19.70   16.80
  19  14  -2   29.10    8.50
  19  14   2   26.10   10.20
 -19 -14   2   22.10    6.50
  19  14   2   25.10   15.40
  19  14   2   29.90    8.20
  19  14   2   27.20   10.40
 -19 -14   2   36.30    9.60
  19  13  -2   49.50   13.10
 -13  19  -2  113.99   27.20
 -13  19  -2   56.19   19.00
  19  13  -2   50.09   19.30
  19  13  -2   52.69   21.10
 -19 -13  -2   45.40    9.40
  19  13   2   46.00   20.10
 -19 -13   2   62.09   13.80
  19  13   2   57.89   13.40
  19  13   2   68.59   16.20
 -19 -13   2   47.20    9.30
  19  12  -2   10.00    7.60
  19  12  -2   -8.00   12.10
 -12  19  -2   18.20   12.10
 -19 -12  -2    6.00    5.50
  19  12  -2    5.60   12.10
 -19 -12   2   10.70    7.60
  19  12   2    9.80   14.30
  19  12   2   -2.70    6.80
  19  12   2   14.50    9.50
 -12  19   2   15.40   10.20
  19  12   2    9.40    8.90
 -19 -12   2    7.30    5.20
 -19 -11  -2   51.79    9.00
 -11  19  -2   18.00   13.00
  19  11  -2   52.69   18.20
  19  11  -2   54.69   13.30
  19  11   2   52.29   12.70
  19  11   2   58.39   19.70
  19  11   2   83.09   16.00
 -19 -11   2   55.79    8.70
 -11  19   2   23.10   11.90
  19  11   2   47.10   13.90
 -19 -11   2   69.79   12.90
  19  10  -2   40.20   13.30
 -10  19  -2   64.99   17.60
  19  10  -2   49.30   16.80
 -19 -10  -2   38.90    8.20
  19  10   2   29.00   14.40
  19  10   2   67.19   15.40
 -10  19   2   35.40   14.10
  19  10   2   38.70   12.90
 -19 -10   2   37.90    8.00
 -19 -10   2   38.00   12.10
  19   9  -2   23.80   12.30
 -19  -9  -2   12.70    5.10
  -9  19  -2    9.40   10.70
  19   9  -2    5.20    5.90
  -9  19  -2   23.60   12.70
  -9  19   2    0.40    8.70
 -19  -9   2   14.70    5.00
  19   9   2   12.00    5.80
  19   9   2   17.10   12.10
  -8  19  -2  150.08   24.60
  19   8  -2  107.09   22.10
  19   8  -2  115.29   14.10
  -8  19  -2  115.89   23.40
  -8  19   2  112.99   21.50
  19   8   2  111.59   13.90
  -7  19  -2   27.30   14.40
  19   7  -2   52.69    9.20
  -7  19  -2   35.30   17.00
  19   7   2   50.19    8.50
  -7  19   2   18.40   11.90
  19   6  -2    0.20    5.60
  -6  19  -2    2.00   10.90
  19   6   2    4.60    5.30
  -5  19  -2   16.40   11.50
  19   5  -2   34.60    8.60
  19   5   2   35.10    8.10
  -4  19  -2   90.29   17.30
  19   4  -2   45.20    9.40
  19   4   2   40.90    9.10
  -3  19  -2    4.60   10.40
  19   3  -2    5.70    5.70
 -19  -3  -2   14.20    5.50
 -19  -3   2    6.00    5.10
  19   3   2    6.90    5.80
  19   2  -2   55.99    9.50
  -2  19  -2   15.40   14.40
 -19  -2  -2   64.89    8.80
  -2  19  -2   27.20   15.00
 -19  -2   2   59.09    8.70
  19   2   2   58.29    9.10
 -19  -1  -2   30.40    7.40
  19   1  -2   30.10    8.10
  -1  19  -2   52.59   17.70
 -19  -1   2    5.90    5.00
  -1  19   2   58.59   15.90
 -19   0  -2  154.68   14.70
   0  19  -2   91.69   23.40
  19   0  -2  139.49   15.60
   0  19   2   82.49   21.30
  19   0   2  130.39   15.10
 -19   0   2  145.99   15.00
 -19   0   2  141.99   16.00
   1  19  -2   72.89   18.40
 -19   1  -2   22.60    6.60
   1  19  -2   74.19   16.00
   1  19   2   59.69   15.80
  19  -1   2   41.00    7.90
 -19   2  -2   51.29    9.20
  19  -2  -2   58.39    9.00
   2  19  -2   27.60   14.00
   2  19  -2   55.39   18.60
   2  19   2   47.20   16.30
  19  -2   2   46.40    8.40
 -19   2   2   53.49    9.10
  19  -3  -2   12.20    5.80
   3  19  -2    5.50    9.80
   3  19  -2    5.40   12.30
 -19   3  -2    6.90    4.70
 -19   3   2    7.90    4.70
   3  19   2    2.60   11.60
  19  -3   2    5.80    5.20
   4  19  -2   60.79   19.30
 -19   4  -2   40.00    8.10
 -19   4   2   49.50    8.20
   4  19   2   83.39   17.10
 -19   5  -2   38.30    6.40
   5  19  -2   18.50   14.40
   5  19   2   20.70   13.20
 -19   5   2   42.00    6.80
   6  19  -2   -2.40   16.10
 -19   6  -2    0.50    5.10
   6  19  -2   13.60   14.20
 -19   6   2    2.00    5.10
   6  19   2   -4.50   11.00
   7  19  -2   25.90   16.20
   7  19  -2   28.60   15.40
 -19   7  -2   41.10    8.20
 -19   7   2   35.40    9.00
   7  19   2   44.30   20.00
   7  19   2   49.10   16.80
 -19   8  -2  115.39   26.40
   8  19  -2  129.89   25.90
   8  19  -2  155.78   28.30
   8  19   2  129.19   23.30
   8  19   2  166.18   28.30
   9  19  -2   29.90   14.80
 -19   9  -2   10.00   14.30
   9  19  -2    0.60   14.00
   9  19   2    6.40   15.50
   9  19   2    6.00   12.10
  10  19  -2   48.80   18.40
  10  19  -2   72.49   21.20
  10  19  -2   56.59   10.20
 -19  10  -2   61.29   24.70
 -10 -19  -2   63.39    9.80
  10  19   2   75.79   18.80
 -19  10   2   63.59   21.90
  10  19   2   55.59    9.00
 -10 -19   2   53.89   10.20
  10  19   2   63.59   19.70
 -19  11  -2   63.09   23.50
  11  19  -2    7.90   14.80
 -11 -19  -2   38.30    8.60
  11  19  -2   50.39   20.10
  11  19  -2   32.20    9.60
  11  19   2   31.80    8.60
 -11 -19   2   34.10    8.90
 -19  11   2   88.19   21.00
  11  19   2   19.40   14.10
  11  19   2   48.20   21.00
  12  19  -2    9.30    6.00
 -12 -19  -2    9.60    5.70
  12  19  -2   -4.00   12.90
  12  19  -2   10.30    5.70
 -19  12  -2    1.40   15.10
  12  19  -2    2.10   14.10
  12  19   2   12.90   13.20
  12  19   2    2.60    6.10
 -12 -19   2   13.20    6.30
 -19  12   2    0.50   12.00
  12  19   2   24.70   15.50
  12  19   2    8.10    7.90
  12  19   2   12.10    5.30
 -19  13  -2   60.49   26.70
 -13 -19  -2   71.79   10.90
  13  19  -2   71.99   12.30
  13  19  -2   92.19   24.50
  13  19  -2   85.89   21.50
 -13 -19   2   65.49   11.10
  13  19   2   72.39   11.00
  13  19   2   61.99   19.00
 -19  13   2   55.59   22.00
  13  19   2   61.79   15.70
  13  19   2   66.29   23.50
 -14 -19  -2   12.60    6.10
 -19  14  -2   40.90   17.70
  14  19  -2    5.30   14.90
  14  19  -2    4.70    5.70
  14  19   2    7.60   15.10
 -14 -19   2    3.50    5.80
  14  19   2    3.60    7.90
  14  19   2    7.20    5.60
 -19  14   2   29.50   14.10
  15  19  -2   45.80   22.20
  15  19  -2   29.20   10.50
 -15 -19  -2   40.10    8.90
  15  19  -2   29.30   11.20
 -19  15  -2   68.99   25.30
  15  19   2   42.70   16.90
  15  19   2   28.10   10.50
 -19  15   2   85.89   20.90
  15  19   2   43.60   10.30
  15  19   2   38.80   10.10
 -15 -19   2   36.80    9.30
  16  19  -2   76.19   12.50
  16  19  -2   38.30   11.10
 -19  16  -2   83.89   25.80
  16  19  -2   45.90   20.70
 -16 -19  -2   56.79   10.10
 -19  16   2   69.09   22.60
  16  19   2   54.69   21.20
  16  19   2   58.59   11.50
  16  19   2   49.60   11.10
 -16 -19   2   58.59   10.20
  16  19   2   60.99   15.30
 -17 -19  -2   36.50    9.10
  17  19  -2   26.10   15.10
 -19  17  -2   61.79   18.40
  17  19  -2   30.50   10.80
  17  19  -2   29.90   11.50
  17  19   2   42.60   11.00
  17  19   2   27.20   15.50
 -17 -19   2   30.30    9.00
  17  19   2   43.60   10.70
 -19  17   2   67.89   20.40
  17  19   2   51.49   14.70
 -19  18  -2   -8.00   14.20
 -18 -19  -2    3.40    5.50
  18  19  -2    1.90    6.40
  18  19  -2    1.90    6.20
  18  19  -2    5.60   12.90
 -18 -19   2    6.10    5.50
  18  19   2   -3.40   13.40
  18  19   2   -2.20    7.70
  18  19   2    2.20    6.30
  18  19   2    9.10    6.10
  19  19  -2   -3.70    6.20
  19  19  -2    1.60    6.10
  19  19  -2    6.70   12.90
 -19  19  -2   11.50   14.60
 -19 -19  -2    0.70    5.10
 -19 -19   2    2.80    5.00
  19  19   2    2.80   13.40
  19  19   2   -0.80    6.30
  19  19   2    9.70    6.70
  20  19  -2   12.20    6.50
  20  19  -2   23.60    7.10
  20  19  -2    6.10   12.30
 -20 -19  -2   16.90    5.50
 -20 -19   2   13.90    5.20
  20  19   2   12.40   13.60
  20  19   2    8.60    6.80
  20  19   2   27.70   10.40
 -20 -18  -2   21.80    5.90
  20  18  -2   15.60    7.30
  20  18  -2   32.50   11.70
  20  18  -2    9.60   12.70
 -20 -18   2   14.90    5.60
  20  18   2   18.70    7.10
  20  18   2   19.80   14.70
  20  18   2   42.10   10.80
  20  17  -2   17.70   13.80
 -20 -17  -2    4.20    5.30
  20  17  -2   14.00    7.20
  20  17  -2   11.20    6.70
  20  17   2   13.20    6.90
  20  17   2    5.90   13.90
  20  17   2   15.90    7.60
 -20 -17   2    4.50    5.30
  20  16  -2   67.39   13.60
 -20 -16  -2   80.69   11.10
  20  16  -2   80.29   21.60
  20  16  -2   72.39   12.80
  20  16  -2   87.59   14.90
 -20 -16   2   70.09   10.70
  20  16   2  108.19   23.30
  20  16   2   78.49   13.70
  20  16   2   81.29   13.80
  20  16   2   73.39   11.70
  20  15  -2    8.80    7.10
 -20 -15  -2    6.50    5.50
  20  15  -2    0.90    7.90
  20  15  -2   -1.80   13.00
  20  15   2    5.30   14.20
  20  15   2    9.20    7.00
  20  15   2   -2.00    6.40
  20  15   2    9.10    7.90
 -20 -15   2    3.00    5.10
 -20 -15   2   -2.50    7.70
  20  14  -2  247.38   37.90
 -20 -14  -2  238.48   24.60
  20  14  -2  269.97   27.30
  20  14  -2  241.68   26.60
 -20 -14   2  238.98   26.10
  20  14   2  237.08   26.00
  20  14   2  264.17   26.40
 -20 -14   2  234.38   24.50
  20  14   2  246.58   39.20
  20  13  -2   72.69   14.30
 -13  20  -2   14.40   13.80
 -20 -13  -2   68.29    9.60
  20  13  -2   47.40   19.20
 -20 -13   2   52.99   13.50
  20  13   2   48.50   20.70
  20  13   2   60.59   13.70
  20  13   2   71.39   16.20
 -20 -13   2   59.69    9.20
 -20 -12  -2  129.49   14.50
  20  12  -2  128.59   25.20
 -12  20  -2   91.89   24.50
  20  12  -2  127.69   17.70
  20  12   2  137.59   26.50
 -12  20   2  112.39   22.50
  20  12   2  118.89   17.10
  20  12   2  129.69   21.30
 -20 -12   2  131.09   17.50
 -20 -12   2  134.59   14.30
  20  11  -2   43.10   15.20
 -20 -11  -2   36.20    8.10
 -11  20  -2   18.10   12.50
  20  11  -2   38.40   13.20
  20  11   2   26.70   14.80
 -20 -11   2   38.30   12.60
 -20 -11   2   41.60    7.90
 -11  20   2    7.20   10.40
  20  11   2   34.70   14.90
  20  11   2   63.79   13.80
 -10  20  -2   73.79   18.10
 -20 -10  -2   42.30    9.30
  20  10  -2   54.99   14.10
  20  10  -2   35.30   18.50
  20  10   2   49.80   13.20
  20  10   2   38.60   15.70
 -20 -10   2   55.19   12.80
  20  10   2   54.09   15.60
 -10  20   2   55.29   15.10
  20   9  -2   13.10    6.40
  20   9  -2   25.60    8.60
  20   9  -2   15.90   12.40
  -9  20  -2    8.00   12.20
  20   9   2   22.40    6.70
  20   9   2   18.70    8.00
  -9  20   2    5.90    9.30
 -20  -9   2   35.80   11.50
  20   9   2   13.00   12.30
  20   8  -2   31.60   16.00
  20   8  -2   42.40   13.50
  -8  20  -2   40.30   17.50
  20   8  -2   40.00    9.50
  -8  20  -2   41.30   16.90
  20   8   2   59.69   12.80
 -20  -8   2   48.60   11.60
  -8  20   2   47.00   15.40
  20   8   2   44.80    8.80
  -7  20  -2    1.70   12.60
  20   7  -2   19.80    6.70
  -7  20  -2    0.30   11.10
  -7  20   2    9.40   10.40
 -20  -7   2   22.60    7.10
  20   7   2   22.40    7.90
  -6  20  -2   57.79   20.20
  20   6  -2   62.29   10.40
  -6  20  -2   65.89   19.00
  -6  20   2   48.50   17.90
  20   6   2   48.20    9.90
  -5  20  -2   65.59   21.00
  20   5  -2   83.79   11.70
  20   5   2   87.79   11.40
 -20  -4  -2  237.88   25.40
  20   4  -2  248.38   24.90
 -20  -4   2  241.18   25.20
  20   4   2  258.37   24.90
  -3  20  -2   21.60   15.40
 -20  -3  -2   -1.10    5.30
  -3  20  -2   12.70   11.70
  20   3  -2   -0.80    5.90
 -20  -3   2   22.80    7.60
  20   3   2    1.50    5.40
  20   2  -2    4.50    5.80
  -2  20  -2   29.00   16.40
 -20  -2  -2    1.70    5.50
  -2  20  -2   14.30   11.60
  -2  20  -2   20.50   14.70
 -20  -2   2   10.50    5.20
 -20  -2   2    7.10    5.90
  20   2   2   13.80    6.00
  -1  20  -2    4.20   14.70
  -1  20  -2   11.50   13.20
  20   1  -2   -4.30    5.70
 -20  -1  -2    0.80    4.20
  -1  20  -2   -0.40   10.70
  20   1   2   10.30    5.90
 -20  -1   2    1.60    5.20
 -20  -1   2    0.30    4.90
 -20   0  -2   25.10    7.10
   0  20  -2   44.50   16.20
   0  20  -2   28.00   16.00
 -20   0  -2   22.50    6.40
  20   0  -2   28.50    8.50
   0  20  -2   37.60   16.00
  20   0   2   34.10    8.20
 -20   0   2   22.00    6.70
 -20   0   2   25.20    8.60
   0  20   2   19.70   13.10
   1  20  -2    6.40   13.60
   1  20  -2    6.10   10.30
  20  -1  -2    1.40    5.80
   1  20  -2    2.00   13.00
 -20   1  -2   -0.30    3.60
 -20   1  -2    5.50    5.50
  20  -1   2   -1.30    5.20
 -20   1   2    2.50    5.10
   1  20   2  -15.10   11.50
   2  20  -2    8.40   10.80
  20  -2  -2   14.40    6.40
   2  20  -2   20.30   16.30
   2  20  -2   16.50   14.90
 -20   2  -2   20.60    7.50
 -20   2   2    4.60    4.90
   2  20   2    5.30   11.80
  20  -2   2   15.10    5.90
 -20   3  -2   -0.70    4.60
   3  20  -2   19.00   17.20
   3  20  -2   17.80   11.00
 -20   3  -2    0.40    5.00
  20  -3  -2    2.40    5.80
   3  20  -2   16.00   15.10
  20  -3   2    2.10    5.30
   3  20   2   13.60   12.90
 -20   3   2   -1.90    3.90
   3  20   2   12.90   15.70
 -20   3   2    7.30    6.10
   4  20  -2  157.28   36.10
 -20   4  -2  220.28   26.80
  20  -4  -2  269.67   23.60
 -20   4  -2  240.18   22.90
   4  20  -2  167.98   32.50
   4  20   2  170.68   36.80
   4  20   2  173.28   30.40
  20  -4   2  239.18   23.00
 -20   4   2  221.38   26.80
 -20   4   2  259.07   23.20
 -20   5  -2   68.89   21.50
   5  20  -2   71.49   20.30
   5  20  -2   61.69   24.10
 -20   5  -2   74.69   11.70
   5  20   2   61.49   23.10
   5  20   2   58.19   18.10
 -20   5   2   67.89   11.60
   6  20  -2   74.89   21.60
 -20   6  -2   47.40   10.10
   6  20  -2   77.49   23.10
 -20   6  -2   35.30   19.40
   6  20   2   52.29   18.20
 -20   6   2   52.89   10.30
   6  20   2   52.99   22.00
   7  20  -2    8.40   14.20
   7  20  -2   18.60   17.10
 -20   7  -2   17.10    5.00
 -20   7  -2   16.70   13.50
   7  20   2    1.20   15.00
   7  20   2   -8.50   11.50
 -20   7   2   13.80    5.50
   8  20  -2   56.99   22.40
   8  20  -2   74.69   21.50
 -20   8  -2   47.20   21.70
   8  20   2   46.20   22.20
   8  20   2   46.60   18.10
   9  20  -2   11.40   14.80
 -20   9  -2   19.80   15.40
   9  20  -2   11.50   14.00
   9  20   2  -13.90   14.60
   9  20   2   21.30   13.40
 -20  10  -2   67.59   25.80
 -10 -20  -2   62.39   10.50
  10  20  -2   62.09   21.70
  10  20  -2   77.89   23.20
  10  20   2   63.39   22.80
  10  20   2   76.69   19.50
 -10 -20   2   73.99   10.80
 -20  10   2   57.79   24.10
 -20  11  -2   43.70   23.80
 -11 -20  -2   35.10    8.40
  11  20  -2    9.20   14.30
  11  20  -2   10.60   14.90
  11  20   2   18.30   15.50
 -20  11   2   46.30   19.50
 -11 -20   2   21.80    6.90
  11  20   2    9.30   13.80
 -12 -20  -2  120.59   15.00
 -20  12  -2  147.29   32.30
  12  20  -2  140.99   28.10
 -20  12   2  167.38   28.70
  12  20   2  121.59   28.80
 -12 -20   2  114.19   15.40
  12  20   2  141.19   25.00
  13  20  -2   33.30    9.20
 -13 -20  -2   40.10    9.50
  13  20  -2   29.20   16.80
 -20  13  -2   91.49   27.20
 -20  13   2   64.89   21.30
 -13 -20   2   25.40    9.50
  13  20   2   50.99   21.80
  13  20   2   41.80    8.40
  13  20   2   18.80    9.40
 -14 -20  -2  333.17   31.70
  14  20  -2  305.17   32.70
  14  20  -2  349.47   47.90
 -20  14  -2  316.87   52.59
  14  20   2  353.26   48.60
 -20  14   2  294.87   50.19
 -14 -20   2  334.77   31.80
  14  20   2  301.17   41.00
  14  20   2  323.47   32.40
  15  20  -2    3.70    5.70
 -15 -20  -2   10.00    5.90
 -20  15  -2   -9.40   14.10
  15  20  -2   16.10   14.90
  15  20   2    8.10    8.30
  15  20   2    7.90    5.40
 -15 -20   2   10.20    6.20
  15  20   2   17.20   14.40
 -20  15   2    0.80   12.40
 -20  16  -2   77.29   27.00
 -16 -20  -2  101.59   12.40
  16  20  -2   89.09   13.50
  16  20  -2   93.99   22.90
  16  20   2  100.89   24.40
 -20  16   2  110.89   24.30
  16  20   2   98.99   12.80
 -16 -20   2   87.69   12.80
  16  20   2   78.89   17.80
  17  20  -2   18.70    6.40
 -20  17  -2    6.80   14.10
  17  20  -2    3.30   12.60
 -17 -20  -2    7.10    5.80
 -17 -20   2   16.90    6.10
  17  20   2   12.60    5.90
  17  20   2   15.60   14.30
  17  20   2   26.20    9.40
 -20  18  -2   45.50   21.10
  18  20  -2    4.60   12.80
 -18 -20  -2    9.80    5.60
  18  20  -2   11.30    6.50
  18  20  -2    9.20    5.90
 -18 -20   2    7.70    5.50
  18  20   2    9.70    6.20
  18  20   2   13.80    6.00
  18  20   2   12.30   13.50
 -19 -20  -2    3.20    4.90
  19  20  -2   -2.60   12.10
  19  20  -2   11.30    6.10
  19  20  -2    6.00    5.30
 -19 -20   2    7.80    5.10
  19  20   2   -1.90    5.30
  19  20   2   -4.90   12.40
  19  20   2   -5.70    5.20
  20  20  -2   15.30    6.30
  20  20  -2    1.10   12.00
  20  20  -2    6.90    4.80
  20  20   2   14.20   13.00
  20  20   2   16.70    5.90
  21  20  -2   17.50   12.30
  21  20  -2   24.40    9.00
  21  20   2   36.40   16.30
  21  20   2   26.40    8.80
  21  19  -2    8.50    6.40
  21  19  -2   11.50   12.20
  21  19  -2   13.00    6.60
  21  19   2   -1.00    5.70
  21  19   2   13.70   12.80
  21  19   2   12.80    5.90
  21  18  -2   10.40   12.30
  21  18  -2    4.80    6.80
  21  18  -2   12.40    7.20
  21  18   2   13.80    6.90
  21  18   2   17.60   13.50
  21  18   2   16.20    6.80
  21  17  -2    9.70   12.20
  21  17  -2    9.70    6.60
  21  17  -2   10.10    7.30
 -21 -17  -2    8.10    5.20
  21  17   2   18.40    6.90
  21  17   2    7.30    6.60
 -21 -17   2   21.40    6.70
  21  17   2  -11.30   12.50
 -21 -16  -2    5.30    5.10
  21  16  -2    1.80    6.60
 -21 -16  -2    6.10    7.00
  21  16  -2    9.90    6.20
  21  16  -2   14.70    7.90
  21  16  -2    6.60   12.90
 -21 -16   2   28.60    7.00
 -21 -16   2    1.30    7.50
  21  16   2   -2.30   13.80
  21  16   2   14.10    7.20
  21  16   2   -2.20    6.50
  21  16   2    9.40    6.00
  21  15  -2   29.70   10.80
  21  15  -2   15.40    8.20
 -21 -15  -2    3.20    5.60
  21  15  -2   21.20   14.00
 -21 -15  -2   43.00   11.70
 -21 -15   2   22.80    7.30
  21  15   2   25.50    9.80
  21  15   2   39.00   12.30
  21  15   2   24.70    7.60
 -21 -15   2   30.00    8.50
  21  15   2   14.80   15.10
  21  14  -2   10.60    7.40
 -21 -14  -2   22.90    7.90
  21  14  -2   12.00    8.50
  21  14  -2   23.30   14.20
  21  14   2   19.50   14.90
  21  14   2   40.70   10.90
 -21 -14   2   34.40    7.50
 -21 -14   2   30.20    8.60
  21  14   2   16.50    7.40
 -21 -13  -2   11.10    5.90
  21  13  -2   24.90   14.50
  21  13  -2   32.60    9.30
  21  13   2   19.50   15.40
  21  13   2   24.30    8.30
 -21 -13   2   22.10    8.30
  21  12  -2   13.10    8.10
  21  12  -2   13.80   13.80
 -12  21  -2   28.40   13.40
  21  12   2   19.60   14.50
  21  12   2   38.60   12.80
 -21 -12   2   16.60    7.90
  21  11  -2   97.79   16.30
  21  11  -2   95.29   22.60
 -21 -11   2   99.59   15.50
  21  11   2   76.49   23.10
  21  11   2  109.99   15.80
  21  10  -2   37.90   13.20
 -10  21  -2   16.10   12.40
  21  10  -2   28.20   13.90
 -21 -10   2   29.40    8.50
  21  10   2   44.40   19.60
 -10  21   2   19.50   10.80
  21  10   2   48.90   14.20
  21   9  -2   98.99   16.10
  21   9  -2  105.19   21.50
  21   9  -2   76.39   12.30
  21   9   2   92.49   12.30
  21   9   2   94.79   15.30
  21   9   2   74.89   21.90
 -21  -9   2  101.79   14.90
  21   8  -2   11.30    6.70
  21   8  -2   10.30    8.30
  -8  21  -2   11.40   13.10
  21   8  -2   20.30   12.00
  21   8   2    9.30   12.90
 -21  -8   2   38.80   11.50
  21   8   2   19.40    6.80
  -8  21   2   14.90   10.20
  21   8   2   16.90    8.10
  21   7  -2   61.59   14.90
  21   7  -2   61.69   11.10
  21   7   2   63.49   10.20
  21   7   2   59.89   13.90
 -21  -7   2   67.19   12.80
  -6  21  -2  107.89   23.80
  -6  21  -2   75.19   19.80
  21   6  -2   73.99   12.20
  21   6   2   90.49   15.40
 -21  -6   2   67.99   14.00
  -6  21   2   73.69   19.20
  21   6   2   82.69   11.60
  -5  21  -2   71.99   17.70
 -21  -5  -2   27.70    9.60
  -5  21  -2   80.59   22.60
  21   5  -2   40.80    9.60
 -21  -5   2   29.50    9.50
 -21  -5   2   47.70   11.60
  21   5   2   36.10    9.50
  -5  21   2   85.69   18.50
 -21  -4  -2    5.90    6.20
  21   4  -2   12.90    6.40
  -4  21  -2   17.10   12.50
  -4  21  -2   18.40   14.30
  21   4   2   17.10    6.40
 -21  -4   2    6.60    5.70
 -21  -4   2   20.70    7.00
  -4  21   2   -5.50   11.20
  -3  21  -2   51.79   17.80
  -3  21  -2   56.29   21.20
 -21  -3  -2   12.40    6.00
  21   3  -2   27.70    8.70
 -21  -3  -2    1.00   13.50
 -21  -3   2    3.40    5.70
 -21  -3   2   33.10    9.90
  21   3   2   32.30    8.60
 -21  -3   2    9.90    5.80
  -3  21   2   40.40   17.60
 -21  -2  -2    7.70    6.60
  21   2  -2    4.70    6.10
  -2  21  -2   31.70   17.90
 -21  -2  -2  -10.20   12.80
  -2  21  -2   41.40   17.60
 -21  -2  -2    4.70    4.80
 -21  -2   2   -0.40    5.50
  -2  21   2   24.20   13.30
  21   2   2    5.60    5.80
 -21  -2   2    7.40    5.70
  21   1  -2   12.40    6.60
  -1  21  -2   41.70   17.40
 -21  -1  -2   12.70   14.70
  -1  21  -2   43.20   17.50
 -21  -1  -2   15.30    6.60
 -21  -1  -2   18.70    6.50
  -1  21  -2   21.20   12.70
 -21  -1   2   13.70    5.80
  -1  21   2   37.20   18.60
 -21  -1   2   12.60    5.30
  21   1   2   22.60    8.20
 -21   0  -2    4.40   13.00
 -21   0  -2    4.70    5.60
  21   0  -2    7.20    6.40
   0  21  -2    5.20   14.60
 -21   0  -2    5.70    4.20
   0  21  -2   33.00   15.80
   0  21  -2   34.60   15.40
 -21   0   2    4.50    5.50
 -21   0   2    6.30    4.30
  21   0   2    3.70    5.80
   0  21   2    8.10   13.40
 -21   1  -2   -4.80   13.50
 -21   1  -2   28.30    9.60
   1  21  -2   37.60   13.50
   1  21  -2   36.20   16.20
  21  -1  -2   13.70    6.70
   1  21  -2   16.40   14.80
 -21   1  -2    9.10    5.50
  21  -1   2   12.70    6.00
   1  21   2   63.29   19.50
   1  21   2   26.10   14.40
 -21   1   2   11.20    5.50
 -21   1   2    8.80    6.60
  21  -2  -2    3.20    6.20
   2  21  -2   17.00   11.70
 -21   2  -2    8.00    5.90
 -21   2  -2   -7.20   11.90
   2  21  -2   16.80   16.40
 -21   2  -2    7.10    5.10
   2  21  -2   45.70   16.50
 -21   2   2    8.20    6.40
 -21   2   2    8.90    4.50
   2  21   2   30.50   14.60
   2  21   2   38.10   13.90
  21  -2   2   13.80    6.10
 -21   3  -2   34.90    9.60
   3  21  -2   61.29   22.70
 -21   3  -2   13.10   13.00
  21  -3  -2   25.20    9.30
   3  21  -2   68.89   21.90
   3  21   2   45.50   15.20
 -21   3   2   25.40   10.10
   3  21   2   60.89   21.60
  21  -3   2   29.60    8.20
 -21   3   2   20.20    7.70
   4  21  -2    3.10   16.30
 -21   4  -2   12.60    4.70
 -21   4  -2    5.60    5.90
   4  21  -2    9.70   15.50
 -21   4  -2    3.30   12.60
  21  -4  -2    4.90    6.30
   4  21   2    5.10   15.60
 -21   4   2    5.20    5.30
   4  21   2   15.00   13.60
  21  -4   2    4.70    5.90
 -21   4   2    8.50    4.20
   5  21  -2   77.69   21.60
   5  21  -2  131.99   24.10
 -21   5  -2   15.20   14.80
 -21   5  -2   49.60   10.80
 -21   5   2   51.99   10.70
   5  21   2   73.59   20.00
   5  21   2   90.49   24.20
 -21   6  -2   66.29   22.20
   6  21  -2   78.99   25.90
 -21   6  -2   79.19   12.00
   6  21  -2  104.79   23.40
 -21   6   2   74.19   12.80
   6  21   2   90.09   25.70
   6  21   2   93.79   20.60
   7  21  -2   20.40   17.90
 -21   7  -2   87.89   20.90
   7  21  -2   24.30   16.10
   7  21   2   18.90   13.90
   7  21   2   19.80   17.10
   8  21  -2    6.30   14.80
 -21   8  -2   15.00   15.50
   8  21  -2   26.10   17.60
   8  21   2    5.40   13.10
   8  21   2   17.40   17.30
   9  21  -2   18.40   16.30
   9  21  -2   39.30   17.70
   9  21   2   53.59   18.50
   9  21   2   25.30   17.10
  10  21  -2   24.20   17.50
  10  21  -2   28.90   17.40
 -21  10  -2   47.50   24.00
  10  21   2    9.30   12.90
  10  21   2   42.70   21.40
 -10 -21   2    8.70    6.60
  11  21  -2   19.80   16.30
 -11 -21  -2   28.60    8.40
  11  21   2   21.40   17.00
 -11 -21   2   45.80    9.40
 -21  12  -2    5.60   16.10
  12  21  -2   27.90   17.00
 -12 -21  -2   28.80    9.00
 -12 -21   2   39.60    9.30
 -21  12   2   12.10   13.00
  12  21   2   30.20   17.60
  13  21  -2    7.80   14.50
 -21  13  -2   30.70   17.40
 -13 -21  -2    3.40    5.90
 -21  13   2   27.10   13.40
 -13 -21   2    9.30    6.30
  13  21   2   12.00   15.00
 -21  14  -2   17.90   16.70
  14  21  -2   38.30   16.70
 -14 -21  -2   47.40    8.90
 -21  14   2   11.30   13.20
  14  21   2   43.90   16.90
  14  21   2   36.50   13.80
 -14 -21   2   48.30    9.40
 -15 -21  -2    5.60    5.70
 -21  15  -2   21.50   15.50
  15  21  -2   -3.20   13.10
 -21  15   2   16.30   12.80
  15  21   2    3.10    8.10
  15  21   2    1.70   14.00
 -15 -21   2    4.30    6.00
 -16 -21  -2    0.60    5.60
  16  21  -2    9.60   13.90
 -21  16  -2    0.20   13.70
 -21  16   2    4.70   12.30
 -16 -21   2   10.70    5.90
  16  21   2    5.40   13.70
  16  21   2   20.50    8.90
 -17 -21  -2    8.70    5.70
 -21  17  -2   17.50   14.50
  17  21  -2   -9.70   12.10
  17  21   2   16.50   13.80
 -17 -21   2    9.40    5.60
 -18 -21  -2    1.20    4.90
 -21  18  -2   12.50   14.10
  18  21  -2    3.20   12.60
  18  21   2   14.60   13.90
 -18 -21   2    0.30    4.80
  19  21  -2    3.10   11.80
  19  21   2   15.30   13.20
  20  21  -2    5.60   11.30
  20  21   2   -0.10   11.40
  21  21  -2   12.30   11.30
  21  21   2    4.40   11.20
  22  21  -2    3.80    9.70
  22  21   2    7.40   10.10
  22  20  -2   19.70   11.40
  22  20   2   29.20   14.40
  22  19  -2   -7.90   10.40
  22  19  -2    8.30    6.10
  22  19  -2   27.80    9.10
  22  19   2    4.00   11.20
  22  19   2   -2.80    5.40
  22  19   2   -6.90    5.20
  22  18  -2    7.90    6.60
  22  18  -2   -2.40   11.20
  22  18  -2    9.10    6.30
  22  18   2    5.60   12.10
  22  18   2    6.40    6.70
  22  18   2    5.70    6.50
  22  17  -2   10.80   12.30
  22  17  -2    1.10    6.80
 -22 -17  -2    9.10    6.30
  22  17  -2   -1.30    7.00
  22  17   2   -6.80   12.30
 -22 -17   2   -3.40    6.80
  22  17   2   -2.00    6.70
  22  17   2   16.30    7.20
  22  16  -2    9.60    7.60
  22  16  -2   21.50    7.90
  22  16  -2   14.00   12.80
  22  16  -2    9.80    6.90
 -22 -16  -2    9.30    6.60
  22  16   2   10.30    7.70
 -22 -16   2    7.50    7.40
  22  16   2   15.20    6.70
  22  16   2    9.00   13.40
  22  16   2    7.90    5.50
  22  15  -2    6.50   12.30
  22  15  -2    6.30    7.20
 -22 -15  -2    4.30    6.60
  22  15  -2   32.30    9.70
  22  15   2    4.60    6.30
  22  15   2    9.20    6.90
  22  15   2    4.80    6.70
 -22 -15   2    2.00    6.90
  22  15   2    3.50   13.80
  22  14  -2  120.79   18.20
 -22 -14  -2  139.39   17.70
  22  14  -2  142.29   17.30
  22  14  -2  119.79   25.60
 -22 -14   2  120.09   17.30
  22  14   2  146.79   17.40
  22  14   2  132.19   17.50
  22  14   2  153.68   26.70
  22  13  -2   45.50   13.90
  22  13  -2   42.50   18.60
 -22 -13  -2   44.90   12.90
  22  13   2   59.19   20.90
 -22 -13   2   18.30    8.40
  22  13   2   53.09   12.30
  22  12  -2  117.79   24.60
  22  12  -2  124.99   18.60
 -22 -12   2  115.69   16.50
  22  12   2  104.69   16.80
  22  12   2  125.39   25.40
  22  11  -2    9.20   13.40
  22  11  -2    7.00    8.20
 -11  22  -2   13.80   12.40
  22  11   2   13.70    7.70
  22  11   2   20.40   14.60
 -22 -11   2    1.10    7.50
 -11  22   2   11.90   10.30
  22  10  -2   14.60   12.90
 -10  22  -2   16.50   11.90
  22  10  -2    4.20    7.90
  22  10   2   12.60    7.80
 -10  22   2   21.70   10.30
 -22 -10   2    4.90    7.30
  22  10   2   11.00   12.90
  -9  22  -2   37.90   17.20
  22   9  -2   20.00   12.80
  22   9  -2   15.00    8.60
  -9  22   2   29.20   10.80
  22   9   2    9.90   13.80
  22   9   2    8.50    7.70
 -22  -9   2   13.40    7.50
  22   8  -2   23.70    7.50
  -8  22  -2   27.10   14.30
  22   8  -2   36.70   14.20
  22   8  -2   42.20   13.70
  -8  22   2   23.70   11.00
 -22  -8   2   25.50    8.10
  22   8   2   28.90   14.40
  22   8   2   28.90    9.10
  22   8   2   57.79   13.40
  22   7  -2   16.30    7.10
  -7  22  -2   20.90   13.80
  22   7  -2    3.30   12.00
  22   7  -2   20.30    8.70
 -22  -7   2   18.50    7.60
  -7  22   2   29.70   11.90
  22   7   2   49.60   12.80
  22   7   2   27.80    8.90
  -6  22  -2   41.70   21.10
 -22  -6  -2   50.09   10.90
  22   6  -2   50.49   10.80
  22   6   2   62.49   10.60
 -22  -6   2   66.79   12.30
 -22  -6   2   56.89    9.80
  -5  22  -2   19.50   15.20
 -22  -5  -2   20.10    6.80
  22   5  -2   17.00    7.50
  22   5   2   14.60    6.90
 -22  -5   2   13.40    7.20
  -5  22   2   26.00   12.30
 -22  -5   2   13.80    6.00
 -22  -4  -2   16.00   14.10
  22   4  -2   24.70    8.90
  -4  22  -2    2.90   14.30
 -22  -4  -2    8.50    5.50
  22   4   2   20.20    7.00
 -22  -4   2   11.50    5.90
 -22  -4   2   12.60    6.10
  -4  22   2   18.10   12.90
 -22  -4   2   23.70    7.40
  -3  22  -2   46.10   17.20
 -22  -3  -2    5.60   14.30
 -22  -3  -2   20.30    7.30
  22   3  -2   10.60    6.70
 -22  -3  -2    8.50    6.70
  -3  22  -2   31.60   17.20
 -22  -3   2    0.60    5.70
 -22  -3   2   29.50   10.60
  22   3   2    3.80    6.10
 -22  -3   2    9.90    5.90
  -3  22   2   43.10   17.40
  -2  22  -2   57.59   22.60
 -22  -2  -2   51.29   11.10
 -22  -2  -2   62.69    9.10
  22   2  -2   56.69   10.50
  -2  22  -2   48.90   19.00
 -22  -2  -2   47.50   21.30
 -22  -2   2   59.09   11.30
  -2  22   2   59.49   20.00
  22   2   2   60.09   10.40
 -22  -2   2   60.39   10.60
 -22  -2   2   51.59    8.80
  -1  22  -2   -0.40   15.20
  -1  22  -2   -3.00   11.20
 -22  -1  -2    4.90    5.80
 -22  -1  -2    5.10    4.50
  22   1  -2    3.60    6.40
 -22  -1  -2    3.70   13.40
 -22  -1   2    9.90    4.80
  -1  22   2    4.50   13.80
 -22  -1   2   18.80    6.20
  22   1   2   15.60    6.70
 -22  -1   2    0.10    6.50
 -22   0  -2   36.80    9.10
   0  22  -2   87.29   23.90
 -22   0  -2   16.80   14.80
   0  22  -2   58.79   21.40
 -22   0  -2   37.80   11.20
   0  22  -2   61.89   18.00
  22   0  -2   30.50    9.30
 -22   0   2   32.40   10.40
  22   0   2   30.10    9.20
 -22   0   2   31.20    9.30
 -22   0   2   45.70   11.50
   0  22   2   87.59   22.40
   1  22  -2    2.50   10.80
 -22   1  -2   15.00    6.80
  22  -1  -2    3.70    6.40
   1  22  -2   11.40   15.80
   1  22  -2   -1.30   14.90
 -22   1  -2    9.00    5.80
 -22   1  -2   10.00    5.40
 -22   1  -2   12.00   14.00
   1  22   2  -14.80   13.00
 -22   1   2   11.80    4.80
 -22   1   2    5.20    6.10
  22  -1   2   10.00    6.60
 -22   1   2   14.60    7.10
  22  -2  -2   53.59   10.60
 -22   2  -2   54.29   17.30
 -22   2  -2   61.69    9.30
   2  22  -2   39.20   17.50
   2  22  -2   49.50   20.50
   2  22  -2   33.50   17.60
 -22   2  -2   63.09   11.60
   2  22   2   59.89   19.90
 -22   2   2   53.09   11.90
   2  22   2   65.89   20.80
 -22   2   2   54.79    9.40
  22  -2   2   55.89   10.00
   3  22  -2   57.19   21.20
 -22   3  -2   -1.30   11.60
 -22   3  -2   24.80    9.70
 -22   3  -2   31.50    6.90
   3  22  -2   30.90   17.30
  22  -3  -2    8.80    6.70
 -22   3   2    5.10    5.80
   3  22   2   41.70   15.70
  22  -3   2    5.70    6.00
   3  22   2   61.39   19.30
 -22   3   2    7.70    4.50
   4  22  -2   21.80   16.90
   4  22  -2   19.60   16.90
 -22   4  -2   25.10    9.50
  22  -4  -2   22.70    7.40
 -22   4  -2    8.40   13.30
 -22   4   2   14.70    6.60
   4  22   2   30.80   16.00
   4  22   2   12.00   14.00
  22  -4   2   25.00    8.20
   5  22  -2   22.00   17.60
 -22   5  -2   29.30    9.10
 -22   5  -2   22.50   13.90
   5  22  -2   12.30   16.30
  22  -5   2   23.30    8.20
   5  22   2    1.20   13.60
 -22   5   2   21.30    6.60
   5  22   2   18.80   16.60
   6  22  -2    7.50   18.10
 -22   6  -2   58.99   21.60
   6  22  -2   26.90   17.20
 -22   6   2   50.69    9.70
   6  22   2   22.70   17.70
   6  22   2   18.20   15.00
   7  22  -2   27.90   19.40
   7  22  -2   29.40   16.90
 -22   7  -2   20.30   15.70
   7  22   2   46.10   19.40
   7  22   2   14.00   15.20
 -22   8  -2   43.20   17.00
   8  22  -2   16.50   18.10
   8  22   2   28.00   19.10
   9  22  -2   24.30   17.80
 -22   9  -2   -0.30   15.40
   9  22   2   34.30   18.40
 -22  10  -2    5.30   15.50
  10  22  -2    7.90   17.10
  10  22   2   13.20   17.20
  11  22  -2   24.10   17.90
 -22  11  -2   10.00   16.10
 -11 -22  -2   20.90    6.60
 -11 -22   2   14.00    6.70
  11  22   2   10.50   17.40
 -12 -22  -2   64.39   11.60
  12  22  -2   73.09   23.00
 -12 -22   2   68.99   11.80
  12  22   2   70.19   24.80
 -22  12   2  135.99   24.10
  13  22  -2   69.49   23.30
 -13 -22  -2   95.39   12.00
  13  22   2   70.49   24.00
 -13 -22   2   92.99   12.70
 -14 -22  -2  127.59   15.60
 -22  14  -2  178.28   32.40
  14  22  -2  111.49   26.80
  14  22   2  143.79   27.80
 -22  14   2  143.09   27.50
 -14 -22   2  128.59   15.70
 -15 -22  -2    5.70    5.70
 -22  15  -2   14.00   14.50
  15  22  -2    4.30   13.40
 -15 -22   2    6.60    5.90
  15  22   2   13.20   15.00
 -22  15   2   15.30   12.40
 -22  16  -2   18.30   14.50
  16  22  -2   19.80   14.10
 -16 -22  -2   19.70    6.10
 -16 -22   2   18.20    6.10
  16  22   2   36.40   15.50
 -22  16   2   15.20   12.00
  17  22  -2    1.60   12.50
 -22  17  -2    3.70   13.30
  17  22   2   -3.90   13.40
 -22  18  -2    8.30   13.40
  18  22  -2   -1.70   12.50
  18  22   2    9.10   13.20
  19  22  -2    5.90   12.00
  19  22   2   -4.30   11.70
  20  22  -2   23.90   12.40
  20  22   2   17.30   12.20
  21  22  -2   10.60   10.50
  21  22   2    8.70   10.40
  23  20  -2   15.00   10.00
  23  20   2   -3.50    9.30
  23  19  -2   32.40    8.40
  23  19  -2   28.10    7.20
  23  19  -2   11.30   11.20
  23  19   2   42.70    8.80
  23  19   2   14.00   11.50
  23  18  -2    0.50    6.10
 -23 -18  -2    3.40    5.90
  23  18  -2    2.80    6.20
  23  18  -2   13.70   11.20
  23  18   2    2.60   11.40
  23  18   2    3.80    5.80
  23  18   2    1.70    5.60
 -23 -18   2    1.90    5.90
  23  17  -2    1.20   11.00
  23  17  -2    8.90    6.70
 -23 -17  -2   20.30    6.40
  23  17  -2   23.90    7.60
 -23 -17   2    0.50    6.20
  23  17   2   28.50   10.10
  23  17   2   12.40    6.80
  23  17   2   22.70   13.60
 -23 -16  -2    1.20    6.20
  23  16  -2   30.20   11.50
  23  16  -2   -3.40   11.50
  23  16  -2    9.10    6.90
 -23 -16   2    7.60    7.00
  23  16   2    3.80   12.70
  23  16   2   17.50    7.00
  23  16   2    9.60    6.20
  23  15  -2   46.50   12.20
 -23 -15  -2   12.30    6.80
  23  15  -2   16.20    7.20
  23  15  -2   10.90   12.50
  23  15   2   50.49   19.10
  23  15   2   33.90   11.00
  23  15   2   13.20    7.40
 -23 -15   2    7.60    7.30
  23  14  -2   10.20   13.10
 -23 -14  -2    6.20    6.30
  23  14  -2   -5.40    7.00
  23  14  -2    3.00    6.80
  23  14   2   12.00    6.80
  23  14   2    1.80   13.70
  23  14   2    6.00    6.90
 -23 -14   2   13.60    7.20
 -23 -13  -2   38.10   11.00
  23  13  -2   25.40   13.60
  23  13  -2   17.60    8.70
 -23 -13   2    7.20    7.50
  23  13   2   44.30   12.90
  23  13   2    2.10   14.10
  23  12  -2   80.39   20.90
 -23 -12  -2   82.09   13.90
  23  12  -2   73.19   16.40
 -23 -12   2   84.39   14.10
  23  12   2   87.59   15.10
  23  12   2   93.19   23.60
 -11  23  -2   57.89   18.20
  23  11  -2   44.30   15.40
 -23 -11  -2   38.90   12.00
  23  11  -2   20.10   14.50
 -23 -11   2   27.40    8.80
 -11  23   2   62.39   15.00
  23  11   2   45.20   19.70
  23  11   2   55.29   13.10
  23  10  -2   16.90   13.90
 -10  23  -2   15.10   11.60
  23  10  -2   17.40    8.90
 -23 -10   2   14.90    7.50
  23  10   2   19.00    8.10
  23  10   2    2.40   13.00
 -10  23   2   17.80   10.60
  -9  23  -2   12.40   11.40
  23   9  -2   -6.20   11.80
  23   9  -2   12.20    8.40
  -9  23   2   15.10    9.60
  23   9   2    2.20    7.60
 -23  -9   2    9.30    7.20
  23   9   2    5.10   12.90
  -8  23  -2   39.60   19.50
  23   8  -2   82.49   14.80
  23   8  -2   65.09   10.70
  23   8  -2   53.79   19.10
  -8  23   2   33.80   15.70
 -23  -8   2   68.49   12.70
  23   8   2   72.49   10.90
  23   8   2   69.29   14.00
  23   8   2   58.69   19.60
 -23  -7  -2    3.40    5.80
  23   7  -2    6.40   11.40
  23   7  -2    1.80    8.30
  23   7  -2    7.90    6.70
  -7  23  -2    6.90   13.30
  -7  23   2    6.90    9.50
  23   7   2    1.20    7.80
  23   7   2    1.40    6.40
 -23  -7   2    7.20    5.80
 -23  -7   2    6.30    7.10
 -23  -6  -2   22.50    8.30
  -6  23  -2   -0.70   13.00
  23   6  -2   14.70    7.20
 -23  -6  -2   -6.90   12.90
 -23  -6   2    1.60    6.80
 -23  -6   2    7.80    6.00
  -6  23   2    1.00   10.80
  23   6   2    8.10    6.50
 -23  -5  -2   89.09   13.00
  23   5  -2  119.09   14.00
 -23  -5  -2   98.79   26.10
 -23  -5   2   80.19   14.20
  23   5   2  119.69   13.60
 -23  -5   2  135.49   15.20
 -23  -5   2   84.79   13.00
  23   4  -2    3.10    7.00
 -23  -4  -2   -1.00   13.20
 -23  -4  -2    8.50    5.40
  -4  23  -2    0.70   14.60
 -23  -4  -2   16.10    6.60
 -23  -4   2    9.20    6.30
 -23  -4   2    8.50    5.90
  -4  23   2    3.70   11.60
 -23  -4   2   15.30    7.00
  23   4   2   -0.60    6.70
  -3  23  -2  400.56   55.29
  -3  23   2  366.16   53.39
 -23  -2  -2  139.79   16.60
  -2  23  -2  102.79   28.80
 -23  -2  -2  141.49   15.00
  23   2  -2  141.79   16.70
 -23  -2  -2  144.99   16.10
 -23  -2  -2  125.19   29.00
 -23  -2   2  124.79   16.70
  23   2   2  145.29   16.30
  -2  23   2  101.99   25.90
 -23  -2   2  137.39   16.70
 -23  -2   2  156.58   15.10
  -1  23  -2   43.40   23.00
 -23  -1  -2   61.89   18.10
 -23  -1  -2   64.99   10.60
 -23  -1  -2   72.79   11.20
  23   1  -2   57.19   10.90
 -23  -1   2   42.60   10.50
 -23  -1   2   58.99   11.40
  23   1   2   57.79   10.60
 -23  -1   2   72.49   13.30
 -23   0  -2   46.10   11.10
 -23   0  -2   28.60    6.70
 -23   0  -2   32.30    9.60
   0  23  -2    8.20   15.70
 -23   0  -2   37.80   16.00
  23   0  -2   37.90    9.60
 -23   0   2   35.50    7.40
  23   0   2   42.50    9.20
 -23   0   2   32.30   11.40
   0  23   2    2.00   15.20
 -23   0   2   26.30    8.40
   1  23  -2   24.60   17.40
 -23   1  -2   50.49   21.30
 -23   1  -2   69.39   10.60
   1  23  -2   37.70   18.80
 -23   1  -2   58.99   12.10
 -23   1  -2   59.29    9.10
  23  -1  -2   46.90   10.30
   1  23   2   19.20   16.60
 -23   1   2   61.59    9.50
  23  -1   2   54.99   10.00
 -23   1   2   47.70   11.90
 -23   2  -2  108.79   27.10
 -23   2  -2  132.59   18.10
 -23   2  -2  148.09   15.10
   2  23  -2   92.19   28.90
  23  -2  -2  135.89   15.80
 -23   2   2  135.09   15.20
 -23   2   2  147.89   18.20
  23  -2   2  130.39   15.60
   2  23   2   99.29   27.20
   3  23  -2  306.27   45.70
   3  23  -2  410.66   53.29
   3  23   2  314.37   44.20
   3  23   2  391.86   52.89
  23  -4  -2    0.80    6.30
 -23   4  -2    4.90   12.90
   4  23  -2    6.70   14.60
 -23   4  -2    8.40    5.80
  23  -4   2    4.70    6.20
   4  23   2    8.80   13.50
 -23   4   2    4.70    6.00
 -23   5  -2  129.49   15.70
  23  -5  -2   98.99   14.50
 -23   5  -2   95.79   26.70
  23  -5   2  111.29   14.20
 -23   5   2  124.79   16.50
   6  23  -2   12.60   17.70
 -23   6  -2    3.80   13.20
 -23   6  -2    4.40    5.00
   6  23   2    6.50   15.20
 -23   7  -2    2.60   14.60
   7  23  -2   12.70   16.70
   7  23   2    6.50   16.20
 -23   8  -2   74.19   25.90
   8  23  -2   55.79   25.10
   8  23   2   80.39   26.30
   9  23  -2    1.70   16.80
 -23   9  -2    2.40   15.50
   9  23   2   23.90   17.50
  10  23  -2   23.10   17.40
 -23  10  -2    3.30   16.10
  10  23   2    9.10   17.60
  11  23  -2   70.39   23.10
 -23  11  -2   22.90   18.30
 -11 -23  -2   77.99   10.90
  11  23   2   77.39   23.50
 -11 -23   2   75.99   10.90
  12  23  -2    0.80   15.20
 -23  12  -2  105.99   25.40
 -12 -23  -2   22.40    8.40
  12  23   2   28.90   17.10
 -12 -23   2   27.90    9.30
 -23  13  -2    1.80   15.40
 -13 -23  -2   44.60    9.00
  13  23  -2   42.90   19.80
 -13 -23   2   36.60    9.40
  13  23   2   45.00   17.40
 -23  14  -2   -5.70   13.40
 -14 -23  -2    4.00    5.40
  14  23  -2    3.50   14.20
  14  23   2    7.50   14.80
 -14 -23   2   10.20    5.80
 -23  15  -2   25.30   14.00
  15  23  -2   13.70   14.00
 -15 -23  -2    9.90    5.50
 -23  15   2   13.10   11.40
 -15 -23   2    9.70    5.70
  15  23   2   15.90   14.60
 -23  16  -2   10.30   12.90
  16  23  -2    6.40   13.00
  16  23   2    3.70   13.60
  17  23  -2   13.50   13.40
 -23  17  -2   20.20   13.80
  17  23   2   17.00   13.70
  18  23  -2    9.00   12.00
  18  23   2    7.10   12.20
  19  23  -2   25.30   12.40
  19  23   2   42.00   14.90
  20  23  -2   -4.70    9.70
  20  23   2   -6.60   10.20
  24  19  -2    9.60    5.00
  24  19  -2    1.60    9.00
  24  19   2    3.60    5.00
  24  19   2    2.40    9.70
  24  18  -2   -4.90    9.30
  24  18  -2    6.20    5.30
 -24 -18  -2    9.90    5.50
  24  18  -2   10.60    5.80
 -24 -18   2   -8.80    4.80
  24  18   2    8.10   10.30
  24  18   2    2.50    5.40
  24  18   2    5.50    5.30
 -24 -17  -2   25.10    6.70
  24  17  -2    9.60   10.80
  24  17  -2   43.80   10.70
  24  17  -2   21.50    7.00
  24  17   2   36.80   10.20
 -24 -17   2   19.30    6.40
  24  17   2   21.10    6.60
  24  17   2   10.60   11.30
  24  16  -2   13.90    7.20
  24  16  -2    3.80   10.90
  24  16  -2    2.00    6.70
 -24 -16  -2    6.90    5.90
  24  16   2    2.00    6.60
  24  16   2    8.60   12.20
  24  16   2    6.60    6.50
 -24 -16   2   -7.30    5.80
 -24 -15  -2   12.30    6.10
  24  15  -2    6.60    6.40
  24  15  -2   13.80    7.50
  24  15  -2   10.30   11.80
  24  15   2   34.50   10.60
  24  15   2    6.90    6.40
  24  15   2    8.40   13.20
 -24 -15   2   -1.80    6.40
 -24 -14  -2   15.30    6.60
  24  14  -2    9.20   12.20
  24  14  -2   22.70    7.40
  24  14   2   21.10    7.40
  24  14   2   15.40   14.40
 -24 -14   2    9.90    7.00
 -24 -13  -2   20.50    7.10
  24  13  -2   21.80   13.20
  24  13  -2   21.40    8.10
  24  13   2   49.99   11.30
  24  13   2   46.50   18.30
 -24 -13   2   16.40    7.50
  24  12  -2   24.50   13.50
 -24 -12  -2   13.70    6.70
  24  12  -2   16.70    8.40
  24  12   2   42.20   12.70
  24  12   2   12.30   14.40
 -24 -12   2   10.70    7.20
  24  11  -2   16.00    8.60
  24  11  -2   15.40   13.30
 -11  24  -2   -4.30   11.10
 -24 -11  -2   19.40    6.80
  24  11   2   39.80   12.30
 -24 -11   2   12.70    7.50
  24  11   2   25.20   14.80
 -24 -10  -2    2.60    6.40
  24  10  -2    4.20   12.50
  24  10  -2    5.80    8.50
 -10  24  -2  -10.60   10.00
 -24 -10   2    9.10    7.10
  24  10   2   -0.60   12.90
 -10  24   2    3.40    9.70
  24  10   2    7.70    7.50
  -9  24  -2   -3.00   10.30
  24   9  -2    3.90    8.70
 -24  -9  -2    8.10    7.00
  24   9  -2   10.50   12.70
  24   9   2    2.30   12.10
  -9  24   2   -7.70    8.70
  24   9   2   16.70    8.30
 -24  -9   2    4.00    7.00
 -24  -9   2    0.60    6.30
 -24  -8  -2  121.69   16.20
 -24  -8  -2   95.09   26.90
 -24  -8  -2  135.49   15.70
  24   8  -2  161.98   18.70
  24   8  -2  130.29   24.10
  24   8   2  138.09   17.90
 -24  -8   2  118.59   16.40
  24   8   2  117.99   25.50
 -24  -8   2  126.29   15.50
  -7  24  -2   28.60   13.70
  24   7  -2   34.90    9.70
  24   7  -2   32.70   14.50
 -24  -7  -2   43.90    9.20
  24   7  -2   65.69   14.50
 -24  -7  -2   45.60   11.60
 -24  -7  -2   31.20   15.00
  24   7   2   59.59   18.70
  24   7   2   42.90   13.10
  -7  24   2   36.50   14.30
 -24  -7   2   35.00    9.10
 -24  -7   2   41.40   11.40
  24   7   2   39.40    9.70
 -24  -6  -2   30.90   10.80
  -6  24  -2   21.90   13.50
 -24  -6  -2   18.60   14.50
 -24  -6  -2   28.60   11.00
  24   6  -2   20.20   12.70
  24   6  -2   37.20    9.10
 -24  -6  -2   23.90    8.50
 -24  -6   2   17.90    6.90
  24   6   2   26.70    8.90
 -24  -6   2   25.30    7.60
  -6  24   2   18.30   10.90
 -24  -6   2    8.00    6.60
 -24  -5  -2   -3.30   13.80
  -5  24  -2    1.50   13.00
 -24  -5  -2   10.20    6.60
 -24  -5  -2    5.80    5.70
 -24  -5  -2   15.80    6.80
  24   5  -2    6.80    7.20
 -24  -5   2    6.30    6.40
 -24  -5   2    8.70    5.90
  -5  24   2   -3.70   10.20
 -24  -5   2   11.60    6.80
  24   5   2    0.40    6.40
 -24  -4  -2    3.10    6.20
  24   4  -2    0.90    6.80
  -4  24  -2   16.40   14.60
 -24  -4  -2   -6.20   11.60
 -24  -4  -2   11.30    5.40
 -24  -4  -2    1.20    6.10
 -24  -4   2   11.90    6.40
 -24  -4   2   -2.30    6.40
 -24  -4   2    3.30    5.30
  24   4   2    7.00    6.70
  -4  24   2    6.40   11.50
 -24  -3  -2  107.79   11.90
 -24  -3  -2  105.99   24.40
  -3  24  -2   60.59   26.10
  24   3  -2  109.19   14.40
 -24  -3  -2   92.99   13.80
 -24  -3  -2   94.89   13.80
  -3  24   2   61.59   22.90
 -24  -3   2  111.29   11.60
  24   3   2  119.19   13.90
 -24  -3   2  114.79   14.40
 -24  -3   2  103.49   13.90
  24   2  -2  177.98   19.40
 -24  -2  -2  186.08   32.30
 -24  -2  -2  164.98   18.90
 -24  -2  -2  162.18   19.10
  24   2   2  185.28   19.30
 -24  -2   2  171.38   19.10
 -24  -2   2  157.18   18.80
 -24  -1  -2   21.50    6.10
 -24  -1  -2    0.80    6.90
 -24  -1  -2    3.60    5.80
 -24  -1  -2   -4.00   13.30
  24   1  -2    8.10    7.00
  -1  24  -2   -3.20   15.70
 -24  -1   2    0.30    5.00
  24   1   2    1.50    6.70
  -1  24   2    8.30   13.60
 -24  -1   2    4.70    6.10
 -24  -1   2   -0.10    6.90
  24   0  -2   12.90    7.20
 -24   0  -2   10.90    6.00
   0  24  -2   20.60   16.60
 -24   0  -2   -0.90   12.10
 -24   0  -2   14.50    6.90
 -24   0  -2   11.60    5.30
  24   0   2    8.60    6.70
 -24   0   2    7.20    6.00
   0  24   2   16.40   14.20
 -24   0   2   14.40    6.80
 -24   0   2   13.50    5.70
 -24   1  -2    9.10    6.60
 -24   1  -2    1.90    5.00
  24  -1  -2    5.70    6.90
   1  24  -2    6.60   15.70
 -24   1  -2    4.80   12.50
 -24   1   2   -1.70    5.10
 -24   1   2    7.00    6.10
   1  24   2    7.70   14.80
  24  -1   2    6.70    6.80
 -24   2  -2  166.28   20.60
   2  24  -2   95.89   31.40
  24  -2  -2  170.88   18.50
 -24   2  -2  176.28   30.80
 -24   2  -2  179.28   16.90
  24  -2   2  164.68   18.10
 -24   2   2  151.48   20.70
   2  24   2   97.69   30.40
 -24   3  -2  110.29   15.40
 -24   3  -2  105.09   24.00
   3  24  -2   93.09   26.90
  24  -3  -2   97.39   13.70
  24  -3   2  106.39   13.60
 -24   3   2  117.99   15.70
   3  24   2   75.49   25.00
  24  -4  -2   -4.50    6.20
   4  24  -2   -0.40   15.40
 -24   4  -2   -0.70   12.90
 -24   4  -2   22.20    9.10
 -24   4   2    6.30    6.40
  24  -4   2    2.30    6.20
   4  24   2   26.90   16.10
   5  24  -2    0.40   14.30
 -24   5  -2   14.60    5.30
 -24   5  -2    2.70   13.10
  24  -5  -2   -3.10    6.30
  24  -5   2    8.60    6.60
 -24   5   2    7.60    5.70
   5  24   2   -9.70   13.50
 -24   6  -2   17.20   15.50
   6  24  -2   29.70   16.70
  24  -6   2   25.00    7.40
   6  24   2    6.90   14.40
   7  24  -2   48.10   18.10
 -24   7  -2   56.99   23.80
   7  24   2   44.20   20.40
   8  24  -2   53.29   22.80
   8  24   2   51.69   21.30
 -24   9  -2   -1.70   14.60
   9  24  -2   -6.00   15.10
   9  24   2    8.80   16.10
  10  24  -2   -2.10   15.10
 -24  10  -2    7.10   15.30
  10  24   2  -15.20   14.60
 -11 -24  -2    8.90    5.60
 -24  11  -2   20.00   16.00
  11  24  -2   -3.40   14.60
  11  24   2   17.70   16.30
 -11 -24   2    3.10    5.80
 -24  12  -2   25.30   15.20
 -12 -24  -2   -0.50    5.20
  12  24  -2   -7.00   13.80
 -12 -24   2    5.60    5.80
  12  24   2    3.70   15.20
  13  24  -2   16.30   15.00
 -13 -24  -2   21.30    7.90
 -24  13  -2   20.90   15.30
  13  24   2   26.60   15.90
 -13 -24   2   23.80    8.10
  14  24  -2    2.20   14.10
 -24  14  -2   17.80   14.10
  14  24   2   -7.70   14.20
  15  24  -2   16.70   14.30
 -24  15  -2   11.10   13.10
  15  24   2    3.90   14.00
  16  24  -2    4.20   13.10
 -24  16  -2    2.60   12.30
  16  24   2    5.50   13.30
 -24  17  -2   46.90   18.20
  17  24  -2   14.40   12.70
  17  24   2    7.10   12.30
  18  24  -2    6.00   11.30
  18  24   2   12.30   11.60
  19  24  -2   -0.80    9.90
  19  24   2   10.70   11.20
  25  18  -2   -2.20    8.70
  25  18  -2    6.50    5.50
  25  18   2    6.20    5.40
  25  17  -2   47.10    9.30
 -25 -17  -2   56.79    9.10
 -25 -17  -2   34.40   12.70
 -25 -17   2   42.30    8.20
  25  17   2   49.90    9.00
  25  17   2   36.50   14.60
  25  16  -2    6.10    6.30
 -25 -16  -2   -0.30    5.80
  25  16  -2    5.00    5.80
 -25 -16  -2   -2.00    8.10
  25  16  -2    2.00    9.80
  25  16   2   -4.00   10.60
  25  16   2   26.80   10.20
 -25 -16   2    7.60    5.50
  25  16   2   -3.70    5.70
  25  15  -2   17.20   11.50
  25  15  -2   18.80    7.20
  25  15  -2    9.90    6.90
 -25 -15  -2   12.40    9.60
 -25 -15   2   12.80    6.10
  25  15   2   19.40   12.30
  25  15   2   12.70    6.80
  25  15   2   14.00    6.70
  25  14  -2   55.69   17.10
  25  14  -2   52.29   11.30
 -25 -14  -2   52.19    9.60
 -25 -14  -2   25.60   14.50
  25  14   2   58.99   19.00
  25  14   2   50.29   10.80
 -25 -14   2   33.20   10.10
  25  13  -2   30.20   10.60
 -25 -13  -2   36.60    9.10
 -25 -13  -2    7.30   10.40
  25  13  -2   37.60   16.90
  25  13   2   42.10   17.70
 -25 -13   2   31.80    9.70
  25  12  -2    0.20    6.90
 -25 -12  -2   -0.50    6.10
 -25 -12  -2    1.70   10.80
  25  12  -2    9.20   11.90
  25  12   2    2.00   13.30
 -25 -12   2    6.60    6.50
  25  12   2    8.50    7.10
 -25 -11  -2  110.79   24.40
 -11  25  -2  154.98   23.90
 -25 -11  -2  120.69   15.70
  25  11  -2  112.49   23.50
  25  11  -2  142.59   17.60
 -25 -11   2  124.79   15.90
  25  11   2  147.99   25.80
  25  11   2  126.69   16.30
 -25 -10  -2    4.70    6.30
 -10  25  -2   -1.70   11.00
 -25 -10  -2    1.60    6.30
  25  10  -2   -2.40    8.00
 -25 -10  -2   -8.00   11.10
  25  10  -2    9.30   12.30
 -25 -10   2    9.20    6.10
  25  10   2    1.50   13.60
 -10  25   2    8.20    9.30
 -25 -10   2    4.40    6.90
  25  10   2   14.80    7.80
 -25  -9  -2   50.39   10.80
  -9  25  -2   42.90   17.00
 -25  -9  -2   43.30    9.30
 -25  -9  -2   36.10   14.80
  25   9  -2   40.20   17.80
  25   9  -2   42.20   13.70
  -9  25   2   21.80   11.90
  25   9   2   45.20   18.70
 -25  -9   2   54.19    9.10
 -25  -9   2   50.09   11.10
  25   9   2   52.59   12.80
 -25  -8  -2   14.30    6.00
  25   8  -2   15.00   12.30
  -8  25  -2    5.40   10.50
 -25  -8  -2    8.10   13.00
  25   8  -2   12.90    8.60
 -25  -8  -2   10.20    6.30
  25   8   2   42.70   12.10
  25   8   2   10.10   12.80
  -8  25   2   10.00    9.60
 -25  -8   2    9.70    6.00
 -25  -8   2   11.50    6.90
 -25  -7  -2   13.90    6.50
  25   7  -2   44.40   15.00
 -25  -7  -2   19.40   13.50
 -25  -7  -2   30.80   10.00
  -7  25  -2   57.39   17.10
 -25  -7  -2   22.00    8.40
  25   7  -2   42.10   16.20
  25   7   2   51.19   12.90
  25   7   2   26.20   14.50
  25   7   2   36.30    9.10
  -7  25   2   53.09   13.70
 -25  -7   2   34.20    8.00
 -25  -7   2   15.60    7.10
 -25  -7   2   40.30   11.10
 -25  -6  -2    6.70    5.90
  -6  25  -2   48.10   17.60
 -25  -6  -2   -2.60   11.30
 -25  -6  -2    6.10    5.40
 -25  -6  -2    6.30    5.80
  25   6  -2    9.90    6.80
  25   6  -2   38.60   15.80
  25   6   2   10.80    6.80
  25   6   2   12.20   13.00
 -25  -6   2    5.20    6.50
 -25  -6   2    3.30    6.30
  -6  25   2   57.59   14.10
 -25  -5  -2  103.79   14.00
  25   5  -2   98.39   13.40
 -25  -5  -2   84.49   23.20
 -25  -5  -2   88.99   12.00
  25   5  -2  119.49   22.10
  -5  25  -2  136.79   24.00
 -25  -5  -2   89.99   13.70
  25   5   2  111.09   13.70
 -25  -5   2   81.79   13.30
 -25  -5   2   93.99   11.80
  -5  25   2  140.09   21.70
 -25  -5   2  114.99   13.90
 -25  -4  -2   19.00    6.40
  -4  25  -2   20.20   14.00
  25   4  -2   17.30    7.40
 -25  -4  -2    2.30   12.60
 -25  -4  -2   12.90    6.40
  -4  25   2   15.10   11.70
 -25  -4   2   19.70    7.00
 -25  -4   2   26.90    8.80
  25   4   2   15.40    7.00
 -25  -3  -2  144.29   28.80
 -25  -3  -2  143.79   17.50
  25   3  -2  148.89   17.50
  -3  25  -2  169.48   30.10
 -25  -3  -2  139.39   17.70
 -25  -3   2  154.18   17.40
  -3  25   2  156.58   27.00
 -25  -3   2  169.28   17.70
  25   3   2  167.78   17.70
 -25  -2  -2    2.20    5.90
  25   2  -2    0.30    6.90
 -25  -2  -2    0.40   11.50
 -25  -2  -2   35.30   11.20
  -2  25  -2   86.29   21.80
  25   2   2   25.70    8.80
 -25  -2   2    0.80    6.00
 -25  -2   2    4.40    6.80
  -2  25   2   65.69   19.40
 -25  -2   2    8.20    5.40
 -25  -1  -2   43.60   20.50
  -1  25  -2   57.09   21.70
 -25  -1  -2   59.09   10.60
  25   1  -2   43.90   10.50
 -25  -1  -2   46.60    9.40
 -25  -1  -2   37.60   11.50
 -25  -1   2   40.70    9.10
  -1  25   2   53.59   19.90
 -25  -1   2   44.10    9.80
  25   1   2   42.20   10.70
 -25  -1   2   50.19   11.80
 -25   0  -2   27.40   10.30
 -25   0  -2   19.20   13.40
 -25   0  -2   18.30    7.00
   0  25  -2   91.49   23.00
  25   0  -2   29.20    9.70
 -25   0  -2   39.60    8.50
 -25   0   2   31.30   10.80
 -25   0   2   29.20    8.20
   0  25   2   80.59   20.60
  25   0   2   18.00    7.60
 -25   1  -2   49.99    8.10
 -25   1  -2   38.50   20.90
  25  -1  -2   50.09   10.80
   1  25  -2   49.50   18.80
 -25   1  -2   58.89   11.70
 -25   1   2   46.90   12.30
   1  25   2   45.00   19.30
 -25   1   2   56.29    8.50
  25  -1   2   38.70   10.70
 -25   2  -2   25.00    9.60
  25  -2  -2   11.90    6.90
   2  25  -2   67.49   24.60
 -25   2  -2    3.50   11.60
  25  -2   2   12.90    6.70
 -25   2   2    3.20    6.20
   2  25   2   59.19   21.00
 -25   3  -2  159.18   30.00
  25  -3  -2  155.68   18.30
 -25   3  -2  164.48   20.30
   3  25  -2  184.98   33.10
 -25   3   2  157.28   20.60
  25  -3   2  159.98   18.00
   3  25   2  162.88   30.30
   4  25  -2    8.00   15.50
 -25   4  -2    8.00   13.10
  25  -4  -2   18.90    7.40
 -25   4  -2   20.30    8.20
  25  -4   2   17.70    7.10
 -25   4   2   17.20    6.10
   4  25   2   17.80   15.60
 -25   5  -2  140.89   27.70
  25  -5  -2   80.79   14.00
   5  25  -2  141.59   27.30
   5  25   2  166.78   27.40
  25  -5   2  103.09   14.30
   6  25  -2   44.00   20.60
 -25   6  -2    8.00   14.50
   6  25   2   60.99   20.10
 -25   7  -2   18.40   16.10
   7  25  -2   46.00   19.50
   7  25   2   54.69   19.50
   8  25  -2   23.10   14.50
 -25   8  -2   13.60   15.00
   8  25   2   14.30   13.60
 -25   9  -2   70.69   23.70
   9  25  -2   33.10   16.40
   9  25   2   64.09   20.60
 -25  10  -2   -3.10   13.90
  10  25  -2    1.00   13.30
  10  25   2   20.20   14.60
  11  25  -2  157.58   29.60
 -25  11  -2  157.18   32.60
  11  25   2  175.48   29.00
 -25  12  -2    4.70   13.40
  12  25  -2    5.20   13.40
  12  25   2    3.90   13.90
 -25  13  -2   45.90   22.20
  13  25  -2   89.39   21.80
  13  25   2  121.19   21.90
 -25  14  -2   46.40   20.30
  14  25  -2   39.50   18.10
  14  25   2   54.79   17.80
 -25  15  -2    5.70   12.60
  15  25  -2   27.70   13.00
  15  25   2   42.70   16.00
 -25  16  -2    2.30   11.20
  16  25  -2    2.20   11.30
  16  25   2    8.70   11.30
  17  25  -2   -0.30    9.90
  17  25   2   13.90   10.70
  18  25  -2    7.60    9.10
  26  17  -2   31.80    8.10
  26  17   2   20.80    6.20
  26  16  -2   16.80   10.00
 -26 -16  -2   36.80    8.30
  26  16  -2   46.60    8.70
 -26 -16   2   27.40    7.40
  26  16   2   36.70    8.30
  26  16   2   18.30   10.50
  26  15  -2    1.90    9.70
 -26 -15  -2   14.00    8.00
  26  15  -2   -1.00    5.80
 -26 -15  -2    4.10    5.30
 -26 -15   2   -3.20    4.90
  26  15   2    6.00   10.20
  26  15   2    3.60    5.70
  26  14  -2   12.20    6.90
 -26 -14  -2   28.10    9.10
 -26 -14  -2   13.00    9.40
  26  14  -2    8.10   10.60
  26  14   2   20.10   12.30
 -26 -14   2   12.30    5.80
  26  14   2   36.40   10.50
  26  14   2   15.50    6.80
  26  13  -2   11.50    6.90
 -26 -13  -2    8.10    6.10
 -26 -13  -2    3.30    9.10
  26  13  -2   10.20   11.30
  26  13   2    7.10   12.60
 -26 -13   2    2.50    5.80
  26  13   2   19.50    7.20
 -26 -12  -2   12.50    6.20
  26  12  -2   18.00   12.40
  26  12  -2    9.70    6.90
 -26 -12  -2    5.10   10.30
  26  12   2   20.30    7.10
 -26 -12   2   15.20    6.20
  26  12   2   36.80   16.40
  26  11  -2    6.40    6.60
  26  11  -2    3.90   11.70
 -26 -11  -2    5.80    6.00
 -26 -11  -2   -3.40    9.50
  26  11   2    9.40   12.60
  26  11   2   10.50    7.00
 -26 -11   2   -3.60    5.80
 -26 -10  -2   18.10   10.70
  26  10  -2   20.20    7.60
 -10  26  -2   16.80   11.70
 -26 -10  -2   22.70    6.70
  26  10  -2   16.00   12.60
  26  10   2   36.40   11.40
  26  10   2   11.60   13.50
 -26 -10   2   24.60    7.00
 -26  -9  -2   26.60    7.50
 -26  -9  -2   23.40   11.70
  26   9  -2   18.70   12.60
  -9  26  -2   21.40   12.30
  26   9  -2   39.80   12.30
 -26  -9  -2   27.50    7.10
  -9  26   2   25.70   12.70
  26   9   2   60.59   18.20
 -26  -9   2   30.90    9.10
 -26  -9   2   36.00    9.60
  26   9   2   34.70   11.70
 -26  -8  -2   -0.80   10.60
  26   8  -2    4.90    8.00
  26   8  -2   22.30   12.30
  -8  26  -2   43.60   15.40
 -26  -8  -2    0.10    5.20
 -26  -8  -2   10.70    6.20
 -26  -8  -2   -1.30    6.00
 -26  -8   2   12.90    5.60
  -8  26   2   39.90   13.70
 -26  -8   2   23.50    8.60
  26   8   2   16.60    7.60
  26   8   2   13.70   12.80
 -26  -8   2   -0.80    6.10
 -26  -7  -2    5.70   10.80
 -26  -7  -2    2.80    5.30
  26   7  -2   -4.30    8.20
  -7  26  -2   21.80   11.20
  26   7  -2    0.60   11.40
 -26  -7  -2    6.60    6.00
 -26  -7  -2    7.20    6.10
 -26  -7   2   21.40    6.20
  26   7   2   13.10   12.80
 -26  -7   2   16.00    6.50
 -26  -7   2   24.40    8.40
  -7  26   2   18.00    9.70
  26   7   2    9.30    7.80
  26   6  -2   13.60   11.50
 -26  -6  -2    7.80    5.60
 -26  -6  -2    4.30   10.90
  -6  26  -2   42.50   15.90
 -26  -6  -2    4.20    6.10
 -26  -6   2   14.90    6.50
  -6  26   2   29.50   12.50
  26   6   2   19.40   12.70
  26   6   2    9.70    6.50
 -26  -6   2   13.80    6.00
 -26  -5  -2   26.20    8.30
 -26  -5  -2   17.90    6.80
 -26  -5  -2   14.50   12.20
  26   5  -2   23.90    9.00
  -5  26  -2   37.30   14.10
  26   5  -2   25.40   12.20
  26   5   2   27.90    9.10
 -26  -5   2   25.00    8.10
 -26  -5   2   38.80    9.70
  -5  26   2   46.20   14.40
  26   5   2   17.10   13.60
 -26  -4  -2    9.00    5.50
  -4  26  -2   57.59   18.40
 -26  -4  -2   31.50    9.40
  26   4  -2    4.40   11.40
 -26  -4  -2   -3.70   10.80
  26   4  -2   11.30    6.50
  -4  26   2   42.80   16.10
 -26  -4   2    6.50    5.90
 -26  -4   2    3.10    5.20
  26   4   2   16.40    6.50
 -26  -3  -2   37.90   10.30
 -26  -3  -2   41.20    8.70
  -3  26  -2   -3.40   12.60
 -26  -3  -2   37.10   14.00
 -26  -3  -2   38.20   11.40
  26   3  -2   53.79    9.40
  26   3   2   47.30    9.60
 -26  -3   2   39.80   11.00
  -3  26   2    6.80   11.40
 -26  -3   2   41.70    9.50
 -26  -3   2   39.80    8.70
 -26  -2  -2   35.60    8.80
  -2  26  -2  104.59   21.40
 -26  -2  -2   38.80   10.30
 -26  -2  -2    2.80   11.60
  -2  26   2  100.69   17.90
  26   2   2   10.90    6.70
 -26  -2   2   30.50    8.50
 -26  -2   2   27.10   11.00
 -26  -2   2    6.00    6.00
 -26  -1  -2   41.00    7.50
  -1  26  -2    1.10   13.50
  26   1  -2    6.10    6.90
 -26  -1  -2   23.50    9.50
 -26  -1  -2   10.00    6.40
 -26  -1  -2   14.00   12.00
 -26  -1   2   24.40    7.70
  -1  26   2   -3.40   11.70
 -26  -1   2    9.00    5.80
  26   1   2    9.60    6.60
 -26  -1   2    9.40    7.00
 -26   0  -2   31.80    7.70
 -26   0  -2   43.80   10.50
  26   0  -2   36.30   10.20
 -26   0  -2   32.50   17.90
   0  26  -2   65.69   20.70
 -26   0   2   37.70   10.90
  26   0   2   47.00    9.50
   0  26   2   37.80   18.40
 -26   1  -2    7.00   11.80
   1  26  -2   10.20   15.10
  26  -1  -2    9.50    7.20
 -26   1  -2   35.50    9.70
 -26   1   2   17.50    6.40
  26  -1   2   13.30    6.90
   1  26   2   -2.10   12.20
 -26   2  -2    7.00   12.60
   2  26  -2   97.79   21.70
  26  -2  -2   11.20    7.50
 -26   2  -2   44.00    9.70
   2  26   2   99.79   20.70
 -26   2   2   33.70   10.00
  26  -2   2   10.60    6.80
 -26   3  -2   59.39    9.60
 -26   3  -2   51.09   19.80
   3  26  -2   -8.20   15.60
  26  -3  -2   48.80    9.90
 -26   3   2   46.00    9.70
  26  -3   2   39.60   10.10
   3  26   2   14.60   14.60
  26  -4  -2   13.60    7.10
 -26   4  -2    5.70   13.20
   4  26  -2   67.09   21.60
  26  -4   2    6.20    6.50
   4  26   2   51.99   20.80
  26  -5  -2   25.90    9.30
   5  26  -2   49.50   17.90
 -26   5  -2   17.30   14.20
   5  26   2   42.40   16.10
  26  -5   2   15.80    7.00
 -26   6  -2    8.20   14.30
   6  26  -2   13.90   15.30
  26  -6  -2    0.00    6.40
   6  26   2   29.90   15.70
  26  -6   2    3.30    6.10
   7  26  -2   24.30   15.00
 -26   7  -2   -1.60   14.00
   7  26   2   33.00   15.30
   8  26  -2   44.60   19.70
   8  26   2   49.10   19.80
 -26   9  -2   42.10   20.80
   9  26  -2   10.50   12.90
   9  26   2   13.50   13.10
 -26  10  -2   20.10   14.10
  10  26  -2    5.40   12.30
  10  26   2   28.90   13.40
 -26  11  -2   -2.50   12.50
  11  26  -2    8.30   11.70
  11  26   2   31.60   15.70
  12  26  -2   17.20   12.10
 -26  12  -2    5.00   12.40
  12  26   2    6.10   11.00
 -26  13  -2    1.40   12.00
  13  26  -2   24.10   12.20
  13  26   2   23.40   11.20
  14  26  -2   28.90   13.80
 -26  14  -2   15.30   12.00
  14  26   2   33.80   14.00
 -26  15  -2    3.80   10.50
  15  26  -2    6.30    9.90
  15  26   2   10.50    9.40
  16  26  -2   49.90   12.80
  16  26   2   32.50   11.90
 -27 -15  -2   26.60    7.40
  27  15  -2   33.80    8.30
  27  15  -2    4.10    9.30
 -27 -15   2   41.50    7.20
  27  15   2   28.90    7.80
  27  14  -2   24.30    6.40
  27  14  -2    4.60    9.00
 -27 -14  -2   14.90    5.60
  27  14   2   13.40    5.90
 -27 -14   2   22.50    7.20
  27  14   2    6.30   10.00
  27  13  -2    5.90    9.70
 -27 -13  -2   -0.30    7.20
  27  13  -2    6.20    6.10
 -27 -13  -2   30.20    7.60
  27  13   2    1.20   11.00
  27  13   2    3.90    6.20
 -27 -13   2    7.30    5.10
  27  12  -2   -2.50   10.40
 -27 -12  -2    8.80    5.80
  27  12  -2    2.50    6.80
 -27 -12  -2   -3.10    7.70
  27  12   2    8.80    6.60
  27  12   2   14.30   12.30
 -27 -12   2    3.50    5.20
 -27 -11  -2   24.30    8.00
 -27 -11  -2   24.90   12.70
 -27 -11  -2   28.60    9.10
  27  11  -2   34.20   10.50
  27  11  -2    4.00   11.20
  27  11   2   15.50   12.40
  27  11   2   42.20   10.60
 -27 -11   2   22.30    8.00
 -27 -11   2   35.90    8.00
  27  10  -2   21.70   12.00
 -27 -10  -2   14.40    5.70
 -27 -10  -2   19.30    6.50
  27  10  -2    8.80    6.60
 -27 -10  -2    1.10    9.00
  27  10   2   18.70   13.40
  27  10   2   14.30    6.90
 -27 -10   2   21.00    7.70
 -27 -10   2   25.60    8.40
  27   9  -2    8.70   11.30
  -9  27  -2    5.30   11.00
 -27  -9  -2    4.50    9.60
 -27  -9  -2   25.30    8.20
  27   9  -2   18.10    7.00
 -27  -9  -2   46.70    9.30
  27   9   2   15.50   13.10
 -27  -9   2   23.70    8.60
 -27  -9   2   24.00    8.00
  27   9   2   34.00   10.60
 -27  -8  -2   33.00    9.80
  -8  27  -2   33.10   14.20
  27   8  -2   11.40   11.60
 -27  -8  -2    3.50    9.70
  27   8  -2    7.80    7.10
 -27  -8  -2    9.10    5.70
 -27  -8   2    6.00    5.50
  -8  27   2   45.50   12.40
  27   8   2    7.90    7.10
  27   8   2   14.50   13.40
 -27  -7  -2    4.30    6.00
  -7  27  -2   -2.90    9.50
  27   7  -2    4.50   10.90
 -27  -7  -2    3.10    5.40
  27   7  -2   -2.70    6.70
 -27  -7  -2   -4.60    9.50
 -27  -7   2    4.30    5.70
  27   7   2    7.90    7.00
 -27  -7   2   12.50    5.50
  -7  27   2    2.40    8.70
  27   7   2    7.00   12.20
  -6  27  -2   12.40   10.60
 -27  -6  -2    3.50    9.40
  27   6  -2    8.20   10.70
 -27  -6  -2   17.20    5.80
 -27  -6  -2   11.10    6.30
 -27  -6   2   24.40    8.40
  -6  27   2   15.40    9.10
 -27  -6   2    7.90    5.80
  27   6   2    4.30   12.30
  27   5  -2   12.00   10.70
  -5  27  -2    1.30   10.70
 -27  -5  -2    7.40   10.10
 -27  -5  -2   25.50    8.40
 -27  -5  -2   13.40    6.30
 -27  -5   2   10.80    7.40
 -27  -5   2   11.40    5.80
  -5  27   2    6.70    8.70
  27   5   2    0.80    6.20
  27   5   2    2.80   11.30
 -27  -5   2   32.20    8.00
 -27  -4  -2   43.90    9.80
  27   4  -2   43.70    8.60
 -27  -4  -2   39.90   10.50
 -27  -4  -2   29.60   12.00
  -4  27  -2   15.10   13.10
 -27  -4  -2   58.99    9.20
  27   4  -2   18.30   11.30
 -27  -4   2   48.50   11.00
 -27  -4   2   32.70    9.00
 -27  -4   2   42.80    8.70
  27   4   2   33.90   17.00
  -4  27   2    9.60   10.30
  27   4   2   47.70    9.10
 -27  -3  -2  118.19   13.40
  27   3  -2   75.49   19.30
 -27  -3  -2   90.89   22.00
 -27  -3  -2  125.49   13.00
 -27  -3  -2  100.99   15.10
  27   3  -2   95.79   13.40
 -27  -3   2  117.09   15.40
 -27  -3   2  112.99   12.90
  27   3   2   82.99   13.20
 -27  -3   2  103.09   12.80
 -27  -2  -2   -6.50   10.20
 -27  -2  -2   -1.50    5.70
  -2  27  -2   -1.10   12.20
 -27  -2  -2    1.30    6.10
  27   2  -2    7.50    6.30
 -27  -2  -2    2.10    4.20
  -2  27   2    3.20   10.30
  27   2   2    1.50    6.20
 -27  -2   2    5.10    5.90
 -27  -2   2   -0.80    5.00
 -27  -2   2    8.90    4.70
 -27  -1  -2   -3.50   10.00
  -1  27  -2   13.40   13.30
  27   1  -2    0.20    6.20
 -27  -1  -2   33.20    9.80
  27   1   2   11.60    6.20
 -27  -1   2   10.10    6.00
  -1  27   2    6.10   11.30
 -27   0  -2  -11.50    9.90
  27   0  -2    3.00    6.20
   0  27  -2    5.30   13.20
 -27   0  -2    7.90    6.10
   0  27   2   15.30   12.00
 -27   0   2    4.10    5.70
  27   0   2   11.00    6.50
 -27   1  -2    5.60    5.60
 -27   1  -2    5.90   11.20
   1  27  -2   15.90   13.80
  27  -1  -2    6.30    6.20
  27  -1   2    0.80    6.00
 -27   1   2    6.20    6.00
   1  27   2    2.20   11.60
 -27   2  -2   -7.70   10.50
 -27   2  -2   22.50    8.40
   2  27  -2   -2.90   12.70
  27  -2  -2    0.10    6.20
  27  -2   2   -4.30    5.70
 -27   2   2    0.70    5.30
   2  27   2    0.40   11.40
  27  -3  -2  112.29   14.00
 -27   3  -2  120.49   24.60
  27  -3   2  113.39   13.90
  27  -4  -2   49.40    9.40
 -27   4  -2   48.10   19.20
   4  27  -2   12.90   14.70
   4  27   2   16.90   13.80
  27  -4   2   29.90    8.30
 -27   5  -2   14.90   13.20
   5  27  -2   -2.90   13.70
   5  27   2   23.40   13.20
   6  27  -2   15.20   14.30
 -27   6  -2    2.80   13.20
   6  27   2   25.00   13.80
 -27   7  -2    3.40   12.60
   7  27  -2    1.90   13.50
   7  27   2   -5.50   12.50
   8  27  -2   48.60   19.80
   8  27   2   57.59   18.70
   9  27  -2    5.60   12.70
 -27   9  -2   16.40   13.10
   9  27   2    7.40   12.20
 -27  10  -2    9.50   12.20
  10  27  -2    7.80   12.10
  10  27   2   22.50   12.50
 -27  11  -2   34.20   17.70
  11  27  -2   10.90   11.80
  11  27   2    3.80   10.90
 -27  12  -2    0.40   11.30
  12  27  -2   18.70   11.50
  12  27   2    5.30   10.60
 -27  13  -2    6.70   10.30
  13  27  -2   -3.70   10.00
  13  27   2    3.40   10.10
 -27  14  -2   44.20   14.10
  14  27  -2    1.80    9.60
  14  27   2   -4.00    8.80
  15  27  -2   -1.80    8.50
  28  14  -2   34.50    8.50
  28  14   2   34.40    8.70
  28  13  -2    5.80    9.00
  28  13  -2    5.30    5.60
 -28 -13  -2    5.90    4.80
  28  13   2    1.30    4.90
 -28 -13   2    3.40    4.30
 -28 -12  -2   54.59    9.30
  28  12  -2   66.29   10.50
 -28 -12   2   60.19    8.80
  28  12   2   45.50    9.90
 -28 -11  -2    2.50    7.00
 -28 -11  -2   16.00    5.60
  28  11  -2   13.70    9.70
  28  11  -2   -1.50    5.80
  28  11   2   13.30   11.10
  28  11   2    4.60    6.30
 -28 -11   2    8.20    4.70
 -28 -10  -2   -5.50    7.30
 -28 -10  -2    1.70    5.00
  28  10  -2    1.60    9.80
  28  10  -2    2.70    6.60
 -28 -10  -2    1.30    5.50
  28  10   2    2.10   10.90
 -28 -10   2    3.00    4.60
 -28 -10   2    2.10    4.80
  28  10   2    2.20    6.40
 -28  -9  -2    1.70    7.90
  28   9  -2   -4.60   10.00
  28   9  -2    8.30    6.70
 -28  -9  -2   14.60    6.00
 -28  -9  -2    4.10    5.30
  28   9   2   16.80    7.20
  28   9   2    4.90   11.60
 -28  -9   2    8.80    5.00
 -28  -9   2    9.40    5.20
 -28  -8  -2   16.20    6.00
 -28  -8  -2    6.60    5.40
  28   8  -2   15.40    6.40
 -28  -8  -2   12.10    8.90
  -8  28  -2   15.80    9.70
  28   8  -2   18.60   10.80
 -28  -8   2   28.90    7.50
  28   8   2   11.80    6.90
  28   8   2   10.00   11.60
 -28  -8   2   11.40    5.40
 -28  -7  -2    9.60    5.80
  -7  28  -2   18.20   10.30
  28   7  -2   -0.10   10.30
 -28  -7  -2   -3.10    8.40
 -28  -7  -2    6.70    5.30
  28   7  -2   11.40    6.30
 -28  -7   2    5.10    4.90
  28   7   2    6.40    6.60
 -28  -7   2    8.30    5.20
  28   7   2    5.70   11.60
  -7  28   2    3.00    8.40
 -28  -6  -2   10.50    6.00
  -6  28  -2   -2.70    9.10
 -28  -6  -2    2.10    8.80
 -28  -6  -2   38.00    9.60
 -28  -6  -2   22.50    7.40
  28   6  -2   -5.40    9.80
 -28  -6   2   14.10    6.20
  28   6   2   -2.00   11.10
  -6  28   2    6.20    8.70
 -28  -6   2   10.00    5.20
 -28  -6   2   13.00    5.10
  -5  28  -2   -0.10    9.30
 -28  -5  -2   -0.20    9.20
  28   5  -2    3.30   10.30
 -28  -5  -2   25.20    7.50
 -28  -5  -2    8.40    5.90
 -28  -5  -2   15.20    7.00
  28   5   2    5.70   11.70
 -28  -5   2    9.20    5.10
 -28  -5   2    3.30    5.90
  -5  28   2    2.00    8.20
 -28  -5   2    9.10    4.80
 -28  -4  -2   24.30    9.90
 -28  -4  -2    1.70    4.10
  -4  28  -2    2.10    9.80
 -28  -4  -2    4.20    5.70
 -28  -4  -2    0.40    9.40
  28   4  -2   -0.10    9.80
  28   4   2   11.60   11.30
 -28  -4   2   -0.80    5.80
 -28  -4   2    9.30    4.70
  -4  28   2    3.60    8.10
 -28  -4   2    6.10    5.30
  28   3  -2    6.00   10.00
  -3  28  -2   30.10   12.70
 -28  -3  -2   -5.40    9.10
 -28  -3  -2    5.30    5.50
 -28  -3  -2   27.00    9.80
  -3  28   2   16.80    9.30
  28   3   2   11.90   11.60
 -28  -3   2   29.70    9.40
 -28  -3   2    8.20    5.00
 -28  -2  -2   29.30    9.40
  -2  28  -2   75.69   17.70
 -28  -2  -2   11.50   10.30
  28   2  -2   17.20   10.30
 -28  -2   2   39.10    9.70
  -1  28  -2   -8.40   11.60
 -28  -1  -2   -0.80    9.60
 -28  -1  -2    3.90    5.40
 -28  -1   2    7.30    6.20
  -1  28   2    1.20    9.60
 -28   0  -2   38.10   17.50
 -28   0  -2   73.09   11.60
 -28   0   2   71.49   11.50
 -28   1  -2   -0.90   10.50
   1  28  -2  -10.10   12.10
 -28   1  -2    3.50    5.00
 -28   1   2    4.40    5.20
   1  28   2    2.00   10.60
   2  28  -2  100.69   22.20
   2  28   2   98.59   20.70
 -28   3  -2  -10.80   11.10
   3  28  -2   24.50   13.60
   3  28   2   29.10   12.40
 -28   4  -2  -11.70   11.30
   4  28  -2   14.60   13.10
   4  28   2    3.40   11.00
   5  28  -2    4.70   12.70
 -28   5  -2    1.30   11.80
   5  28   2   -3.90   11.00
   6  28  -2    8.00   12.60
 -28   6  -2   -0.70   11.50
   6  28   2    2.70   11.20
   7  28  -2   23.70   13.00
 -28   7  -2    2.10   11.60
   7  28   2    8.90   10.70
   8  28  -2   19.50   13.30
 -28   8  -2   14.60   12.20
   8  28   2   40.00   14.30
   9  28  -2   -1.60   11.20
 -28   9  -2    3.90   11.10
   9  28   2   11.00   10.90
 -28  10  -2    1.30   10.50
  10  28  -2   -6.10   10.50
  10  28   2   -3.90   10.30
 -28  11  -2   -5.20    9.60
  11  28  -2    4.00   10.20
  11  28   2   14.60    9.70
  12  28  -2    3.90   10.00
 -28  12  -2   66.09   14.30
  12  28   2   15.50   10.20
  13  28  -2    3.20    8.90
  29  11   2    1.80    4.90
 -29 -11   2   25.90    6.20
 -29 -10  -2    6.60    4.60
  29  10  -2    4.60    5.70
  29  10  -2    8.10    8.60
 -29 -10   2    8.60    4.30
  29  10   2   -0.20    5.30
  29  10   2   -2.30    9.40
  29   9  -2   -3.90    8.60
  29   9  -2    4.30    5.20
 -29  -9  -2    3.70    4.70
  29   9   2    1.90   10.10
 -29  -9   2   18.60    6.40
  29   9   2   -4.10    5.80
  29   8  -2    7.60    9.80
 -29  -8  -2    8.00    7.40
  29   8  -2    8.40    6.10
 -29  -8  -2   22.90    7.70
 -29  -8  -2   21.10    7.20
 -29  -8   2   30.50    6.90
 -29  -8   2   28.80    6.80
  29   8   2   17.20   11.00
  29   8   2    9.20    6.50
  29   7  -2   -4.20    5.80
  -7  29  -2   -1.60    9.20
 -29  -7  -2   -1.50    5.00
 -29  -7  -2    7.80    4.80
  29   7  -2   -1.30    9.20
 -29  -7  -2    5.00    4.30
 -29  -7  -2   -4.20    6.90
 -29  -7   2    3.60    4.40
 -29  -7   2   21.60    6.10
  29   7   2   -3.20    6.30
  29   7   2    1.40   10.40
 -29  -7   2    7.00    5.30
 -29  -6  -2    2.80    7.90
 -29  -6  -2    1.10    4.90
 -29  -6  -2    0.60    5.30
  29   6  -2   14.20    9.80
 -29  -6  -2    2.70    4.10
  -6  29  -2   27.80   12.80
 -29  -6   2   21.60    6.00
  -6  29   2   24.60    9.90
 -29  -6   2    3.90    5.70
 -29  -6   2    3.80    4.50
  29   6   2   -9.10   10.30
 -29  -5  -2    6.30    5.00
  -5  29  -2   13.50    9.20
 -29  -5  -2    1.50    5.30
 -29  -5  -2   -4.60    7.90
  29   5  -2    4.20    9.70
 -29  -5   2   28.10    9.00
  -5  29   2   23.00   10.50
 -29  -5   2   19.40    6.70
  29   5   2    2.80   10.30
  -4  29  -2    1.50    8.80
 -29  -4  -2   25.90    8.30
 -29  -4  -2    9.40    8.80
  29   4  -2   -1.30    9.30
 -29  -4   2   15.10    6.20
  -4  29   2    7.70    7.60
  29   4   2    0.80   10.10
  -3  29  -2    7.80    9.00
 -29  -3  -2    7.70    9.00
 -29  -3  -2   24.70    8.10
  29   3  -2    5.20    9.20
  -3  29   2    7.10    7.60
  29   3   2   -3.60    9.80
 -29  -3   2   20.90    8.70
  -2  29  -2   -4.50    9.50
 -29  -2  -2   15.70    5.70
  29   2  -2    3.70    9.30
 -29  -2  -2   11.60    9.20
 -29  -2   2   21.50    8.40
  29   2   2    5.20   10.10
  -2  29   2    1.70    7.70
  29   1  -2    4.00    8.50
  -1  29  -2    4.10   10.00
 -29  -1  -2    4.90    9.50
 -29  -1  -2   18.20    7.60
  -1  29   2    3.90    8.00
 -29  -1   2   14.70    5.50
   0  29  -2   19.00   11.30
 -29   0  -2   45.50   15.70
 -29   0  -2   32.50    7.60
  29   0  -2   13.10    9.90
   0  29   2   13.80    9.80
 -29   1  -2    7.10   10.50
   1  29  -2    2.60   10.60
   1  29   2    6.20    9.20
   2  29  -2   -0.60   10.60
 -29   2  -2    3.10   11.20
   2  29   2    0.30    9.10
   3  29  -2    9.00   11.70
 -29   3  -2   12.40   11.40
   3  29   2   14.50   10.10
 -29   4  -2   13.30   11.50
   4  29  -2   16.80   11.90
   4  29   2   13.00   10.30
   5  29  -2    6.10   11.10
 -29   5  -2   -5.40   10.20
   5  29   2    0.30    9.30
   6  29  -2   35.50   14.00
 -29   6  -2   -8.20   10.10
   6  29   2   21.00   10.20
   7  29  -2    0.90   10.50
 -29   7  -2   -1.50   10.00
   7  29   2   -0.40    9.00
   8  29  -2    3.80   10.30
 -29   8  -2   13.30    9.70
   8  29   2    3.30    8.60
   9  29  -2    2.00    9.60
 -29   9  -2    4.20    9.00
   9  29   2    1.60    8.50
  10  29  -2    5.60    8.90
  30   7   2   -3.10    9.30
  -6  30  -2    3.80    7.90
  30   6  -2   -4.20    7.90
  30   6   2   24.60   11.60
  30   5  -2   -5.50    8.30
 -30  -5  -2   11.50    4.90
  -5  30  -2   10.90    8.60
  30   5   2   -3.80    9.30
 -30  -5   2   19.30    7.20
 -30  -4  -2    5.30    4.50
  30   4  -2   -2.40    8.30
  -4  30  -2   -6.90    7.40
 -30  -4   2    6.10    4.80
  30   4   2    4.80    9.70
 -30  -3  -2    1.80    8.20
 -30  -3  -2    7.10    4.40
  -3  30  -2   22.30   10.90
  30   3  -2   12.40    9.00
 -30  -3   2    3.80    4.60
  30   3   2    4.70    8.80
 -30  -2  -2    1.80    4.00
  -2  30  -2    7.20    8.00
 -30  -2  -2    1.60    7.90
  30   2  -2   -1.60    7.80
  -2  30   2    5.40    7.50
  30   2   2    2.20    8.90
  30   1  -2    0.40    7.90
 -30  -1  -2   -5.00    8.30
  -1  30  -2    4.00    8.10
  -1  30   2    2.90    6.50
  30   1   2    8.70    9.10
   0  30  -2    7.40    8.90
  30   0  -2   -5.10    7.70
 -30   0  -2   11.20    9.30
  30   0   2   10.70    9.00
   0  30   2    9.70    7.00
   1  30  -2    1.80    8.60
 -30   1  -2   -7.90    8.80
  30  -1  -2   -2.90    7.10
   1  30   2    5.80    7.10
   2  30  -2    5.00    8.70
 -30   2  -2    5.90    9.20
  30  -2  -2    4.50    7.90
   2  30   2    1.50    7.50
 -30   3  -2    0.10    9.20
   3  30  -2   16.90    9.70
   3  30   2   28.50   10.70
 -30   4  -2   -2.90    8.60
   4  30  -2    3.80    8.90
   4  30   2    5.10    7.40
   5  30  -2   14.50    9.90
   6  30  -2   -2.70    8.60
   7  30  -2    3.40    8.60
   0   0  -3    2.70    2.30
   0   1  -3   -1.00    2.10
   0  -1  -3   -2.00    2.10
   1   0  -3   -1.70    1.80
   1   1  -3    0.70    2.20
  -1   1   3   -0.10    1.80
   2   1  -3 1571.94  114.29
  -1   2   3 1465.85  114.29
   0   2  -3   -5.90    2.10
   2   0  -3   -5.50    1.70
   0   2   3   -5.90    2.20
   1   2  -3 1604.94  121.79
  -2   1   3 1631.64  121.69
   2   2  -3    4.70    2.40
  -2   2   3    2.30    1.90
   3   2  -3  331.07   29.30
  -2   3   3  429.16   29.20
   3   1  -3  174.08   13.90
  -1   3   3  174.48   13.90
   0   3  -3    0.20    2.30
   3   0  -3   -0.60    2.00
   0   3   3    2.50    2.60
   1   3  -3  167.18   13.50
   1   3   3  152.38   13.30
  -3   1   3  173.38   13.10
   2   3  -3  417.56   28.10
  -3   2   3  317.17   27.70
   3   3  -3   69.09    6.70
  -3   3   3   67.79    6.00
   4   3  -3 1259.77   94.49
  -3   4   3 1241.68   94.09
   4   3   3 1255.57   94.39
   4   2  -3   57.79    5.40
  -2   4   3   40.40    4.30
   4   1  -3 3815.52  276.67
  -1   4   3 3559.94  276.47
   0   4  -3   -3.60    2.80
   4   0  -3   -3.40    2.30
  -4   0   3   -3.20    1.90
   0   4   3   -2.50    2.80
   1   4  -3 3638.44  267.77
   1   4   3 3384.96  267.67
  -4   1   3 3674.43  267.47
   2   4  -3   44.20    5.50
   2   4   3   42.30    4.90
  -4   2   3   62.69    5.00
   3   4  -3 1277.07   95.69
  -4   3   3 1297.87   95.39
   3   4   3 1230.98   95.49
   4   4  -3   90.69    8.70
  -4   4   3   94.99    7.80
   4   4   3   98.99    8.40
   5   4  -3 1669.83  122.69
   5   4   3 1587.84  122.59
   5   3  -3   41.50    5.30
   5   3   3   36.30    4.80
  -3   5   3   47.80    3.80
   5   2  -3 2194.58  171.98
  -2   5   3 2538.05  171.58
   5   2   3 2122.69  171.88
   5   1  -3   55.39    5.80
  -1   5   3   53.69    4.80
  -1   5   3   59.09    5.40
   0   5  -3   -2.20    2.80
   0   5   3    0.70    1.60
   0   5   3    1.90    2.70
  -5   0   3   -0.50    2.00
   1   5  -3   49.90    6.30
  -5   1   3   56.19    5.20
   1   5   3   50.19    5.70
   1   5   3   51.79    4.90
   2   5  -3 2502.45  178.68
   2   5   3 2470.35  178.48
  -5   2   3 2164.68  178.48
   3   5  -3   51.89    5.40
   3   5   3   51.99    4.70
  -5   3   3   35.60    4.30
   4   5  -3 1736.73  127.59
   4   5   3 1733.23  140.79
  -5   4   3 1593.24  127.09
   4   5   3 1717.53  127.39
   5   5  -3  119.69   10.20
   5   5   3  111.69   11.10
   5   5   3  115.89    9.90
   6   5  -3 2417.86  180.08
   6   5   3 2367.26  179.88
   6   4  -3   15.20    4.00
   6   4   3   15.30    3.50
   6   3  -3  166.88   13.40
   6   3   3  157.58   13.20
   6   2  -3 2331.67  174.48
   6   2   3 2309.77  174.38
   6   1  -3 3547.65  256.57
  -1   6   3 3122.79  255.97
   6   1   3 3689.03  256.57
  -1   6   3 3327.17  256.07
   0   6  -3   -1.60    2.50
   0   6   3    0.50    1.40
  -6   0   3    0.60    2.00
   0   6   3    0.30    2.30
   0   6   3   -2.00    2.90
   1   6  -3 3235.08  241.38
   1   6   3 2870.91  241.18
   1   6   3 3223.98  240.98
   1   6   3 3110.69  266.17
  -6   1   3 3629.84  241.18
   2   6  -3 2410.06  179.18
   2   6   3 2459.05  178.98
   2   6   3 2248.28  197.58
  -6   2   3 2419.96  178.98
   3   6  -3  317.57   23.90
   3   6   3  288.07   26.10
   3   6   3  309.77   23.60
   4   6  -3   12.30    4.00
  -6   4   3   14.70    2.40
   4   6   3   16.80    3.40
   4   6   3   12.00    4.40
   5   6  -3 2847.42  209.18
   5   6   3 2864.61  230.78
   5   6   3 2636.34  208.98
   6   6  -3  384.96   28.20
   6   6   3  337.87   27.90
   7   6  -3   43.20    5.60
   7   6   3   31.30    5.00
   7   5  -3  514.65   39.00
   7   5   3  496.65   38.90
   7   4   3  894.01   67.99
   7   3  -3  133.59   11.20
   7   3   3  126.99   11.00
   7   2  -3 1792.22  140.29
   7   2   3 1687.53  140.09
  -2   7   3 2125.89  189.38
  -1   7   3  301.57   25.60
   0   7   3    2.30    2.80
  -7   0   3    0.40    2.00
   0   7   3   -0.30    2.00
   0   7   3    0.80    1.30
   1   7  -3  318.77   24.10
   1   7   3  308.17   23.20
   1   7   3  302.97   23.80
   1   7   3  285.57   26.10
   2   7  -3 1987.40  139.39
   2   7  -3 1746.33  188.38
   2   7   3 1800.72  139.29
  -7   2   3 1742.03  138.99
   2   7   3 1917.41  138.99
   2   7   3 1899.31  153.58
   3   7  -3  205.58   16.30
   3   7   3  202.28   15.90
   3   7   3  197.78   17.90
   4   7  -3 1161.18   87.49
   4   7   3 1164.78   96.59
   4   7   3 1144.29   87.29
   5   7  -3  377.46   28.50
   5   7   3  358.96   28.20
   5   7   3  355.26   38.40
   5   7   3  370.56   31.50
   6   7  -3   30.50    5.30
   6   7   3   34.30    7.00
   6   7   3   30.60    5.90
   6   7   3   27.50    4.70
   7   7  -3    8.00    3.40
   7   7   3    2.90    4.70
   7   7   3    8.20    3.10
   8   7  -3  132.19   12.20
   8   7   3  139.69   12.00
   8   6  -3  185.38   15.20
   8   6   3  175.88   15.00
   8   5  -3    4.20    3.20
   8   5   3   -0.70    2.60
  -4   8  -3  135.89   19.30
   8   4   3  179.68   13.70
  -3   8  -3   94.99   13.40
  -2   8  -3  245.08   29.90
  -2   8   3  301.27   29.80
  -1   8  -3  395.36   45.60
  -1   8   3  465.45   45.40
   0   8  -3    1.40    5.30
   0   8   3   -1.40    2.70
   0   8   3   -2.60    4.50
   1   8  -3  394.96   32.90
   1   8  -3  386.86   45.00
   1   8   3  403.76   32.70
   1   8   3  446.46   36.20
  -8   1   3  495.85   32.90
   1   8   3  455.95   44.60
   1   8   3  398.96   32.30
   2   8  -3  233.38   29.20
   2   8  -3  272.37   21.10
   2   8   3  268.37   20.50
   2   8   3  280.87   23.00
   2   8   3  247.88   20.90
   2   8   3  283.07   28.60
   3   8  -3  114.59    9.80
   3   8  -3   79.19   14.60
   3   8   3  120.99   10.80
   3   8   3  115.69    9.30
   3   8   3  111.99   13.50
   4   8  -3  166.28   13.40
   4   8   3  152.78   14.60
  -8   4   3  168.18   12.60
   4   8   3  146.39   13.00
   4   8   3  166.78   18.40
   5   8  -3    6.80    3.20
   5   8   3    6.40    2.60
   5   8   3    4.50    3.40
   5   8   3    6.10    4.80
   6   8  -3  118.49   11.00
   6   8   3  121.99   10.70
   6   8   3  121.39   15.30
   6   8   3  133.09   12.40
   7   8  -3  136.89   12.80
   7   8   3  146.19   17.40
   7   8   3  151.88   14.30
   7   8   3  145.29   12.50
   8   8  -3  108.39   10.60
   8   8   3  115.49   14.60
   8   8   3  111.09   10.40
   9   8  -3  449.46   35.90
   9   8   3  444.96   35.70
   9   8   3  474.85   48.30
   9   7   3  533.35   41.40
  -4   9  -3  145.89   18.70
  -3   9  -3    4.90    6.80
  -2   9  -3  570.04   64.19
  -2   9   3  659.13   63.99
  -1   9  -3  378.36   42.50
  -1   9   3  413.96   42.10
   0   9  -3    4.20    5.80
   0   9   3   -4.60    2.30
   0   9   3    0.60    5.00
   1   9  -3  401.16   41.50
   1   9  -3  363.86   29.70
   1   9   3  414.36   40.70
   1   9   3  395.46   32.90
   1   9   3  383.26   29.10
   1   9   3  365.26   29.40
   2   9  -3  598.94   46.60
   2   9  -3  615.64   63.69
   2   9   3  631.64   51.19
   2   9   3  569.84   46.40
   2   9   3  585.54   45.90
   2   9   3  652.83   62.99
   3   9  -3   20.80    7.80
   3   9  -3   14.80    3.60
   3   9   3   10.70    3.20
   3   9   3   11.60    3.00
  -9   3   3   10.30    2.90
   3   9   3   17.40    5.90
   3   9   3    9.20    3.10
   4   9  -3  167.08   21.40
   4   9  -3  160.68   14.10
   4   9   3  171.58   13.80
   4   9   3  171.28   19.50
   4   9   3  178.38   15.60
   5   9  -3   24.50    8.90
   5   9  -3   17.10    4.80
   5   9   3   19.30    6.30
   5   9   3   33.00    5.50
   5   9   3   22.70    4.10
   6   9  -3   43.30    6.60
   6   9   3   55.29    7.50
   6   9   3   62.39    9.70
   6   9   3   51.39    6.00
   7   9  -3  706.63   55.09
   7   9   3  691.93   54.89
   7   9   3  766.82   60.99
   7   9   3  710.53   74.29
   8   9  -3  335.57   28.20
   8   9   3  345.07   28.00
   8   9   3  377.46   31.50
   8   9   3  363.56   38.30
   9   9  -3   21.80    6.00
   9   9   3   27.40    5.60
   9   9   3   25.60    9.40
  -9  10  -3  100.69   15.10
  10   9   3   62.19    8.70
  10   9   3   67.99   13.10
  -8  10  -3  236.08   35.20
  -7  10  -3  898.21  128.59
  -4  10  -3  142.39   19.00
  -3  10  -3   91.69   14.50
  -2  10  -3   29.40   10.00
  -2  10   3   32.20    8.90
  -1  10  -3 2650.93  274.37
  -1  10   3 2754.22  273.97
   0  10  -3    4.10    6.50
   0  10   3   -7.50    5.30
   1  10  -3 2512.25  269.07
   1  10   3 2782.62  268.67
   1  10   3 2655.33  219.78
   2  10  -3   34.60    5.80
   2  10  -3   33.60    9.60
   2  10   3   23.60    4.80
   2  10   3   30.90    3.50
   2  10   3   28.70    5.40
   2  10   3   35.30    8.30
   3  10  -3   88.99   14.40
   3  10  -3   94.39    9.10
   3  10   3   96.99    9.50
   3  10   3   89.79    8.80
   3  10   3   95.69   12.90
   3  10   3   91.69    8.00
   4  10  -3  163.48   22.40
   4  10   3  178.48   14.60
   4  10   3  204.98   21.40
   5  10  -3  126.29   18.70
   5  10  -3  134.79   12.00
   5  10   3  132.19   13.20
   5  10   3  135.19   11.50
   5  10   3  148.99   17.00
   6  10  -3  331.67   26.30
   6  10  -3  334.57   37.50
   6  10   3  327.47   26.00
   6  10   3  329.27   29.10
   6  10   3  334.07   36.00
   7  10  -3 1012.40   77.59
   7  10   3  962.10   77.39
   7  10   3 1079.59   85.79
   7  10   3 1026.70  104.79
   8  10  -3  260.57   21.50
   8  10   3  267.17   29.40
   8  10   3  274.57   24.00
   8  10   3  247.48   21.20
   9  10  -3  106.99   11.60
   9  10   3  132.49   13.40
   9  10   3  118.89   11.30
   9  10   3  124.99   16.30
 -10 -10  -3    2.80    3.40
 -10  10  -3    7.20    6.30
  10  10  -3    5.20    4.40
  10  10   3   11.70    5.40
 -10 -10   3   10.60    3.70
  10  10   3    7.20    7.10
  10  10   3    6.30    4.10
 -10  11  -3  146.19   20.40
 -11 -10  -3  106.59   12.50
 -11 -10   3  114.89   12.70
  11  10   3  129.49   17.30
  11  10   3  108.69   13.80
 -11  -9  -3  261.77   25.50
  11   9   3  270.07   30.40
 -11  -9   3  271.37   25.60
  -8  11  -3  111.49   18.60
  -7  11  -3   54.39   11.70
  -6  11  -3  230.58   34.60
  -5  11  -3   21.40    8.70
  -4  11  -3  372.46   41.30
  -3  11  -3   56.09   13.20
  -2  11  -3   65.79   13.30
  -2  11   3   80.09   12.40
  -1  11  -3  336.77   38.10
  -1  11   3  350.26   37.40
   0  11  -3    8.40    7.90
   0  11   3    0.20    6.10
   1  11  -3  343.27   35.20
   1  11   3  283.37   26.50
   1  11   3  337.07   34.20
   2  11  -3   64.79   14.10
   2  11   3   90.79    9.10
   2  11   3   85.49   12.70
   3  11  -3   52.69    7.30
   3  11  -3   49.50   12.10
   3  11   3   56.89    7.00
   3  11   3   43.80    6.50
   3  11   3   52.19   10.40
   3  11   3   55.29    5.20
   4  11  -3  399.16   45.50
   4  11  -3  436.56   32.30
   4  11   3  380.16   32.10
   4  11   3  427.56   44.20
   4  11   3  402.16   35.40
   4  11   3  428.46   31.70
   5  11  -3   19.00    4.20
   5  11  -3   19.60    9.00
   5  11   3   19.20    7.10
   5  11   3   19.80    4.20
   5  11   3   17.10    5.40
   6  11  -3  223.08   30.10
   6  11  -3  242.98   20.50
   6  11   3  254.77   20.10
   6  11   3  247.78   22.70
   6  11   3  281.77   28.50
   7  11  -3   60.79    7.80
   7  11  -3   60.59   14.40
   7  11   3   55.39   11.20
   7  11   3   62.59    7.20
   7  11   3   75.59    8.90
   8  11  -3  136.59   12.90
   8  11  -3  141.79   20.40
   8  11   3  139.89   12.40
   8  11   3  124.19   17.70
   8  11   3  147.39   14.30
   9  11  -3  200.58   21.10
   9  11  -3  214.78   17.90
   9  11   3  203.98   17.50
   9  11   3  224.18   25.10
   9  11   3  205.88   20.70
   9  11   3  202.68   20.00
  10  11  -3  160.58   14.20
  10  11  -3  141.79   16.00
 -11  10  -3  110.19   23.50
 -10 -11  -3  158.08   15.00
  10  11   3  157.18   16.10
  10  11   3  169.08   13.80
  10  11   3  159.88   19.70
 -10 -11   3  157.78   15.00
  10  11   3  140.69   15.50
 -11 -11  -3   18.20    5.60
 -11  11  -3   15.80    7.70
  11  11   3   21.50    8.50
 -11 -11   3   16.30    5.50
  11  11   3   15.20    6.30
  11  11   3   23.30    5.90
  11  11   3   26.30    6.70
 -12 -11  -3   21.80    5.70
 -11  12  -3   34.30   10.20
  12  11   3   21.90    9.20
 -12 -11   3   12.70    4.60
  12  11   3   18.60    6.80
 -12 -10  -3   39.80    6.90
 -10  12  -3   44.20   11.80
 -12 -10   3   47.50    7.30
  12  10   3   53.09   11.60
  12  10   3   49.70    9.80
 -12  -9  -3   18.60    5.30
  12   9  -3   16.30    5.40
  -9  12  -3   17.60   10.10
 -12  -9   3   21.70    5.70
 -12  -8  -3  167.88   17.40
 -12  -8   3  187.98   17.60
  -7  12  -3  198.78   35.90
 -12  -7  -3  252.47   22.90
 -12  -7   3  264.27   23.00
  -6  12  -3   68.39   13.60
  -5  12  -3  119.69   19.90
  -4  12  -3  169.48   23.80
  -4  12  -3  193.28   28.80
  -3  12  -3   90.59   15.70
  -3  12  -3   92.79   16.40
  -2  12  -3   95.19   16.20
  -2  12  -3   84.69   15.80
  -2  12   3  104.49   14.70
  -1  12  -3   60.39   12.40
  -1  12  -3   58.99   13.20
  -1  12   3   58.09   11.00
   0  12  -3    4.70    8.20
   0  12  -3   -1.80    6.10
   0  12   3    7.00    6.90
   1  12  -3   53.39   13.20
   1  12   3   75.09   12.00
   2  12  -3  108.89   16.40
   2  12   3   91.89    9.90
   2  12   3  101.49   13.90
   3  12  -3  101.39   16.00
   3  12  -3   94.69    9.00
   3  12   3   95.89   13.90
   3  12   3   83.29    9.80
   4  12  -3  200.48   25.10
   4  12  -3  215.18   16.60
   4  12   3  186.28   23.00
   4  12   3  191.28   15.40
   4  12   3  180.78   17.70
   4  12   3  197.08   16.20
   5  12  -3  120.19   18.00
   5  12  -3  124.89   10.90
   5  12   3   98.29   15.60
   5  12   3  113.09   11.60
   5  12   3  112.19    9.90
   6  12  -3   65.99    9.50
   6  12  -3   87.19   15.80
   6  12   3   72.69    8.40
   6  12   3   76.29    9.30
   6  12   3   97.19   13.20
   6  12   3   85.39    7.80
   7  12  -3  214.68   21.30
   7  12  -3  204.18   17.80
   7  12  -3  201.68   27.20
   7  12   3  222.88   19.80
   7  12   3  208.68   20.70
   7  12   3  191.08   24.60
   7  12   3  219.88   17.30
   8  12  -3   66.79   16.50
   8  12  -3   95.59    9.40
   8  12  -3   76.39   10.10
   8  12   3   90.39    8.70
   8  12   3   87.89   13.80
   8  12   3   84.79   10.20
   8  12   3   74.39    9.30
   9  12  -3   18.80    4.80
  -9 -12  -3   22.20    5.30
   9  12  -3    7.40    9.80
   9  12  -3   15.00    5.10
   9  12   3   16.10    5.20
   9  12   3   24.00    5.70
   9  12   3   18.20    5.80
   9  12   3   22.90    8.50
  -9 -12   3   20.10    4.40
  10  12  -3   31.40   12.70
  10  12  -3   39.40    7.60
 -10 -12  -3   22.30    6.10
  10  12  -3   27.80    7.20
 -10 -12   3   27.50    6.10
  10  12   3   59.39   11.30
  10  12   3   36.80    8.50
  10  12   3   31.20    6.20
  10  12   3   31.40    6.50
 -11 -12  -3   30.20    6.50
  11  12  -3   42.50    8.00
  11  12  -3   41.40    7.90
  11  12  -3   26.90   11.80
 -11 -12   3   37.00    6.60
  11  12   3   30.70    6.60
  11  12   3   33.30    9.10
  11  12   3   41.30    7.20
  11  12   3   30.60   11.40
  12  12  -3   20.10    7.40
 -12 -12  -3   31.50    6.20
 -12  12  -3   22.40   11.10
  12  12   3   20.70    7.20
 -12 -12   3   21.40    6.50
  12  12   3   21.90    6.80
  12  12   3   14.10    9.30
 -13 -12  -3  843.62   82.49
 -13 -12   3  844.82   82.49
  13  12   3  906.01   76.99
  13  12   3  920.71   93.89
  13  12   3  964.50   85.49
 -13 -11  -3    5.30    4.20
 -11  13  -3    6.00    7.60
  13  11   3   12.80    6.60
 -13 -11   3    6.70    4.40
  13  11   3    8.10    8.50
 -10  13  -3  186.38   27.30
 -13 -10  -3  159.88   17.00
  13  10   3  154.58   18.30
  13  10   3  176.28   22.40
 -13 -10   3  164.48   17.10
  13   9  -3   36.40    6.90
  -9  13  -3   47.50   12.20
 -13  -9  -3   37.50    6.70
 -13  -9   3   41.60    6.90
  13   9   3   42.20    6.50
 -13  -8  -3   85.29    9.40
  -8  13  -3   81.09   15.70
  13   8  -3   73.09    9.50
  13   8   3   74.29    9.20
 -13  -8   3   87.39    9.50
  -7  13  -3  232.48   38.80
  13   7  -3  270.17   24.90
 -13  -7  -3  260.77   24.70
 -13  -7   3  270.87   24.70
  13   7   3  254.87   24.80
  -6  13  -3  249.68   37.70
  13   5  -3  144.39   14.30
  13   5   3  131.69   14.00
  -4  13  -3 1533.45  168.68
  -4  13  -3 1729.43  233.38
  -3  13  -3   60.69   15.20
  -3  13  -3   74.29   14.20
  -2  13  -3  566.34   63.99
  -2  13  -3  598.74   86.09
  -2  13   3  621.44   63.29
   0  13  -3    5.60    9.10
   0  13  -3    2.30    6.40
   0  13   3   -2.70    6.90
   2  13  -3  639.74   87.39
   2  13  -3  566.64   64.89
   2  13   3  594.24   63.69
 -13   3  -3   59.39    7.40
   3  13  -3   52.19   14.10
   3  13  -3   86.79   13.80
 -13   3   3   57.89    7.70
   3  13   3   68.59   12.30
   3  13   3   74.19    8.20
   4  13  -3 1763.62  249.28
   4  13  -3 1625.34  180.18
 -13   4  -3 1876.61  165.68
   4  13  -3 1742.83  132.39
   4  13   3 1722.83  146.19
   4  13   3 1766.42  179.28
   5  13  -3  225.48   17.80
   5  13  -3  208.78   26.80
   5  13   3  218.28   16.70
   5  13   3  186.88   24.70
   5  13   3  199.88   19.20
   6  13  -3  277.87   21.60
   6  13  -3  255.87   26.00
   6  13  -3  255.97   32.20
   6  13   3  259.27   20.80
   6  13   3  248.08   23.60
   6  13   3  274.87   25.30
   6  13   3  252.67   30.20
   7  13  -3  238.88   19.70
   7  13  -3  206.98   29.50
   7  13  -3  225.88   23.70
   7  13   3  242.68   19.10
   7  13   3  239.28   23.00
   7  13   3  226.18   21.70
   7  13   3  267.37   28.30
   8  13  -3   67.49    8.70
  -8 -13  -3   72.09    8.90
   8  13  -3   87.19   16.20
   8  13  -3   71.09    9.80
   8  13   3   84.59    8.20
   8  13   3   70.99    8.70
   8  13   3   66.69   13.30
  -8 -13   3   77.29    8.90
   8  13   3   70.19    9.70
   9  13  -3   44.10    7.80
   9  13  -3   44.20    7.30
  -9 -13  -3   48.40    6.80
   9  13  -3   34.10   14.40
   9  13   3   41.90    8.50
   9  13   3   38.70    6.70
   9  13   3   46.20   11.60
   9  13   3   37.60    6.60
  -9 -13   3   40.70    6.70
  10  13  -3  165.88   25.40
 -10 -13  -3  168.18   18.10
  10  13  -3  187.28   19.10
  10  13  -3  207.98   16.50
 -10 -13   3  164.68   18.00
  10  13   3  203.98   23.80
  10  13   3  192.98   18.60
  10  13   3  171.38   18.50
  10  13   3  191.28   16.00
 -11 -13  -3   12.00    4.30
  11  13  -3    8.40   10.80
  11  13  -3   10.90    5.50
  11  13  -3    4.80    4.60
  11  13   3   10.40    6.10
  11  13   3    7.70    4.50
  11  13   3    4.70    4.30
  11  13   3    3.20    8.60
 -11 -13   3    8.70    4.30
  12  13  -3 1107.19  129.39
 -12 -13  -3 1186.78  113.59
  12  13  -3 1266.47  117.69
  12  13  -3 1233.28   94.79
  12  13   3 1315.87  128.29
  12  13   3 1304.97  104.89
 -12 -13   3 1240.38  113.59
  12  13   3 1215.68  117.39
  13  13  -3   30.20   13.60
 -13 -13  -3   21.40    6.80
  13  13  -3   26.20    8.50
  13  13   3   27.70    7.60
 -13 -13   3   27.60    7.10
  13  13   3   33.10   11.30
  13  13   3   20.60    7.90
 -13  14  -3   27.10   14.20
  14  13  -3   15.90    6.30
  14  13  -3   14.20   11.90
 -14 -13  -3   22.90    7.10
  14  13   3   24.80   11.50
 -14 -13   3   20.20    7.10
  14  13   3   27.50    8.10
  14  13   3   21.40    8.20
 -12  14  -3   37.40   13.00
 -14 -12  -3   19.90    6.70
  14  12   3   12.90   10.10
  14  12   3   14.50    7.90
 -14 -12   3   26.10    7.00
 -14 -11  -3  203.28   20.70
  14  11   3  229.58   27.00
  14  11   3  194.68   21.80
 -10  14  -3   12.90    9.20
 -14 -10  -3   28.40    6.10
  14  10   3   26.00    9.80
 -14 -10   3   20.40    6.30
  14  10   3   22.60    7.60
 -14  -9  -3  110.19   11.70
  14   9  -3   92.59   11.70
 -14  -9   3  109.49   11.70
  14   9   3  104.09   11.50
 -14  -8  -3   87.39    9.80
  -8  14  -3   62.79   16.70
  14   8  -3   90.09   10.40
 -14  -8   3   97.09   10.10
  14   8   3   82.79   10.00
  14   7  -3   87.69   10.80
  -7  14  -3   57.09   16.90
 -14  -7  -3  106.79   10.30
  14   7   3   90.89   10.50
 -14  -7   3  103.79   10.40
 -14  -6  -3    3.20    3.20
  14   6  -3    3.30    4.20
  -6  14  -3   23.60    9.90
  14   6   3    7.30    4.00
 -14  -6   3   -0.40    3.40
  14   5  -3  246.78   22.90
 -14  -5  -3  225.18   22.50
 -14  -5   3  219.08   22.50
  14   5   3  251.27   22.80
  14   4  -3  262.27   26.60
  -4  14  -3  282.57   33.90
  -4  14  -3  313.67   42.00
  14   4   3  261.67   26.50
  -3  14  -3   74.29   17.60
  14   3  -3  106.59   11.90
  14   3   3  118.69   11.60
  -2  14  -3  712.33   77.79
  -2  14  -3  756.92  104.99
  -2  14   3  708.93   76.79
   0  14  -3    1.90    9.10
   0  14  -3   -0.80    6.60
 -14   0   3    1.80    3.70
   0  14   3    1.60    7.60
 -14   1  -3  398.26   40.20
 -14   1   3  438.96   40.40
 -14   2  -3  479.15   44.70
 -14   2   3  454.15   44.70
 -14   3  -3  111.29   10.50
   3  14  -3   45.60   16.30
 -14   3   3  109.29   10.70
   3  14   3   71.69   14.70
   4  14  -3  297.77   35.90
   4  14  -3  314.57   44.70
   4  14   3  293.47   34.00
   4  14   3  291.17   26.40
   5  14  -3  326.87   40.00
   5  14  -3  359.26   27.40
   5  14   3  340.97   30.20
   5  14   3  343.97   38.50
   6  14  -3   17.00    4.90
   6  14  -3   28.70   11.50
   6  14   3   22.70    4.40
   6  14   3   11.80    4.60
   6  14   3   23.20    8.70
   7  14  -3   74.79    8.10
   7  14  -3   46.90    7.70
   7  14  -3   59.29   15.30
   7  14   3   62.89    6.70
   7  14   3   51.69   12.50
   7  14   3   51.79    7.40
   7  14   3   72.99    8.60
   8  14  -3   69.59    8.40
   8  14  -3   52.99    8.80
   8  14  -3   49.70   15.10
  -8 -14  -3   57.79    8.20
   8  14   3   60.69    9.10
   8  14   3   66.89   13.30
   8  14   3   68.49    7.40
  -8 -14   3   74.49    8.30
   8  14   3   59.59    7.60
   9  14  -3  210.48   21.00
  -9 -14  -3  200.38   19.90
   9  14  -3  197.18   17.60
   9  14  -3  167.18   27.10
  -9 -14   3  190.58   19.80
   9  14   3  226.68   17.20
   9  14   3  202.78   20.10
   9  14   3  201.38   19.70
   9  14   3  195.38   25.20
  10  14  -3   10.30   10.80
  10  14  -3   25.20    6.90
 -10 -14  -3   20.00    6.20
  10  14  -3   10.20    5.20
  10  14   3   19.80    6.30
  10  14   3   20.80    6.20
 -10 -14   3   14.10    4.70
  10  14   3   23.10    5.70
  10  14   3   21.40    9.30
 -11 -14  -3  432.06   40.30
  11  14  -3  356.56   49.10
  11  14  -3  433.86   41.90
  11  14   3  423.16   38.40
  11  14   3  423.06   47.70
  11  14   3  427.66   41.50
 -11 -14   3  449.46   40.40
 -12 -14  -3   63.39    8.70
  12  14  -3   52.49    9.80
  12  14  -3   49.00   17.40
  12  14   3   54.99   11.20
 -12 -14   3   54.89    8.80
  12  14   3   58.79    9.00
  12  14   3   37.70   14.60
  13  14  -3   46.50    9.50
 -13 -14  -3   29.10    7.50
  13  14  -3   28.90    8.70
  13  14  -3   33.20   14.20
  13  14   3   28.20   11.50
  13  14   3   31.80    7.90
 -13 -14   3   27.70    7.80
  13  14   3   31.90    8.90
  13  14   3   37.70   10.70
  14  14  -3   35.50    9.90
  14  14  -3   51.79   16.40
  14  14  -3   52.59   17.40
 -14 -14  -3   47.60    8.80
  14  14   3   42.70   10.10
  14  14   3   43.90    9.40
 -14 -14   3   54.79    8.80
  14  14   3   58.09   11.70
  15  14  -3    7.40    6.10
  15  14  -3   10.30   11.90
 -14  15  -3   -2.80   13.10
  15  14  -3   14.90   13.20
 -15 -14  -3    0.10    5.00
 -15 -14   3    6.90    5.30
  15  14   3   -1.70   12.50
  15  14   3    3.10    7.50
  15  14   3   10.50    5.70
 -15 -13  -3  104.09   13.60
 -13  15  -3  129.49   22.50
  15  13  -3  126.59   15.50
 -13  15  -3  132.69   22.70
  15  13  -3  127.69   23.00
  15  13  -3  102.19   23.00
 -15 -13   3  115.69   13.80
  15  13   3  116.29   14.80
  15  13   3  142.09   16.80
 -15 -12  -3  124.59   13.40
 -12  15  -3   86.59   22.20
 -15 -12   3  124.09   13.60
  15  12   3  156.28   16.80
 -15 -11  -3  207.68   20.50
 -11  15  -3  190.08   32.50
 -15 -11   3  210.88   20.60
  15  11   3  208.48   22.20
 -10  15  -3   16.80    9.80
 -15 -10  -3   16.60    4.70
  15  10   3   13.60    7.40
 -15 -10   3   17.70    6.30
 -15  -9  -3   -5.20    3.70
  15   9  -3    1.90    4.40
  -9  15  -3   -2.00    8.40
  15   9   3    2.60    4.30
 -15  -9   3   -3.20    3.70
  15   8  -3  127.69   14.10
 -15  -8  -3  135.89   13.70
  -8  15  -3  109.29   22.60
  15   8   3  127.49   13.70
 -15  -8   3  138.29   13.80
  15   7  -3  148.69   15.90
  -7  15  -3  133.79   25.40
 -15  -7  -3  152.78   15.40
  15   7   3  148.29   15.60
 -15  -7   3  171.38   15.70
  15   6  -3  158.98   14.90
 -15  -6  -3  127.39   14.10
 -15  -6   3  129.29   14.30
  15   6   3  145.19   14.60
 -15  -5  -3  333.57   32.10
  15   5  -3  356.66   32.50
  -5  15  -3  348.47   50.79
 -15  -5   3  320.87   32.00
  15   5   3  346.57   32.30
 -15  -4  -3  279.07   29.50
  -4  15  -3  350.96   47.30
  15   4  -3  320.47   30.10
  -4  15  -3  291.67   37.50
  15   4   3  314.37   30.00
 -15  -4   3  327.57   29.90
  -3  15  -3   62.69   12.80
  15   3  -3   30.40    7.20
  -3  15  -3   50.99   15.00
  -2  15  -3  672.43   78.29
  -2  15  -3  732.53  105.59
  15   2  -3  760.42   67.99
  15   2   3  755.72   67.79
  -2  15   3  716.93   77.49
 -15  -1  -3   37.60    6.90
  15   1  -3   38.70    7.10
  -1  15  -3   32.20   11.60
  -1  15  -3   38.60   14.20
 -15  -1   3   43.00    7.00
  -1  15   3   35.20   11.70
  15   1   3   49.80    6.70
  15   0  -3   -0.60    4.30
 -15   0  -3    2.50    3.80
   0  15  -3    5.20    9.60
   0  15  -3    6.20    7.30
  15   0   3   -0.60    3.50
 -15   0   3   -2.10    3.70
   0  15   3    7.60    7.90
 -15   1  -3   46.20    6.70
  15  -1  -3   42.10    7.00
   1  15  -3   33.30   14.10
   1  15  -3   35.60   12.50
  15  -1   3   51.19    6.70
 -15   1   3   44.60    7.10
   1  15   3   46.10   12.10
 -15   2  -3  767.92   71.39
  15  -2  -3  740.33   69.39
   2  15  -3  669.43   79.99
   2  15  -3  714.63  107.79
  15  -2   3  732.83   69.29
 -15   2   3  826.02   71.49
   2  15   3  769.72   79.09
   3  15  -3   57.89   15.40
   3  15  -3   61.89   13.10
   3  15   3   52.79   13.10
   4  15  -3  348.27   48.10
   4  15  -3  274.27   37.80
   4  15   3  328.07   28.00
   4  15   3  309.47   36.50
   5  15  -3  266.47   37.60
   5  15   3  333.07   28.10
   5  15   3  336.97   36.40
   6  15  -3  162.58   25.60
   6  15   3  195.28   17.80
   6  15   3  192.08   24.50
   7  15  -3  145.79   13.40
   7  15  -3  153.98   22.60
   7  15   3  137.79   14.50
   7  15   3  139.79   20.10
   7  15   3  138.59   12.10
   8  15  -3  135.09   12.30
   8  15  -3  104.29   20.60
   8  15   3  112.89   13.20
  -8 -15   3  120.69   13.20
   8  15   3  124.59   11.60
   8  15   3  132.39   18.80
   9  15  -3   -1.80    4.40
  -9 -15  -3   -1.20    4.10
   9  15  -3    1.00   10.40
  -9 -15   3    8.80    4.30
   9  15   3   -1.10    3.00
   9  15   3   -1.00    4.00
   9  15   3    2.10    4.90
   9  15   3    4.30    9.10
  10  15  -3   12.30    5.20
 -10 -15  -3   16.70    4.90
  10  15  -3   17.90   11.60
 -10 -15   3   13.60    4.90
  10  15   3   15.70    5.50
  10  15   3   22.20   10.60
  10  15   3    9.40    6.00
  11  15  -3  176.88   19.60
  11  15  -3  179.18   27.50
 -11 -15  -3  174.28   18.70
 -11 -15   3  184.48   18.80
  11  15   3  191.88   18.80
  11  15   3  187.48   25.10
  11  15   3  181.48   19.10
 -12 -15  -3   65.59   10.40
  12  15  -3   78.39   12.30
  12  15  -3   86.19   11.50
  12  15  -3   70.19   19.10
 -12 -15   3   74.99   10.60
  12  15   3   80.89   10.30
  12  15   3   87.99   12.60
  12  15   3   86.59   11.30
  12  15   3   86.99   17.10
 -13 -15  -3  151.48   16.40
  13  15  -3  154.58   18.20
  13  15  -3  128.09   24.80
  13  15  -3  158.58   26.80
  13  15  -3  155.18   17.40
 -13 -15   3  143.19   16.50
  13  15   3  131.09   17.20
  13  15   3  166.68   23.30
  13  15   3  164.08   17.90
  13  15   3  163.48   16.60
  14  15  -3   -2.00   11.20
  14  15  -3    6.80    6.10
  14  15  -3    6.40   11.70
  14  15  -3   10.00    6.20
 -15  14  -3    0.40   13.70
 -14 -15  -3   10.20    5.20
 -14 -15   3    3.60    5.20
  14  15   3    8.00    5.10
  14  15   3   10.10   13.80
  14  15   3    7.00    7.40
  14  15   3    7.00    5.30
  15  15  -3   17.60   12.60
  15  15  -3   21.70    7.60
  15  15  -3   15.80    6.90
  15  15  -3    8.70   13.30
 -15 -15  -3   20.50    7.40
  15  15  -3    5.70    6.60
 -15  15  -3   19.50   14.70
 -15  15   3   25.40   12.70
 -15 -15   3   15.10    5.90
  15  15   3   30.20    9.30
  15  15   3   13.20    8.40
  15  15   3   18.60    8.40
  15  15   3    4.60   13.90
  15  15   3   13.70    6.50
  15  15   3   31.20    8.20
 -16 -15  -3   93.79   13.80
  16  15  -3  129.09   16.60
  16  15  -3   90.09   23.10
  16  15  -3  109.99   16.70
  16  15  -3  120.79   15.50
  16  15  -3  132.69   24.40
  16  15   3  137.89   15.30
  16  15   3   97.69   16.20
  16  15   3  126.89   14.50
  16  15   3  110.29   20.00
 -16 -15   3  103.29   13.80
  16  15   3  120.19   15.50
  16  15   3  117.79   25.00
  16  14  -3   27.60   15.00
  16  14  -3   42.60   12.40
  16  14  -3   28.40   13.50
  16  14  -3   23.10    7.70
 -16 -14  -3   35.20    8.60
 -14  16  -3   69.69   23.30
 -16 -14   3   34.00    8.20
  16  14   3   41.00   11.00
  16  14   3   44.20   14.70
  16  14   3   54.09    9.60
 -14  16   3   78.89   20.30
  16  14   3   17.30    9.30
  16  14   3   26.10   15.20
 -16 -13  -3  105.79   14.20
 -13  16  -3  202.08   30.30
  16  13  -3  106.69   23.30
  16  13  -3   77.49   23.40
 -13  16  -3  155.68   24.60
  16  13   3  138.19   15.60
 -13  16   3  180.68   27.20
  16  13   3  130.79   25.20
  16  13   3  109.19   17.00
 -16 -13   3  103.19   14.00
 -12  16  -3   11.40   12.30
 -12  16  -3   26.30   14.80
 -16 -12  -3   50.79    8.20
  16  12  -3   48.50   16.60
  16  12   3   55.49   18.40
  16  12   3   59.89   12.80
 -16 -12   3   54.39    8.40
 -16 -11  -3   67.59    9.30
  16  11   3   66.49   13.40
 -16 -11   3   58.19    9.30
 -10  16  -3    2.70    8.90
 -16 -10  -3    4.00    4.40
 -16 -10   3    0.50    4.40
  16  10   3   -1.00    7.00
 -16  -9  -3  159.08   16.60
  16   9  -3  146.99   16.70
  16   9   3  159.68   16.50
 -16  -9   3  169.38   16.60
 -16  -8  -3    1.50    4.10
  -8  16  -3   14.40    9.90
  16   8  -3    5.90    5.00
 -16  -8   3    6.90    4.30
  16   8   3    5.50    4.50
  -7  16  -3  515.85   68.09
 -16  -7  -3  451.25   43.00
  16   7  -3  462.35   43.40
  16   7   3  453.85   43.30
 -16  -7   3  427.66   43.00
 -16  -6  -3   12.70    4.20
  -6  16  -3    5.70    9.20
  16   6  -3   13.00    5.40
  16   6   3   14.30    4.80
 -16  -6   3   10.30    4.20
  16   5  -3   35.50    7.40
 -16  -5  -3   33.10    5.90
  -5  16  -3   47.50   14.00
  16   5   3   31.90    7.20
 -16  -5   3   25.20    6.00
  16   4  -3   71.19   10.40
  -4  16  -3   82.99   18.70
  -4  16  -3  107.99   17.60
  16   4   3   76.19   10.10
  16   3  -3  111.79   12.00
  -3  16  -3   85.99   19.20
  -3  16  -3   72.99   19.10
  16   3   3  117.69   11.70
  16   2  -3   44.70    7.60
  -2  16  -3   35.70   13.30
  -2  16  -3   31.20   12.40
  16   2   3   45.10    7.20
 -16  -2   3   38.50    7.30
  -1  16  -3  313.17   43.10
  -1  16  -3  395.46   55.59
  -1  16   3  390.46   42.30
   0  16  -3    2.30    7.40
   0  16  -3   -4.60   10.40
  16   0  -3    2.80    4.50
 -16   0  -3    3.30    3.70
  16   0   3    6.70    4.20
 -16   0   3   -2.30    3.90
   0  16   3    0.70    8.10
   1  16  -3  392.46   55.29
   1  16  -3  345.47   43.20
   1  16   3  362.36   42.10
   2  16  -3   53.49   13.30
 -16   2  -3   43.80    6.50
   2  16  -3   47.90   15.20
  16  -2  -3   38.80    7.50
   2  16   3   43.00   13.50
 -16   2   3   38.30    6.80
  16  -2   3   47.90    6.90
   3  16  -3  103.09   18.70
   3  16  -3   77.79   17.30
 -16   3  -3   86.89   10.30
 -16   3  -3  101.69    9.80
   3  16   3   91.49   16.30
  16  -3   3   99.59   10.60
   4  16  -3   91.99   18.50
   4  16  -3   96.19   17.60
   4  16   3   99.19   16.10
   5  16  -3   52.59   15.40
   5  16  -3   39.10    5.80
   5  16   3   41.30   12.60
   6  16  -3   -2.50   10.30
   6  16   3    6.10    4.40
   6  16   3    2.60    8.90
   7  16  -3  463.75   55.79
   7  16   3  523.15   54.59
   7  16   3  490.45   42.70
   8  16  -3   13.60   11.60
   8  16   3   22.80   10.40
   8  16   3   11.20    5.20
   9  16  -3  233.98   33.10
  -9 -16  -3  245.88   24.50
   9  16   3  248.28   23.50
  -9 -16   3  250.57   24.50
   9  16   3  269.87   31.50
  10  16  -3   -1.50    4.60
  10  16  -3   -0.60   11.20
 -10 -16  -3    4.60    4.50
 -10 -16   3    5.70    4.60
  10  16   3    0.50    4.20
  10  16   3    4.20    5.20
  10  16   3    1.00    9.20
 -11 -16  -3  136.69   14.80
  11  16  -3  129.69   16.00
  11  16  -3  126.49   14.80
  11  16  -3  108.69   23.40
  11  16   3  150.28   14.70
  11  16   3  140.09   15.70
  11  16   3  144.09   21.60
 -11 -16   3  132.99   14.90
  11  16   3  124.79   15.60
  12  16  -3   35.80    9.60
  12  16  -3   13.00   13.30
 -12 -16  -3   29.70    7.70
  12  16  -3   23.40   13.20
  12  16  -3   15.70    5.80
  12  16   3    5.60    6.70
 -12 -16   3   30.30    8.10
  12  16   3   22.50   11.90
  12  16   3   20.20    6.40
  12  16   3   41.30    9.00
  12  16   3   27.70   14.60
  13  16  -3  144.39   19.00
  13  16  -3  166.98   28.20
 -16  13  -3  132.79   33.40
  13  16  -3  154.18   26.60
 -13 -16  -3  160.08   17.30
  13  16  -3  157.88   18.00
  13  16   3  189.98   30.70
  13  16   3  163.68   18.50
 -13 -16   3  162.88   17.50
  13  16   3  165.88   17.30
  13  16   3  163.28   24.30
  13  16   3  172.38   18.60
  14  16  -3   61.49   12.70
  14  16  -3   57.89   10.10
 -16  14  -3   33.50   17.90
  14  16  -3   68.69   20.10
  14  16  -3   67.89   19.80
 -14 -16  -3   62.39    9.70
  14  16  -3   63.09   10.60
  14  16   3   65.09   12.10
  14  16   3   69.59    9.60
  14  16   3   53.99   14.90
  14  16   3   67.59   12.40
  14  16   3   78.69   21.80
 -14 -16   3   59.89    9.90
  14  16   3   66.09   11.20
 -16  14   3   33.80   19.10
 -15 -16  -3  244.58   24.80
  15  16  -3  220.48   37.70
  15  16  -3  248.38   26.10
  15  16  -3  258.87   27.30
  15  16  -3  226.08   25.70
  15  16  -3  250.07   35.20
  15  16   3  253.97   26.50
  15  16   3  243.18   33.50
  15  16   3  275.87   25.50
  15  16   3  300.57   39.70
  15  16   3  240.18   25.50
 -15 -16   3  236.58   24.80
  15  16   3  220.18   25.20
  16  16  -3    4.70   13.30
  16  16  -3   22.60   13.70
 -16 -16  -3   13.10    6.10
  16  16  -3    7.70    6.40
 -16  16  -3    5.70   14.90
  16  16  -3   10.10    7.50
  16  16  -3    5.00    6.70
 -16  16   3   23.60   13.70
  16  16   3   31.40   10.10
  16  16   3   14.50   14.30
  16  16   3    4.60    8.10
  16  16   3    8.70    6.10
  16  16   3   12.40    5.90
 -16 -16   3   10.10    6.00
  17  16  -3   -8.40   12.00
 -16  17  -3    8.70   14.20
  17  16  -3   10.40    7.60
 -17 -16  -3   10.70    5.80
  17  16  -3    0.80    6.60
  17  16  -3   15.60    7.00
  17  16   3    6.80    8.90
  17  16   3    4.90    5.90
 -17 -16   3    7.00    5.80
  17  16   3   18.90   14.50
  17  16   3   12.20    6.50
  17  16   3   16.70    6.40
  17  15  -3   20.20    7.80
 -15  17  -3   55.59   24.50
 -17 -15  -3   28.40    8.60
  17  15  -3   32.70   12.20
  17  15  -3   41.10   18.40
  17  15  -3   29.10   15.30
  17  15  -3   23.50    8.70
  17  15   3   37.40   11.60
  17  15   3   46.50   11.60
 -17 -15   3   29.90    8.80
  17  15   3   27.90   10.30
  17  15   3   42.70   19.50
  17  15   3   40.00    9.70
 -14  17  -3   59.29   27.80
  17  14  -3  142.59   24.00
 -17 -14  -3  112.09   14.00
  17  14  -3  101.39   23.20
  17  14  -3  116.19   17.60
  17  14  -3  132.19   16.10
  17  14   3  109.89   16.50
  17  14   3  123.59   21.20
  17  14   3  126.99   25.60
  17  14   3  133.79   15.40
 -17 -14   3  123.19   14.10
  17  14   3  138.39   17.40
 -13  17  -3  140.29   28.30
  17  13  -3  128.79   16.20
  17  13  -3   90.19   22.50
 -13  17  -3  103.99   23.20
 -17 -13  -3   97.89   13.40
  17  13  -3  116.19   22.80
  17  13   3  112.89   14.90
  17  13   3  139.69   25.10
  17  13   3  132.39   20.30
 -17 -13   3  104.99   13.30
  17  13   3   72.89   16.00
  17  13   3  117.79   15.40
 -12  17  -3  108.89   33.70
  17  12  -3  185.08   30.10
 -17 -12  -3  192.08   19.40
  17  12   3  224.08   31.70
  17  12   3  206.28   28.40
 -17 -12   3  188.68   19.40
  17  12   3  196.58   22.00
 -11  17  -3   20.90   12.00
 -17 -11  -3   41.20    7.70
  17  11  -3   26.00   12.50
 -11  17  -3   28.30   14.20
  17  11   3   35.10   17.20
  17  11   3   25.40    9.70
 -11  17   3   22.50   10.30
 -17 -11   3   33.60    7.50
  17  10  -3   15.30   10.40
 -17 -10  -3    8.70    5.10
 -10  17  -3   39.70   15.20
 -10  17  -3   62.79   16.60
 -17 -10   3   13.30    5.20
  17  10   3   -2.70    7.70
 -17  -9  -3   -1.90    4.40
  17   9  -3   -1.40    5.10
  -9  17  -3    3.70    9.80
 -17  -9   3    2.80    4.50
  17   9   3    2.30    7.40
  17   9   3    7.20    4.80
 -17  -8  -3    6.70    4.40
  -8  17  -3   18.10   10.70
  17   8  -3    7.30    5.30
  17   8   3   11.00    5.20
 -17  -8   3   18.70    6.10
  -7  17  -3   11.70   10.60
  17   7  -3   11.50    5.70
 -17  -7  -3   13.10    4.30
  17   7   3   14.30    5.20
 -17  -7   3   10.90    4.40
 -17  -6  -3    6.50    4.10
  -6  17  -3   12.80   10.10
  17   6  -3   10.30    5.50
  17   6   3    7.70    4.90
 -17  -6   3   18.20    6.10
  17   5  -3    1.80    5.00
  -5  17  -3   11.80   10.00
  17   5   3    5.40    4.90
  -4  17  -3   81.79   21.00
  17   4  -3  126.09   13.00
  17   4   3  115.99   12.60
  -3  17  -3   12.10   11.20
  -3  17  -3   32.00   13.20
  -2  17  -3  122.49   25.20
 -17  -2  -3  144.59   16.10
  -2  17  -3  118.79   22.70
  17   2  -3  166.58   15.90
 -17  -2   3  144.69   16.10
  17   2   3  171.38   15.80
  -1  17  -3   28.60   13.20
 -17  -1  -3   37.00    6.60
  17   1  -3   33.00    7.80
  -1  17  -3   39.20   12.90
  17   1   3   42.10    7.40
 -17  -1   3   35.30    7.20
  -1  17   3   33.00   11.70
   0  17  -3   -5.10   10.20
  17   0  -3   -5.00    4.70
   0  17  -3   -4.30    7.80
 -17   0  -3    3.10    4.00
 -17   0   3    2.80    4.20
  17   0   3   17.30    5.90
   0  17   3    3.20    9.40
   1  17  -3   39.60   12.30
 -17   1  -3   34.70    6.30
   1  17  -3   24.30   12.50
  17  -1  -3   29.10    7.40
  17  -1   3   36.00    6.80
 -17   1   3   31.30    6.40
   1  17   3   44.00   12.90
 -17   2  -3  157.78   15.30
   2  17  -3  146.89   25.50
   2  17  -3  127.09   23.00
  17  -2  -3  162.48   15.90
 -17   2   3  146.79   15.40
  17  -2   3  137.09   15.40
   2  17   3  148.79   22.20
   3  17  -3   30.90   13.30
  17  -3  -3   66.39    8.90
   3  17   3   38.00   13.90
  17  -3   3   70.89    8.30
   4  17  -3   63.69   16.30
   4  17  -3   89.19   18.50
   4  17   3   81.59   15.70
   5  17  -3    7.00   11.40
   5  17   3   11.30    9.60
   6  17  -3   11.50   11.40
   6  17   3   16.70   10.50
   7  17  -3    3.60   10.40
   7  17  -3   -4.70    3.80
   7  17   3   -2.50    9.40
   7  17   3    7.50    4.70
   8  17  -3   21.40   13.90
   8  17  -3   30.90    8.70
   8  17   3   18.50    6.80
   8  17   3   21.70    6.20
   8  17   3   19.80   11.80
   9  17  -3   -5.70   11.90
   9  17  -3    1.20    4.70
  -9 -17  -3    0.00    4.50
  -9 -17   3    9.40    5.00
   9  17   3    4.30    5.40
   9  17   3   15.90   11.00
   9  17   3    3.70    4.50
  10  17  -3   48.10   10.40
  10  17  -3   42.50   16.80
  10  17  -3   48.50   17.80
 -10 -17  -3   48.00    8.60
  10  17   3   46.60    9.60
  10  17   3   38.50   15.60
  10  17   3   56.59    9.10
 -10 -17   3   38.60    8.70
  11  17  -3   20.50    6.70
 -11 -17  -3   37.90    7.90
  11  17  -3   32.60   14.90
  11  17  -3   27.80   14.40
 -17  11  -3   33.40   16.30
 -11 -17   3   25.30    8.30
  11  17   3   30.30   16.30
  11  17   3   49.20    8.40
  11  17   3   24.70    7.10
  11  17   3   15.90   11.70
  12  17  -3  146.79   25.30
  12  17  -3  118.29   15.70
  12  17  -3  121.19   24.00
 -12 -17  -3  112.59   14.10
  12  17   3  122.39   14.90
  12  17   3  131.29   14.80
  12  17   3  132.79   21.60
 -12 -17   3  103.89   14.30
  12  17   3  137.59   27.40
  13  17  -3  113.59   15.30
  13  17  -3  121.79   16.20
  13  17  -3  116.79   24.70
 -13 -17  -3  133.69   14.70
 -17  13  -3  132.19   30.40
  13  17  -3  114.29   25.50
  13  17   3  142.79   27.80
  13  17   3  110.49   15.20
 -13 -17   3  139.09   14.90
  13  17   3  140.29   15.50
  13  17   3  123.39   20.20
  13  17   3  110.89   15.20
  14  17  -3   48.40   19.50
  14  17  -3   52.69   11.60
  14  17  -3   54.29   11.80
  14  17  -3   61.79   20.40
 -17  14  -3  145.89   28.00
 -14 -17  -3   54.69   10.30
  14  17   3   72.49   21.40
  14  17   3   48.70   15.50
  14  17   3   84.09   11.50
  14  17   3   54.19   11.60
  14  17   3   77.59   11.50
 -14 -17   3   52.59   10.30
  15  17  -3   57.99    8.80
 -15 -17  -3   66.59   10.20
  15  17  -3   57.29   20.70
  15  17  -3   49.80   17.90
 -17  15  -3   31.80   17.60
  15  17  -3   60.89   12.00
  15  17  -3   52.09   11.40
  15  17   3   53.69   11.30
  15  17   3   67.29   15.60
  15  17   3   62.99   21.60
 -17  15   3   19.00   14.90
 -15 -17   3   58.09    9.80
  15  17   3   73.59   11.80
 -16 -17  -3   24.30    8.70
  16  17  -3    5.90   13.30
 -17  16  -3    3.90   14.70
  16  17  -3   14.30    5.50
  16  17  -3   12.50    6.80
  16  17  -3    2.50    6.50
  16  17   3   11.70    6.50
  16  17   3    7.40    8.70
  16  17   3   -2.90   14.00
 -16 -17   3   10.80    6.10
 -17  16   3    8.20   12.80
  16  17   3   29.90   11.00
  17  17  -3   22.30    6.30
  17  17  -3   18.20    7.10
 -17  17  -3   19.60   15.40
 -17 -17  -3   32.40    8.40
  17  17  -3   28.80   11.10
  17  17  -3   20.20   14.70
 -17 -17   3   20.40    6.60
  17  17   3   33.80   16.30
  17  17   3   26.40    7.70
  17  17   3   35.20   10.80
  17  17   3   16.50    9.40
  18  17  -3    4.50    5.10
  18  17  -3    8.00    7.00
[truncated: 1,743,415 more chars]
